# Supplementary material for: Combined transcriptomic and metabolomic analysis of the mechanism by which Bacillus velezensis induces resistance to anthracnose in walnut
Source: Front Microbiol. 2024 Oct 9;15:1420922. doi: 10.3389/fmicb.2024.1420922 (PMC11496756; doi:10.3389/fmicb.2024.1420922)
Supplement: Supplementary file 2 [file Table_1.XLS]

ID	Name	Formula	Molecular Weight	RT [min]	m/z	mzCloud_Results	mzVault_Results	MassList_Results	pos_A1_1	pos_A1_2	pos_A1_3	pos_A1_4	pos_A1_5	pos_A1_6	pos_B1_1	pos_B1_2	pos_B1_3	pos_B1_4	pos_B1_5	pos_B1_6	pos_C1_1	pos_C1_2	pos_C1_3	pos_C1_4	pos_C1_5	pos_C1_6	pos_D1_1	pos_D1_2	pos_D1_3	pos_D1_4	pos_D1_5	pos_D1_6	pos_E1_1	pos_E1_2	pos_E1_3	pos_E1_4	pos_E1_5	pos_E1_6	pos_H1_1	pos_H1_2	pos_H1_3	pos_H1_4	pos_H1_5	pos_H1_6	pos_QC1	pos_QC2	pos_QC3	pos_QC4	pos_QC5
Com_2781_pos	2-(3-methoxyphenyl)acetamide	C9 H11 N O2	165.07933	1.448	166.08661	Full match	Full match	Full match	127731967.05236557	33977784.78077983	48486726.18338614	158671322.55263412	58871799.11852832	40558789.508259915	8088691.842623363	183407150.14025265	81936816.2758464	20161551.188944135	144689573.02282164	134662604.2746003	29265762.624126382	44854205.18293449	46262175.37697548	77111152.53006019	45066260.394935705	7499038.524626339	35174282.755933926	131389854.3175969	117047271.22613335	183514187.89938527	60269007.08387497	39081308.843971714	67869370.99537276	184555135.24728045	139482304.7382149	6637808.971465872	18935590.58551669	5586670.312081846	87496294.08903164	16778071.570873704	83579914.47067182	53234604.841001116	97079227.33989725	35192383.221329734	50311236.1264789	59150193.28557534	74829602.21221024	91277571.92799339	63327115.62750076
Com_5612_pos	4-oxo-4,5,6,7-tetrahydrobenzo[b]furan-3-carboxylic acid	C9 H8 O4	180.04245	5.381	181.04976	Full match	Full match	Full match	24537460.95344223	25880106.488799814	90203529.56771459	26554806.3516291	21196647.841929417	43823139.77481424	24545542.835746452	17953691.47487215	24126671.902700327	74017864.12694418	32067283.377301555	23234260.580312595	34165712.12641873	22970508.98229935	43024961.684291385	34807470.623270124	22172161.907855675	29904651.4389536	29073090.35826843	32386517.46999546	27853163.55485934	21527214.17300112	12909680.27159819	18500757.08470059	32064524.249097254	22646072.938878592	14156557.735049441	18240889.604791198	28766045.567992695	33504961.34202133	21715077.503487047	15064433.11850165	22884763.619933106	13281775.002459496	26115684.386221208	14985111.14789996	20480066.1580327	30330218.377445024	13459543.817111615	30912558.934701476	29194976.18807816
Com_5821_pos	1-(4-hydroxyphenyl)-2-phenylethan-1-one	C14 H12 O2	212.08371	5.148	213.09109	Full match	Full match	No results	14623810.041740822	8513353.874087218	36913215.02573723	12134112.468488107	12353931.053837234	67989065.20263195	20293182.434373997	29617038.312122256	7092753.891068102	50143525.41160055	28725026.646314807	22448814.94091671	56418942.564580575	25786898.40781505	29236576.24210437	24272153.74728939	43735665.63336546	5703340.095906888	13482126.00006987	40559502.69224908	74776934.65103005	49916198.90979926	6464556.427716933	26031600.937166374	68734020.3984026	62903777.555365555	8279466.59222148	7284991.403089933	7926312.097828902	1848803.2962670876	15042969.616377542	2774449.7851577736	3061957.8910080004	12944672.025526064	16352332.462514775	4139832.217154858	22120764.0706974	24253190.487507805	22228562.150217053	25238351.627520666	23832221.83522043
Com_6278_pos	8,8-dimethyl-2H,8H-pyrano[3,2-g]chromen-2-one	C14 H12 O3	228.0787	6.338	229.08601	Full match	Full match	Full match	12481607.421613298	16024837.593346529	13541087.944742704	10732094.876844557	17170953.42610769	11915791.124109004	15746832.749058159	12065996.916284764	11144958.632602757	35246064.11615527	11197880.583125163	22781565.095397882	47295510.52771184	54234981.71751319	22746884.914051287	26768066.196215816	14647466.002811063	22126741.4886066	12757542.310552891	8718810.842991848	9619904.177402783	12953636.474190786	9458045.810713196	7445642.636081357	21818151.90752156	20402533.90383558	7986132.710303088	18784604.717690617	15990502.91674384	21057741.815356817	15654756.466497237	66056223.50954987	10324460.799831353	5991080.072285697	28723085.738061547	48722518.669674724	16584734.6110412	16382602.084116608	17529245.507313672	16656531.944598846	15338305.788299462
Com_7468_pos	2-(3,4-dihydroxyphenyl)-7-hydroxy-3,4-dihydro-2H-1-benzopyran-4-one	C15 H12 O5	272.06833	5.566	273.07559	Full match	Full match	Full match	10102808.064244263	19100284.735079005	9635617.248616869	11899322.904312788	15043179.06712525	32051631.27172156	55967370.084228784	16275040.413745815	19220865.765142526	11465845.547748284	24647716.08478809	13818445.51247936	32550978.3142693	18839214.06425995	40112179.65669919	22758514.8391214	22689322.585193325	16731587.455558939	18021521.93151478	18367516.92611621	21977510.47920138	15188346.867737545	16612451.923774552	15060696.909515321	26355001.595131673	28174886.334658567	27466679.65849051	25679232.696093492	31475372.42804645	18516426.54432255	21597246.690245174	38197586.09646694	24410420.415513407	19299103.25058792	25778774.616442446	24089630.012690976	23127453.2852271	19390450.35581179	21314967.483392183	21708219.234906353	21374237.802676983
Com_13142_pos	5,7-dihydroxy-2-phenyl-4H-chromen-4-one	C15 H10 O4	254.0576	5.304	255.06505	Full match	Full match	Full match	10797280.828541236	8865307.105330333	4995107.50844418	11099006.480318973	11580257.022270245	4965582.016193482	12466046.816946967	6190095.333887462	6686516.017131674	4430463.510269708	4714692.662042364	10248303.080407692	5905747.7890468165	4494534.794166633	5987554.167210364	6945986.793296344	21373948.318945598	10067614.748434952	19159214.60744137	7633774.627810451	3258598.003629854	5191423.598193293	5905953.420306256	5800462.908904455	4098908.891016987	5480004.4131609015	3390437.813764408	6825604.703259756	4995299.991113706	16709156.823574688	9618325.132714111	15573122.45081044	6374905.197633988	21921436.24171939	9411596.013783991	8482358.427319892	12280440.2858404	7891910.268970028	8858374.672696125	11121635.179379076	10707193.695737608
Com_20667_pos	Sodium [dodecanoyl(methyl)amino]acetate	C15 H29 N O3	271.21491	7.868	272.22217	Full match	Full match	No results	1428375.5270711852	1141621.4086357967	2666917.7732240325	2082737.209046161	3151352.473698507	4257512.454401997	1856559.8028865075	4013931.9509079433	2115960.2683773446	2555799.4925157926	2679693.277481375	3532769.6109001464	1574766.3091273813	1487906.097697849	9360730.496967947	3861372.6630157866	1132195.4711150872	7299513.166140934	1331137.9567762364	3678490.8044974348	10425591.060413782	2675950.923604226	1531810.2417034055	1758284.2166521426	4422313.514094111	4710544.111602207	3447388.394370145	3487069.339869039	3662779.460277677	6197872.601861946	1787499.324059336	1828726.071285161	5596327.545127069	2027736.415861286	1141846.9241883662	2229677.521590645	2895355.13441543	3017266.6179426056	2683683.3808681113	2965452.353380198	3012801.4046353796
Com_24847_pos	Ergocalciferol	C28 H44 O	396.33944	8.524	397.34662	Full match	Full match	Full match	1052421.1595264568	1030916.054174221	784308.634981938	1166661.174834789	1120936.3802849	698045.6628022526	772800.8123722284	1677479.6661671365	1731629.7996164425	876924.97417497	742665.1657345047	877573.7173105422	4235495.971984431	6459443.401983522	2568026.3481576922	4274300.034546876	2103989.924141828	1098540.846366854	539935.5763501767	662676.7902926685	1839643.1246663297	2541246.0333956135	680755.3826713293	708881.5202978958	6400070.672612926	4405858.04264878	718903.5186780783	3514204.276987314	2228379.346811935	674520.9744933472	981308.2390318104	2653837.850658023	1733136.0428232425	1116223.1696528373	965992.4248156319	2180520.5045780744	1700227.27268219	1882033.6730610935	1453942.0352235327	1622964.291137682	1088114.3037844882
Com_1_pos	Sphingosine (d18:1)	C18 H37 N O2	281.27188	9.724	282.27927	Invalid mass	No match	No match	23533305709.47254	22469338286.796635	47156292318.20024	30684018996.603634	32978370490.50447	29581381479.0567	34235086039.198112	26726291551.18205	21250872410.279804	47447907091.11651	30256354326.62191	25329593685.03907	38014370597.80236	56004735012.23752	44286431342.03239	31121623701.996357	26892366272.776443	26711369641.640213	62189416438.324295	77318853097.67804	55375459878.98969	38602453061.978745	34159439081.664055	38437706061.78866	34447488587.17851	34474739062.28783	24793061144.419067	36494818342.679016	28481450276.61955	25693242780.28094	25212901635.218365	38149804776.798584	28600393737.18959	22386477140.049553	23348383992.46199	33896660581.94472	36453058735.2531	34896142387.23499	38788517374.67435	37513512154.95551	39235697559.29915
Com_5_pos	Tyrosol	C8 H10 O2	138.06824	2.434	121.06495	No results	No results	Full match	11063088561.907158	1565216251.595595	596851100.7064104	14955141856.597698	3206633926.1249795	5910235591.246669	11689491.444276262	25818023008.540035	26044924930.87111	622531642.0160956	6330896037.555719	7307344671.723237	3329181835.2195024	4575584128.647037	1121234111.5340807	42134244151.11417	2193427684.9160237	306881140.4887746	1409958299.858117	5310760383.92084	9289759989.840487	14560457396.581474	1622509711.6507344	3596337577.474877	7561715274.850401	7416585476.203068	19576851755.312622	8946493.57752059	810767510.0116254	33791424.377173565	4023187170.164566	5312632646.9993515	7702892491.941826	10648918362.630302	10603381192.377497	4329949552.841281	9171371825.07376	8698749626.003368	9473552129.305185	9009486796.285322	9524427635.895422
Com_7_pos	5-O-Demethylnobiletin	C20 H20 O8	388.1161	7.113	389.12323	No results	Full match	Full match	3806183266.8971844	9107207656.514645	3468575852.2342052	12319227876.78229	19809943050.95232	25237634724.343586	16460123710.94838	9584111698.265337	20788315161.868973	2014724350.5080411	27424742140.422535	4570551951.138205	918237706.7037592	2551538077.182077	340534943.0920676	3910801735.066768	7886277397.1034	592581837.507121	1069237057.6987776	18133368236.44182	31901587681.32952	6064514674.750404	11603928813.380651	21252514106.988235	12510326580.672668	11661728363.36865	21560443002.142654	2392689357.8361826	2787640839.4759007	17527476241.936764	4395180104.607715	857611285.792008	3930063984.517445	23920623849.388416	7880067216.425992	9290939685.248528	11020529976.5508	10863939117.418425	11689481963.197075	11151766443.736635	11662861584.50469
Com_9_pos	2,5-bis(4-hydroxy-3-methoxyphenyl)-3,4-dimethyloxolan-3-ol	C20 H24 O6	342.14731	6.184	343.15451	Invalid mass	No results	No match	139229205.84588724	1459187032.4673724	1240679671.202723	117514027.03309801	80137005.08388892	270485563.5230166	361689815.9855192	1136254083.2112997	205420971.98547047	214408301.5615819	131517342.9514369	155384924.30052438	12887318756.964453	10875620670.989773	3111375168.6960998	739305855.0300282	1160537513.558071	5952484272.960295	972848530.2521718	7747164.63944373	845736379.6857456	93413858.07224554	187355933.48707896	47437305.67670388	1845318839.2039611	3562783796.231522	561204909.4856774	1360572119.791524	1625775739.2770493	154723690.66950443	1784560929.2304957	25113674281.36026	70195237.58007926	1174379045.4284296	6440370757.845853	15686854538.978018	4527034650.81591	4660647722.171974	4859470685.352746	4612496800.847278	4690827726.035078
Com_12_pos	2-(2,6-dihydroxyphenyl)-3,5,7-trihydroxy-4H-chromen-4-one	C15 H10 O7	302.04279	6.125	303.05002	Full match	Partial match	Full match	11989549549.20184	6409017101.92733	5896494295.17469	6720422416.535176	6560426413.224319	8937949255.788557	8296688449.510838	8695450130.35039	1161697798.9938917	8286701217.775427	7432241878.871039	6297183474.28215	7882656871.033389	6458325345.630257	6356055070.370969	7966023148.207916	12688836589.990229	13531846673.425348	8143000015.068783	6364866846.617778	8307870928.896	7203159138.427855	3459489179.806485	6244955199.428895	9774461653.704159	6758434800.133582	3982226333.329505	7053960895.302489	10591538669.87097	15189787499.99213	19114163307.199337	9956863149.39804	10282011408.627005	9903044492.63327	5737575767.534255	8443570836.277709	8050253131.47867	7916591209.724017	8253444273.555509	12311298336.190996	7708900834.796338
Com_17_pos	N,N-Diethyldodecanamide	C16 H33 N O	255.25633	9.502	256.26352	Full match	Partial match	No results	2513771536.081195	2211831627.2860265	8518754932.791976	2832111749.436607	2990370845.940612	5133732433.699452	6663335630.225608	2249135081.0070467	3034570540.88307	5312624322.54133	2874434127.924919	2213151521.465092	3308400131.5167613	4940032506.704628	3564825129.1137996	2745967894.9254646	2670935871.7995615	2486289676.598338	10661275005.517365	14183791768.532051	8732187447.72788	2577008827.03584	2696568129.638401	4937937376.730913	3914093379.795649	2377115980.288139	2216256175.4429164	3289893286.919442	2658739557.3323245	2555242193.69954	2597004295.062764	3176586058.45935	2383659106.332916	1777760223.2668927	2672227130.7200603	4087005426.012074	4141487123.66153	3763940682.828486	4323368876.103297	3980111676.3626246	4256850368.9174237
Com_23_pos	13-HPODE	C18 H32 O4	312.23004	7.162	313.2373	No results	No results	Full match	6960495347.0769005	8759298199.506254	11238196971.718468	9428751674.511732	2495776191.9952583	4238477013.434995	4618872925.696327	11457778970.58922	3691182253.959987	8266807375.254887	2750761505.3026195	6556720198.353942	12078955272.809683	201144542.16646335	13036758860.09306	7177979062.038315	6546214961.951236	9689733987.687416	46415456.8136775	1785825544.3933775	3891113448.165716	6118118115.222992	814743536.2836776	3808700909.0099955	5462909859.686754	2927356756.6335793	24145501.07314332	5730481784.912159	5026737831.638384	3448169305.715279	6275608267.181236	2455905418.025009	2409935248.3746085	5408844050.712852	4293632669.704459	4787867434.848459	5909869518.80324	5808056557.118062	5661963781.642759	5664031720.589055	5101640784.681467
Com_32_pos	1H-indene-3-carboxamide	C10 H9 N O	159.06856	3.306	160.07564	Full match	Partial match	No results	1789253728.0956461	5431151645.721597	1013153077.7743844	2482907130.411791	1224601984.692557	2239699579.3038936	3640875382.854095	268763287.5889968	9015152047.284042	1072364251.6285192	1276804810.3965712	962012656.6437957	2148688565.718796	1198727400.9363303	179041492.38202882	11039530911.312605	1482443045.9051766	613701757.6917588	659507545.7996613	2134959144.025869	1072756596.0812106	1044794155.6012648	1813837391.4969451	738987789.1748211	1331517361.0799441	1427848364.7858102	1481741917.53301	2016178377.2411077	663721977.1700711	1611477557.1548676	732458940.6587338	2152404095.3111224	789267981.2409621	1709490959.0834937	1400576963.3955917	1725788492.7495406	1743392117.90853	2154794583.746441	2039448796.789068	2233837908.4868617	2589418147.209711
Com_35_pos	4-Methoxycinnamaldehyde	C10 H10 O2	162.0683	5.393	163.0757	No results	Full match	Full match	3254569134.995891	851144962.7915965	555517669.5225688	1237656722.0752475	1157049966.4829292	1577957506.3726182	1881210886.7329574	3262628122.4487004	1923119275.387755	326986060.51427484	1608487344.5990047	1635404235.4337888	2879592350.588945	987432451.3115888	666019637.5909604	2001931461.4373422	7953042095.488985	3170435934.8517046	1539987127.4990463	486160385.6470554	884353419.346392	1686525505.2888565	2180479780.7334266	2114000458.9790087	2697556640.2151017	1587366984.5023139	8092993081.209953	928302725.2268035	926233155.5951923	5965741283.0049715	6485872308.124097	3950038219.9512095	5898133950.552773	3152489367.9940577	1587826578.1424582	1138180204.7243233	2418542450.93045	2640958585.978423	2997306390.5021477	3045794634.1561546	2702017478.3246527
Com_40_pos	beta-Caryophyllene	C15 H24	204.18808	8.214	205.19534	No results	No results	Full match	164402254.5599472	1178928225.2376468	106230678.08645639	342387999.5671795	250070859.8170578	211834215.54997674	298046471.21246743	438681084.47702694	147040701.08027995	190790793.86746243	124750112.08299175	85070308.68010226	2691916795.3132453	4492115234.222395	1323295466.7698357	415916117.90714115	1350376163.6103935	256147432.6901474	294294850.88790053	12472002.101475095	715968688.6850268	48130813.39105331	521685562.88962525	36620069.16143428	549392863.8549945	1298544632.1138842	701865888.0910716	786967300.2832901	1708597897.1992717	63923440.325946495	611470750.6091249	5538379790.55485	26509939.222333733	289636010.30386746	3636771203.6639385	7412091707.034867	1242581122.56021	1354412557.786695	1432940887.6935718	1454166685.7633767	1492459080.2364929
Com_44_pos	Stearoyl Ethanolamide	C20 H41 N O2	309.3034	10.523	310.3107	Invalid mass	No results	No results	670973932.1225917	722441811.8758255	3876799732.498913	1432712960.3367653	2181722555.4859004	1181989073.497406	2658486054.6702046	1042625930.2827703	512719016.9644072	3651873191.8248725	1784439181.7097976	1197207908.32861	3154162586.4395094	5033284193.948845	1987784903.0064063	778072526.8835084	878807097.4748946	652857939.0677247	5208365058.825297	7952749051.002695	4681064057.9720745	2310092303.544321	2463958601.6523805	2411057909.9336424	1976446305.0806832	1334265864.0484314	1046276697.2611827	2327547818.508114	958893698.3680784	1385199644.9819891	541610767.6071442	2948658268.9851327	550277987.9059563	429463594.9238896	1060291562.7228919	2318371486.303122	2284245254.44555	2043021594.9596052	2346112080.935391	2276800236.590522	2369240094.5121903
Com_47_pos	Curcumol	C15 H24 O2	236.17813	7.002	237.18484	No results	No results	Full match	348540266.3806713	517984375.7406942	429878843.5883939	207765798.08661583	351697244.5269757	212863779.2939641	1004672921.3853213	521656343.90089923	314054395.4312239	284667218.5342385	120171832.54182321	181072342.74715027	2979781608.8287663	1696768131.1932266	1509034426.5164454	204130417.46648592	828834224.8793043	904979022.6938145	160740718.80294597	69972585.81174494	251499602.6155834	83131711.35438515	137495759.55040175	112467145.47415143	399946803.77058595	559334259.180365	274386893.69719666	436377779.9274946	1328672677.6540947	125470035.75841883	1146124099.883018	8061605624.979835	48909703.47422744	826291716.3276187	1000812059.7483339	3821029855.186644	1043415719.90881	1140238622.0964975	1176669644.748199	1169065223.9422255	1248315052.7342098
Com_49_pos	1-[4-(2,4-dichlorophenoxy)phenyl]-3,3-di(methylthio)prop-2-en-1-one	C17 H14 Cl2 O2 S2	318.03797	5.445	319.04523	Invalid mass	No match	No match	3162560459.2563443	2578223403.0889997	1428375925.7620964	2022529415.0540836	867582261.1774925	1595225853.596662	5123646360.619674	2814439412.356627	5105171085.5078125	2597788377.589234	3108315123.942613	2972723848.023577	716986183.3702192	1032358221.0673658	1327325267.411891	46991750.34858726	6045983266.73428	3682653380.949378	7087191945.666828	1103541190.5479145	1756842475.5093565	1381413960.6067946	3274575848.187885	1120252678.1769614	828670453.9329587	885036690.0071964	2126203664.402635	7728028869.57373	6577830281.370028	3958131156.567133	4061017375.164761	1937119234.1513064	6694495671.84649	3742110061.5699444	2554272632.414524	1656359335.6804028	2796376313.83105	2939526230.730543	3136124744.155623	3184528512.852433	3144376764.625572
Com_60_pos	Epicatechin	C15 H14 O6	290.07923	5.153	291.0864	No results	Full match	Full match	531944064.27892226	1976655959.3202515	1459038522.3219533	738841592.9829521	976893247.0639088	2723353892.294843	1244766593.524271	402452755.4197149	330697535.598565	1952870464.6292164	872606269.9138277	1507564293.9162087	3371030287.6473017	2504571394.71656	996054601.3159505	1084859206.0663517	533377460.93669933	839976654.7844666	39532722.29873571	587918107.8444003	1680082094.7188246	893175164.145268	1387933863.5525782	273606465.1292689	1167338211.2178879	5639777828.263093	1487274253.421794	4496827996.675016	8156567795.58434	1200513099.869561	1450602530.102766	3382208519.7640057	482930100.3321701	483065438.665674	2940567047.629227	2681688287.850171	1557014638.03014	1382627907.9750714	1192202778.3367987	1154050833.9076648	1065778706.002372
Com_68_pos	4-Methoxycinnamic acid	C10 H10 O3	160.05263	5.376	161.05992	No results	Invalid mass	No match	3411000450.2170987	1763009969.336859	1030591790.3682581	2485972280.852342	3286901956.7870474	2041645249.0167964	2292442440.346233	3324074775.355804	2767984680.5621085	638383340.1627883	2307709237.479201	2117764084.5416589	2923911155.890392	2211886594.2306323	1833871818.7832873	2683936085.6302156	4325834219.495591	4256811751.6106453	4939980327.383125	1033916975.4193811	1242827200.5521545	2358304261.6499715	1752685066.9884753	3500188480.9762845	3206272363.0296507	1642935942.4969196	3347256942.9212313	2190608480.033225	1600120625.3337944	5487453734.519065	3817146616.2941556	3584541088.7434955	5811997488.999274	4778787699.629059	2509384977.722579	4342965167.393825	2629384635.13377	2901281545.095938	3068001627.59896	3236461606.984859	3412581161.702464
Com_70_pos	6-Methylquinoline	C10 H9 N	143.07376	5.158	144.0809	No results	Full match	No results	84749956.02309652	217261995.63007662	230962752.32790956	65236865.23775551	67799767.90899436	123336173.93067707	223105615.07233655	103479700.10681906	803047438.3268834	117795799.07897504	108577208.36424276	47836628.964383334	338477247.27049637	412110155.360087	126815760.30380417	6847069964.098911	186490386.2374024	76846418.83056256	305225859.34191704	75781291.05531773	94564513.68396713	58349839.162209235	46852287.193507805	97323531.3798764	71962630.75784276	564054620.5037752	69115480.26079556	256289046.63955444	114667158.24117784	278272500.9559671	176807162.4163172	350100676.4086232	43387724.0305832	278104369.71822715	274766223.8928256	204330227.04515228	423675553.52053	442803540.02954507	443834236.25915724	464965693.54686606	484833483.77134377
Com_76_pos	Choline	C5 H13 N O	103.09977	1.298	104.10692	No results	Full match	No results	4844674213.464955	5150876408.820016	4828763613.664037	4196212303.608933	3652619655.4823747	3746184873.955424	3443049336.7743073	3224820226.197211	3920294706.9441786	4472177849.301585	3718304052.5139165	4861405680.054484	3999614441.5129547	2984840582.217084	3275111769.629573	3796749502.8661456	2547334645.5556436	4868879495.7696	5676701369.804988	2739026831.3280616	4132520910.794996	3795027816.89969	3243867681.305009	3788808425.041554	3407512107.941775	4156970080.857204	3141495987.291845	3476370007.1347413	3874283201.783979	3893473221.5206814	3497069902.2189174	3377958247.385095	3617317414.681224	3613472814.9757953	2652155411.959358	2663711540.713592	3812578555.05435	3598992865.258297	3712344888.433724	4000897391.236982	3900359736.165494
Com_86_pos	Stearamide	C18 H37 N O	283.2878	10.342	284.29501	No results	Full match	No results	341565887.8882149	335719634.8446329	2592604243.5768595	560666388.8495222	876701958.9482384	1043577557.2395127	2056081971.4759119	446360241.92396355	288669201.39286715	1531063964.6557944	551325091.5947154	536525558.3274209	1292977334.0040233	1915279581.7757285	726071094.315783	354336207.3651231	392108785.20042795	294912088.5897154	3980551459.722623	4719521502.994051	3531569294.523893	818413884.8841708	863117541.9138262	1531837640.1677139	1081287696.7172863	355830376.19110894	300068845.7148639	763070843.4707487	419881021.6255475	384853190.56045055	197850646.00060982	1037553232.34843	142477340.82109487	99772895.7042051	340211006.14569193	1168662075.732022	1173656635.30041	1063203067.5407709	1253554085.5264494	1140559243.360821	1229773490.05732
Com_87_pos	TKK	C16 H33 N5 O5	375.25293	6.354	376.26041	Invalid mass	No results	No results	2176198897.3241963	2131190812.2320848	2421312292.899962	4416671998.541817	1989791359.6253018	3155151996.520587	2189658318.389611	1993928945.4002368	1603673663.6594005	2590301721.6493125	2046395197.9289908	2291571732.571487	2152020365.91324	1810382790.0076203	3849254104.771721	2142856746.452348	1522889581.6041093	2688475278.9144473	1776479138.7367282	2408691365.2346387	3219287854.3698254	4180366699.2348113	1576070446.9815767	2030001684.3760352	2555745158.0521994	5879394681.567746	2153894150.2655835	3645409704.786431	2173582121.730662	2409538787.4874005	2099806207.6149805	2349622447.8057966	2043249523.913213	1555848721.420919	3638021920.5135026	3286256698.4884477	364450808.749942	477901670.83792675	472057988.2015386	483297579.8600946	431651188.57299685
Com_91_pos	(��)13-HpODE	C18 H32 O4	294.22007	7.512	295.22705	Invalid mass	No match	No match	3786229744.4529123	2164166103.6467614	4779599129.664449	2322351244.571189	2418934164.9731383	1263734564.2936559	1342117087.180318	1740719102.7374735	4554659376.280059	1178178887.2702456	3196101000.8826303	3810238615.2610917	2406653088.7545824	2142846811.3650007	991635805.314952	2282983641.02055	921789244.0090175	1155401082.522713	1590128602.7166734	1242811546.3325353	1535780829.454904	2285564136.0447965	2033349291.7028778	1349604442.956032	1288383797.0805707	1643349949.9378285	935732720.74969	2330668501.729591	482862785.3414188	1205378552.2634223	1351077354.714955	1614214374.510163	536840989.0260308	1059802367.5390847	1251465006.4203243	1015314900.0350618	1530167324.24208	1801218708.6090963	1992943410.8031337	2119041133.0243244	2217582728.897906
Com_97_pos	Nicotinamide N-oxide	C6 H6 N2 O2	138.04229	1.447	294.11862	No results	No results	Full match	243477259.5357331	116521086.84738031	596976754.3828195	3031096.602791716	13559474.46674788	5373631.195640534	5454579.0242138505	2116469.4827753548	1118085739.1896954	138035022.7386242	205201196.32218763	3308762.702080159	1014530343.1871827	1415081.6646796523	3411425.9895652914	8505056.978471242	461951704.594813	740353232.4467402	2533327.685578143	1321732.487813091	1854360.6470362402	30498689.0146435	1940870.318838978	4661563823.12789	1969870.80900808	271650151.253697	6271965.102959719	43723744.01799397	3975014.0100841243	2269059.6437958106	2450556.095526386	3229590.477253624	142041351.464169	825005527.8429266	275907131.9962393	3206958.156682333	380719097.666912	246418070.11135915	253212087.85751468	180311739.26690942	177238063.64137998
Com_121_pos	5��-Dihydrotestosterone	C19 H30 O2	290.22477	8.123	291.23172	No results	Full match	No results	666369897.9924159	799137597.0644827	679241848.4825087	411513272.3875029	581289851.1769856	486820765.7021636	154346327.768413	799788362.503687	96092049.75601959	195702819.78253922	278330427.5734423	646424094.6662741	3411963698.7808332	2811394293.843517	858764655.4572507	1613163135.0482893	488826978.6054919	134697868.75887328	130651569.64815584	228045444.94394112	330310511.76083297	1165642632.0665162	219252766.32969117	417436655.7946422	1618498169.5620496	1621260966.9925523	622664031.149834	1163549413.8280156	147675051.15654817	99161332.71668592	604721015.505204	1747803812.8530874	81983635.73337089	227753987.5173391	761316968.6192545	560460847.7619113	592996007.683125	774365780.2025456	938955824.7328051	1041103244.5471174	1113356598.8474114
Com_129_pos	Demeton-S-methylsulphon	C6 H15 O5 P S2	262.00935	1.402	263.01666	Full match	No results	No results	1236860731.8519084	1412250112.0200655	1681106934.463758	654744468.9751846	773230056.732781	841435018.4401159	766224375.4159429	516085628.62436676	326912445.1987104	889412429.5327841	800081318.9075536	1209990728.7913113	880058560.6978127	736785877.7942724	631211884.3893847	364659201.74704564	1017944157.7864006	2240916843.020086	3549268777.1041803	1190436427.3478866	988969632.5792829	759951658.8436434	1409097426.2110147	944913077.1702282	1382262453.6125703	1329315549.9806082	725238194.6207682	3599260015.3803883	2105127176.486527	2107649934.269145	1466469332.7483401	739410167.8458161	2085606568.9106243	786690307.1464543	2087694885.5090988	1313690141.8802557	986469918.583789	1107625751.3731713	1184816607.2243211	1329322831.9654417	1548927863.1151187
Com_133_pos	2-oxopiperidine-3-carbohydrazide	C6 H11 N3 O2	157.08518	1.294	158.09248	Full match	No results	No results	38924129.71494792	1633501613.633659	51397281.71570801	17202310.92338608	1760266631.8282075	14250202.362815494	75144837.40698768	190990663.75011835	239517508.69003496	798125691.9000769	40408472.84349069	208605868.4341987	966001299.0589808	87995852.95463207	251907256.27171546	943230917.8447174	848123863.2973715	2262425938.0617433	110718390.93693751	6630181.233962463	45282469.757839166	173634699.06828806	850488402.0269604	83548430.9079852	15143348.376962371	40242311.70277918	1827441651.533393	52658133.485070385	20433010.8468233	3217237939.083393	214141918.07747948	327258553.3750323	1069878020.8280737	422936926.7580638	108036890.33669725	614599814.1172923	599035013.353845	601448413.6976787	595885980.2466556	664336970.5770718	649793636.5786103
Com_147_pos	Palmitoleic Acid	C16 H30 O2	276.20927	7.51	277.21622	Invalid mass	No results	No match	2470159358.9829597	1371094638.4728026	2883921713.2214756	1402321046.1481416	1465392569.8139367	757657411.9182268	806891681.3018919	1070429215.5406467	2942823758.234299	711197791.9893531	1943708737.848253	2270031917.5546794	1341206841.5807228	1255324636.7189183	603963108.0239471	1381950798.7938468	570741591.4817361	597404208.1072462	975500183.9992667	742417565.8218882	881611669.1066508	1329625051.7328079	1129163594.2412963	821213456.6003807	742109739.3234376	976306463.9877186	624897397.026896	1330518819.4036794	269140953.68057555	770692443.7775707	809328215.2841426	882042273.6988564	308063117.40480065	582760339.678614	662934910.287611	548471679.517783	940931550.661298	1094428675.686003	1160553688.3926964	1259277881.1485205	1264001873.250199
Com_148_pos	Tyramine	C8 H11 N O	137.08434	2.398	138.09161	No results	Full match	Full match	704453212.7862602	152066855.2675058	25952380.786460076	1339490252.3115513	188989852.20484707	728367047.5585781	3919836.6168622635	2097831581.5231338	2630372723.5615706	51340298.84746363	443685893.8946792	564543959.4990363	349645760.377219	373282506.5906777	107908082.76557232	3687083133.9221196	199039561.4634588	20770059.67635656	113796310.46072197	375709468.751032	781801916.4186778	1439489088.690186	138100050.7288883	956596740.5325179	381473692.58138365	400271809.31363344	1342319766.721174	2515515.7638390386	69744886.26060592	10825530.619713351	322958805.60902345	348634425.37319195	507522411.6405493	622868489.5679986	666853265.8732648	422119786.05687165	584782304.846784	896281400.921481	679809684.4758313	656137949.4828862	698317618.0074849
Com_156_pos	Inositol	C6 H12 O6	180.06341	1.324	181.07057	No results	No results	Full match	1844714661.4200537	2029233146.024973	2893526790.5652604	1916058167.0172014	1538828407.771983	2397723958.7765737	2486296901.4558415	1571962361.3960707	1360249498.5928814	1281281652.2138386	2071451684.143012	2149109456.110927	1614797311.9866157	1315175138.1873198	1890406812.042341	2002943269.3056824	1619650701.8892171	1975448694.882136	3590419591.257267	1907788648.752808	1817846259.5807776	1556624209.1261256	1744120962.2662954	1642021328.074119	2065846450.2540765	2116407172.5179183	1359388487.5617552	2231654739.7890677	3336827394.2889185	2262723089.4531975	2148757918.4797773	1771944811.4695852	2107279935.693394	1640964040.967452	2440698708.411731	1788902252.9585104	1941243299.79945	1934751025.1804466	1992287058.7079601	2158473324.0815496	2140957957.1784923
Com_160_pos	4-[8-chloro-2-(trifluoromethyl)-4-quinolyl]morpholine	C14 H12 Cl F3 N2 O	316.05879	5.946	317.06607	Full match	No match	No match	1949819661.9316576	784107882.2114822	976953240.6349418	795721028.3406236	513433694.8169598	873849311.6789333	459347440.2281387	671160397.8100522	798798589.1097871	1117916063.2334197	2009583979.9215088	483440563.0676216	1068707654.9988221	2867458368.8802814	2649550201.4307556	919419460.7925436	1033887100.8445944	741202835.8947974	523234878.77988034	1416779103.2799237	985288979.3528185	1970930712.649902	240929932.56082192	248712547.5050684	1925074911.1164193	1540404055.5177636	1358844731.8881447	424086900.7979701	1497051645.3233595	750531076.0627296	567830784.0033333	608223174.6718167	1237693622.8826523	425937264.5483663	406235937.0366192	410160848.2349251	797615164.835194	1130024520.5924394	1019235321.0928063	1199776060.700648	1095599133.9372745
Com_165_pos	4-Hydroxymandelonitrile	C8 H7 N O2	149.04784	3.746	150.05501	No results	Full match	No results	101164316.92793377	2388752.211742948	11760513.74632436	208056295.21943712	270892558.3083727	38741389.812552296	1279955.8337752325	198614410.55850613	28838891.900633335	9663005.695280906	14929141.034977684	59543704.430919476	51564293.21300671	182238230.49324527	27080904.28436288	3449718247.3424053	3013790.3222439005	2543462.2645211006	2279023.8582424233	109547927.68176429	22745536.7851741	192355811.20451704	2223092.225831795	2746621.762022717	45772841.5580079	14986517.001751	17210364.74883218	1508990.7984376017	1426643.4663239466	1321477.4188932602	14105007.776880272	5850819.825433102	6083463.153249485	5195960.673605718	51722626.90562539	27465820.70973965	96564660.4250309	96488885.19674936	84805041.95027648	71039782.27394554	53432360.0367634
Com_205_pos	Panaxtriol	C30 H52 O4	476.38744	7.324	477.39468	No results	Full match	Full match	73317077.45909178	114763183.87594496	49061560.30827685	9380289.189642645	117886760.22986221	27083306.467092637	217508051.47256747	161615445.59056547	53579695.90479733	66621996.42845088	23473323.3639833	10558344.492246265	901256389.9716479	1028597766.9334465	342252154.1667006	40780366.52495314	277846185.58953476	168782323.74457055	18028799.948808797	1233519.7607514316	89538769.7531982	1366705.038489961	48608062.021759786	1871118.5975244117	118033301.80894093	134423834.5742054	88973671.8982081	56958669.62563684	496352156.1143906	2576364.0413964745	257521159.24464077	1739829502.5863638	844091.3366741883	102166267.28237826	1054335076.0628167	2135992803.0082178	295739884.938536	270535872.8591694	264656793.99742115	259040675.04137325	255800015.2976229
Com_235_pos	Ganoderiol A	C30 H46 O2	438.3506	9.545	439.3577	No results	No results	Full match	171862716.03767493	202357831.15779224	257840975.47852063	326203580.32680076	205361862.37161648	121207748.39839277	254031429.511295	191911566.9362678	171195457.5309657	51626838.16415862	226402061.53765884	188755269.56746888	2050335469.2926624	1892469731.6050022	264398344.16510177	346351308.39142454	217302137.282896	465562721.7988605	72379214.13147734	150043347.6817391	317049131.2050039	346763928.4488637	183548175.47243476	81561463.48627785	1080809871.5625167	205911999.96800396	158754426.217916	1050012592.6997203	150686981.7640967	126175060.41948904	123051207.01044409	1797938042.734236	151711673.94355705	374624861.8330261	249686661.88376448	1355126260.5625184	712685749.038657	625576035.1494699	687878134.6995866	679869029.4696689	642991612.7231259
Com_240_pos	Cinnamaldehyde	C9 H8 O	132.0578	5.386	133.06512	No results	Full match	Full match	1155597213.3297443	495758282.7727516	353775409.3330672	752345207.5794262	830630667.0474095	708475574.7201779	727829226.1836432	1180471234.3906612	845295234.5673536	227265457.3424717	741208872.5917424	687629204.515249	929238384.158724	583616072.1668361	509782843.7012794	815760237.168608	1997793210.096929	1330740194.1412797	1287348363.0183299	294772614.9920118	395319893.30799127	799722493.3906349	700779380.5721346	1104414026.8332849	1094004522.5552816	637330696.0907648	1874372786.9795394	567276786.2735375	465002289.82790065	2074353333.267998	1713290564.57861	1359166584.4738793	2071359507.6010091	1755624273.0489225	753378951.6060835	1545195400.2841897	931097543.635916	1042974782.8262099	1058733544.9030677	1122773683.1519907	1150025051.3104658
Com_246_pos	(3beta,9xi)-3-(beta-D-Glucopyranosyloxy)-14-hydroxycard-20(22)-enolide	C29 H44 O9	536.29727	8.276	537.30414	Full match	No results	No results	2194232134.901496	1014909251.0442832	1624810382.810795	1804689110.8238041	938218213.1615602	819414494.177724	1565937701.369389	1660839852.4674058	1585316654.5074499	1709246697.7741342	1717494888.8525662	647027544.0032282	1123166155.3117511	1324039087.5937722	693574169.6745522	1534734460.7647574	764403313.3265678	1389511614.878158	1336367750.6259298	641928062.1268477	1456343164.1211054	1047010418.6985408	386636340.64387196	1058170734.9106641	1138383018.774416	1106852848.329562	1007692012.9411047	766536984.6968497	1123788499.1828086	1206935411.1887546	468695907.89990646	1434434891.3916893	382431507.364341	543412316.6409844	815202947.5713125	441101151.88019055	1021282214.89408	1059948953.5290414	1322242340.2511642	1085007565.5009983	1418531207.642975
Com_258_pos	L-Glutamine	C5 H10 N2 O3	146.06937	1.319	147.07654	No results	Full match	Full match	564574158.5619305	725515271.734555	427853995.65458435	317758675.3723655	1857758125.114701	325461094.3393607	854879068.6496867	815862381.0324442	1200856366.7935274	1847900478.0001836	381725294.21902674	1306646455.6882477	836943403.6615477	944956266.8474612	733590913.8821816	2508328329.8322554	873177877.5062947	649858934.7109362	361938524.11530143	140243865.7385775	284181157.4224277	852986549.1390954	466639552.5215994	511266869.48525965	361241573.6542562	638272017.3472447	1047991989.1052781	521274097.307438	423511792.6206073	292265230.0859446	614013184.8143169	724406331.9962816	1042575369.4848685	396587683.79999393	396571828.5243372	527960759.33386314	789316480.410299	689617005.9205668	723342555.4475197	727963679.8324777	742610410.477198
Com_260_pos	Ambroxane	C16 H28 O	236.21391	8.852	237.22034	No results	No results	Full match	1276087902.2872334	1014746772.078826	1480437066.6131551	1134576118.6184542	434692901.5885383	959774196.5121368	1575561502.4391696	1279717894.7819936	856462354.4292898	1113206839.7182596	1216108142.2454531	952495572.0139825	1281948632.3442044	1818591637.9107835	1671295001.620686	1656988007.1119454	1206444446.6037774	1552844627.270878	1316370710.5875003	2000924697.6559093	1560703168.222227	1232143550.6231122	1139442144.9806206	1205422178.1072807	963517425.2004213	1619122052.1296935	938750750.1155423	1392393898.4293966	862727511.6750088	1205802915.715813	1033002314.0964825	1096238080.3741992	1085030298.4741466	1302099498.5969281	1114859267.8162727	330919788.7432116	1201782293.87394	1263886764.127277	1210721225.6058102	1267440738.0855434	1196011499.6703827
Com_262_pos	Thioctic acid	C8 H14 O2 S2	206.04278	1.546	207.04987	No results	No results	Full match	1044645632.9940996	1526259537.006595	1902591795.6001992	712606186.9380034	1109602115.0014796	963877082.3196397	1060545139.1136868	570506430.252711	390393913.373787	1140188960.3826494	1090471883.8038688	1265767227.6862633	597138125.4716227	604012528.9430193	1069796619.6860754	133565343.44152676	875082300.1269519	1253845063.9468615	2163029351.2103767	737092910.4374014	813508430.0776008	523805125.8507529	1182864104.132205	874849015.5822726	845578993.3454616	1294981023.347974	487784705.3773081	1327267745.819969	2695304798.8978233	840294625.4790154	1129488522.8577566	583446821.1419771	663430512.5004983	776209727.158846	1020776627.5903571	583388731.9764559	1016764172.17468	940059059.5455807	876725673.2178997	913671697.3815933	970784709.3198782
Com_263_pos	D-(+)-Pyroglutamic Acid	C5 H7 N O3	129.04281	1.329	130.05002	No results	Full match	Full match	573978057.9899412	724812486.3661587	423421449.8778243	320221055.1103413	1821744584.63073	328520419.8871932	844190245.4615057	815223547.837218	1191346805.4444623	1810734047.663329	381161570.49016225	1282717062.3844864	819721047.0237757	931415244.7291794	739319939.5969691	2474085244.5945373	863413249.3516914	649994696.6075898	361996473.9668086	139480863.55316976	291418540.33422387	838627749.6736213	465089198.13242596	511430508.02360135	360126065.6245203	629912369.4253515	1027621430.9076793	497464977.27004063	423051696.46989465	288970981.8788557	613772117.0950413	713094957.9631895	1028093635.607728	395580300.61587137	395225329.22758055	534813198.49275374	780851291.013857	680289577.2118322	708683534.8016845	717395540.4185106	731733570.8484919
Com_276_pos	Dihydroartemisinic acid	C15 H24 O2	236.17777	6.194	237.1852	No results	Full match	Full match	96256663.02401325	233031358.31583932	97152042.32444194	116861213.30863288	133071098.39568076	123621867.5481484	197986441.1034288	183643855.40961513	111874321.64539047	82458599.58549751	62255038.870825484	116858086.77400899	519835074.7462747	477139893.8977045	433214211.03668493	554035622.7355303	216954536.1489948	333467883.06898606	121794632.18086776	44581192.093306504	209242158.05477378	77936298.8032254	94740900.36897036	73591515.2921441	261115889.4238006	233347040.1963413	153790088.155075	200290453.09973022	390896751.5514683	69997426.22015521	162295834.53619766	839773481.4151344	72027561.6368678	173557012.38057837	871374935.7776775	1756630817.05946	283406275.0781	262275441.3176093	365750251.3524849	347190148.91724956	332134563.80213547
Com_281_pos	2-piperidinobenzoic acid	C12 H15 N O2	205.11052	4.95	206.11765	Full match	No results	No results	597647544.7762603	63359000.14217487	203851479.49535775	313077727.22824764	1388337708.1159384	363724641.89395195	2723682.715809553	374167506.41270036	905130540.5660359	958712083.7506241	403034398.09519076	902053025.3315349	581794289.3987949	1429822734.6428392	207157854.64305362	2359141857.749481	57493146.897304624	32815117.367776096	4390689.957839818	355100683.8895491	272622226.391105	796281645.7396163	11358650.289070524	58871460.52747647	1348029158.5860052	325751926.100492	425969469.18745047	2415142.0865335027	3666238.9841913455	20205078.38643902	1407717990.3602288	52046690.28975736	79529345.34383667	256139262.58301598	1052475753.9205745	694818991.9811378	470771613.06394	498928351.1763001	516619290.3823077	516529349.94332105	534799945.1153571
Com_284_pos	D-Panthotenate	C9 H17 N O5	219.11015	5.252	477.18265	No results	No results	Full match	169234714.75861847	180644877.71074668	409975279.5181461	332452037.1020657	280719466.9771809	347860595.3256779	33014428.152835704	126708767.9045839	149997735.04197717	85199486.4095276	178850640.3225466	450955322.90564567	632592808.4155022	498079931.33666503	166483067.1566501	232188438.00630677	88771476.53748178	439250869.3130171	944305277.4391433	450165283.68606013	254297419.68308052	253720819.4152874	348052117.933356	106512455.04004616	417639097.34710133	444220802.83545935	245585098.6729095	2063129712.4775374	878991203.6582144	676220701.0577618	322194013.247295	682963566.672043	1085938555.2094967	118106518.52827922	246823330.4183601	339854675.0797464	412782737.678557	453149871.27664196	436852058.6207319	474830611.61344784	466120107.7753869
Com_303_pos	Abscisic Acid	C15 H20 O4	264.13625	4.865	265.14362	No results	No results	Full match	566758132.6726582	66576649.0329097	151866553.52159137	246579069.49246216	1343150456.674265	7278963.172906424	192692.65935539696	337429853.58220226	840398111.4376454	883625843.0278336	381674127.6182074	809029235.8838933	504742828.4523768	1335389865.5883355	184730647.4907113	2145361518.2758865	53561011.36258327	31355957.182728417	2946105.2387862303	330205108.77323216	263004397.2686286	739304929.4648607	12060656.998256646	47300384.19926029	1265077006.825816	307374740.8820699	407813027.1512209	229770.75739782758	563707.5309340256	20139990.353288557	1324775937.170901	51261902.036860146	71800763.1416974	235535208.69970945	979256080.726938	698473118.23243	442145391.872704	452113500.450727	466199003.0400565	470404653.21839243	479521386.3212361
Com_309_pos	1-O-(3,4,5-Trimethoxybenzoyl)-beta-L-galactopyranose	C16 H22 O10	374.11971	5.331	375.12677	Full match	No results	Full match	833771025.6669017	1703823175.4208431	2121840335.144169	748505484.7250303	1236486857.1541593	1019806513.9809399	737851493.3347604	905495876.7111017	406314931.6417856	1658245665.02651	909787443.9480584	1210875635.171029	876097512.2992592	787208790.9545219	1161742036.7761238	873751315.5628762	1267916702.7704687	1292392244.7092543	1584197462.5906384	1079711206.8718326	1453356570.882151	962534950.0959357	1368766622.3361382	1106687223.3490386	998266365.7156072	1849621129.1158583	1050700425.2112653	1153572731.354701	2076663320.963595	1119944846.9318204	1265447180.5753546	1019458780.1802877	1006512973.1321121	966323801.5338212	1385578784.5366032	951080200.1693392	1031802210.68681	1092883576.4277647	1191350969.5889804	1213472272.8322442	1297373660.9541075
Com_331_pos	4-Hydroxyisoleucine	C6 H13 N O3	147.08983	1.496	148.09692	No results	Full match	Full match	45202000.55748137	229346018.7975112	114771357.04953663	36801576.051478975	73747293.08210005	69502259.78984512	40839315.63465358	85810057.09260689	40660073.18377083	35277138.85003955	46423629.204311065	67712632.58873983	1359651688.6336715	1004724873.2541742	130393033.26738295	298472941.31266624	116194187.06085515	1380232718.765359	286700720.9677214	56413346.468744665	125359267.9505946	37806725.209070854	100687068.87481706	33666498.618212685	129220512.75403537	263756397.61138612	70376842.22029433	386885008.22024244	135442465.3509293	146535269.897064	181516214.92629036	1686029512.182038	34467366.357804395	34519366.79792302	162884033.50153083	780438188.6596699	154753553.664585	269866101.17494404	288779695.50264513	182759978.41554472	279742023.87853074
Com_347_pos	Argininosuccinic acid	C10 H18 N4 O6	290.12263	1.423	291.13019	No results	Full match	Full match	85905760.29009889	69938200.91414602	605861882.7092485	602743.5746183409	62809990.998613425	45722483.42697037	2966148.784131474	3449911.8985516154	1477058256.642111	1001340935.5661134	209374634.84533834	18753985.701792184	80609259.90794908	2981441.7342038853	9955370.17907602	90739387.24767847	46807471.41141647	201672746.94305885	13513465.183138069	1223425.1489218764	3333005.9535078476	95946983.73294789	79326593.70383203	1239725170.8268316	821546.8654192621	43960319.87495517	49841974.03607969	12355152.375407824	4945960.241687317	441130353.1630704	13526256.48634159	12000197.479718685	29958287.95343455	16671353.16944587	450165208.47525656	72031305.04108094	30990901.0942838	38181182.10960664	40958146.19449119	36357820.47297379	42195715.98921339
Com_418_pos	L-Norleucine	C6 H13 N O2	131.0949	2.919	132.10211	No results	Full match	Full match	95509065.21286476	87376996.83516039	152401941.07317948	50381039.057087	55945128.459678225	140004660.80617926	35634895.47033303	88122081.36916657	140854029.98528218	83655883.22273484	97329164.35966586	66891957.59024922	109890439.88260658	98807018.79923077	40412330.125548325	1627558914.6425393	53758160.67875301	122640124.09062144	84758891.08752836	65404071.29784158	58396651.41472217	36237568.96323469	62774372.12664831	231790610.15206328	47216083.056457646	84519209.64037485	49328441.665906556	91325374.98870157	53120986.599875666	77706959.5873754	85593662.2503384	99952709.79993773	41390434.64174126	81462303.94184391	121339588.96484798	77262090.63093643	106268711.364088	109293169.2429393	110697742.02843651	109304173.65951873	120442701.14898922
Com_419_pos	Erythrono-1,4-lactone	C4 H6 O4	118.02813	1.764	119.03548	No results	Invalid mass	No results	1002837078.4604043	594666215.5635451	1141071213.887964	556368404.6196338	1311206081.5332823	822477621.4575396	727771272.9619136	275589467.27662116	517249445.8736822	431013484.946629	796346711.8837692	883383946.2031597	642810989.7049965	195794852.63564804	181027518.67239246	305102527.4730689	489644733.2130189	477705898.94271815	845939659.0918144	489163834.2173772	437061970.4834121	242436489.26365003	437791793.58404905	108677565.79303344	609602662.0228953	233318805.2361685	169245139.43590763	374345964.86453056	186924146.53869468	379847346.40164477	282634013.8419802	249579754.63647968	283974048.02585065	132667959.60719544	366319293.4744267	427254089.4296118	427699102.826953	413774044.779349	417927605.79152256	455999315.48190576	425828292.63872236
Com_428_pos	Liquiritin apioside	C26 H30 O13	550.16925	5.943	551.1767	No results	No results	Full match	557002595.6519618	422197945.42958224	326300237.807674	677641222.3705893	759917297.5305974	1708734173.9384038	1323687948.6974003	610940938.2669973	794307707.9549443	164615168.47656783	667021520.5510747	201003432.7980133	321515144.96668005	300621377.539136	503332823.4183717	445921469.34725034	571939990.0429792	340383500.16424656	343778148.3754301	588953351.6447407	915544133.6495262	577422772.7641577	644156774.2099438	1257627185.6903977	594482049.5724636	559088431.7448015	728484954.9807147	224652794.45141676	246638131.6347182	709119900.6293681	722320555.5941497	299181598.49227566	426001430.98496294	977449153.9447689	363175138.6678192	934906652.0964533	650019245.875815	604302390.7320399	625296495.4851338	631803303.8601266	638154796.813213
Com_438_pos	Trigonelline	C7 H7 N O2	137.04784	1.505	138.05498	No results	Full match	Full match	425576443.47215104	905683116.8267006	449110797.6256352	53936541.036545716	54106836.76234228	26782224.330709018	155776637.61213478	69407714.32329158	71225028.39765617	964578641.5001458	215488236.5427642	771032462.7965674	306116067.1746039	54185280.877076365	23710812.94719116	52903669.58842589	17359947.11381319	279225345.14531386	129888077.00472559	73033704.39008498	107415951.52646272	85738607.93964766	1143841404.531278	14359003.978133885	59823538.13946531	31229228.732942667	21904673.94761921	124955433.08343327	64196213.36473811	17391208.317190673	60842408.33076708	208755048.19053897	37097254.36260007	56459308.84312528	689062415.3922231	42197687.42843369	157142953.34911	258289698.2619433	260477326.9024471	192119853.5005967	326157769.3647434
Com_443_pos	Adenine	C5 H5 N5	135.05473	1.757	136.06198	No results	Full match	Full match	1299242858.6393607	773045314.8176439	1478344092.011038	722937155.4478168	1279471018.5894742	810401479.3160112	945770585.1446321	358829560.7076753	673013685.4145771	561573470.7095134	1033661399.8563042	1147180405.9091458	835166490.5885224	255029022.4780741	236729447.79239112	393354162.22767293	480756484.868081	620829121.1055096	1119598398.320034	636934723.6925844	567568617.4224439	314201158.7469194	433140634.57168657	143127346.16221482	601866021.2395389	303749699.6934905	220853395.15477705	487590145.3560857	246569842.27190492	502559926.61485374	367727726.1904935	326559913.4005533	369808487.18146896	175000211.64061058	363554952.9893199	555823290.1977922	557321630.745921	537713617.968021	543921071.9437062	594179945.0214076	555989697.4601709
Com_491_pos	Gardenin B	C19 H18 O7	358.10561	6.059	359.11328	No results	Full match	No results	313079144.3222023	206800466.33311024	175554086.1829555	245555594.52613893	235108196.9171982	1009486804.6546383	1155262121.8867323	195137716.38467214	263773340.6424285	223934903.53270712	488169195.47385263	123834213.05351707	85041952.82363246	34072789.769673035	6116206.8185209	230739926.75074428	145852811.091162	19112108.0092248	26359192.673432052	188461325.5678109	255094082.58554628	157058005.82907584	1046258941.313213	136832873.322461	83695828.81496091	106308565.65794243	395103908.40554535	126033665.15350449	23986358.784007296	329429261.88885236	155178525.1573233	27114402.15871501	107938739.32025118	20947310.26543882	171253742.18804199	77666163.59476447	206314906.211225	218368041.7957927	222072858.12972668	260416083.761228	221162060.59844217
Com_492_pos	methyl isoquinoline-3-carboxylate	C11 H9 N O2	187.06366	5.188	188.0708	Full match	Partial match	Full match	684535293.686322	266585446.11308601	651597644.1741799	507577334.507296	196488515.70671895	889631132.8665596	176488630.64490208	248620163.1989103	1156233489.7830312	811956282.8354325	564970913.6489775	321155174.67183226	453466781.13949233	145366304.90015835	108535866.56285875	818353395.8436952	271353288.3961843	545998259.4801632	317274568.85684216	575200695.5529402	304243738.1026147	232607700.0425788	206894020.455364	628152531.9945407	287037921.665549	552627547.2996688	206149013.7460262	258588490.30720195	372070977.71692336	376318220.90768474	476401569.0482681	239320134.18569055	217768780.24999285	854943219.8049679	868054864.2504666	565384762.630194	420855893.439362	443039479.6805572	462091247.3603042	485757833.01322526	497013459.15880895
Com_495_pos	5-hydroxy-4-methoxy-5,6-dihydro-2H-pyran-2-one	C6 H8 O4	144.04255	1.47	145.04997	Full match	No results	No results	396423249.9983473	439686347.8758621	811314087.8401389	664894796.4240471	920344558.9693106	1321326344.3932717	1055682501.0264258	546581531.1887571	509478435.5999166	1114210176.6977262	1023969619.1621771	651350560.1813486	848057894.5517533	852576785.2625284	854168298.434743	639379540.9955627	418903979.3081181	742457056.1348544	1456665092.7025335	850210423.5837929	1004162471.854338	664137281.5523854	468666884.41117334	837718364.9509959	857406592.6170961	981356104.9389707	660764866.5320481	902063191.5500695	1356022726.1795664	981287177.3852868	436211217.5204036	669543997.7831163	913588798.0601889	929039389.5230751	826307664.1403748	493101742.385232	792454140.049645	692763954.6719881	945703016.9383134	820526171.7245003	963021471.3217218
Com_510_pos	trans-beta-Ionone	C13 H20 O	192.15168	5.766	193.15907	No results	No results	Full match	869561540.3322554	460022115.13272595	385818534.2499429	717959514.9243087	608667197.3300989	898914170.0398401	772943559.8967956	762006387.9255943	763266394.0428538	550231195.3074288	673451842.3699944	640019260.4703068	356830251.56805754	270845444.4170775	264852222.19181234	820259518.8180078	971857577.8823736	594025873.1051873	357619900.1218274	439750302.767215	428942245.057655	419750860.37541246	647990269.123804	959411692.2735065	501405688.9369239	566762574.785548	445083429.75403285	295440556.1655864	350844054.27224696	757485882.9391547	1203175690.7820866	786030993.2857789	729021146.0416454	740841542.7416472	763462112.1648319	637798555.2035793	319195455.202641	577096820.7997932	554959384.602879	610105156.9118271	637843654.5831765
Com_523_pos	L-(+)-Citrulline	C6 H13 N3 O3	175.09578	1.338	176.10297	No results	Full match	Full match	39439683.87493979	75746042.62797825	44767429.109129034	5316761.172384465	162598142.75778422	2749867.297232963	13681133.028104924	22410770.0014222	103642242.95756885	1169756995.0985541	10174912.962027755	77510779.50572796	1040532563.4377248	270093243.22862786	49454685.06100425	454798056.3046589	289151606.90075713	309288487.9762945	11226086.819081305	2012579.0013738903	47234053.11143483	72740998.2538451	43887126.73794438	8084027.0597664	5713760.939562658	10579623.191294815	97110817.6589219	13222184.136348326	8619941.584774725	88783313.50610149	20481612.950766567	235077605.57024455	215074054.3666273	110579662.85895254	18892960.70943649	67386496.8902167	154768114.276206	117531412.93895265	163685775.21236217	176035466.62518975	174835169.02768794
Com_524_pos	Betulin	C30 H50 O2	442.38175	10.324	443.38889	No results	Full match	No results	22911482.468887378	176486395.93530843	41091786.08984443	61383039.028428204	52003377.95008648	347767392.94337976	293550658.10506296	157997970.5272697	98367909.17231523	133698459.09491898	538345078.7316058	39784174.91390773	98482221.95275529	183814780.86024696	37853318.92304602	107639224.45575409	55691273.19539194	80532881.85688184	131295511.72117941	207129546.13809717	208356079.20485067	47991710.12987471	143170641.0161585	57095167.16064743	51302292.66828597	107070275.62364812	207447401.72506294	40168102.67488481	71525431.38547857	1060941398.4213408	28142273.201053657	29610916.184842475	35511896.51609216	397434112.8793984	240131981.02254152	35930003.259764895	144644487.218186	138422991.19075152	145895847.36317638	143508234.26738104	153668448.21876535
Com_537_pos	4-(4-methoxyphenyl)-6-pyridin-4-yl-1,3,5-triazin-2(3H)-one	C15 H12 N4 O2	318.05316	6.65	319.06055	Invalid mass	No results	No results	315263583.1458803	132132218.84152935	290291535.9910587	448572671.02623886	60922484.02222885	219094279.55602834	302075888.8176419	520102300.72568065	395853810.41030204	7750443.244066232	152340818.9710691	20383313.02172398	99762084.88959937	123721320.03006606	414311890.03568405	131004534.96067795	607706440.6938661	451289808.1306339	1294256882.2497907	102457433.33386385	169658776.15353328	230755074.77319047	82011953.29401992	487627804.085823	320254572.1835248	117905180.68370695	236211601.0135425	230753774.5523726	157400623.6212708	201017024.70822608	289623927.93769073	86990280.9216676	714074610.9879583	664794937.8982596	8102932.695358658	66898163.47575804	194693311.324591	206679825.91037688	260512559.46531028	242755149.3163306	261668476.21956307
Com_554_pos	5-hydroxy-6,7-dimethoxy-2-phenyl-4H-chromen-4-one	C17 H14 O5	298.08463	6.104	299.09189	Full match	No results	Full match	32830833.124267057	182255257.16599852	27354269.522410624	76398059.12514791	240184703.60665902	446732299.343981	628743461.2420171	51260897.29481368	57023406.74293541	54884303.3833833	476599882.3355457	77480004.51577142	8206196.474465174	15469551.477447087	5761937.556720283	92056487.66498639	29404763.064520586	6663244.4080173895	6224188.342244063	287238082.8432409	95439456.01215722	23207626.3653495	887336724.3971277	52336550.04370525	22051728.898818165	14437166.151971068	276927819.99642277	127130267.53428067	6117753.068943597	455974652.4066647	15184523.523232372	28763681.29868163	37969383.85633348	5831732.393657205	61531520.78902993	24104548.92766328	127288171.996552	129689174.08517714	137182225.4281489	143723368.47106928	147137219.23465094
Com_558_pos	2-(2,6-dimethoxyphenyl)-5,6-dimethoxy-4H-chromen-4-one	C19 H18 O6	324.09759	6.726	325.10468	Invalid mass	No results	No results	60995894.89601558	232256277.40934157	87313767.02710088	21471730.61657055	47421811.53955601	10729150.33195991	1117557687.1716008	141885054.011649	223836747.35928753	189303522.55304816	932101004.3647326	48922887.82682521	7360572.473256737	16203893.780156037	30130768.903540395	71471968.0856388	47201359.504512966	10734804.830403188	25264972.470678505	23242041.27610378	215249886.41543394	32022127.55251806	12868091.546755143	197842369.11171222	72275967.8364638	50504109.60776914	1383324.295222305	19621789.884474	15435820.546834487	24338747.554235302	26259470.983922374	4871562.369744391	63016879.541788094	51772976.11241272	104821202.61183034	24686659.772275474	210713805.122549	213774536.23881584	195175677.9160508	219626674.41498923	175640011.2464747
Com_560_pos	3,4-Dihydroxybenzaldehyde	C7 H6 O3	138.03202	5.152	139.03931	No results	Full match	Full match	75555464.29041596	305296422.9024403	232276240.05348867	102184013.89500447	135042820.1937537	393366987.0699315	192973656.42830896	51925552.525676005	40291595.79260312	253223531.73022002	139481480.29620007	215194580.35515213	491313792.9620217	355543304.511531	144666123.33081767	145486495.7271382	78399992.26067093	122083682.33289644	10423842.160321333	73523442.05203657	256147056.6747142	126580560.37531726	220850816.94557986	36691168.16762531	172755702.09125265	836095479.7345886	226786901.74808258	763271329.4817128	1333495521.2366233	194857743.15773997	214087597.0197641	520714140.13093024	76808072.41078109	63626418.919544	471323750.0570482	418386655.41266775	216920004.837647	199625820.98662633	183261238.7937771	170801385.91363576	155664219.84569576
Com_562_pos	Phenethylamine	C8 H11 N	121.08951	5.038	122.09695	No results	Full match	Full match	172834773.93962234	41293457.50576936	47570608.0975207	202420833.45974344	166471682.5252317	69123471.20651004	6986522.627951156	517892160.03782284	972673267.4606308	37219088.72782539	173495623.7126478	149760983.9501081	366881068.5213784	284232551.762903	126763522.5711535	604224889.838443	60662747.45579153	15005273.267939257	13888219.20109299	261367140.75094056	140394667.01665977	371013311.97626483	37530731.807347186	109438436.82669619	260174894.9389714	299910970.3890858	437783160.0422216	5350766.250488423	11642243.971214749	9940684.584657157	166644541.65681803	50389197.85113061	183829179.08574107	211758212.89611858	208678603.96211493	102646046.96296772	183573351.176447	197918083.41845736	190768085.23914516	202848622.07640272	201030092.8885194
Com_580_pos	Aloesin	C19 H22 O9	394.12446	4.851	395.1315	No results	No results	Full match	705113.2462910262	1090174.8769262938	877036.9367001491	733116.5325014851	836914.168782648	540803.2732481462	827000.7007210565	584981.7831105959	544244.4447587369	734680.6612120253	581119.1770123849	1004438.874494249	848979501.1450483	396392079.3029506	129622141.12791179	22519404.590578895	2659468.43394667	69678678.35357878	1931946.7508210652	520827.91254338215	625004.8260618374	669687.9778437812	746470.2222687106	586331.7178324072	587665.4419208831	619214.7381029631	845699.4604991399	1372110.0735999744	2026930.703211435	943851.4344710542	1376380.3630454398	1020267257.6074747	1823907.0260033158	2137247.0216234354	58210088.05572859	213433209.3658336	54669182.1520116	72886258.7841833	79271870.14425196	85718328.35155658	89056121.0407359
Com_589_pos	7-(3,4-dihydroxyphenyl)-5-hydroxy-1-(4-hydroxyphenyl)heptan-3-one	C19 H22 O5	312.13636	6.208	313.14377	Invalid mass	No results	No results	22000944.565668765	104452361.81135528	25804205.48746893	24816956.243591353	10665620.093513424	87277023.95814674	121535128.81813514	117942216.53957672	15678151.831570737	12345025.184846256	55964947.08187107	38884604.67405667	435391035.9757918	858667520.7074139	224198811.67388332	286872263.3129636	207539957.7071313	710033133.6772468	62031747.45991992	4006830.833782983	159960678.24453217	11704504.957557974	23945629.373316254	11388562.303034289	673743196.9756755	623970167.5210354	29133276.9960726	279867782.11989516	579081926.1759742	19456490.368677374	258380328.77206483	1005501435.6435121	27034635.37321705	58186488.39316447	176289739.86786807	563295773.7546848	269278581.391443	267226390.30820826	287083299.3577736	251312493.9827733	274497702.68000656
Com_594_pos	Clofencet-potassium	C13 H11 Cl N2 O3	278.04052	1.467	279.04749	Invalid mass	No results	No results	663306619.1170386	331252217.45433235	438211621.44814306	393572642.4123711	304810728.309993	390149417.41499573	323246589.2489701	283883521.45024514	476489804.9721523	542595060.418507	334381203.74539495	417006693.1337591	422802217.16185343	584233426.0412995	254437300.54247114	161334277.15356386	318635040.0650631	819274981.8532071	683702304.1613089	311674882.17504466	541817916.0819439	372299905.4554834	240643735.93193042	356557752.11007005	438481840.5892781	462743926.77013785	212666335.91551077	708342323.8648643	248526337.6001442	615302201.4457294	349752895.9367476	391417952.3778956	1070691168.5952482	402611120.3964215	381954242.4731274	299540044.9731615	409638570.859928	423119299.5714327	452367212.2486834	442392068.79670954	515427050.2291448
Com_640_pos	Pipecolic acid	C6 H11 N O2	129.07929	1.835	130.08656	No results	Full match	Full match	12794244.164834363	105929368.8947878	53677419.938481614	6903281.242871093	41583061.913359955	25216007.226632655	12187472.825017884	23733751.630781226	13602874.435446087	10462853.975842528	14729263.100648027	23108738.876870386	764053393.2600136	361607186.60525477	45875172.470640354	140107920.60343197	59644958.86133187	404035759.6190425	155911512.22734573	18187703.567132577	55752176.47121355	13144913.594444007	60594683.17422618	13494207.81274332	55223969.834210776	122273138.40034357	38236544.86499117	192807935.08725938	83411370.00312978	47324488.71387932	157637169.38711146	914149766.4955544	21386937.7334294	8780561.305110168	134018379.87352256	241894160.6694306	128030386.342158	127172556.72049382	128299471.66039836	141804948.65145895	133499043.7865931
Com_641_pos	8,8-dimethyl-2-phenyl-4H,8H-pyrano[2,3-h]chromen-4-one	C20 H16 O3	304.10611	4.829	305.11356	Invalid mass	No results	No match	25966472.899819676	179064362.18273526	25582105.167005297	115295081.16353211	25988741.502725597	98209467.61271606	34966090.68498096	10064564.246914804	846692254.4988317	17859280.138206474	22819087.191684537	10786763.756359506	71380220.68361135	61701188.65330165	6703647.327490291	363884118.1258488	114107479.35745458	10119414.452874392	7374106.158840579	31435667.823017526	28057415.71377267	23549734.04285842	54792905.03010043	11101241.708705366	39730345.731852055	29326663.514829885	78722624.55732855	36146593.17875581	13256861.686889198	78543644.17839439	16303888.475834938	119325433.87137358	5193030.7358234925	47851541.64531246	22306458.956668932	27660579.61826374	87599578.4406555	91047852.46164377	93515338.12814268	84782679.91826473	94313235.60960631
Com_661_pos	17alpha-Hydroxyprogesterone	C21 H30 O3	330.21972	6.391	331.22696	Full match	Partial match	No results	185022500.27076754	325947571.5534704	631168906.6993675	184160260.93766674	118993488.82003725	66241934.12657149	81252790.77003014	331467714.2550429	74556297.88372353	242476497.95633358	183915612.05885604	242511534.619877	626590574.9921983	841228542.6666882	434856612.8199199	257479500.83353627	220710168.8722994	576322461.2420275	81067489.00814483	36170649.53899985	231223930.6813039	182904760.9900623	187481955.23348612	116181210.93455897	215661045.25968695	113415101.81597672	344647340.8671454	151601873.17712077	233899646.17711666	69771108.79886879	109519309.80237772	121334490.32345524	147828149.07525924	488861020.14954925	155358431.0049209	266217958.63664165	242205001.372491	226581151.218234	251840649.9412888	240260838.19199836	260157174.34305575
Com_662_pos	L-Pyroglutamic acid	C5 H7 N O3	129.04282	1.488	130.05003	No results	Full match	Full match	150399182.20460054	394899962.5977455	259472794.81445226	68499037.07678199	722420362.4265832	136322055.92846233	350115676.9106374	172030185.6701971	268389483.22824684	941286032.7239668	109516353.36011404	507287016.94659764	331754042.7838138	300754934.6136636	245702019.53268638	523635887.47992736	480928099.0977093	375217320.8492872	310160836.97576874	69155547.59995313	179665034.66368496	285837108.4159273	295715734.9907062	148459597.2477522	191270895.89895463	206596490.91299167	375890814.01569426	466683058.9338025	263747777.87914085	240277836.1091834	326988554.41225964	237824745.5551501	483415285.55169344	143255888.9292419	192913895.43106213	359818349.536267	263182007.6526	278041769.8942948	264628899.9526392	304158170.14433277	341554458.1874925
Com_671_pos	2,4-dihydroxyheptadec-16-en-1-yl acetate	C19 H36 O4	350.246	6.847	351.25357	Invalid mass	No match	No match	734407495.6685263	514357251.6466524	766075810.0382538	512949038.7377583	330421571.97295576	412183464.2236404	212948723.42597255	401642097.4421663	252451687.7294832	235736220.8677898	417045367.4905605	840460099.178524	684069660.4699267	532209493.0029598	367913708.2710185	334303238.21232826	214320327.02364844	99838743.00257254	198039036.48752627	182530077.26774335	305799062.08354175	504419092.654142	240319429.61679208	342443162.6908587	596391977.4284979	390102676.41108626	272874853.3896286	407676066.996637	132601562.31618123	162746404.59877062	307683600.8902478	375891436.54259294	73729131.07507813	104708509.48530325	255751876.7173111	199327942.9861508	263147079.077082	334904315.7269746	364116968.78023905	385458865.9360636	504332012.0396272
Com_676_pos	Glucose 1-phosphate	C6 H13 O9 P	260.02993	1.526	261.03745	No results	Full match	Full match	621367518.0455792	273504110.96010906	384893381.3923456	331972296.74408054	261038700.51947302	317841851.5811035	193724788.5515752	261084692.37922177	383474069.68517953	526626334.3304283	267841443.18919632	357057792.33269256	372575302.7036629	546349212.9494267	197551963.1859504	101988891.67716676	254269295.79376993	718933497.7645923	671817972.2428868	264283305.8527748	515154776.43798816	313466932.86745095	162876571.50559354	310906882.41904074	358234987.46555245	383499615.70413077	155205060.07244784	650266610.8957682	245565337.8618382	526145536.46250534	280414734.0590058	295507964.036216	931607404.8413142	366771760.965899	308877677.4215765	241796550.7153075	350336209.270882	366526029.188116	390822999.0701863	378103120.13997805	452302166.4403826
Com_697_pos	1-ethyl 4-(2-oxo-1,2-diphenylethyl) succinate	C20 H20 O5	357.15765	6.038	358.16522	Invalid mass	No results	No results	938056.6448560675	3805071.95745628	8278798.913829399	835417.3101256724	750069.1386794008	3265682.1194791547	915107.9401641227	15914134.644902123	777506.3451175865	2651063.279835947	749661.0335161358	877949.8732945996	186811746.55846417	48657068.93843901	24791203.145745322	5008481.69293421	3297879.890430883	75103664.4708998	2164778.6243269346	665918.2999709276	8508070.57395727	829695.4673871693	1028058.1921146574	1079321.452910441	4946940.247425875	43292008.39733423	2945343.100941585	16334640.667472348	5162160.381899567	1310727.424384963	5854698.011700823	843975869.2811953	771960.8174860865	7077926.034083274	74731810.98495619	208413903.96814072	67933299.5873107	61214301.397321746	66767611.177841686	59551283.73192891	61991771.62445059
Com_713_pos	Dihydrojasmone	C11 H18 O	166.13629	8.199	167.1433	No results	No results	Full match	7013290.704747592	78179056.97490238	35723473.783078626	23215757.166022014	29697904.075832587	17850885.86971479	38617336.92041711	61208770.87858541	24553771.908948757	20864719.083140846	30086086.77991755	22885602.852345675	228410390.65272442	322431303.4807741	168877439.8524483	45188920.53093718	106580159.6437779	87883040.32573892	11917026.957214423	13297054.648890615	50747672.93820565	51318278.36629226	25503260.397881366	27280264.896820765	73957679.20874986	129680587.5548039	47178472.43139494	26446139.86417053	161437584.70220435	15333829.74390178	40052294.83025868	456460297.4513553	15375471.307846274	52421120.28346577	302068327.25905716	697609647.1279788	114666778.243477	131523298.84226546	142204496.28762013	86724119.85541485	131647820.0578619
Com_746_pos	3-hydroxy-2-(3-nitro-4-piperidinobenzyl)propanenitrile	C15 H19 N3 O3	311.12148	1.339	312.12903	Invalid mass	No results	No match	18224445.93349313	14193569.108932428	87006798.56264234	2225122.700388437	5291390.593114641	1744129.837080591	2327197.2726910533	4441087.208791429	132106073.0029428	44498592.84793329	28933896.886124488	1387894.848330618	173041233.08278227	1921305.163548581	2401329.8992000334	3852478.1408500895	56191231.53953647	83402596.41439727	1411696.4544254993	733560.4153741258	2200505.6172925974	12515090.781416664	1161179.005034603	798245155.0134617	734247.6692220749	44194636.22893752	1833829.6792938947	7631085.279000315	1088025.7245543278	893354.1658084611	1023993.7669551801	1102320.6596064467	10811871.328654421	94465619.27839632	33024725.317424927	779730.4821592348	35257415.0594005	37830505.38560843	52136814.910900585	52218529.82346853	34046824.150490046
Com_779_pos	Geranylacetone	C13 H22 O	194.16716	5.725	195.17447	No results	No results	Full match	637334123.376905	274875102.4005374	339857705.05928135	334867045.1246619	284776874.1017284	688133514.5725497	434810629.87301725	592176915.6749682	582877334.4099232	635497003.0028933	552860806.4106058	459111132.78120744	346803824.33819634	288090895.71851224	479533726.3702666	386300914.84099025	662976841.2292047	534165162.8429952	416248210.8421959	451661919.9718964	473284485.8112352	383845571.56588316	343731081.81540745	665158480.59673	287130927.17867225	433238933.4511635	258385106.2570475	231316613.98135138	535213283.60642844	423274446.5164464	761769254.5322766	521222130.0499143	374509555.1739177	342878922.4345404	470798405.9195128	510260438.0232681	464123109.915092	421816643.38007456	443642166.41699857	454567958.3302684	478214133.9971599
Com_780_pos	Sinapic acid	C11 H12 O5	224.06861	5.264	225.07587	No results	Full match	Full match	331245193.26662	467195644.61001354	577615982.4580317	264429509.08809668	199527088.3378927	540313437.3425984	477752781.71297616	407904562.29492974	279813142.4746566	442671266.775179	305865966.26942414	382217782.1575018	410416011.4631307	496722687.706219	443480044.6180755	237763272.2575256	373900524.46772754	306111294.99412805	396960514.7661027	170966727.42795965	437653952.6476763	395839659.87134606	443672694.72707283	406023934.907985	284487289.13248444	512863216.1767568	230530554.9009971	482493610.4763721	627637687.5379574	181200021.4069469	452161568.6653918	750018767.1276544	134804974.14777005	281259203.94855285	142941111.64384067	466844974.983502	356564075.033388	364810593.9175807	380773049.27376693	393983636.0285045	389311846.606947
Com_791_pos	5-[(8Z,11Z)-pentadeca-8,11-dien-1-yl]benzene-1,3-diol	C21 H32 O2	316.24026	6.829	317.24768	Full match	Partial match	No results	15237888.060137905	289360788.0817698	253861640.37851673	98739253.19773994	225219619.971871	48453167.27488048	6937159.2251703665	26779726.565697975	11070262.2344356	200940284.21742392	655004930.3016851	419488118.66825235	350865829.13277197	262126659.00575262	372055696.9372684	259462570.05235466	24766451.522590935	365407383.758211	6434053.474571538	7501066.059619595	484149846.83830756	15086841.50443576	226795044.08943883	12965356.36393627	14162260.386474442	13868684.500839548	195794632.8497919	6636117.913458408	325161125.17720866	8739377.674520344	13265968.235897468	94453208.91793975	161639678.51021543	480873434.6486637	17074937.896862786	338669218.4934331	176565075.43086	173980469.0310465	188177601.65064865	175867448.0163832	139377689.56123587
Com_792_pos	Jasmone	C11 H16 O	164.1205	6.306	165.12776	Full match	No results	No results	443816829.03281003	166969881.31041914	371641760.3932977	292806485.74728453	696174338.5095196	192188392.98191372	66093335.353997685	296141945.38120687	162679262.34046012	431043738.17880774	156442058.59512267	533598327.1201195	110788669.21400501	48378367.71065159	70783014.96559481	81136135.30279611	228373580.44229054	313140039.4216339	404750176.0991379	401951352.8230191	488709643.4997897	411470372.7503185	547822600.7922126	259321272.78468686	75556976.38463251	134986574.55036864	74925108.40133585	145184106.161015	66393375.13712494	86764374.85296875	93534398.2449358	57088519.58494342	151835511.48308024	48058945.90341131	234993576.8796958	45232964.010223754	187957898.055328	204807020.5893361	207660586.0478732	204422183.46237895	213567744.4540016
Com_806_pos	WLH	C23 H30 N6 O4	908.47565	9.163	909.48273	Invalid mass	No results	No results	455081130.9483323	156027217.90470445	528411274.04123527	474441417.1645089	644709735.7663252	327113840.12739813	184977890.02999204	539237335.6694404	212011298.630524	289950858.4110651	370812551.8943045	601963572.1250912	188052790.68400264	95737048.18405572	201637855.85976076	159696392.79794225	388037149.58652383	484332425.6873468	503445423.92899835	463654809.4893527	746089814.1240577	693723240.2365628	336580911.8592164	449638637.40757	186138623.1230677	625668077.7665577	245108999.79436302	245288941.54179206	309987583.9988058	251993130.21167105	222437162.6179056	408634681.4920598	507454369.1932644	339599973.00605243	614362107.1316242	167318768.76592624	392459427.493735	400620145.33366066	373182598.1604779	368385656.5991873	341699867.79458255
Com_815_pos	TLH	C16 H27 N5 O5	391.17837	5.675	392.18616	Invalid mass	No results	No results	337121761.25979054	80809626.98704268	173895613.99941573	103186755.42204842	66147963.19053716	110329385.06158684	76905134.97920507	118548047.32162462	667923355.921302	199100758.88469276	122600244.13402696	319907510.8872093	137794165.95233348	45968795.464939736	83383559.50300963	227037641.39385483	143617509.41111156	125432552.7102289	147892043.34067538	174963196.9689481	45404740.63159357	108522902.52729431	66007249.85254291	171939302.9193124	83706842.93568596	104714501.91138935	74033495.53972976	65643575.61740996	113702571.14754853	142594122.02378196	251588565.3340233	150133738.99181876	125408632.16467442	105096134.77133882	143782289.13657665	113468174.5260051	146829032.339861	158799229.4733518	164437868.41232362	172705266.26284078	166067110.4865605
Com_831_pos	Methyl syringate	C10 H12 O5	212.06874	5.073	213.07539	No results	No results	Full match	134391418.2789476	294310101.3005474	470289038.63907236	97084547.46590865	190095103.69457072	147380509.25768396	178501565.96102935	135549332.87748116	148105604.11509475	412742057.1401638	165255677.60381493	218164800.22605428	81531264.48021898	42738038.02209929	117587923.86911847	184935599.16927907	102775693.33459187	215959432.36339688	823135992.1227798	260747933.29972577	230592315.35096687	158765684.85478735	373942845.4990578	138027248.18092042	102694100.76700817	110310274.99463321	187894811.37817314	538084175.799739	285930332.8325628	283250264.4985945	151144235.9731424	89359925.34667026	257329661.35179636	164042984.35224444	348926859.5505269	129341151.48265404	145632067.404099	211646018.54287282	212070451.78951123	207713283.11267054	228057057.92018804
Com_847_pos	L-Phenylalanine	C9 H11 N O2	165.07934	4.899	166.08649	No results	Full match	Full match	211118188.11449492	287752802.84437263	330505099.9546973	174930922.00925305	273444027.7368204	101533798.66786222	88479052.6073763	261204690.80856678	141257157.93031418	159419931.29930717	218951413.38682193	657218377.3325477	286087440.2087521	219893809.8353053	162365994.9598011	453469430.1939419	190197884.18706432	186023853.3611507	382501057.0616421	101044580.7752206	177065363.9599979	165255615.48939753	207417880.29258904	166366928.14924833	133241823.8630388	130406911.55308802	175706329.19240656	251880481.53822884	126142155.61720057	149604697.1774956	118871658.0743172	173937109.35399237	219938682.99408123	161243905.23596945	186912628.99338418	119796709.30396725	199435203.061724	205394799.19114307	209199034.58647823	211586642.6403602	226968115.27866375
Com_851_pos	��-Boswellic acid	C30 H48 O3	456.36114	7.007	457.36862	No results	Full match	Full match	395251594.9536253	59038964.96529713	21311853.81171433	349636917.2860324	77986965.20826368	55331881.2663078	222433052.0000242	171188131.62568387	274357692.2129298	58646824.505007274	41551086.52480126	61956244.52916607	146217188.79113442	251883451.75611576	951551275.0343689	499071876.1254594	195281024.15202507	174117779.5104884	5914515.743752394	10856812.547997588	48445081.78647801	104278165.76564182	22851439.217882946	171131748.12064436	170645914.38840786	65686209.826471955	69901360.11164773	11713315.408204632	23448168.70890339	72608158.81646034	265429840.14892164	112958381.72950146	92306611.87730278	190770022.07017	143056446.80840495	123846157.05733304	141256505.687169	144043135.20702803	139835791.20235735	146160583.30893552	142116826.7637486
Com_855_pos	5-(hydroxymethyl)-4-methoxy-2,5-dihydrofuran-2-one	C6 H8 O4	126.03203	4.926	127.03933	Invalid mass	No match	No match	440714063.9707734	226194684.50138223	166310193.6715314	156230014.764956	238513708.12469375	216123245.97548515	525119348.15944916	284684112.12528485	546006265.1455821	175037787.4950997	258868506.67233732	253119155.6912694	252077290.24026904	137459794.04083008	226653913.68663463	142301861.449692	497031010.73442286	753312003.2874676	303215086.65262926	120108918.4095464	176717130.71785682	117899224.00468595	215405569.577829	317048538.8705504	169685175.2315707	250526993.69577768	283353063.770667	484880961.9736932	406172226.1648744	447307318.53601825	353818518.7439481	356942578.5293856	613672300.2138574	302048691.32520026	298393862.2740711	415879146.97550416	295440500.437577	328604086.2662075	326912883.2925535	308550110.38383025	337367562.66527396
Com_864_pos	Erianin	C18 H22 O5	318.14705	5.953	319.15421	No results	No results	Full match	12580368.06092575	14333923.050772576	16663806.277434105	9006379.456239607	16462284.186278397	11218726.729128635	15542741.530279579	9327028.402473921	10305090.635151997	28975365.72561272	11477788.913748644	19496972.195295032	363352037.37462735	246542297.68544763	78262972.44427162	66612620.2808052	18749563.041542556	33633133.64748884	7963385.016732594	13496606.840088034	16517881.016263647	6705689.843326459	15157103.370816467	10647034.30947532	19411985.138342157	28902810.45614277	8649750.313008687	17124866.761792216	15491385.31820565	10366887.309341474	14128674.792412693	678654111.5878685	6553978.9001679	16762882.97565847	39847000.61513601	558756124.8192345	79937905.0944744	86011502.79295295	84360932.21098307	84395454.98662908	79758174.89611515
Com_885_pos	Monocrotaline	C16 H23 N O6	325.15225	6.569	326.15958	No results	No results	Full match	2040409.4063441313	17150030.01049777	3534259.977442766	1950550.4111102615	1844595.080802253	2563995.4497240772	3932352.5980130043	8574655.997133225	3009253.6678446378	975397.7026169371	2236337.0283414447	1675711.0110329282	303366853.67429465	269752836.00719	41067213.3800225	30663722.34963519	27511057.100951046	94241086.52726258	4255125.394919139	1119390.3401113034	6698547.150382105	2931045.380387458	2488054.6724455105	965892.5643861742	23164099.05665553	49600313.27846118	2682995.8628294505	12416044.70154968	13786338.913602727	1093352.3083955005	11962174.809266996	660370493.8433131	6675051.703321265	9227830.29784881	53751946.064085424	272738618.8498321	69437711.9333255	58073918.928886965	72061514.98621339	69876396.93859057	88733050.9769137
Com_901_pos	5-OxoETE	C20 H30 O3	301.19101	7.83	302.19742	Invalid mass	Invalid mass	No results	240167365.69889888	266947368.56568384	431423977.68731993	197203051.27829993	227302237.35970902	125105864.52955732	165546231.57918823	180457706.91937813	601370091.7141854	121942180.04323128	243496157.83553153	243934959.43000108	314803910.6726345	408525140.03206223	224582587.0954598	452908720.23361194	123951275.26889099	143374531.53019047	197185109.6652478	72384343.7659469	101240412.18012097	159893844.13237754	166789434.3353254	84547471.9667303	169447777.6720251	235140069.054743	88266223.03084162	273494386.4765147	110451757.66074993	142464657.69808584	146325739.81683135	212865883.41602477	70533869.36475034	187889455.39003646	186670989.04248095	220742413.44706458	175919449.092342	203964761.46857363	218078960.06414017	230018778.8247452	255670595.10282627
Com_904_pos	15(S)-HpETE	C20 H32 O4	318.21747	7.829	319.22452	Invalid mass	Invalid mass	No results	238037288.743259	263480983.4765132	429424705.5648627	195864156.8134154	226043938.1371521	122676505.36308524	158963117.7937493	176849785.20308843	599747482.064217	118592848.77480817	242342759.53451997	241948922.13844186	303421740.9241261	395086812.3751703	216037365.1212977	450834918.60130686	116041093.94024456	138712218.6021122	195244291.51008633	71240336.57465222	97650461.24214649	158453655.90373272	164446413.96272013	83277869.98968862	165361329.16187152	228868029.04566303	85101214.89473505	269190175.4761875	99382144.3623827	141293214.4718178	139498366.33960548	193643321.85000902	69272730.44882555	183465044.1728278	170486658.41684547	195320342.30927923	170177273.044775	198482360.92439717	211986776.19306582	224623967.78266016	248756413.7167288
Com_922_pos	3-(3,4-dihydroxyphenyl)propanoic acid	C9 H10 O4	164.04763	5.571	147.04431	Invalid mass	No match	No match	188005402.34069592	187543312.48071665	150930139.535102	153496245.52610692	113984555.8210468	268389722.74728724	404904567.5561878	208845201.78025392	587922333.7906796	150088538.26424235	134926473.76689586	141232711.57190347	91100863.31157835	83273864.41793568	152620818.7509929	479080381.3514872	399688618.03228414	110681705.81349647	295952112.91571945	169562102.73797783	205437531.94243532	170940851.30547598	145816210.96685618	362501999.7101805	131409792.45504703	211478336.65751374	266010846.51260906	167641220.81339216	260774473.11576858	151859034.49919713	336263885.0602833	179150219.42523435	309294027.925214	326295037.41965765	202195636.58982325	105208914.65753521	352531180.87032	193319238.91790807	218036397.23225075	214353369.90134618	215105915.49394554
Com_930_pos	Isoleucine	C6 H13 N O2	131.09499	2.834	132.10223	No results	Full match	Full match	96380997.58570921	87620336.53824082	152401941.07317948	50381039.057087	56619323.13600939	140004660.80617926	36222434.566719845	88122081.36916657	140854029.98528218	84509842.38302012	97329164.35966586	66891957.59024922	109890439.88260658	98807018.79923077	40775955.97205828	735248984.1313673	53406197.51025986	123567772.19788726	85752573.71696956	66760203.572344266	59112971.57556186	36237568.96323469	63119608.54313283	231790610.15206328	47568261.706564344	86519338.2793362	49762627.48529757	92952493.47697869	54051865.32593497	77876575.26497187	85593662.2503384	100448870.28764059	42082766.058522165	82028293.42466618	123190937.70608807	77262090.63093643	108164006.628429	110307784.18631436	110697742.02843651	109316211.0986135	122643168.41126661
Com_1017_pos	3-oxoindane-1-carboxylic acid	C10 H8 O3	176.04753	5.22	177.05478	Full match	No results	Full match	153390134.40505135	116474041.02942185	395000454.49496526	115417175.79085362	156380969.13586575	106750452.70854059	112288327.50918476	95526995.17691797	109498070.01116632	117620976.80009931	123123502.9151016	146947408.93067163	122538022.28047086	435343836.6312708	162411399.2030106	128458512.86714451	219098767.18056074	180873647.57695648	323296304.6855325	77628575.192178	82578142.48262912	127583154.24777141	110494583.17332685	436975853.0246116	99303645.80491969	90461774.42229548	322805558.5009927	146997261.29402855	172061629.472938	201691292.89693412	196862123.4742757	200616624.08820352	470539658.6339583	255498010.85269862	116404134.62052302	486373272.51932895	107836810.021337	160319001.67022175	113730627.50559555	112336801.96081251	126378756.70859917
Com_1031_pos	(+)-Catechin	C15 H14 O6	290.07934	5.799	291.08649	No results	No results	Full match	213209552.95314154	256109328.25482327	145649697.57627675	166396781.07852122	178849676.24281985	313367499.5116414	339267152.3907217	273189186.3306922	341429851.3031474	111216422.82525854	188787192.6252816	166616171.50510013	207835599.1622781	164141343.64214563	196085375.80815354	273791184.6553302	481013017.09899116	282085763.15433735	479840545.8733053	238486965.47608244	172632267.6714636	206994907.76512966	166635400.4169938	245394035.72999942	237253111.60748094	215895305.0707908	361708543.19778466	174255885.72530115	425641793.53743	238728591.40902895	207657646.51007125	247443633.12323093	509137886.6365138	544371978.8822936	153559314.00494078	311845569.964365	243482848.855051	295788923.18650246	281053393.71204203	231038368.09725466	288193141.5929645
Com_1067_pos	5,7-dihydroxy-6,8-dimethoxy-2-(4-methoxyphenyl)-4H-chromen-4-one	C18 H16 O7	366.07198	6.885	367.07925	Invalid mass	No results	No results	20103380.893676464	258362131.20194918	110280736.81155145	51773331.36003382	105817000.38854848	305461452.6580948	152003391.4701963	62576877.865039885	107934668.64217433	176297944.3179137	205958717.04223996	87402602.77113166	1945888.4838312424	1434714.8582801232	1226575.6227326714	44004479.97734592	30977722.041187685	2434392.2631221865	48525668.42826562	180240497.76363453	144683077.48311928	15380252.212080995	458495397.21431226	62876042.29403479	21575176.195592355	26023897.8517983	161838060.6513278	59810611.612425946	31064917.68876417	162401726.4472283	40460926.05327295	2034269.3399113507	68757433.15739767	21017882.111300524	137961123.92747694	5273254.612547475	81815097.4227065	70426201.17096919	89256928.970075	92835041.67595719	85971031.84264673
Com_1070_pos	Isoeugenyl acetate	C12 H14 O3	206.09449	6.184	207.10196	Full match	Not the top hit	Full match	5317703.403785784	26845780.174976718	25379070.802636396	6165931.303329948	6376716.128776362	7948553.703577196	8873459.789689956	22676046.95335895	7379909.26742787	9025061.799867285	4309406.218508322	6143979.474367207	211905016.78252795	205532360.70141232	54453047.100642696	23617000.574568883	23805265.50483905	113607081.7856945	17532021.943548325	1960523.2642716619	17369664.20922194	3040880.4609374646	3944990.7469415325	4366541.188909268	30367245.66850789	57705569.34728272	11854703.362224158	26289987.691531718	36037871.59291448	6667432.568712022	30268146.29475196	542729767.3360206	6762368.066736871	21283656.075347375	109900850.22220793	306251865.1263971	75833031.8575564	78149624.69436598	83150946.91485208	83263334.88427015	78244284.8492239
Com_1082_pos	(4E)-1,7-bis(3,4-dihydroxyphenyl)hept-4-en-3-one	C19 H20 O5	328.13118	6.088	329.13855	Full match	No results	Full match	19939646.058994237	56028015.47319994	13974188.866419358	14463414.477340786	11135112.46212559	27821054.85385135	72719342.81631422	29208522.192875396	16214559.224786012	12328799.098999301	13761160.164907552	23161563.026226483	283179518.95852804	509012626.4878328	252341693.24251252	26510587.943952736	158931879.63719338	109704825.51906444	27390230.49633024	5816654.997745167	52906761.8070197	12012039.14854833	12278794.783350952	14060446.512553053	132333769.79203872	53813868.14784279	45396791.85113742	94597184.66705754	150474763.6754252	26294267.642641343	210320679.76301676	337972318.1370428	17547779.918077033	26424905.661697406	22160761.71273479	137031155.29881582	92997711.5697304	91060844.91777633	72518150.03333433	95334853.20774475	102978692.9018342
Com_1091_pos	Stiripentol	C14 H18 O3	216.11517	5.236	217.12247	Invalid mass	No results	No results	300483707.77386266	58716627.21526568	62774551.2630404	102515906.9667566	264032904.99443844	40777299.76350164	4543866.552784947	151278984.00708407	247896965.43572855	98112193.81689127	185676507.6395654	511303375.3738788	79758779.29108176	176552771.5003756	48201260.80603677	235909128.5785878	95011378.4357226	20007380.572019044	35078057.67991626	78946024.89225328	65295721.57827831	332904085.63083684	57106392.27948426	114203790.64108679	163150252.93345383	223288542.04423326	151816602.77481765	5253618.259124631	7634453.103178026	12819651.387726005	183442570.15981582	40683155.101773046	149627142.2536315	81019216.46796733	382437451.25958127	132199071.2442557	127952399.266596	124134773.2688869	145631862.64291838	152141918.86355096	158913636.21006972
Com_1099_pos	Rosavin	C20 H28 O10	428.16809	5.846	429.17612	No results	No results	Full match	14089674.294825602	240431613.32096848	334131405.23947835	449572093.7246393	382495044.22582847	480854913.5152011	297473682.7627476	204877764.83850673	9608524.400748648	315673793.503118	205422199.07413837	412969310.51115173	457881124.3916638	143194702.85332248	101756239.49587898	267471148.0741021	126669386.09096864	567466520.1394963	174253701.89555752	226771703.49504972	294066493.7715832	10236425.214214722	258073368.22324818	133700062.66385004	258710465.27386352	226059175.56668034	453754759.08381814	292741489.3654187	1393622.758586101	150642110.38092375	106202809.99367133	166603080.09051356	443677920.7226675	175492837.27485237	149240593.05812708	147594545.84670174	265862506.727928	235106036.22114524	230732300.98254693	223120320.37786567	220947323.13961583
Com_1108_pos	7-hydroxy-3-(4-methoxyphenyl)-4H-chromen-4-one	C16 H12 O4	268.07384	6.709	269.08118	Full match	Partial match	Full match	19649795.377115693	14763073.44541779	66917112.02563374	10246156.347323908	119222330.41610752	23299338.42445376	15802890.200058702	4902845.325797415	7534931.875081802	553475856.13972	23731346.284200218	356135026.2893838	24569483.729487192	11404647.779670013	18998783.324820433	11882991.508058606	6768583.439542262	10024023.253050305	8884062.991817683	110410462.66774279	29480696.434637103	92824759.57437325	69458572.33061083	7096906.321559312	29141401.505091447	83769219.1063429	6176056.034178803	35697160.29971373	80552820.14529246	11414890.667752892	37357680.97331696	5212432.508658768	5615587.106799355	3944047.187848911	367381301.69106025	18000202.975932356	15000709.8677163	16009121.996544208	17810066.279467516	23197596.41424574	25275548.384574454
Com_1125_pos	2,3-dihydroxypropyl 12-methyltridecanoate	C17 H34 O4	324.23007	7.492	325.23724	Invalid mass	No results	No results	103376545.10313904	104407119.78336479	95236053.53027983	92865177.71194384	87180905.54305835	76047578.15998603	62232622.15308406	92061620.97432953	132569331.988842	59595503.30751779	73186885.76214801	101186183.67616959	472774097.408547	452137695.05943125	113835724.51143436	218253472.53900796	79888675.1915693	55276704.57241285	27564097.804753695	38190883.784733005	56749302.693418585	148022208.34474978	43538643.08441018	54822861.035395466	103483011.69807775	216520103.14247748	92918846.39224958	310340136.13179016	19160122.097387847	80901875.58223847	78851241.93614651	310854070.08514327	21648761.1688585	42050565.234147705	99530087.94566154	109152663.9912229	99041821.7869735	119259214.50389178	135545767.69796926	144509474.75382087	159655815.57353586
Com_1158_pos	2-(Methylamino)isobutyric acid	C5 H11 N O2	117.07928	1.519	118.08644	No results	Full match	Full match	42055180.19277479	84060903.76600513	84370194.4811222	48467508.363497354	66255031.57834477	89887526.89364706	162971518.78480598	44178893.99631392	70165786.09993364	53028424.45792888	34359073.36910744	46481095.9660019	95061911.11949477	132712286.53759831	87045652.56499554	579575458.1336197	56321837.99266587	99625449.86360322	75166330.14727803	56346143.563084245	59989109.98834894	47365923.72068737	51635595.767415315	62012611.16334028	56218101.78126024	77785902.76418637	47796572.78978406	98763563.07360347	76510507.22872356	93868394.39553979	91298321.91557474	104677202.36363663	53646448.442748435	93593491.25976044	67644686.25066295	83772474.22767751	86511662.6159852	100237628.50977892	81913297.99904616	93111940.32679132	82825803.90144724
Com_1160_pos	��-Lapachone	C15 H14 O3	242.09429	6.718	243.10129	No results	Full match	Full match	92694860.28523639	108489637.22441861	140637678.52145052	65506627.00869552	172270974.75014043	63826466.4871837	74097030.53368561	32189246.760669205	12758280.065883378	525249509.37510216	33343641.153023142	169461195.65642706	57715464.03565875	32273511.334941104	108419029.42463148	76826027.1976335	33644454.14022161	66200174.2747745	85782836.61890537	80045701.87956409	36829123.52611029	100126233.2834848	80386506.7476448	37451265.21931437	29926069.41792079	33877768.21593921	20071664.738354955	90891778.93535392	98201964.89573626	134219270.8091719	29478291.198594946	9844767.479270235	32993909.65985744	10376712.257257145	122276194.94693685	12160943.353330882	56877134.7457031	51558209.81932789	44431729.190049596	35169882.003363065	36804696.9211569
Com_1172_pos	m-Cresol	C7 H8 O	108.05794	5.405	109.06533	No results	No results	Full match	268420567.5521928	64456105.08414173	76414093.66161625	102844749.31721398	245195164.42870525	58768357.457081854	22363360.07123262	147832505.28357717	233979622.4338948	105348524.51489575	181370240.41983664	470237764.31010157	85037679.08365525	167746688.13649067	58372630.76796551	229103832.9953757	101971152.1752818	39352211.71978894	49112318.51034425	64886513.32108474	72653699.86394753	306790451.8786979	60633678.71962582	118852995.3120277	161084370.71657076	217280337.5212385	145642489.38878152	8400293.260560593	16862644.61621421	14947104.221036853	179248522.14249498	52159209.05550117	149210737.1317983	86091819.415856	356824864.1090578	135640542.80256158	125656369.374846	125281374.46087684	139893802.86365962	147872057.7764441	156153113.91000816
Com_1251_pos	Tiglic acid	C5 H8 O2	100.0528	1.529	101.05994	No results	Full match	Full match	46668603.081397064	87696519.78827633	89009380.66049072	57202814.1450936	72800468.64721863	99447550.31842364	259456778.08836448	52146116.92651496	50530615.290065974	56891732.01164194	29851267.29061843	51301636.40077935	100735962.20605828	136758666.60784578	132573663.90698162	532415981.95231456	34950570.880801365	107863505.22162288	78210502.70324625	58457932.22531007	65126668.12128771	51205328.03122906	56043905.27481389	75352868.32666102	60722618.118770525	84275096.7330678	51670973.426845975	103024863.75966401	80946307.53753395	64679121.50174957	53977484.51471518	109178077.09255202	58712955.29926519	100857054.77463591	72339930.19703227	87074142.64840746	91045450.1964223	105788706.33126774	87008867.88073666	97765905.97425833	63108033.86791353
Com_1252_pos	Betaine	C5 H11 N O2	117.07923	1.352	118.0864	No results	Full match	Full match	18264066.440374743	25641291.00181002	24459985.157639224	37832661.19817209	35238636.08457613	51257765.260642774	248815600.9194987	43249290.51661929	46449669.28917483	9823478.032444755	25418348.48011666	13798662.111600555	49781435.13082933	167993276.64570212	128252484.69549392	531624952.2476192	29398578.591977492	40060984.04464065	34431286.517050765	23996572.72711478	24905206.995291375	19501279.78744488	24490640.239326686	17739219.064236913	45475427.3979893	57567894.86044551	31918615.486985546	45076366.56545795	61099089.09702631	62543046.73601076	46910350.82180547	115854056.19336905	32341098.452901404	68906716.54301429	24009071.789241366	44209547.28904753	55472112.7489151	52721033.644701734	51794564.86181272	62738188.49414475	59129501.167584665
Com_1282_pos	1,7-bis(4-hydroxyphenyl)-5-methoxyheptan-3-one	C20 H24 O4	328.16767	6.62	329.17487	Full match	Not the top hit	Full match	6492244.832207523	54559643.71809376	8491378.066808797	4706052.77920612	4235802.687317094	26592399.140398864	32023987.377813857	105119747.67386508	14165190.437236587	3730712.5975979175	34625603.402377784	11602363.694213832	104522109.67689215	419604771.26886386	50265442.630123064	298258723.18568873	169408569.01423287	152900629.694372	6951379.071594275	3788183.5515969982	47587539.124093294	54895010.144551836	21539854.90901925	9330901.962776188	267830754.4880723	455219688.3523069	9761383.008393887	349330502.8727246	251766298.79812682	11039555.676614694	48452558.169119015	263997029.94668826	108536906.29972364	18784357.115891658	131453355.91171166	272977459.6252679	119735531.454475	121688331.1882611	117931216.27905804	112178809.58321582	116744556.45953067
Com_1284_pos	2-(3,4-dihydroxyphenyl)-3,5,7-trihydroxy-6-methyl-4H-chromen-4-one	C16 H12 O7	316.05869	5.671	317.06604	Full match	Partial match	Full match	146818585.5608743	260972072.68005493	76841645.63609569	177811969.30138558	205667582.95172185	363531962.5908223	190230904.24402007	156213569.09925273	201484887.6864704	70780656.2004603	217308492.80509323	105750350.80757949	119768711.77551197	64621644.310832135	47632969.745877095	81019367.90662414	98366172.73205736	100553040.95898925	130717653.62471628	156559080.95014653	228444895.8621746	54816528.46355528	371721641.59752095	143898327.65295795	149701677.05230176	106018070.00902054	130843883.32541372	91468272.8581693	108021069.42274782	189369748.12705353	170619840.7371543	82739662.92651832	176034283.33257312	117429151.22363755	111100481.0278609	116033316.84040557	143939067.524149	148533985.71487838	144405042.71002308	160054518.30213755	150998688.51043588
Com_1290_pos	Chlorogenic acid	C16 H18 O9	376.07713	5.065	377.08438	No results	Invalid mass	No results	196434027.89893138	288337799.15158635	411560138.7939571	172014311.6686674	297334916.40041137	206171385.68004614	255828815.97611037	220049977.8656267	137123388.73874608	323855923.9371717	238126359.55497763	252628447.3536945	110290782.16583508	67280277.39276707	270677875.9688432	150414120.200311	143705341.55857787	214887532.09168592	517158796.13224065	337356257.2715135	215750264.14430904	194094120.36181617	268657929.9790981	156932681.0585574	181803978.4418909	102296565.48336403	224151332.47127858	328148623.4190869	413514168.49841	272291772.794668	191497886.92242086	142614642.73984575	258986251.4438561	250481758.94220495	253395666.7106588	164618859.77972826	227280623.505596	238640184.670629	248644069.10634652	262866389.07949495	252277147.43348476
Com_1296_pos	Phylloquinone	C31 H46 O2	450.35148	8.152	451.35907	No results	No results	Full match	1060412.4030810553	184741339.95034578	212488348.5632984	173812291.43731624	171490686.198973	481758.8674772798	4767451.373952015	214513459.3002548	3211907.318908813	1780128.4446020455	163950549.4694628	123691337.3494462	264794690.36896646	412980782.58262825	422102859.6946797	248646401.00414118	2947280.062060303	163846604.00613368	839813.5682307545	82993687.74742788	3199491.411575232	5903252.767853929	75766463.6290975	119413241.26763475	7693244.583553109	7989880.175396141	104127217.02423105	7251610.496260892	8296919.662054605	109712389.69155978	2525535.721634493	11129722.302774841	124132063.0701174	4377131.745062578	199181499.61461842	322174422.0085666	245376942.685617	240332650.7449312	235945464.68881816	232573678.79082626	205809258.41351587
Com_1300_pos	WMH	C22 H28 N6 O4 S	494.17693	5.738	495.18423	Invalid mass	No results	No match	30932418.195838027	32336773.090396535	53914444.31904664	94877093.96987545	71528137.47630957	84176812.03729525	58314164.02021924	33574664.396610305	11351841.523104507	54027188.3364834	53337087.70689819	90192911.47425465	22367965.641100656	411667933.85413396	226383819.43517873	147118215.88312736	57245529.173745535	35628155.36862497	17128090.66068256	18701023.051746562	36193426.264929585	7306783.141044154	17314997.07298949	32176730.92117113	53289962.27893105	21445836.714985926	88007390.77750763	54083303.17678595	15806782.810314398	49162057.112032756	57519790.83326841	141964244.5895507	162018349.15249702	54087862.86707132	31036128.676962283	16550315.84276173	71328814.9215192	71702836.12770437	72451970.55183177	69281616.4166474	71902865.67484175
Com_1315_pos	HLK	C18 H32 N6 O4	396.2491	6.095	397.25656	Full match	No results	No results	383356270.92985195	112910335.82608344	504018871.8184176	209222647.77261683	110048996.03812614	115117865.8632519	23879654.529274058	42789855.63028441	11243093.16970569	269591162.393156	57055142.34426093	187689336.74354506	162054216.46622413	37839653.342608824	159206645.86533397	35805602.65424768	38311042.11406312	59622516.86242853	117342705.95217839	154984723.7931818	101221794.9197061	79933209.45164809	15527508.938731268	27219149.007433027	48353680.06937645	20192789.412560154	4649919.019301663	6691806.449299941	6761865.473356058	15887794.85669479	42546323.63709164	4619828.20546472	5230163.005241915	17529836.015477635	79087425.99596685	6796060.570223721	82022046.4316682	78786559.42138961	83662409.1257456	81802398.72121632	92237773.90502943
Com_1319_pos	Proline	C5 H9 N O2	115.06357	1.41	116.07074	No results	Full match	Full match	82700088.97475258	144347408.09643945	77550058.98792657	30850262.762581125	131910249.414113	105445752.89073327	99826572.9191863	98849363.44018695	46527042.79131833	453588153.2802723	66998919.15300856	310758434.663011	117944808.78829572	125097656.11397788	56759131.91123978	383519329.9313476	96898686.08446734	114770889.45556477	283306233.4408737	58236096.75636116	104162387.78408857	85635835.04963349	98814895.22163089	110624751.61414836	68337397.55521013	99152323.95358954	139807400.1824554	280971208.48940754	81327118.74631566	107212086.42043339	117723157.02554344	127075529.9402852	75627785.56580588	72719641.23701297	70341585.7392681	125176832.47690588	159302719.257496	87792318.9838243	162456944.7433183	100477639.76625419	94428935.17903104
Com_1327_pos	Flavanone	C15 H12 O2	224.08383	6.706	225.091	No results	Full match	Full match	76635705.87207781	97647870.30756417	120290339.14911757	53691758.4358048	150287265.35918972	57538281.021488085	62917332.2681129	27849957.63073495	9743449.054003585	452153112.5650289	29402867.48925766	148781889.0987936	55334870.09748195	27791462.119127553	94703900.05795237	69191277.28519668	32022554.563198037	58432279.69599898	84946829.31509237	73186539.6082099	31711533.33782648	89273096.61549759	71402271.74362756	33835093.118669234	26107550.12431676	29927684.609279316	18744612.79516729	81366283.69906926	85790284.27768755	118512613.9333154	26460449.971503265	9450989.529731622	29073013.05418194	9987974.118665904	114833799.29258142	11184273.642714385	49628650.0358518	44349600.265509106	38856667.41026933	30106730.986913346	33340319.235857427
Com_1362_pos	3-methyl-5-oxo-5-(4-toluidino)pentanoic acid	C13 H17 N O3	257.10285	1.331	258.11035	Invalid mass	No match	No results	66171534.71715155	53584821.76600798	32269996.60096567	88756352.42639123	40285976.51142659	72836070.72674008	48140488.363031335	115104137.72502406	118306312.8623884	74658155.39850017	61498420.930244975	81770458.07788187	202538812.48424825	395417750.8471115	129388179.82515113	225426712.40323746	56086354.19744583	108420545.22396484	120340039.72106114	74041843.44045655	140348779.1935024	126616578.83933933	34617153.913442545	80312480.55706082	89881947.14763655	240170082.5579153	34320484.48248044	141597493.9446863	82897144.30771072	101619106.00815378	69995701.86824158	221449679.7551528	62991734.340913266	164256187.5848671	83280038.82942186	130288071.21602313	114512534.237808	108621142.82714036	110981773.98137797	110967117.7445152	114304430.05783549
Com_1396_pos	Heptadecanoic Acid	C17 H34 O2	292.24042	8.478	293.24774	Invalid mass	No match	No match	15372644.240875993	22275301.037864897	23091752.656836014	11807382.413923867	98505402.49412303	12772812.271667548	3208001.56304118	39879693.91672249	4687898.456801956	6949958.282687987	4591596.220913246	32601489.463340186	369440363.525797	277972389.3641088	89522055.40490274	184797540.23217443	20888090.172758725	14892729.671508392	7023366.467115249	8407011.003527112	9206614.560444448	55420307.08325148	12455732.537850766	15293933.486418132	58186794.5386724	143630902.16826463	13802377.268284384	49584792.64472483	3377739.3409644905	3188239.481727395	20447886.25786704	97884714.73198509	3035077.994093528	17860385.28306248	54254684.617066495	47458024.40735732	36100777.9079446	42342994.256253235	54410528.41726458	62599204.63614248	67540654.09058946
Com_1408_pos	Chikusetsusponin Iva	C42 H66 O14	794.44405	7.917	795.45129	No results	No results	Full match	31260602.81800249	73975604.14322308	31697069.401906166	42548340.33823215	54406280.0910622	39595560.46010633	94335414.36032742	40603429.17284896	43039751.0470686	424874878.30992895	49061508.61701499	29226902.983164508	48929771.61475643	67291218.0644671	126420947.07106067	40966465.3660397	85594777.60535738	105581965.07232735	10163235.93588102	25240800.843591712	27513498.826074068	43097181.00736331	22890801.50649337	31971458.403670035	103606799.31154607	74396761.7404893	56169848.68790939	139641864.2753232	30859128.784668352	157897796.84284952	85884454.41625865	40188234.448869824	126960467.48493601	43391531.1514401	49044299.41222914	48317904.856909506	96140844.3193737	86978128.53670144	64207301.353659004	60164456.82392556	50479469.288497895
Com_1411_pos	3-Acetyl-11-keto-��-boswellic acid	C32 H48 O5	512.34829	6.73	513.35614	No results	Full match	Full match	10836661.14682898	45433193.95805758	1727527.3628199114	3917228.172583793	8962399.12398534	3924187.735540757	14953253.741555013	20231042.396455586	3717703.5111385924	10670651.838858558	2330467.112132255	1888732.6227426515	131582719.10831185	169965653.14195013	72792702.62111464	18545079.91820915	43618130.59734445	41229184.56720884	6126614.0236477	1987589.4808938447	19669249.884980936	1851840.9656664722	6411935.804271723	3089586.762812053	25236775.91342156	14277470.714823589	17042809.051688246	8838225.591842664	115781238.03688484	2205002.82701223	36155149.799707815	235271168.49822187	1703395.165975173	2664467.68800887	274992172.900498	341466473.0425403	52526035.5529445	52987945.80628817	53990107.43719322	49548688.40402788	65070676.174221784
Com_1467_pos	7-(2-hydroxypropan-2-yl)-1,4a-dimethyl-decahydronaphthalen-1-ol	C15 H28 O2	222.19854	7.03	223.20583	Invalid mass	No results	No match	20076028.31986275	46468767.20767062	14571087.001172505	12141422.166501462	38504798.51355711	6634856.093031386	33274266.594763327	24416950.726146318	10311168.754146822	15658145.739581233	6202545.335078733	7588461.98689744	210343350.05310962	324776791.79571044	119639506.22295341	30922228.4069045	30100951.19449424	42359467.84943306	13711252.889125444	4388767.510467163	14555492.706141882	3227494.0553267566	9424424.017617662	3096322.9175042	19991650.385828003	15764259.480223354	21967220.799789336	19022538.409494165	58420202.86866406	6316084.102120189	34525274.64739446	293335724.3041443	2513972.1933124955	24597431.06480424	252584801.79869467	323071784.86849713	58429011.8084401	62542970.13607301	67775952.87427856	65822378.699110866	70399133.78368324
Com_1470_pos	Cinnamic acid	C9 H8 O2	148.05288	5.378	149.06017	No results	Full match	Full match	215169937.37403774	153020092.11629683	148182863.58626023	217150707.40743428	196906400.87421992	196539040.36533734	196816593.6638132	217580082.8073209	196249514.33530936	85136534.40727328	171710387.70238912	146439240.98605046	240971064.4686861	216191746.3991635	217583831.58064258	205425756.27211797	349975051.79474366	339518308.86334664	332079187.36549306	85705538.21822222	122533977.63143058	198353427.02239674	158041320.9317744	254141154.26337028	226141397.8671419	300167612.742444	247489690.2038551	282523114.15196776	187159260.81125396	351762565.1009779	235763835.61150894	348310968.8111602	358157642.4733006	331794303.3869734	167160783.22943777	241195184.28495717	209336614.466235	188714452.91341266	193276099.40751043	236098168.74346852	234203586.77044436
Com_1471_pos	LPC 18:3	C26 H48 N O7 P	517.31785	8.271	518.32507	No results	Full match	Full match	106674295.00055559	61376963.23950431	259884015.4885717	145074808.3825153	58644955.53952527	76980523.0765522	188378416.11619684	81491501.33542478	262880751.27998808	366468453.7482249	334540028.93214816	135304951.5865442	91261087.27718854	108588887.94580387	47237593.333761714	8711341.170281515	59453375.447640836	109344741.99729487	59442558.17048052	83099474.81208493	94674246.27795789	89981597.79631025	65862260.54554146	136146395.6285175	63543557.00009811	26695638.865766603	55092824.171523765	132125796.32871102	44150361.66589444	50924418.17361443	54153343.58613185	128674852.36715172	65420090.91440193	151970707.2664553	84537206.31932272	66279020.97749205	128214483.864424	121460425.92354488	77745380.35564446	99117284.19080351	91759423.82568799
Com_1493_pos	6-methoxy-2-phenyl-3,4-dihydro-2H-1-benzopyran-4-one	C16 H14 O3	254.09405	6.285	255.10147	Full match	No results	No results	65302841.153643526	71490279.29975998	69899565.47002801	48914110.128549196	121322290.77532889	44771716.63783936	76963573.03861824	33739638.35395987	41197150.08966427	393992740.6118644	55683885.35701945	74636460.13491991	162346710.90752193	140934464.5189899	132249158.80370416	138571819.38323796	108363053.92842929	144746262.61719775	81144548.80066194	34399515.991873875	32992979.32425117	48273978.22080269	37268555.93420683	30476902.354736462	52489172.49824842	53628632.23652556	30582546.275404558	59032545.967138976	69243226.66707872	150822767.09717646	66900984.608093835	148672172.89644775	60957377.110512964	31746283.265115682	113516189.99626821	125237949.92212068	85577609.2958116	68800859.47964393	66419159.50487185	63326839.49410223	53315632.32474841
Com_1537_pos	Clareolide	C16 H26 O2	267.21947	7.008	268.22723	No results	Invalid mass	No results	18019229.498749007	31252220.209414892	13064658.197397087	5685624.004882135	11849892.305343606	8874897.939285368	30379026.370332804	35193702.97661771	10861473.019950947	16961306.675899398	7410478.692441056	7738393.726208975	145552270.85337886	84181918.31579788	49951870.51901539	13037935.806333473	39284513.911271594	35664379.967539944	10926154.533218395	4231342.4320418835	16284067.001586733	5927058.266169586	9381062.671294425	5260666.78129488	19200477.400998913	22519266.370287348	14095574.503335586	21836801.49214598	54627333.27259904	7043909.652204072	45432910.93597808	359742004.0115485	3665038.191739713	20582708.567697566	74675664.38323632	163778372.5259465	43749875.7348235	38394357.206532575	45635391.056973524	47052526.92722655	41496462.97453922
Com_1542_pos	4-(2,3-dihydro-1,4-benzodioxin-6-yl)butanoic acid	C12 H14 O4	122.03684	6.283	123.04471	Invalid mass	Invalid mass	No match	31089910.903764647	71026482.19780412	60624856.73913457	47781389.996161	42070875.28145001	28523680.513895612	61160552.99461811	2688672.4659917857	15815966.664886374	57793182.39796977	40737670.157127924	33130046.723723628	184560263.5050456	151210026.62537295	81614282.64432696	24068998.572726574	30058876.05259255	93226036.1613782	41556869.69515524	23110133.930095524	26442112.185531866	15428351.601920273	21795994.182410825	14098467.007373873	25711114.140764985	60973073.97697141	11107485.682685457	24368343.656903762	46786470.1483169	65324102.61705546	38914346.295434296	358493179.08510226	28673635.762672402	10640399.904562559	130711037.99657878	229471897.80075487	30822941.8335558	52025167.943787254	52062356.01198891	58015324.07243297	34900285.25365083
Com_1648_pos	S-(5-Adenosy)-L-Homocysteine	C14 H20 N6 O5 S	384.12147	5.276	385.12912	No results	No results	Full match	108224903.03689198	173201318.4410807	171806603.89230403	100775257.79355092	67768949.34069414	209084670.96373385	27070231.24232454	140635091.72831804	157795728.8531167	163881008.41663375	115487850.05234951	111336944.83280589	51382502.48947251	36619839.46771216	1343278.733043233	50847324.72196064	141188422.85848415	133689447.39321156	25694064.54951383	71777655.58116825	81784792.74441418	93322524.81182857	107655725.36964002	106354352.40365559	95276813.19457915	215145846.85193282	179145358.81031832	200160934.4938097	422947096.9351179	281840512.1516749	3777602.9003889435	69090615.10386556	198820557.57451674	75576356.4529241	85714003.22201139	70402359.83160335	125449097.244875	138386289.91593313	119725039.38356583	115610377.79725023	127176275.05437233
Com_1662_pos	trans-Anethole	C10 H12 O	148.0893	5.447	149.09657	No results	Full match	No results	93127644.31124441	62178818.02363782	85932172.3758244	157158021.71681276	79543648.38780785	92963149.93846823	153536461.70608073	99091930.50581384	163173886.74878362	96219256.01699132	61291546.638859086	153876272.5386453	78260876.03308626	62384204.450552836	59871676.8126877	140546982.60225758	120664333.77982321	92944087.95460726	68765880.17911005	68683040.78314613	40783139.79195487	56951351.56268968	78133715.12335801	165009098.76044804	79443804.10518321	97935597.38749231	65027909.32498713	52236549.05388755	47329300.9851862	92727349.7060947	143278779.3896629	330415350.40107477	116918226.18345736	79014424.80845174	99966384.78803754	91104866.12748928	89081043.2203942	99394124.12657523	108767663.83195867	116601136.52712105	105259837.85513784
Com_1663_pos	EPH	C16 H23 N5 O6	403.14246	7.009	404.1499	Invalid mass	No results	No results	66718268.07286985	17972472.200720385	26895543.34958406	22119027.239237156	84287429.61936018	15384996.588717438	8295886.5159164565	47566262.64657606	24841033.038695693	38264355.66992935	39561227.58704958	315676387.27361935	28711324.38307354	26283639.45211065	11006855.125684634	15331500.871785475	11402283.361062603	3533591.0984473266	9113131.723443223	84638024.59807613	29505428.074920435	212326854.56271434	54921334.76778792	42518418.22481168	46415042.87144467	195343323.57618973	63016166.700963594	8971258.167312533	6244583.817329252	11458589.188096229	53807383.15474599	6881131.009265307	17684264.57633326	6121836.99040471	246128505.35523483	22453666.68902332	35345255.4092559	37904227.20203968	41005877.04085463	45773919.940512165	43962983.42906253
Com_1681_pos	Benzamide	C7 H7 N O	121.05307	3.746	122.0603	No results	No results	Full match	9074740.012259623	858430.6875544735	1648313.199157295	17809090.08688108	22860524.23180969	3540259.3948004926	773297.2985080017	16353804.590108195	4011693.608905839	1576432.1341966474	1779430.520671857	4172174.629494612	3355056.6010862975	11500428.38786191	2642721.734848456	380287940.3042081	873625.0754523163	850791.2500898717	916955.430536159	7276835.570912235	1935805.916748955	13373189.116567051	595425.3151796028	908921.385804015	3041865.6706426195	1616634.0420553784	1891203.0818708215	702066.6686832203	934097.1139455836	634996.2537896823	1743018.0509115038	1136400.7102165292	1164662.5572389923	1115978.3663811137	3346243.8208194952	2050891.6098567778	7152344.57279186	6741618.798245532	4581996.518000949	4831208.478217537	4500012.120970187
Com_1705_pos	N-(4-{[(4,6-dimethyl-2-pyrimidinyl)amino]sulfonyl}phenyl)-2-furamide	C17 H16 N4 O4 S	372.08416	5.79	373.09177	Invalid mass	No results	No results	80134630.98121472	70438747.26461414	11917183.454627983	56397039.62562017	51259882.52588975	224614656.06553426	344201666.06727034	60734417.37549591	83953066.88076854	12785588.310566232	89978742.86086978	18187116.09065216	60439849.779714905	10842863.591301717	7966446.101557444	34900481.778172724	29416196.205442548	33115709.59644937	5384373.879148985	54751817.5653812	133725243.17029984	30932227.162432007	132134401.1896071	243510875.13509393	37184901.3614869	35134403.45173701	69967210.80041239	20634642.02799976	13864874.983362123	95901857.1638668	135370058.70043644	24823934.518960472	32348361.17949891	101820232.15146944	48598309.11908437	85903010.32288788	71954378.6849139	76208411.95343736	69941608.90435435	66571331.63974493	78324331.3837532
Com_1717_pos	6-Pentyl-2H-pyran-2-one	C10 H14 O2	166.09982	5.452	167.10696	Full match	No results	Full match	90470034.26251924	65697643.59351043	62031484.9465153	152388744.04747397	72525054.3455743	79057231.8091502	136753020.7183396	93236876.54365867	147973993.51199692	80353322.880955	47825407.55093031	141069535.902733	71735022.31285132	57033658.61074986	52549891.65162019	128990742.71268192	104869933.21578977	85963505.69563587	63799764.61182778	53886776.70771321	38912749.41076973	46632096.90472344	70473818.17939608	145699079.81511953	68663532.43334538	79169351.1016537	58544228.257241726	41735002.760901265	51470529.3540082	80944216.50270408	128372298.99937598	318373860.05985606	110031811.14262433	71216252.49472886	91718053.38848306	84299815.69144794	81033616.1132188	89466208.55467577	94754117.1443644	107508416.51087283	100985362.32609262
Com_1724_pos	Furanodiene	C15 H20 O	216.15159	6.38	217.15904	No results	No results	Full match	17457493.92738601	92830929.58334497	11993718.521742214	21328072.585912593	21999347.933235962	19663328.01107553	21484787.974709596	22174188.172438744	29524138.036200263	19625974.024833936	13356347.48905473	18270077.353575047	168649048.7661893	145504889.19487184	64744078.53898851	49217509.563047014	25497032.026290987	29602608.77881299	11177047.628453357	6699643.119228471	25061366.503963206	11963312.967431756	7683042.660259776	15251143.130983224	18235727.23513278	20153603.872324124	17167496.73906579	15858007.409222277	26079021.91168576	10656565.391434344	19683329.997293156	191205848.35331896	10249030.694911584	19633741.428676378	121591741.98386559	270167647.03981316	53703818.9851028	47110088.89071463	51451097.85070138	42559028.95862566	50774461.765350364
Com_1771_pos	Diosgenin glucoside	C33 H52 O8	576.36696	7.286	577.37378	No results	Full match	Full match	78404200.77700816	126788615.00224927	56079774.10388607	89856275.06040877	241100009.78273016	140415942.46728155	62039042.20537571	62198737.04573409	58360271.68784297	282602404.34399813	36117633.289070316	85983949.64368707	147409345.21818247	153136116.617219	104435747.53109866	86145216.1019368	118720780.61412211	111622004.19220728	24858228.295235425	39494680.01438864	67893995.96658815	99592660.42409667	91211415.86691114	69256427.97753908	322074474.2182899	79877088.75996342	102871819.83072738	210043859.63806123	65451322.80058832	252061310.31116197	184296047.65963736	50645473.9272314	34922657.70719459	59042999.859074034	75207686.34079947	76090594.37656695	114710462.679808	107839877.54926738	79561401.38751192	87874516.23641333	104817855.77842788
Com_1785_pos	LPC(1-acyl 18:2)	C26 H50 N O7 P	519.33354	8.986	520.34119	No results	No results	Full match	74061603.92014241	87975310.50395276	136912617.9549964	176300683.8417559	41095245.645021595	34439973.681523696	107518668.18913153	88525942.8167851	260453434.09320247	95061846.8859053	122230078.27117644	66925333.970516704	116255227.83312987	111563730.89547937	82606944.55015968	9620858.894435316	78790787.6797854	213009792.12967482	94038472.38358906	39672610.39178594	62123154.28253832	67752676.07292488	103103123.55610293	94662772.80241346	65340434.43924572	47202948.04204048	54116288.85545792	151482680.13877618	50427650.25476819	82754663.65251574	91124100.66441274	165564246.50674278	83740025.16935238	294074884.1118466	74779026.36603457	137558376.9098215	107192217.490514	96175019.8932496	91766159.88880017	89127947.88912702	85229140.21137623
Com_1792_pos	Sinapinic acid	C11 H12 O5	206.05829	5.774	207.0657	No results	Invalid mass	No match	52628262.8887417	114607565.24941431	136493714.83441147	64429039.77196507	80133190.8449484	148050049.82100132	189192803.90297326	169870226.39285976	137907349.23225886	69361154.91226952	113702611.83350451	91774747.05816527	52909076.46043702	212145698.3792746	256518088.13657957	106898765.03666571	155383480.14847293	217253163.12025452	103384469.84861624	55197155.95882654	115761421.3296769	150250439.66254902	82681097.1327901	123407831.42315768	93474107.11157402	142124355.3331953	105464024.35908434	90428693.36176547	124334392.27184232	112443087.27944627	182879369.52460223	303687304.92164373	139302108.05275849	140894376.99039856	64013293.145475216	229997441.90074942	128136957.336332	147759901.19726458	133404725.11460389	137475231.91075295	145534976.1526748
Com_1798_pos	PC (16:2e/2:0)	C26 H50 N O7 P	519.3335	8.768	520.34052	No results	Full match	Full match	85006321.69762698	59771815.00673301	160696568.69453624	126199352.47844657	58008909.94394671	37792507.439776525	117252068.78477271	60288346.43702248	235707823.5869002	319887770.9072027	230475096.4956128	80092831.45958205	133854032.85478319	140549656.0303678	50478342.644449025	5183133.06607469	57412244.25280985	154160801.17004317	53591718.0937562	44685481.9375011	43407523.940019526	62596006.983583294	77298361.7496952	102507945.08045779	49810257.13037973	24350648.749012016	36801518.30572443	150024287.3118112	29349928.056730364	48472300.64871457	42903490.81955123	151066616.64409152	56053633.03392862	100301572.43649422	68220560.45422453	76360811.7231565	94594128.2078208	96877432.42267574	83219688.7601647	77042809.99472135	72230086.25206529
Com_1799_pos	(2E,4E)-N-(2-methylpropyl)dodeca-2,4-dienamide	C16 H29 N O	251.22488	8.414	252.2323	Full match	No results	No results	220822645.110797	171653335.6275341	223550308.2996064	165910387.9668996	138878770.16516638	120337548.2108467	244728537.49441	205408675.27979115	119151614.60611843	212502526.39203426	182610814.78906998	152806218.03651145	180120553.7728055	285610400.6421201	268492130.5220826	283622733.0027303	198379003.93205082	269800969.5711238	176035113.7983766	244450338.34050235	251564724.29931325	211339203.3062284	188984195.80647868	167819466.506464	130143560.43554932	305267486.7981335	147696355.75538486	200649633.26901934	205107082.1570439	199564487.642906	151814580.47508535	172927462.6571224	155469210.03814885	250939543.72091535	162658701.53474855	107942705.57627143	189750933.111538	189228311.97217807	193974793.34008515	207740280.43475705	197965365.46994245
Com_1811_pos	N-[2,5-bis(2,2,2-trifluoroethoxy)benzoyl]-N'-(4-methoxyphenyl)urea	C19 H16 F6 N2 O5	466.10362	7.181	467.11072	Invalid mass	No results	No results	219319301.60581434	128744653.73197052	275230597.28029084	108959106.98173437	282452986.6884534	127998578.0007254	140428726.71378842	95117400.83298226	83946048.3749385	130096636.71079703	80243794.64839286	186396169.01528722	167413821.58096552	123940093.12924491	348030882.9836973	240217643.25746018	140443102.99599177	277471716.5091544	228945835.47084913	151280239.50334328	66871521.889856204	209242743.4806784	92290420.46233323	81175516.72610389	124764816.14865662	139318801.5201076	51293649.87387398	145222810.74697068	118573684.60165887	146773260.87665492	156955964.91852707	58025150.28372027	119029600.31897944	43161476.12123181	165064722.87356424	99013237.08208239	137106457.215901	151168283.37742504	130466564.37146047	124328776.42422727	124918433.33588572
Com_1819_pos	Carnosol	C20 H26 O4	330.18321	6.157	331.19019	No results	No results	Full match	15638323.68566186	24758630.499187313	9899089.977114974	9971023.223535672	8426236.681554753	53238852.700289115	57866380.91156813	30003597.655155707	19601245.77888849	18368541.46231599	36001006.7718686	70384203.59453784	46525294.14561789	281999890.75943756	21835171.89013231	264428431.61875308	85552666.97972883	203177487.3101997	10766571.121953515	5922551.779887574	50715088.63495043	44702453.82762572	55780687.41888921	16984631.813239906	190225464.43528453	295846818.0815526	12129867.884617778	243520212.8790642	196776278.87252465	10288613.6412115	24540781.396243088	198522525.4751554	52059288.31687256	10341706.833378023	27979381.154511265	70680988.73177426	80497661.5816752	68559309.37293993	72320619.05927566	74735859.09577303	76393577.5735981
Com_1829_pos	LQH	C17 H28 N6 O5	396.21267	5.73	397.21982	Full match	No results	No results	251672263.53162333	154974371.97344863	198145955.82461256	125264397.08408618	172810930.3244837	305901504.8058276	136701590.69967008	187945904.235203	158772796.50641394	313412767.45322853	237925317.51789623	197524667.23314297	108087446.49582459	113816620.5748252	251962669.04837206	143188350.30302298	216332869.5372117	47354504.272130385	260550943.52750388	275718768.1360611	238594630.2919281	187523673.48064312	156877882.1991519	217814330.26182023	112163025.75984445	180811093.81587306	109410520.77523877	127300279.55103593	326096606.0659027	158088878.66881213	295097339.7178563	208527816.99510196	141798889.69649282	160663018.62215495	210154985.0521902	186659480.3424163	125164786.544747	169619125.18492183	178734173.1862745	186010256.35973382	204228721.25317717
Com_1841_pos	5,6-dimethoxy-2-(2-methoxyphenyl)-4H-chromen-4-one	C18 H16 O5	334.0841	6.385	335.09146	Invalid mass	No results	No results	36290749.53976107	8158038.752259005	14881880.2557471	26293168.457104933	23178852.260236397	21373348.786915008	50414215.43092902	124207857.72412577	150216922.35327196	2086424.5044675292	18141641.14270446	6920126.4958591275	95916648.0886924	24182788.544425752	198797466.58028117	22299577.466910157	91117804.78409876	323743593.45933056	29066005.28372827	3695835.8848673766	8347647.476717572	11897314.875178711	3623861.9772301004	61644870.29516926	11240860.242338793	6381919.173442455	8723032.692651773	1992141.5839198965	4524875.73228655	28117454.357331086	82830831.20421891	17947889.664077733	56183458.22843274	83303508.73162736	5669872.739224718	40512732.50127332	82046187.8745082	63834455.2691412	57391121.4117918	42941501.60869272	44683994.688409194
Com_1843_pos	1-Linoleoyl-Rac-Glycerol	C21 H38 O4	354.27691	9.222	355.28391	No results	No results	Full match	57502836.957666926	25951986.67781952	106049723.39752658	100742151.68766682	66435922.58008981	30458784.507983994	16258409.35793654	92999259.0268974	23257368.796075776	162277074.50251287	47266061.37515269	48346098.92356585	145097888.07165074	277248908.733275	77297207.96743408	231607702.054793	42843334.58640176	43457101.28903523	42222308.705099635	24544118.63096604	37927916.24873299	99877208.84023263	24843798.768875077	29958188.70595751	49132088.806647405	65911869.20824069	23939222.694491893	67545958.62390949	11297995.479733411	17454106.661604356	13181479.213669049	175468002.23211196	15985634.777249552	24441723.853243977	50455239.054242276	65426465.10691285	76182469.0879107	77922982.58483432	73919496.86666867	77347527.81914079	69317951.1940199
Com_1844_pos	(2R)-5-hydroxy-7-methoxy-2-phenyl-3,4-dihydro-2H-1-benzopyran-4-one	C16 H14 O4	270.08915	6.286	271.09656	Full match	Partial match	Full match	105017923.88721842	242189044.3264072	207178241.38258484	182646728.0125037	181639571.7557922	107455563.01609002	212564478.3646572	50626875.31501816	51172801.68688927	310264820.5256974	135515062.1641574	151890615.52111673	81556494.16270338	69886194.25146833	214863056.47819817	87862741.64666098	71822109.54769823	200894921.90675828	137853448.01791248	78517801.10310277	67153076.1456422	63970601.68330665	69580069.57956253	41817056.32764788	51177328.60609429	35940880.619850874	31994870.204881977	58971286.066725165	141099120.97550204	250154737.66537145	89214471.52116859	58709508.63415588	92390828.05774853	25473258.38401129	171759118.16497526	80403089.64635263	102494417.588017	104853647.72719648	100377890.21369347	85900390.90580435	91118142.81298657
Com_1846_pos	Pulegone	C10 H16 O	152.12052	5.79	153.12793	No results	Full match	Full match	35564964.17876859	139308213.1910846	111811656.26955147	200733049.3052502	150145435.10148484	211034787.60035482	269339016.2525835	193456959.01381883	230379436.44830927	141569981.39450783	166538686.5208648	188224786.09059897	133715724.24648401	75821526.1847309	95910861.83370964	211163178.97914106	248728413.72813192	201756253.72686812	128622870.63945669	109726575.43649477	95145547.23837265	133740618.17061038	179691127.2820088	300259496.72573316	125618548.40433617	156909697.7315762	130728379.04194127	143996340.0990681	110421644.3544096	215450868.40010694	291633798.05153674	207389137.0023946	229885668.09120837	180843526.79966733	184514389.45061633	200649776.7650867	133888314.233184	158877192.62801826	161596987.54815292	162816650.02593386	172519785.58458498
Com_1882_pos	Oleanolic acid	C30 H48 O3	456.36116	8.637	457.36853	No results	Full match	Full match	233192502.68069386	48008270.27159261	23190979.089551456	192633940.66408992	71861348.06000978	96554814.70137717	129903862.81898803	129033105.3916329	170663155.13945985	124757580.49355853	98394767.51570211	101929947.2701392	91184896.26448563	211809635.18165156	398710380.30613655	230033695.5046503	104393894.94701606	92658039.77489151	7939182.494890238	35724760.52740074	64617014.41065355	135294304.91203454	27622564.361631606	131550337.58983333	113906529.84817746	66439642.44516602	56254532.040545516	23335012.034874022	28919833.499634147	70108757.03609335	42321829.851469524	59430077.444848284	124458183.91789483	88731126.32941118	132902744.01258972	54207959.05067664	100904390.596887	105942251.68146703	96862948.91119286	75148678.91972712	100982361.06096765
Com_1904_pos	Tryptamine	C10 H12 N2	160.1004	5.157	161.10768	No results	No results	Full match	376141.2254314018	8874422.43273423	5918261.313272224	270623.86166185624	1809973.2095816021	1361295.4287036387	8488968.201716991	2623173.371568216	32028973.18225082	931111.2778652643	1851385.2390111394	531063.5254873503	10639509.917734934	15438167.237789048	6046468.122726068	329378576.72352177	6621812.018528729	940951.5808941973	13134215.2339929	359290.1525289883	2158099.198355574	1282210.7572253277	1128540.9927438374	1052193.448449441	1362316.844383292	21381548.127413023	2061621.3861503485	10600757.80802137	3048868.1680182945	10640519.95901294	4648447.020499664	12908690.412668996	992257.1317203313	6536311.484725441	6974947.283351653	5516618.834892372	16615066.7797344	16774333.900020842	17842740.579898894	17985006.153546326	17962409.625449155
Com_1907_pos	Kanamycin	C18 H36 N4 O11	484.2298	5.757	485.23685	No results	Invalid mass	No results	20533572.357078183	14313421.241516782	35590725.88739268	56856768.8628665	41245722.34140324	46669823.82167664	46496451.78321068	20482304.76017315	9623933.087048974	33894386.08961411	23171613.27042958	47409532.393803254	11989862.891154658	266539783.90308243	131579198.27806586	100859017.7915679	19997948.181035373	15613762.701392487	12023321.536198583	12122473.485947022	27261676.98991064	16985643.643490024	12718523.231314091	16371468.089984262	33211947.177081686	33326581.32254217	39884571.564884566	9239259.928279852	12674220.734200727	31973780.558393538	9203216.640908808	4970609.58140889	89074913.21576548	27510931.59151088	13911870.542984322	8558637.907112118	40329445.7175737	37269416.32694065	38983212.316372864	38890974.03565855	19567159.779391404
Com_1910_pos	AKBA	C32 H48 O5	512.34932	7.003	513.35809	No results	No results	Full match	3102188.497934832	3020019.409804533	2471296.9439560184	1751114.921298841	2134601.4223769405	1397961.8568505668	12304854.381623425	3928976.822311404	3763237.5038395333	1525766.366272831	775107.1446577117	1248354.898364161	66792054.542260155	32357336.93922033	14795737.461996214	6496902.044233999	5819399.0203748355	6884223.493569977	521371.9044204067	1007355.3155761771	1150671.1002052033	1048789.2485462436	942985.9118419593	1026255.3293987563	1195649.0507253706	4462213.390999743	861061.9989110088	3168649.6953834565	11764549.56522387	802642.0373751175	12040555.674782148	281802653.77355057	859518.1936673439	8246739.208749489	10678457.788849086	94139595.03425223	15298088.165225	13949330.223932724	13323234.469544457	14362111.73081393	14048058.02433574
Com_1923_pos	Azetidine-2-carboxylic acid	C4 H7 N O2	101.04786	1.559	102.05514	No results	No results	Full match	57646138.4879268	14816858.68746613	3176561.42194635	134764306.17439443	35347223.45280506	10578340.865694787	3318447.2992301104	260831105.58437625	204893254.11930057	6967859.231443786	58325176.80689683	23622524.310588423	6871298.275319036	47423934.19677944	14897728.092261322	326057243.5490575	9725791.533616833	8752680.79085489	3767501.616319859	16130405.525384244	60809587.591286846	106773839.71834141	7929617.883651961	36795367.04555149	16530126.461015	45712199.67635744	118846258.65715106	10941106.63200213	6218371.855676058	3397059.26927127	19302343.388285328	2516832.2705439376	17481302.81632396	64402680.34533233	1200217.9228378925	10899035.172890102	46313016.3074079	41982760.66825976	31807383.86376419	38694703.51160052	33189771.612744287
Com_1938_pos	Targinine	C7 H16 N4 O2	188.12719	1.307	189.13463	No results	Full match	Full match	4774727.505441333	34879843.329672575	10056356.340008816	3920533.1443732106	17977189.44315309	2277307.4450375685	7550782.48989976	7446372.347340978	17309493.99246414	102202394.93288018	3353782.247644057	23986481.56235023	252802352.64785838	8908337.20806404	12609502.988201771	70579440.15249969	52278453.99512758	80985960.94422954	21651556.465560835	2251243.323899266	6745387.602703758	7054831.664899543	43236856.627032675	2812084.5458484283	2610615.273449323	5535820.083819284	48147720.5255103	5045189.213441446	5431323.7141208295	144857698.6085412	27694845.00129907	25728772.93651217	39705832.96798578	22235579.25363889	17271135.960250076	21513352.666130427	31067976.2862921	30918670.29135411	31433165.461044334	32797643.343840424	36831254.56881935
Com_1952_pos	Shionone	C30 H50 O	426.38698	10.074	427.3941	No results	No results	Full match	128198240.36488779	31963778.621555027	13982118.58397711	275241870.5711971	154965683.17547157	98838876.3710418	48421186.63009849	97747353.61237709	75022107.55468091	120207432.41245869	208542297.07080525	106064427.46405987	19421912.1095639	104134061.84099403	308652715.7188487	247448219.63755164	85377028.47973095	60201381.30157271	51800638.84982724	114602173.1570413	61340899.96923263	101372260.85464728	33423625.75935219	200067007.17111078	41443252.56494801	53681428.15913599	78437009.24582173	8628951.850676158	18436355.954269912	155182012.5782584	135602142.49929708	58951552.27887248	136518193.70271122	86263479.94210784	126725992.32264817	41350684.36512116	106357285.242712	99223110.10043368	101534997.26633483	95492598.5031679	97247258.16774504
Com_1997_pos	1,4-dihydroxy-1,4-dimethyl-7-(propan-2-ylidene)-decahydroazulen-6-one	C15 H24 O3	234.16207	6.647	235.16927	Invalid mass	Unused	No match	45473930.19452145	56812268.75449147	73561589.35386668	269583426.2188678	61601652.52584961	74370495.86110303	52915547.65251233	39895498.01422781	28294893.557658356	43044869.59806166	28633574.854076784	44223385.34243004	120139326.49407053	100870973.35139279	73566348.08371708	146621555.91609368	44661982.9861937	47997722.201414846	39260760.134108275	26709776.39068092	54663422.48248776	24846445.92842606	24186057.045818795	24686979.505330943	41920788.471997075	42113650.34559564	30738877.56684892	34182508.5923641	47131832.131425984	19430785.90274206	35342904.03363656	136539400.4869451	23754436.84535044	30340886.36878829	116170880.85727324	134771646.3948993	57832146.260003	62354091.25450366	68660588.30403474	61061481.50020134	61731748.35978117
Com_2000_pos	7-(2-thienyl)[1,2,4]triazolo[4,3-a]pyrimidine	C9 H6 N4 S	186.05276	1.508	187.06061	Invalid mass	No results	No results	151275470.9779603	121097079.34655082	168545889.17822677	152952351.19050708	157397207.32502556	142338566.53478575	118142051.7675236	106923611.23956653	86464264.59595528	133020608.56665409	85548220.50730108	107754552.21643133	133890544.57779568	254730087.31647286	80663744.17083319	89284923.10122584	77661841.21480858	191972104.1205368	191503109.9238296	80984359.02753228	141992845.3923384	106735096.46594843	68063458.18259943	119883446.65489934	185356059.0835548	114949179.69856413	55392207.63452776	176832652.1840806	99279501.2853072	164726586.05803332	90572261.077128	197587915.90898177	196987610.0506445	139961577.22439694	104737688.7797643	100781813.65386185	117221446.958695	123044272.24098235	126739658.55371667	122272074.2674418	115108828.20864196
Com_2039_pos	5-Ethyl-2'-deoxyuridine	C11 H16 N2 O5	256.10534	1.353	257.11249	No results	No results	Full match	43383718.45159914	31700300.76956349	34173882.58441509	62727959.40663633	26252854.282434262	42920323.82173298	26863457.902426887	74651650.07208768	76483014.44209464	44986462.835754596	39121078.12099579	47521940.764635205	109117175.76725978	248572366.84170043	82870446.57893322	127076119.8143003	31413523.19511223	46843759.41011975	67898018.72479232	45072548.12618097	90552393.7255482	79792654.69843425	22985039.22537036	50753149.73464018	47473287.08686681	155430830.28367266	4764416.258694591	67277673.81649323	49334032.018915385	58846356.58376656	40912859.99693287	102568869.99590433	2174755.569020679	85685870.66538438	49651046.32946079	62738581.387234	75793076.542188	59593736.27412224	68703166.12669201	57099442.41795697	71212526.03034517
Com_2065_pos	L-(-)-Carvone	C10 H14 O	150.10494	7.003	151.11229	No results	Full match	Full match	15033091.547852522	16954744.760186076	16986569.18105496	9725534.785505645	16204914.254371377	8482273.79161801	31520087.13637686	14951393.64877595	13688709.437601147	14107053.454768877	7452967.378174698	8198990.872241387	107190563.92380369	138623184.25188953	60348428.26308885	19822808.01013942	26084702.52228466	29479652.622242548	9355247.327923464	4714581.28718393	10955392.022297151	5643978.474043062	7609032.819836084	7577789.182489962	14774678.822563613	33250132.241159905	10651306.85099018	17929962.50884206	42560764.458131194	7937311.580215839	33757845.67691088	259678989.84101558	5475369.496923943	24554992.768424388	98977864.05916993	133906252.27594331	33986101.5946629	34793589.014802	36375842.88921876	40088981.90381029	35271681.63855937
Com_2078_pos	4-acetyl-4-(ethoxycarbonyl)heptanedioic acid	C12 H18 O7	274.10299	3.763	275.11057	Invalid mass	No results	No results	48227363.821396224	27986730.15724278	36118674.546441555	23853214.531532433	27910825.598257404	21283568.66458002	68268743.2811959	45627756.39452806	239169542.53306535	37613360.56990147	58681173.37167928	42373393.292369306	49691953.313235156	21062640.561374944	78659076.57199389	22813951.641041998	43943437.68663628	77500224.18705489	33300928.24866755	11487849.587668985	16675472.419833688	26596755.160649918	26834642.9348197	82397808.27905686	87083323.31684422	64458898.83154802	54224225.458524205	9630586.255508158	30136931.585079335	104264667.07758448	74285269.5700143	74623066.89478442	113411901.69518961	48466193.30804344	56852843.36808304	39150193.87275027	51074639.36689	49727867.99244488	47009642.672738254	58017569.71965195	70049506.91525826
Com_2162_pos	6-(3-hydroxybutan-2-yl)-5-(hydroxymethyl)-4-methoxy-2H-pyran-2-one	C11 H16 O5	210.08913	5.408	211.09648	Invalid mass	No results	No match	64624755.96076052	47642327.6049415	60996217.802385464	63475232.698824294	78853029.56605083	80364974.17827132	78453945.54272348	77054399.50452195	64046402.85345774	77903841.28330481	39148773.472796634	80020222.09170246	175325271.81207147	50977392.75703698	86933263.77823138	78480178.05732054	95424917.55737205	272716542.72069806	54497502.54077358	31177287.505211	52594248.58785753	66133210.49641177	55278080.53312593	97702615.93549912	24885461.281835515	60989774.111837536	86956404.25574555	102663031.27591188	107134064.0085239	129406819.03305364	100023960.2241084	104440765.32929756	143336264.34812543	77521046.18389705	84538208.68242262	57674418.31074149	88871775.2890425	97453295.32224181	81089606.96845767	113950971.89113595	87486974.60564607
Com_2176_pos	Caudatin	C28 H42 O7	490.29381	6.446	491.3013	No results	Full match	No results	50235697.55452415	202582529.70496112	58569753.166098215	58343910.198606156	91435510.73349069	109060908.33648786	71634483.70564748	35743807.54347802	28560335.109934334	146594682.88487706	24554009.35413135	78174751.01761286	72717454.38796456	44281649.767475	35753624.069053225	35484175.704918645	140774550.23652497	181433955.58067754	66912530.77706671	56399693.72357089	105262040.86955777	72826525.73894048	206001595.4737305	196529969.55743426	157984222.0593163	77954634.85469083	112356502.22188638	164483667.21350387	194644878.96534887	195716196.39828342	188788413.81928563	35773325.72042171	47044327.87339914	66354487.22265688	81310453.75026539	82570703.7793274	101002073.683815	98338457.53261796	103771163.13236126	123216831.97299995	92587937.68106681
Com_2181_pos	2-(3,4-dihydroxyphenyl)acetamide	C8 H9 N O3	189.04297	4.789	190.05034	Invalid mass	No match	No match	171589457.3432113	154942421.3169042	168348328.283779	115321368.15224117	81117670.52907218	165935567.36029136	259584461.77628964	133528805.75783429	220546597.64485702	123727966.92988041	102574867.47435881	127431690.67691419	106691017.99424669	110243846.78177762	130111108.18172592	93683235.46588565	192489775.08972302	165618935.98409832	130149459.82507613	82729478.26736781	70432003.60759111	107109242.90760699	96951510.78082348	182251547.32885265	103409297.948192	179233543.39360052	123958386.6562012	156691025.32962686	241939923.55564594	227681171.72128725	168420645.898971	184684322.9704758	214792871.63707843	140071227.0041546	156837926.39486796	100435040.23968782	149108115.27843	146218992.27727115	145372817.8695317	145132193.1357666	165219774.74263725
Com_2200_pos	8-(1,2-dihydroxy-3-methylbut-3-en-1-yl)-7-methoxy-2H-chromen-2-one	C15 H16 O5	258.08914	6.487	259.09665	Invalid mass	No match	No match	49019597.09296372	73763721.84171112	78275535.4051279	41875456.66483798	94638549.07374302	38429456.20190373	66567697.211968705	23632934.17679235	29938128.217854545	256384568.6609462	69207244.64331019	85776617.70352013	69727630.16516653	42959874.14095079	75854619.42449407	88503004.37834151	38523604.655219115	61326530.142333664	31139820.044257406	23061814.810849655	14154785.080542695	31741478.91027074	17284630.504103273	15571517.966661632	58440632.32482655	75368461.39030421	14961205.752361218	33597796.93823465	34711271.19774012	60963244.59608992	79449961.78193353	43476124.56464753	25025105.65866628	31693576.00279207	114682545.58104189	150420565.11919594	54636052.9912022	51271324.78352466	56531120.44387903	25975824.523989055	57090346.47619796
Com_2213_pos	N'-[6-(tert-butyl)thieno[3,2-d]pyrimidin-4-yl]-4-methylbenzohydrazide	C18 H20 N4 O S	362.11299	6.04	363.1203	Invalid mass	No results	No results	1171699.810858477	1173613.186189238	1223473.7303130033	1043495.94412003	936889.9764643576	2002859.53711132	1143035.2381011231	2394671.4526245785	971161.0087846294	1074309.1846683577	936380.2239401046	1007039.5823760183	52802128.90421417	26147247.198200304	14397938.78802321	3312536.925994381	1736275.095069774	19845934.81937209	1053868.5962652045	831779.5629952127	2046204.242102819	1036348.9534865436	936947.8252879565	974058.4089120068	1365570.2406350505	8512264.801208243	1542572.4597412979	4827499.1465534745	1479555.0993009722	1026721.9848675636	2066327.0028647874	240901812.4913962	964234.2483245123	1692041.8123994344	21709719.381221116	81414883.6102396	17649681.1060605	18414110.579120006	14594605.289793758	20807189.07566527	20922639.48181657
Com_2215_pos	Dehydropachymic Acid	C33 H50 O5	526.36666	9.022	527.37329	No results	No results	Full match	239312350.4397362	108826042.80518499	72122365.12355268	190301021.4420718	190568290.9655645	93490282.06324665	134520719.1989867	216182597.2952788	87733755.31170328	127679735.56982419	204340387.26244822	223130532.08203465	200915241.82491243	177269922.49724388	143283479.1178846	50895094.72848632	135620106.90159714	24752610.102275167	9460692.810701871	82961054.37348422	38773385.96524818	179473459.43332946	192953859.925152	58247420.8622041	198840548.2820692	125743190.69699042	104291894.42797501	160048645.06803325	8310934.170351019	64970232.54531608	111897671.01611644	92110526.66491242	92906304.05562048	70515614.58424504	77907316.83552274	64972983.9950985	98697774.2605484	139554893.31556466	122226041.50544102	103612453.22531871	97976137.84458238
Com_2279_pos	Yamogenin	C27 H42 O3	414.3138	8.028	415.32114	No results	No results	Full match	24547658.5941463	72279287.91747138	60468386.24303794	88602682.74652454	71047932.63864906	46650720.2642536	127075176.01792018	92882881.6058028	43305293.62129629	43970958.95468344	75058632.30435273	53233409.686664715	120141858.8235819	160075176.80887297	137609064.20836133	144257507.15586728	83011668.67555541	163330314.96361783	35119611.481197216	30108924.379903153	84464336.82159896	34162094.921248026	32626440.456017736	24229338.81914466	127713355.92201084	106023726.86616245	53409794.11823472	123007390.17460537	93370635.9191677	216832289.60593668	67258815.17046572	106434891.97988589	55336445.638319954	117167220.7244252	85086948.22738267	143552213.7391333	106371468.138011	94970638.8971861	102607620.4249307	107675533.34018043	101732955.30326103
Com_2320_pos	Glabrolide	C30 H44 O4	468.3246	7.186	469.33197	No results	Full match	No results	98485390.18092619	123020236.47509776	190996010.4252216	98713268.42867069	131349425.90954086	20962792.00101965	127759370.57996708	95537006.60188587	101783411.27096109	32666013.015573125	38096846.501671284	59857863.368651174	103114577.3324734	197358504.4997763	291578685.6318189	266100365.97884658	50989833.628793225	51724093.36367021	11467604.075781219	25583012.5778823	39774913.90420415	58520654.755531125	23805615.70480798	45905828.542119764	67837050.562376	64229659.06439927	26252680.640367065	66473762.50751457	77244760.41510439	18675523.714442328	95637952.5827443	203795662.31639507	17355356.731805656	130163001.71451709	64418042.132179074	179768564.16804138	93534390.0243514	110648020.30705246	99321052.43866001	98563291.63867562	108706467.68403758
Com_2362_pos	delta9-THC-d3	C21 H27 [2]H3 O2	317.243	7.488	318.25027	Full match	No results	No results	33032401.18654854	50512944.144093215	25251115.079463836	147484427.34158218	25669065.743829824	99292059.70379671	85960376.11032447	25198484.960551083	37815034.507266715	31077427.322226938	9989623.014647078	214307899.23503986	35799811.70374275	57375904.14471426	62301473.6354067	34190164.09017049	182154771.80292082	38180545.202150166	8593305.702449944	5250623.898833365	22271528.127135478	10366346.846896088	63080995.58704969	21552009.820478894	26803941.28438797	4347487.305938377	16800461.45736246	15150585.207571872	15090099.120318752	13343534.618365122	32064786.270064414	6409319.019054487	63003153.11263383	91236509.85205951	61923474.52214331	25940659.189555578	45239647.8728183	43809157.01798813	42075383.31697655	41057176.063109264	35877545.01917564
Com_2431_pos	Carbendazim	C9 H9 N3 O2	191.06963	5.205	192.07697	No results	Full match	No results	3067062.1059506196	1582480.6397312544	2919165.1748672677	4552047.27764617	851375.4906341461	664350.8658729271	54674965.90820151	5717246.901819616	201598704.02319723	5135893.363024107	2989651.8563139327	2750584.099281951	3166986.006226909	548864.9045609145	1094503.6003787366	2215022.2621108666	2989928.363441009	6952110.09671938	501612.82641332154	480498.3012271726	1963559.5136784755	2156516.225922779	1292954.7702168801	5084842.9323429745	967881.350834786	1982985.3367274513	567750.2492694726	986211.3706302049	647049.526292555	2041562.4020106301	2115320.586667451	776802.0276480097	2416002.2792401807	4588948.988454627	1357028.9317665664	641459.0461268065	8350297.46100709	8706172.038318397	7121448.270166844	7482827.139368881	7335897.36346232
Com_2437_pos	N,N-Dimethylarginine	C8 H18 N4 O2	202.14306	1.378	203.15048	No results	Full match	Full match	15398174.290757937	14664998.801135113	36992498.33988266	26254235.142530646	19808722.881987367	5295644.597661125	45275620.9026531	33681859.8687302	120624611.33849716	63369730.25932908	12684466.735961972	52241177.501288995	197336214.43591067	30463313.269800786	56851026.64199011	79692962.14039531	86877809.75739169	126617772.19878401	26117636.878567394	12764709.507042814	11563778.163221674	24134606.7790174	14259157.314870387	37932066.80291072	7185091.214785442	29477171.081827186	24370922.925825033	6024358.518585269	43959196.64368286	138754720.15792927	52326370.93182979	39476077.524608836	34059411.46494173	78808666.64923953	20806091.935355213	17297310.76670925	43341074.558996	42583135.33610207	42578376.07862791	50434876.82266566	47437636.535586566
Com_2441_pos	LPC(1-acyl 18:3)	C26 H48 N O7 P	517.31483	9.349	518.32196	No results	No results	Full match	37209883.84637201	40114081.90051489	57413625.70452867	84547301.20779455	28210376.443451226	12894180.600049477	40417448.88953404	50423214.17434122	200352454.10317093	57561097.60498032	76965866.39936042	39414081.60659232	43743823.51285954	56382954.14993689	62637439.96830781	6142044.306385696	36100975.92741963	69475987.32395992	31680039.220329843	22625820.473100048	28794272.392149482	44639265.11076945	36484821.95170678	29763300.43373048	26025080.8213341	21977554.898456547	21835527.896801792	51974899.72529624	19584522.06829504	35634959.64234516	49728456.72662673	65838583.67837881	27708988.197847657	122311013.57675213	39305036.41296314	71081738.6944397	48958315.7521516	48882279.2841932	42563096.13549926	39213297.550076336	39780933.76733334
Com_2460_pos	trans-zeatin 9-O-glucoside	C16 H23 N5 O6	381.16352	5.54	382.17065	No results	No results	Full match	102771693.91283357	27735373.484924678	38404828.62852229	213543136.43778378	54635289.92375285	136140863.72461963	81126280.9600429	97339866.85202491	94513958.9363219	16607983.209255846	70107638.21725233	95866512.66487214	175364262.95589662	87859929.21198407	63904976.68248959	157745533.36210626	41563689.764925644	168521778.81861272	60033863.68185389	49226835.86687702	58789096.95380473	81995253.54175171	34197472.38266184	121812044.1414683	133472309.54852553	156913881.49454445	120342754.79597831	23748570.981199518	23236634.678547285	142191016.23090968	89061748.28094003	89411433.80897446	188231971.48624265	69542691.96385664	65976420.94031679	62807623.8205605	58428538.1394895	90090247.11907937	96447168.30065143	99142814.91660634	102711877.81874023
Com_2466_pos	��-Cortolone	C21 H34 O5	366.24066	8.484	367.24847	No results	Full match	No results	11193460.968790652	73185145.49284899	6739185.076292225	13320353.514437372	14897104.828719433	36759438.81475311	20022122.52832692	34468876.07680528	46438634.68608584	12490769.807611242	38501750.48103162	14142277.072050475	194519709.3181892	182235769.98306435	36579034.17793119	108518174.32715425	15291078.642176993	10584364.019587437	14175561.320533825	32147404.842323113	27867124.980022363	17208674.044790108	32847848.058149505	19081860.146214377	30442364.440103915	36566174.293173954	37261245.68922717	23914901.77331119	8158909.223118852	40741712.94776742	14977416.70096819	50462977.09565604	6818247.663408832	46758297.037975386	31424850.87852573	22544381.57740397	27453059.8679438	34414487.21793169	14241602.585369058	29022754.42273966	35761638.0845223
Com_2478_pos	L-2-Aminoadipic acid	C6 H11 N O4	161.06904	1.438	162.07631	No results	Full match	Full match	26670442.356578235	21194786.96825058	33759370.39929548	25463119.32152887	15971193.510309134	34387799.09236132	20396510.918416098	17966241.83783828	30285483.000620455	14619074.988233723	21457329.66602116	20202982.02272769	20774528.812485445	31359821.836361837	34361342.66566867	247688781.2730248	24743150.63316786	21709434.43430074	26445362.088955395	28029307.35621985	24449686.052804746	16888698.978308707	16161706.064314878	21975765.744211957	20838004.413614944	21608744.58041349	14690580.65317037	24132009.080426916	32224099.22838845	21364351.3317836	24484783.7355133	27419584.221060496	16902295.624540064	34305862.94469604	25669936.37764818	23158270.745176416	27121240.6626302	35198394.968542375	36457797.514474064	30367489.47076693	24895596.73463943
Com_2496_pos	Columbin	C20 H22 O6	358.1416	5.677	359.14899	No results	No results	Full match	46471714.885357566	25263588.92192175	30671972.027397417	25884060.854449082	70869158.55328049	39912625.66301754	33336875.209341053	39798908.89376121	43089596.85045967	37191610.11798824	17587760.91457959	28658123.965812176	137207773.0355708	75771900.83827084	58992250.22516512	44139175.39162575	59807381.28632878	122368837.89298035	27527200.00187748	15432236.007046226	20915381.45720492	25571691.271207765	29214171.878332984	45182308.127927706	60544927.546897426	55060879.666808225	23409485.510439195	83770323.85500164	30601241.90843196	29518890.17077516	40850700.250364944	209753508.58053523	53597253.004072525	17425767.81090736	63616147.99375626	113847300.27252309	44267021.1150148	47007873.96588723	50132779.358735785	42643398.37192299	53353481.67003166
Com_2561_pos	N-(4-butyl-2-methylphenyl)-N'-[4-(4-methylpiperazino)phenyl]urea	C23 H32 N4 O	380.25389	6.466	381.26114	Invalid mass	No results	No results	203145556.1371256	74463432.8415233	136152380.59023282	70647442.66145512	59316386.08596569	78886487.84302013	19998918.228308447	11234151.670200504	7439217.446468829	180268891.4191311	43203705.00879384	85872372.2573921	121723106.81373665	71314233.73916908	63265215.98797812	34488600.82582238	24493187.097639266	37790464.85858959	85807263.30166164	119755701.50811842	71361286.9448361	53608410.30768839	19738612.222569026	5554228.314923278	40846904.04144703	13931204.487310637	2627930.361705238	5788974.6086127665	8271093.976854833	13033421.88443881	20646485.211840756	13994921.694720922	2082725.3716993069	7027096.001935984	55345654.01580668	14107700.596785428	49018437.9895515	47602233.34177974	51957106.92586543	18207894.392973077	42542756.5133039
Com_2582_pos	Xanthurenic acid	C10 H7 N O4	205.03757	5.356	206.04498	No results	Full match	Full match	186031753.74013084	25652293.02874162	33000376.99969872	106514423.66995467	49598185.0574705	90245892.57819353	128190118.50727563	56126596.14291644	119179142.19973353	99842056.73574004	58011824.315236084	79450877.4107513	103154094.4180149	51696643.34237294	141130499.4962001	53702858.44680426	117278354.17302471	162578230.54188442	25028544.72543866	24722841.73408477	71895925.30764677	71047556.78605612	18208253.011214353	207129620.63301444	57132858.90245422	114058924.13004163	54862919.32471028	15117404.359556427	35271367.39648635	27389868.300956834	142577089.4218797	123393322.90754381	93479341.66240233	82582955.31645456	95021271.66865644	75819293.59868224	74747370.985993	85170008.32615031	82084107.74496518	89554680.6083944	94675179.30536896
Com_2637_pos	N-[4-(diethylamino)phenyl]-N'-phenylurea	C17 H21 N3 O	321.12169	2.174	322.12851	Invalid mass	Invalid mass	No results	14400647.351626769	50413159.35278104	1668876.8829217537	13614045.397723114	15749245.404931605	29767397.326563645	210862415.8940702	5447353.369935514	75065884.39826034	4666388.829618506	18417220.132092543	12479845.028357482	10873633.023909852	5360921.107615223	1995961.6386983546	15289650.183529587	15515428.782372879	3514277.268802184	3615508.6081528785	9676837.884401526	9557170.558025597	8522951.005128196	28983853.770972773	6694208.481040876	4999581.44730253	5010662.429456377	14960832.782007305	14027642.48748791	8526842.43217952	5837091.273291761	1127036.6694970978	5715545.913646149	4076977.5090219327	13169705.850588469	4568003.893377535	8208333.239164675	16081643.036076	15507069.0758353	16215164.19950688	15728473.358238459	26646537.87089829
Com_2643_pos	N-[4-chloro-2-(2-chlorobenzoyl)phenyl]-2-(4-methylpiperidino)acetamide	C21 H22 Cl2 N2 O2	404.11118	6.47	405.11868	Invalid mass	No results	No results	16490191.974881817	96165399.2466414	45195698.20636803	31913867.24002532	73444384.36588196	114635666.49004684	74243017.3030706	43569599.76886649	123154243.61613876	17898958.81955819	167404264.23480746	24925859.2445009	5059488.673158532	5460429.14763881	3127124.63225716	8864322.373026416	48550167.7986866	4793980.291460497	23596199.825066805	184502856.3295183	100527978.58425266	10509301.263987023	157897772.16076314	92783836.60613675	19461528.366474815	16339773.470565474	125667396.13859208	30648542.666324157	33673151.48224195	100318959.43595816	38129971.528082624	19309613.588368256	53882060.63873207	120357282.74311408	44179402.73465352	20348181.85103554	58452093.8474158	50239268.87937881	61516460.9022778	50351288.03899001	52990258.02863887
Com_2658_pos	Maslinic acid	C30 H48 O4	966.69304	8.161	967.70032	No results	Invalid mass	No results	1957943.7233427465	21485316.57283246	33507083.909541443	27309729.615002938	22798648.39683204	3059688.298291948	35019653.150458165	32224334.92039464	16989761.48807903	12561864.458390316	19286874.869320393	14036511.24115422	75694206.13763168	184527979.6416801	169337050.3176236	82788805.12823571	29147269.144085504	16068045.11875935	774871.9112705007	3721893.9693219406	47225928.35499907	48433215.05095415	4064395.2125550816	7371325.069766776	94938845.75660115	86947513.11812429	4712506.054267839	69564364.35472211	55002935.37548549	5526001.3128736755	6578201.684276502	72198607.620762	5049554.36676358	27781020.192645576	27294418.548802238	88462108.53985563	49836576.1537637	45705087.34038026	37079032.10337595	40716152.8631291	33561819.677772105
Com_2775_pos	(11E,15Z)-9,10,13-trihydroxyoctadeca-11,15-dienoic acid	C18 H32 O5	328.22516	6.209	329.23276	Full match	No results	No results	125589886.68477625	46521420.52694605	138937018.2175984	73165301.51262845	111467753.54242358	39080422.53403119	37251987.55403198	61410310.953240484	90057402.75259694	71612132.65975079	57014990.69010819	68972189.71165662	59599617.43898146	60034473.8017277	40131948.69496536	215511520.5305214	37065443.196537636	63246616.3624489	78177498.90761949	59522068.08149708	22158844.416486032	64741041.40091381	44862486.30982851	39902478.3060756	29119179.962411743	29045967.740355775	18777642.563522708	64395814.94435012	16646211.973585395	46159375.5727649	33131302.621329412	38057372.44435942	41612768.709741555	45045087.20378024	36924186.26092718	38673586.098646924	57706244.9101416	59525305.17066745	56739043.58615258	66131551.398367256	56982856.37444802
Com_2776_pos	3-hydroxy-4-methoxy-9H-xanthen-9-one	C14 H10 O4	121.02894	5.318	122.03658	Invalid mass	Invalid mass	No results	33790102.884777986	55240751.01075055	23912199.007134084	12772545.782409528	19323540.84605492	38661549.04325104	75593747.81948613	33266674.602442753	70483675.71998046	23519759.487086345	18910508.70673273	39439251.732983805	28906334.882275634	27040925.099938933	20892209.233507287	10181639.862849003	135678861.7218893	41144359.827310376	136802664.60697743	53033446.750216395	34649063.34541209	37015009.84306959	82272558.63465	44069321.65843348	39521933.162183344	91952841.59725946	43627684.878471635	61159269.385261245	49696728.99647852	98250838.21496332	45242810.17666494	154473477.10425654	19396381.133027144	177972381.52472356	64464363.00018049	43394305.136276014	52936175.9024622	49666008.64784992	55447475.523608975	52409667.29943409	51532142.2025798
Com_2783_pos	Allantoin	C4 H6 N4 O3	158.04324	1.133	159.05054	No results	No results	Full match	138913878.36460218	135552045.96018928	189297735.04331523	183992517.8344624	100495945.10243732	143540281.37439278	118723247.01887417	92427896.4524295	154895185.41292977	61877643.4091049	155649975.03815338	150242348.34861836	136207427.07169157	62311434.29226164	75123768.115191	206124448.71985328	161262077.31920293	153888789.91985655	127410992.77653874	102082016.33696906	115432102.09217165	63101268.74577252	115571752.67079449	140267645.9744778	167980171.1787154	83950014.54756154	138927819.6579841	150930197.059903	205227236.68435118	83290468.44816521	182719269.40719253	119622147.78790078	158410252.9731042	145922886.84244597	149956641.1695793	125370064.94674546	137223430.935216	123323885.52131312	96587146.0277486	131059079.34820843	154051242.8816185
Com_2792_pos	D-Carnitine	C7 H15 N O3	161.10538	1.324	162.11259	No results	Full match	No results	40426857.8207189	47116672.71597129	72044175.81145035	155407645.09306967	43045847.900420874	140657199.28034917	85512824.77112496	82188724.14875586	38758862.048931144	194290889.41422305	66330396.69118445	75173619.00724764	165076070.58023578	70072488.29376462	34380528.195594326	110824217.26499742	26072152.95114094	72324655.66093788	15504207.994286066	59946667.700960875	105683611.43323036	33541185.631611653	74809081.27761011	46630917.79485889	41547994.8581402	59723155.60541409	72977081.69842844	24979237.25433585	25078369.204421785	31126073.747032896	87753442.70162097	27854638.392745964	25289210.828429554	63815158.77389416	84205495.41758552	20066962.479304887	65894073.2313944	32225073.951218046	65021022.04034796	71062656.6904473	73956122.74846552
Com_2822_pos	Nicotinate ribonucleoside	C11 H13 N O6	255.07401	1.547	256.08127	No results	No results	Full match	31323862.158788405	23025931.903344903	38495776.29993742	27522690.30016045	17901342.72086258	16718129.520067178	32538187.067387827	18409177.327086926	34280159.22220198	18944771.392528906	25747636.642748084	23283609.660526603	94495384.33707055	18510005.58619836	13179466.674197625	20329887.482418478	24571078.15968454	84288883.34023313	15311646.039056335	10950768.540337527	11778176.78815106	10550269.743949648	13082711.707008759	185599140.49034303	14102985.591417015	21912580.39234332	6281339.797787515	24437155.93814076	18775862.20394043	9786600.443695506	18674522.56486548	27861507.121608593	17765841.53059903	30659277.324114937	25884736.147280615	24788208.095992073	25430172.6735751	28916301.943957224	26911911.088936202	27305831.650250573	27056327.740074176
Com_2850_pos	5,7-dihydroxy-3,8-dimethoxy-2-phenyl-4H-chromen-4-one	C17 H14 O6	336.06128	6.622	337.06808	Invalid mass	Invalid mass	No results	1731627.1764977316	40867745.46802774	6661746.436103113	1631179.09700713	11655540.536780536	6447381.96599147	24425350.164822057	3838670.4633661173	8220613.128360882	12991694.810897687	43287693.21434626	15057819.986689514	457094.00646938063	497751.29042202386	495041.8748057015	1352364.9306469075	2457574.627532421	565294.3282924177	577652.0533586926	61512416.84669671	3994451.656047564	375424.6947993323	150136706.16640753	6913898.830976698	913207.9526642386	417091.13838370476	23437472.855769344	15563085.008413684	463020.9373106986	33246206.83294092	2876406.5514049507	457115.2875051047	6757871.704955149	555750.8098427875	14718875.077352995	454857.3240791827	11819484.2611293	12184466.09235324	9915820.890741989	12667963.928742213	10104125.871914541
Com_2865_pos	Ethyl paraben	C9 H10 O3	166.06369	5.595	167.07068	No results	Full match	Full match	98595883.77501808	73051489.99391672	92342404.02846798	88065866.97233976	33678691.92301425	76011339.30343759	105645837.8838219	138515508.02403265	122425400.19952412	43308391.37511287	51090030.079983786	42931698.45026619	66484345.61972734	80545342.86611134	247974042.22183892	31205033.840829115	105709895.1819961	117680480.57974489	106075532.69421752	22327553.093277223	27594847.055766143	44572678.412861206	17170740.498808928	89795100.84706797	96825569.98680983	145451951.31527475	53127896.94608027	66315134.6426982	121255017.74107914	65256082.45948983	105456089.15371084	83920975.51710865	107173819.87045595	122992522.14618257	32888032.226045057	77047452.56470115	80855036.0037935	81719821.59378205	99233460.95897174	97682451.3555571	97223727.32818492
Com_2867_pos	4-Ethylphenol	C8 H10 O	122.0735	5.745	105.06995	No results	No results	Full match	65440798.06770114	58338887.545753114	63329971.20524841	57807513.308152616	69811760.00829184	62496040.3149834	115608615.36800914	81901359.65461569	165212523.7651508	70679378.07641378	51253325.73162299	88935770.78388418	64957816.841260895	48423333.054693036	56672032.50165406	108790176.13356043	79325686.61894715	65451607.68520493	52971600.45388784	49351771.53572908	44138319.8116177	46379338.673376516	51591586.87529994	76327846.04814088	43763776.17823376	84806942.44436322	47596632.64145091	48009554.806309186	40986338.42773753	56463816.74094355	100878800.79884313	88568154.32380715	83725916.67977539	71086159.43754101	72820642.34915495	75747551.85371096	66475956.5551861	69729065.74115972	78988217.19808927	58372590.84492599	57300957.449103035
Com_2881_pos	16-Heptadecyne-1,2,4-triol	C17 H32 O3	306.21965	7.274	307.22702	No results	Invalid mass	No results	24998418.596846025	34352340.60348564	24303253.280427963	17009848.44877028	24857436.655693002	23687493.36924527	10451479.519493157	30825671.6959444	6358489.773488271	15323686.278183585	8848769.033340415	24122720.981996216	161209925.4295116	142707447.55932567	37807643.786940895	100000427.5554625	25987350.621629424	17324070.01416308	10998192.56522868	11276994.322154256	18277207.616222113	40530025.377642065	11223893.123697752	27297290.733842205	66837137.80726721	53578099.48370782	23670735.86480589	67298598.12801081	12048578.713426957	13075963.051891092	30456264.42312644	103459801.02348007	6292233.657591696	10782043.92886132	26022157.890999008	37678517.93693518	33429716.3775704	37435066.53578383	46304732.24624417	42962608.951517716	38191712.547912
Com_2896_pos	Pantetheine	C11 H22 N2 O4 S	278.13088	6.304	279.13812	No results	No results	Full match	1527089.7105605716	9487511.177916907	1421133.985871794	1557137.9328065526	1084837.2081458617	7043233.024381727	14630895.57887354	17755777.94090245	9245818.580141611	1212229.3996320972	3115646.747662696	1909182.9589351343	68686358.31891544	165869353.37227827	44507718.22835793	122111591.26084372	38444879.89203904	16106651.37383276	2761186.155035291	833115.9210026523	16070373.201269722	3719756.2781150234	1999703.8673122465	1560509.5299803074	61284500.90539016	83258665.31926718	3672717.9022247447	46264083.84132937	26300357.79046602	2432953.061789548	16890971.344073	107268279.46179004	3075704.534019711	6044725.705910181	25848592.934594534	103332935.6759178	31885796.6496175	30870331.061145764	31145120.755492777	32330495.611392923	31312650.761531673
Com_2905_pos	3,4-Dimethoxycinnamic acid	C11 H12 O4	208.07363	5.431	209.08089	No results	Full match	Full match	95914926.99707177	82044557.51178978	64075429.28263454	71835424.16189627	78992920.2005804	97748584.25609432	68006166.39492197	60901403.08645311	78203468.40582015	82078110.3241773	50798884.40574131	49389682.03583015	84486509.97431141	51292736.96419195	81626534.1698424	91908935.54675402	106209942.20089687	121094138.91240957	129092618.13446954	46322863.71811762	64345496.61576957	71377506.34119485	42947392.26959243	99155647.89285101	73659063.8355107	82985893.6901824	63162983.618659504	179232001.47315764	126787346.70273693	139074511.51026827	75724904.72803196	117147881.18757409	135912049.2263476	92091208.89783576	62368766.67128664	67040547.005567566	73019853.2909557	80251141.68661843	89473815.49316958	98445258.81265901	95946427.61890744
Com_2910_pos	Leu-Pro	C11 H20 N2 O3	228.14732	2.039	229.15456	No results	No results	Full match	82485783.75728226	83534036.95166188	66711417.431360506	70527868.83484611	93629540.80794615	64469084.85171471	73686447.9139653	87526693.09689064	122780095.51699752	51917824.24231856	52843636.070292175	124970702.6697858	129295812.58550976	76808963.5088736	18622275.026669815	112150829.82967038	77196730.99283111	74983060.5977162	58431266.75431272	46387246.05655435	52897510.310390286	61741191.58278736	74837253.24227351	93129038.09842911	65824476.63791736	40007796.1033374	63867791.660673544	135519229.3939689	65506051.27782504	70474772.66311412	67656936.66533455	174203449.31615108	68514976.39048043	56391169.5485852	110285313.58711663	145018748.42473343	70388507.462295	72737707.11774558	67890851.74175182	71300661.24667174	78563487.38038717
Com_2956_pos	Indole-3-carboxylic acid	C9 H7 N O2	161.04812	4.786	162.05531	No results	No results	Full match	72281764.25797682	77911365.85458422	65924381.05839119	49556320.32671983	43560130.10644201	77294383.22659676	115956348.04498611	78593215.9919916	158053168.82570466	54128133.4859776	58609418.21295361	59067587.802582964	46647356.7960107	50722404.23591761	62258092.63266927	43882140.30993125	80212174.56575368	68885593.58708175	58102161.87390527	29620683.207210526	33936039.81191184	36856896.2748771	43035750.69879363	76226201.88189887	52228541.86658377	78923768.95522259	53059048.18225049	68379471.39524879	100464655.48496374	108696433.61506595	88171125.91813771	67784852.83872695	95529622.02630271	57844545.9747954	64616232.89643159	49640051.95167451	63488244.0474282	68181031.20048323	67420113.25317782	59219966.12958008	60155630.83753173
Com_3047_pos	Terephthalic acid	C8 H6 O4	166.02658	5.064	167.03381	No results	No results	Full match	9359508.603791393	13987456.065940507	13420230.039702106	8766559.654618686	10287589.406989696	12087252.809333656	19486609.595108252	78743240.3051298	114979190.1950522	3780513.4414999443	30612871.87894976	11726234.032568121	17981055.79663876	39142632.740565635	40299342.01140456	3132804.4489461924	143774554.09945148	182092330.58967972	28059617.635366786	5864008.282975118	11098757.964499664	49571511.84698833	13909882.721696038	63064129.86406126	56820802.60242631	109983784.01655607	90426532.84739426	86426261.32904863	41431004.047160774	46797091.40410605	65831842.046725184	129790588.37609708	133634571.33250324	124483181.7649009	9217958.181064067	42979838.951625645	57312253.5845279	59360324.61622519	59719329.65739109	56995671.43153366	54977598.01127632
Com_3087_pos	2-(2-acetyl-3,5-dihydroxyphenyl)acetic acid	C10 H10 O5	192.04272	4.986	193.05011	Invalid mass	Unused	No match	8015766.745313519	30701220.12794143	24793431.394363716	20481891.90718705	32201220.298615478	34520883.435141966	27560095.471211836	15307985.971900094	71398421.3935078	21622509.787535857	39627625.289550796	25229595.780008633	24520003.733530007	37705764.14807353	48839244.8536515	35394666.011124	132618845.90018553	124863599.78138566	98861033.97610195	25401394.605838183	27771534.020464648	54057019.078117356	32583141.275794107	130536729.79390948	66000190.54844118	78924076.26844938	70957215.02811131	77621774.30297934	68571738.09162976	100213455.64017761	78786486.30941242	88268506.22376981	130824057.98538901	157011571.34391317	35053016.90841236	51486743.44115556	48604023.6082538	56283448.51432655	55932414.35401655	51714532.42562537	55419168.511652626
Com_3106_pos	PE (18:2/18:2)	C41 H74 N O8 P	739.51715	9.836	740.52753	No results	Full match	No results	12521537.503665542	59774684.60719823	15103102.587281164	7160244.895937963	25463041.142768823	89032752.97815414	30894893.26162688	51433955.256195016	117311592.75941692	6690246.547167056	130365857.36904624	19331457.247866705	16148570.462196691	4199717.046884513	33179065.36622954	32332151.139240406	25734227.944796436	18972915.54916532	38355249.04970409	122601644.36679739	58328094.61234117	61755819.9191664	21588869.6089503	34197959.475489974	82270108.77252646	41266091.07892737	67311254.81878832	26008552.34898647	27093187.599098817	150571260.026425	19615562.68628006	5908940.999024461	34254157.27766428	143424774.14527255	25989756.94463861	5020285.139611676	54519857.3974815	55189407.983736776	48835718.32626093	47649905.465068005	43475632.19655077
Com_3114_pos	Combretastatin A4	C18 H20 O5	316.12951	6.725	633.2663	No results	No results	Full match	10211795.82773388	98351724.912848	3851747.6000306774	2583730.261086874	34431784.14489799	29184974.374686606	41438711.84578184	38979759.56503754	30747270.831976578	13221968.066380175	31441654.97149775	2285987.937966152	9973062.330405897	6805241.997628138	1948377.9891128405	3912704.6400183174	40135050.467470035	9758803.318504713	18056223.77347803	3384574.2966114813	55109486.204472676	608817.776523983	47627379.77864441	6916852.39236691	19721692.58445256	20448829.002309315	86800471.48074773	16864077.21655596	49291254.35537619	2968879.9273734386	36990923.22081593	22755355.329037383	1339641.2611518363	35583727.67136779	154799694.28181362	36577940.047120474	72574467.7940148	63613354.84701306	73873162.3093747	73509156.28270659	78533070.50843194
Com_3128_pos	13,14-dihydro Prostaglandin E1	C20 H36 O5	338.24565	8.118	339.25308	Invalid mass	No results	No match	22946417.47840594	17810356.796250258	16711970.605161889	22485830.755380586	17703984.03736813	18956499.400792032	6880249.068768764	25534578.309530545	4683694.976242997	15904439.13906429	13114165.267612632	13732599.912511159	143169605.62383023	151427407.86501563	33970780.67436111	40273858.58161947	18951173.10852063	2787009.192346726	6644086.0405335305	10273519.730943972	11302145.332572587	22363215.37250773	6342602.995287155	4783259.999518787	50708298.213766426	27865510.27410236	15210571.560721902	35038403.11963095	4607299.523655901	11814559.938433634	20158242.927678816	64178092.419500165	10314317.749642422	13857345.501817157	13732122.179588348	19067848.462582797	23998183.6269581	26518336.86991757	22885101.96412301	23063904.969442427	21124939.95604983
Com_3163_pos	4-methoxy-6-(prop-2-en-1-yl)-2H-1,3-benzodioxole	C11 H12 O3	192.07865	5.355	193.08559	Full match	No results	Full match	103897991.96198747	61923621.75740166	68051230.95934334	60574868.089640506	55490100.15722368	59814563.11423698	64324707.131020494	80239089.78491178	69819872.62636459	38520609.99333294	60509379.82520868	59849222.414684385	83645789.32122163	64282439.03670203	55879674.87622789	74544832.10413791	102117303.84198931	85197734.00851764	82662769.4874137	39017779.35713718	51778052.9272712	72078715.55005077	67816350.02394372	94186490.92559752	57873269.2171002	36611185.888943814	80237750.76039983	122881602.78438939	116939624.10229555	146970225.8306406	81665005.2558001	97928850.56684032	92314461.0905479	63051289.59424873	73946478.45867556	41504419.37805483	71760993.6868813	78851692.57399729	80333508.35663904	94096328.69414541	77985238.82767041
Com_3182_pos	2-cyano-3-(3,4-dimethoxyphenyl)acrylic acid	C12 H11 N O4	233.06877	5.779	234.07594	Full match	No results	No results	22103241.67248559	25417434.33825695	16591342.16661024	19165679.97003796	5219487.439979714	7892466.239466929	13876296.87116224	26162507.57285144	30976874.079403877	1821953.429000408	22733295.351233818	6346401.343078077	18582927.367744293	8436936.970254486	8099509.9987291815	4067604.432628508	25862747.676735412	47981798.34483494	184044082.88646138	4927667.012657628	14983967.2520427	13215071.610879097	7939858.194543372	24177984.37753439	18203044.349329695	9233138.742297573	27234209.935112186	36485246.39283452	15409918.137257712	37757640.320461	17845579.125838134	15702763.10382347	61830120.045008525	62118188.6983987	1637449.9898845884	15533657.133587755	13954712.1722606	18814358.1064732	25366652.651158355	27222443.620736238	31608106.264664534
Com_3223_pos	2-Anisic acid	C8 H8 O3	134.03703	5.671	135.04431	No results	Invalid mass	No results	52859571.71664055	73080105.42391874	102432843.52053775	45682358.54207431	72336471.98123167	98068117.97335477	80806599.16864057	62394138.22558267	81220619.73519525	42930616.93797673	56538982.52181778	44392510.56304868	104703596.54218718	75072590.66547126	199639659.36277783	104205074.95025985	162985000.9218179	136018125.00934258	107769260.47012201	35632071.42361061	39414576.43389356	70542541.72342588	48451998.72912471	46426420.7964755	70834329.79773557	69114528.5951531	59171856.56051099	104427222.93373312	85095552.84676102	110441951.90685833	98612568.78890485	103237513.86031847	98898191.51174846	72129587.2467141	47047213.2160204	81527723.8517689	74494186.1405419	68216240.41598938	87192087.35908446	81504760.5969944	76203564.39431667
Com_3230_pos	Dihydrothymine	C5 H8 N2 O2	128.05902	1.438	129.06627	No results	No results	Full match	20531625.01766699	21998669.555189643	21990716.598458648	30124022.966222614	17059151.80496914	18783852.195916377	19382885.839661095	22591645.825313643	20396066.312752966	26300237.947689723	18876066.77034093	19410447.294184655	120199170.89670745	78830704.68064184	39915490.0975821	58692207.71278333	34114043.163086705	52585043.828232005	10869841.434917985	7603857.407256482	14263159.497307867	19847011.5689532	15976881.746134019	18341468.85806563	17436964.746197518	18202419.86811024	43141912.26026631	15357008.482176965	32973584.263237305	35034376.3587424	29582507.082613513	145336807.62320215	36490720.47298225	44898495.41511877	41894834.0109119	130968214.57865769	38828296.1954022	32906261.60264586	35627046.28139906	37564915.316616215	32399344.4668001
Com_3233_pos	4-Guanidinobutanoic acid	C5 H11 N3 O2	145.08548	1.441	146.0928	No results	No results	Full match	16181624.675851896	17838322.843010444	18075303.499541827	26060334.512361355	14809888.779617256	15598330.840401625	17981915.72701366	19566523.784647815	16622050.65875768	23384464.951461043	18825680.670749065	17247504.52891114	122503859.34635922	78780501.52753015	30665382.71084953	59479464.158443	27669815.241918705	52378013.86613356	9224386.48094667	7460207.253201628	15304685.623569481	19403246.160409488	15842096.116520224	14884619.738802867	17154781.23950569	16449907.790669555	33097513.140900627	14425035.673550183	26942475.584579952	41743126.388973914	29397200.435555734	146675314.1166953	26864088.449405007	45307216.50724739	33212952.637098152	130904068.15516469	30942491.2233285	32414756.187075004	27408324.796102244	37903611.97126627	32439148.135416888
Com_3259_pos	��-Lapachone	C15 H14 O3	242.09428	6.284	243.10132	No results	Full match	Full match	54000964.77918987	124422171.13126738	109236239.7647913	102761700.9802011	92975415.1017308	51636898.82451179	110715398.37033127	24806087.114739034	27475839.0722374	160672629.64533848	81636853.56584862	94113658.47824113	40747628.774862945	29089972.64294759	133549472.93675275	54641444.36848992	42124380.0482673	100054885.7419825	72058107.10544468	40630226.52103498	34170079.097422905	36273289.96520605	36804264.168185525	19267194.118204627	37012588.53163986	15127356.087536782	16609162.541397652	36113039.73783086	64328835.48529006	134325347.47970948	50141561.82254314	36567445.56943069	48496456.66674006	12566849.215318486	95619636.68832634	38470868.67468108	52340194.9629296	50551976.07615909	46272606.704554036	44685577.54300866	48977564.46374179
Com_3409_pos	Avocadyne 1-acetate	C19 H34 O4	348.22985	6.826	349.23712	No results	Invalid mass	No results	99547508.24068117	38705615.95105183	34285287.723110504	70520850.80055498	44254286.08375365	42196987.12287974	29660331.701939452	42426602.79230381	58950649.43676664	37017523.94681156	28336234.06236341	47258742.65778846	125383768.96297199	135029618.62801364	40311069.85642052	80942432.39525984	33691895.8451009	29107958.544205517	9896093.668763492	16455171.9843103	4786873.775631961	50112633.03138905	12376205.85196665	18971358.96725629	68058250.73572613	33249648.681653652	38788690.090369046	102751032.97797604	15596094.999561815	51011148.465789676	46243610.51455692	67925852.57877797	11687982.183662077	15610733.855896555	20756061.904663388	53256400.248262085	50735814.4058643	64760629.182517596	39968557.34745275	38060869.47604523	33106539.035750285
Com_3509_pos	4-azocan-1-yl-5,7-dichloro-2-(trifluoromethyl)quinoline	C17 H17 Cl2 F3 N2	376.07682	5.298	377.08426	Invalid mass	Invalid mass	No results	21396553.006812446	99499576.19357939	47083264.560939334	22186056.527385626	40553252.52958557	17722302.123092473	23941775.37868784	23419895.137741048	26473441.736355122	26924562.723107282	38792050.84848723	25487232.258492004	19893731.746795	20186664.37638527	33238361.243561734	16898984.969924107	133746589.66754723	22980775.153384462	70179775.60089895	26517110.70801196	20834172.945219543	34680966.81333223	115587777.79428042	51026380.069066934	19239326.402033474	25202171.69206923	20538613.688369673	32119923.50048212	59355748.55645493	65053284.90950291	13736973.40760967	13317949.326355336	90793506.17990883	21272236.769356646	72077674.96284984	16969729.006759148	41918967.4675598	44306530.81705808	38125865.76008326	38690493.56401426	42846420.857461214
Com_3530_pos	Camptothecin	C20 H16 N2 O4	348.11099	6.011	349.11819	No results	No results	Full match	11289466.722874044	32955731.752271757	4862651.087767035	19720222.98419023	4379852.751720327	11255148.681855384	36108395.062998556	3218028.1230762186	127095872.42810717	969775.543924376	10905475.707600545	1612216.0705366975	10156289.285072196	7289244.382455085	1058181.733553984	47592162.50918926	28517199.628373712	4078974.0649997597	20576443.56691931	9915987.25902466	10585668.331676453	8013170.602096987	8092980.191275867	8491608.87417182	13998376.097473988	4440321.62287896	20156709.686299555	29893500.57696585	3658269.016697899	18283989.350439925	3628634.4769092565	15406690.136550354	10468677.301659338	52454388.21292112	782989.253603611	9730253.607897023	13822805.9663574	17043615.887484293	18599838.601292074	27761496.908752345	26689376.46128585
Com_3556_pos	3-Methoxycinnamic acid	C10 H10 O3	200.04747	5.321	201.05502	No results	Invalid mass	No results	24050758.479971237	53981629.4589814	24698635.951486558	29806977.545719966	24835037.70549469	23168262.392018408	77863084.17788842	42521181.79808005	49854310.29354568	21005989.737607792	23877528.367126238	33671230.581014976	20569821.822379075	14736466.099200355	45451958.36633247	9957469.37314605	143849762.10839754	52809003.75185079	138696521.74267402	38611300.832323	13373044.848608645	26687750.066440195	74618600.26785658	47608991.509547904	24393982.392113063	62362534.99774364	51393778.314823136	62287079.179007664	41499300.94713133	85510560.71475746	53927206.702471726	114831842.56464252	59714199.952564254	112372759.86350296	49600041.59149499	46210823.47125497	48121695.1597996	42221208.21768714	46903999.9431706	47391270.40112957	50575369.73113534
Com_3567_pos	2-(acetyloxy)-3-amino-1-[1,2-di(acetyloxy)ethyl]-3-oxopropyl acetate	C13 H19 N O9	315.09304	1.917	316.10031	Invalid mass	No results	No results	4020116.029532584	5189283.645212009	3265605.416263505	617847.6861890227	1597927.295840641	982868.3047299468	394034.91455871606	799355.7643465836	14318012.51626688	6217369.442588942	3011975.383809001	525978.486999306	29427751.885332994	539351.5263330173	534420.3705901104	1331581.885833055	13705812.911007348	11199572.235977609	542714.1537036585	378263.527458795	424091.08577235165	2435585.0620052186	399627.00941928837	138701369.18664238	408725.13781981467	8204981.7267869	707502.2124408454	2368978.768109937	466583.98538444017	810603.1721504097	478333.6763374699	1274835.127232754	4933802.838047419	14985019.360473359	4493768.537306809	384299.51811006595	5908265.58596803	6223880.236029113	6219139.110115907	5769284.486383716	7091144.283355678
Com_3588_pos	PC (2:0/16:2)	C26 H48 N O8 P	533.31235	6.812	534.31927	No results	Full match	No results	54434128.53302136	31903759.1285895	126691944.23014005	19847722.295047186	71536308.99667987	39023751.07762994	26108661.84606993	21176674.565772995	72654274.54969181	69506217.98729935	119062940.9957489	94917026.08953618	36714162.889899395	32970608.58248426	25636884.425346464	10901142.451638488	22629629.267773032	14679188.914912852	9072009.708317272	26595430.225532927	13834977.897104992	24131684.278329477	30504984.69061121	39439614.61756792	39682533.53170445	19335144.428917203	11916485.655160595	37571630.97766052	5809181.098412878	9977869.942594728	38383125.33581311	20554580.133020207	11934879.630217168	11251718.907130625	39093950.53198442	22759093.366258193	35169856.6498573	31843917.4530147	34087178.55064888	32332878.83357126	32299890.92947677
Com_3647_pos	1-[(2,5-dichloro-3-thienyl)sulfonyl]-4-phenethyl-1,4-diazepane	C17 H20 Cl2 N2 O2 S2	436.04363	6.565	437.0499	Invalid mass	No results	No results	41558176.48262435	122683415.34158412	89203772.35183673	46583891.59699968	7889882.726367446	37412342.236873716	37236736.996705696	8676186.188663023	2868475.4832536634	1198005.3419344185	52130782.15720006	47169292.91299394	6111740.936389813	3360941.1054272335	35068380.22447933	1399163.1119369706	6372240.225690365	4447756.585703821	134856325.93066117	13045716.598953383	27366385.208023574	3773985.473618287	81018621.81222372	13805340.605162987	3249708.394450391	10401760.006805211	2829488.7408195063	3761691.843314212	68117657.15565524	3057986.8236714	10423492.73117511	2064089.4954806515	4975553.806398917	2415850.812325221	13259273.418210376	2405054.9453467703	22658359.4970675	27050954.2634315	15085648.095107125	19524453.413820025	17832850.377538987
Com_3741_pos	Irisflorentin	C20 H18 O8	386.10096	7.119	387.10818	No results	No results	Full match	15308545.878528906	26596511.91261652	7157700.658435314	54508486.47134491	52308482.63163917	56735145.19916539	41967196.7969672	30955397.397249956	118240117.32926229	7618978.5840746015	49252629.18702804	14600163.556994386	3068130.5538342204	5594991.993981866	2126315.1415338144	7637219.563489868	13754123.620972909	1821101.2791936619	1604941.7701420924	44237426.63702026	68878683.14738476	12809062.771756617	41951517.834490255	62628659.380134836	28329250.158462096	19670103.617925514	42132954.00797789	7865941.619687403	6196711.375652044	17779708.16184629	11099992.261012122	6076142.33424175	5652067.401160384	51375901.677940235	10668456.42502605	33534620.804220468	24292503.3811133	27786566.63188906	28819016.28972588	29229962.08269462	27102305.62128448
Com_3748_pos	8-Chlro-1-tetrahydronorharmanone	C11 H9 Cl N2 O	220.04041	1.313	463.06964	No results	No results	Full match	37852325.53732337	55548856.64995905	34244589.88288871	55411700.731774114	24223182.988092225	31773034.112805977	31807052.829364218	38539375.74539164	80818379.19935437	17269835.059542086	68097206.95642026	33830674.625683896	31333796.071296625	11314565.572892973	23108469.940799974	36454244.29068173	55191640.15091228	140179248.58946326	26491550.93346455	23506034.829245195	40521642.44202962	14373608.587529669	54602528.25326549	49825370.32965124	39761283.207582116	20412936.90211164	34176846.75890304	22878640.186398502	66975621.23011943	18898855.255187623	59038419.10693346	30735663.85128822	32250233.82508017	48846763.28106901	42386630.34002554	49628637.154604726	30084881.7921884	42984230.32261289	38447552.738132924	36272898.99722314	40305752.48273544
Com_3753_pos	PC (16:3/18:5)	C42 H68 N O8 P	745.45429	7.484	746.46179	No results	Invalid mass	No results	21970153.040406212	49366670.76024541	17295183.08228096	29111095.096936814	26679463.764906555	36614373.78222884	28777913.17381808	16501443.293176899	13320628.051785074	27775438.453234784	13174535.51787347	23562825.741223697	24809555.71776066	32896207.922349162	32651022.565166317	9380871.039701533	27037720.56256181	23709826.361357924	14812672.994412329	12563281.486609519	15455466.361525185	24032541.708713185	94563542.61500624	22919283.190502044	55824420.80732239	20839659.256635163	11756350.332553986	50708263.31697951	10889747.422703495	34679793.54906312	128757959.65674224	13496100.676898547	21436056.35977193	22539769.934941713	44797765.22672856	19463904.010295592	30948838.8078403	20706828.47279347	20636841.97661315	22300282.58898728	18491709.530179437
Com_3826_pos	3-(4-hydroxy-3-methoxyphenyl)propanoic acid	C10 H12 O4	178.06325	6.494	179.07056	Invalid mass	No match	No match	6236811.018558882	9032068.90187035	4745861.929171722	3578739.1305259983	4541135.390346177	5801749.959446341	11552557.936069524	10037556.66384419	11264812.390201598	4383703.491304704	4354318.179400963	3307018.003926183	29689203.11647904	18505339.76221932	4987885.385605049	18072279.1280594	14155127.130741756	9189105.657487776	12912139.842342999	3035169.641258886	4683695.350093156	4922034.570969135	3509463.814642724	6690901.984685497	9971253.900688587	20808014.909545023	7795091.920495651	8322502.707049486	17088336.894525692	5620448.670572806	8187843.282106848	15859385.030980209	11654223.764031755	20887003.28707657	26348741.589761075	105973262.9134693	12629622.7862835	12948081.447347198	13387359.940823685	13560091.482471332	12036941.336382356
Com_3867_pos	Isomucronulatol-7-O-glucoside	C23 H28 O10	464.16633	6.059	465.17404	No results	No results	Full match	23092063.191624306	108391799.91366431	39171827.29407563	19756894.814335924	38872692.72404411	52098291.469202064	15955736.037287263	46533512.215525344	28400645.7508194	27492821.291645046	19890207.822510738	64688254.24416211	7188200.257583806	3636119.721643216	8450939.567805042	14281484.152145693	40134495.237411246	19246447.197597988	28093317.97057576	19203683.60495309	25092105.717279848	13455131.034881352	34952366.724192984	34865965.49627453	31031132.660609685	7116376.229875786	45791711.64705489	83548492.10797645	143063653.2269436	102491007.54110526	40349151.283129625	13285389.34025064	131348753.32922587	70814289.279537	48064430.53511841	20050688.673621707	35952186.0871538	35421459.90889234	36922543.360127345	40031446.938778624	41916363.109065115
Com_3874_pos	(5E)-7-methylidene-10-oxo-4-(propan-2-yl)undec-5-enoic acid	C15 H24 O3	274.15442	6.807	275.16187	Invalid mass	Invalid mass	No results	19726650.906262208	10501520.671155673	39539046.52981664	20205196.415986955	19703144.522343393	22874784.285583872	81918294.87804684	31183186.256050702	20123258.52835384	10606782.017729178	6659731.76886222	21612906.46717971	88087378.61390993	35653552.179516114	50679085.638421066	54105553.68615626	20989044.132451992	33667946.61824343	11747848.50532086	6549048.985874053	20621450.043351088	7948117.513261806	5507884.113236951	8375846.464181718	17585919.21678236	25940222.246860377	9667356.79855154	12446699.700480854	33917029.416292705	6607777.990640848	51644666.50447723	122331282.45831758	5186492.239952451	102367274.83017163	53406162.92073472	47816418.88601106	38045485.3112269	34761009.375372306	41311516.33059722	40826378.398237124	43806629.07032368
Com_3890_pos	(2E,4E)-N-[2-(4-hydroxyphenyl)ethyl]dodeca-2,4-dienamide	C20 H29 N O2	315.21975	5.363	316.22717	Full match	No results	No results	121025605.57807268	4459030.076772689	10832036.869515182	68264929.2397575	42682393.983013496	15160848.033200428	974568.5981936543	100544869.29139562	52470850.899190985	19342855.57517422	18018849.369126003	20109366.307880685	2027693.0491063816	10290709.96646022	1258581.3534623631	32725420.836753115	8889037.459752427	4016608.487068041	1059934.1177122693	27028874.504026476	14370742.459420176	82635402.25377077	1011783.543521682	75395740.211885	33887609.258585654	5736810.026440751	14879637.922661567	837249.796343909	1088789.2085207351	1089224.6183927893	3432151.1417484772	1040524.9819575949	4252792.687394428	1008646.296752079	6463523.264108936	2894815.0316538117	22322469.2420011	23046504.456692737	23323976.384778697	22174512.94607277	22075863.30549735
Com_3913_pos	Diaminopimelic acid	C7 H14 N2 O4	190.09547	1.387	191.1028	No results	Full match	Full match	8082426.205660124	6717494.545501538	4665704.089472147	6695150.340965781	7401651.351389472	6455405.6352581475	12080398.238295563	10083553.660220863	5241259.051373727	3039257.1680864017	5851603.121419793	4111599.8662493033	27897582.04730515	106354909.10197204	10620366.819536483	140742899.08527884	7926217.688966844	8527029.402377456	3046911.281771665	1950443.166058115	7325323.490925749	13813867.042134957	5499525.253742538	6792655.355304001	19961434.211048037	36131738.79358803	5978495.199819099	35342305.44282888	4441737.239414443	4537438.50127456	4175965.9019607105	35246640.73391082	3167749.3365618577	10916379.002376173	4623305.344215674	6682709.547120268	12297973.6291963	13834911.410190502	20725688.285416003	15152859.81177708	19418901.724306148
Com_3947_pos	4-decyl-3-hydroxy-5-oxooxolane-2,3-dicarboxylic acid	C16 H26 O7	352.15006	6.2	353.1575	Invalid mass	No results	No results	8206245.2838606965	33783034.21638754	6363488.335442676	6459502.8413065905	15417733.258392762	68185824.86233489	18069625.617274255	61071405.412601486	26638885.452323824	23753413.226725373	27397534.03793181	28852822.895867035	4760161.732023995	4368445.471977554	14423222.861903992	14410809.55819963	42750037.16644757	23751425.94636719	63273450.70015834	11837127.184529739	31302978.087814953	21863454.040304586	68053431.2159044	28335166.08812001	25750344.440352667	119248467.18315919	79080271.17318822	31255687.784854133	43180309.69232385	110649176.9955674	42041719.505017936	29746910.5856743	70307375.36388485	49498665.54284339	42088396.77996879	11380635.03068777	33567799.7721518	35859408.6714527	33356204.59532459	33305993.5485562	34946332.083329365
Com_3985_pos	1,2,3,6,7-Pentamethoxyxanthone	C18 H18 O7	346.10545	6.359	347.1127	No results	No results	Full match	19047490.078273706	17973326.071175586	4610397.112781368	37479246.24470658	27754543.123021107	41155267.86237565	50683794.56159781	30282240.6322912	11189536.841728231	3234974.236351048	51363689.602750465	5346147.617737594	3222305.938048008	2938731.6409851457	17012198.241323605	8161539.781562002	18215352.599861447	10480435.50050106	41484327.591086075	110850027.67424113	14873271.331321843	11261917.840177534	29917714.665459007	34600358.252873756	12135052.017429434	5777688.174219597	28595324.48839539	2593371.4717824245	22680380.993913162	33603679.80945304	5121266.923508274	3489818.330470149	19379145.039581485	21140267.954020355	3261280.9308990845	4349115.935775904	15541887.9729879	19332689.142989982	12621136.965391804	17609352.362017617	14830580.22335569
Com_4003_pos	4-Ethylbenzaldehyde	C9 H10 O	134.0735	5.694	117.07008	No results	Full match	No results	47695903.30084952	19348748.693410944	36328644.70373079	30580114.580247622	24208165.478134703	32286739.715046577	34469862.88502132	35505146.076535575	108973888.81154145	35206362.51945798	26964071.622422963	68475605.88911569	40289735.61149138	23230148.953255933	25935904.8241373	62698279.60673059	42950016.038709916	42590723.15225608	25126891.894974414	29659900.224377666	18339499.008713637	21385656.972397428	20581864.602510437	43827749.037353255	24678167.719925486	34879719.10871714	32615658.396012373	23064144.77468963	25869827.444778904	34998710.70830912	55171756.77210792	46487397.34143232	28901846.98332558	34638561.17328465	32673419.98984308	35886086.80647809	35257526.4081753	36139561.118999265	38122077.00737557	41253044.77025097	33811321.671575494
Com_4030_pos	1-Kestose	C18 H32 O16	521.19631	1.534	522.2038	No results	Invalid mass	No results	32072434.02886098	41317418.90744076	55567404.51217446	42804766.21630407	42784221.66145002	62614318.796772026	57397015.3996507	46449492.24090297	44515363.18003888	26267665.893347148	54349793.06616773	41427403.276772045	15597818.842414094	22907467.25020875	44941189.8395016	44880345.53049729	38219921.76165868	19577244.175627574	118191814.53761256	64113122.552925445	46168584.81841799	71614508.01282544	43490809.293002024	44033476.92223637	39571398.174716495	136592560.8217611	38247701.4051229	42973186.74293579	93870207.73302864	29844052.14709437	50956252.69448057	87479836.61268118	22779828.7752769	37394397.50350169	47172954.23190047	45177811.42490867	42473863.5136873	43141303.507440135	40202237.814484075	38464364.396455914	31969916.793855444
Com_4058_pos	Isomucronulatol	C17 H18 O5	302.11543	6.284	303.12216	No results	No results	Full match	37611635.79566794	79926319.78013562	72670257.79589677	62244232.90197253	63297906.02386731	38026251.31731929	77883430.06350653	16483536.208878038	16180868.918523999	122401360.766122	51742549.67311543	54700671.97749881	25128744.271697428	20459359.048888	82027519.37798533	28737225.180297766	27485310.892237574	63108043.90967033	42393919.38273514	32118109.301496882	21885210.54058976	23070046.023988184	24436926.34260171	13726401.176069647	19303462.449875783	8668694.464995129	11418239.549553502	16892948.216648456	44284175.24858715	80081060.18264258	27398053.041466657	8281622.127152639	27559477.5314277	7057937.001925619	60891225.989967585	19851603.038991824	31216994.8826326	38225556.453065485	31524952.5901198	33046794.393892698	29932746.728439014
Com_4071_pos	N-[4-(benzyloxy)phenyl]-N'-(1,3-diphenyl-1H-pyrazol-5-yl)urea	C29 H24 N4 O2	460.19222	5.464	461.19968	Full match	No results	No results	17417275.4824434	10791936.532539722	45655721.656343	24902637.65317928	12289219.68548743	36159179.74857258	20865120.99898222	17918063.914254855	18952096.30573818	11174833.681168111	12316968.309905978	14280762.20719614	105137730.11267221	59857897.82759784	42977276.84901006	15545429.40338954	23630109.279918127	32574023.186143562	11563057.785462487	5617563.24139483	27525212.298881844	18681286.45374234	9160472.979614077	11270891.291194154	16246863.832258197	28073065.660512365	14245080.816528482	21091129.46380772	21327840.754480682	18162976.560356084	23044303.637950074	25760126.701285098	16371903.23532501	19821335.306805942	21452803.484100282	31950134.32956289	20752050.3676187	22729007.237419114	21471099.82753078	22548003.762460727	16123722.964503562
Com_4118_pos	Phellodensin F	C26 H30 O10	502.18386	5.745	503.18967	No results	No results	Full match	1786292.5576628265	1879175.9174470226	4317674.862977038	1757113.3663306704	1637598.7261044367	2110712.5379055287	70085188.75438951	1869687.1534138834	1586774.7882309346	1964233.1357562856	7047621.282735396	1715187.0118495135	14752357.673754204	1532426.423812279	6443171.274130027	2487492.449919714	1850730.459587938	2129429.2880850146	2555706.810145267	1660993.5907176468	1744337.9147460875	17173469.667791467	13818496.59844648	1688862.2479665135	5759908.021127162	7515518.458158141	5205642.933198063	11742244.436524577	144683965.70280102	1998728.585433973	1759937.9214497446	20653137.657840006	1793156.4196478173	1599849.7262366214	2063329.7132269244	2075796.788410509	1882794.16711848	1970680.9972675804	2527624.646900824	2019585.999476584	2058705.0543113342
Com_4121_pos	Dicoumarol	C19 H12 O6	336.06379	7.716	337.07022	No results	No results	Full match	9797588.812919062	23874056.44903543	32385026.16787726	15323006.112737782	9385590.737199875	49781693.625666656	27079555.638601974	17394623.929366775	5623012.836151473	1740581.1527102424	9606954.812330483	5207940.365891145	21374684.951480348	17002353.917828683	15951440.609946856	5161045.717883631	33602701.254286245	13625207.661969205	9345562.980084727	6311217.145483205	25800001.29906865	12176291.373324154	17343589.738190636	12681916.005672503	37100616.66542224	51662126.76147233	26773658.2578228	52604342.036203474	144496612.60709843	11414304.88201552	16930697.940910123	30670347.864122458	21644378.384785626	26129573.733151883	4188056.8370941915	18447379.755154364	20069603.5986374	22348720.58163341	25627673.499631606	27159670.558071572	32853628.773116864
Com_4170_pos	Trachelogenin	C21 H24 O7	388.15193	5.482	389.15945	No results	No results	Full match	48185285.93977772	27216840.558689374	26704210.979355056	25799175.122005157	29309277.25874177	48605617.052134365	22428195.291984156	38901671.76344078	28714056.806143403	30568182.953525923	11380849.394601446	23222027.73322346	27582873.249612093	23120631.849105626	31084330.780583117	28106939.45571891	40880730.737400934	59468180.0728534	53150845.3770897	11788341.363926819	30122925.699174467	22334191.592329558	14178506.115230674	39713615.8255604	15374319.579286052	69607920.79778309	34772926.57061274	90547055.50724143	142649072.530217	43263909.990940176	32927204.182336908	25379946.577766594	56738962.54781162	16757724.407923628	23319537.73365255	20881874.198827617	30579529.3824078	32038133.401665702	47124389.23818074	36223475.92267266	28193348.70580362
Com_4226_pos	Methylophiopogonanone A	C19 H18 O6	342.11041	5.09	343.11658	No results	No results	Full match	25761197.312209394	21178155.76712644	21238292.904590532	5608545.935823314	26011209.852730125	27399788.618750922	42299970.3352077	13290969.448440539	89679141.17226318	17710883.82134847	20132048.423560355	21427426.827164393	100828739.99101052	42446788.825560406	57591861.715445526	17426753.214167967	21653328.59205596	64239360.16753781	3498826.267576061	8769972.485460201	24058406.02904923	7444774.970541086	23424312.229060356	17661140.835369505	25582528.109627213	42609756.26164135	65814656.19990666	34761160.26406396	99270173.70700258	30107518.127611637	34336487.555872194	92889938.51477249	37601456.3474057	98519362.07280761	37996381.88396329	87012629.54249707	40470365.5177147	40952140.995599136	25967521.913396046	39281766.04336398	24523233.39760926
Com_4227_pos	[1,1'-biphenyl]-2,2'-dicarboxylic acid	C14 H10 O4	259.08416	5.648	260.0914	Invalid mass	No results	No results	1826582.5760492005	1588737.7840153703	1921385.336637599	1521268.659443553	1506974.7166996473	2053063.4165784458	2785905.7533376277	1570267.499084357	1416825.990112656	1875310.3953252514	1546321.9030890113	1557192.4453292515	100824527.88486727	12817089.895608265	8666389.977791958	13144341.615251966	3106804.20051168	2624485.334260409	1981178.9788601878	1590027.4416018599	2148175.089422159	1602360.0926309298	2092152.6854218526	1548304.740564851	2819450.4030624456	2130988.9781939983	1393554.1012904427	1540875.3881939575	1929143.3565752462	1698082.8528232884	2250457.3074952425	31250423.710793126	2107023.5158439344	1587863.8749022528	5733454.661297284	14322444.613160666	2714466.39098352	3019959.26309818	2758698.554024882	3233276.911965456	3116219.8533833805
Com_4250_pos	Nicotinic acid	C6 H5 N O2	140.05895	1.429	141.06618	No results	Invalid mass	No results	54285410.27725011	41264064.75011115	89856706.15515962	27936798.1524237	103622186.34731913	29334744.06375085	83545464.16492459	21948390.179672215	38368862.15523819	39666769.11924981	40814879.14015434	40043697.48419566	65918063.89192326	28501846.181562476	15042920.82811594	20017630.62221405	30789826.80751373	36771843.83513516	33474094.727215353	35607590.09366164	17784524.488519855	36513987.2036391	25893145.73793711	20543977.237693537	13983441.274566049	9337060.901966663	8952363.856719926	19263304.097940896	41368320.293171	13634709.238223327	24526744.611907326	53220657.45260654	22021253.53376661	20028254.480792344	22946361.250770494	30312872.78392007	27558421.8661032	27466600.89377179	29601906.793146696	27164239.422759898	18277972.310137052
Com_4283_pos	o-Veratraldehyde	C9 H10 O3	166.06329	5.054	167.07086	No results	Full match	Full match	20130971.097768687	23448553.73139776	28952036.80239833	23754529.399524808	18562871.30437014	36053056.07949805	24288560.081149574	24511679.803328063	29634910.74119457	18131285.326612316	22548644.221169006	32215698.998166233	38664189.15164303	30174235.55446173	30846887.019747954	27569738.802073475	22530782.97937354	53650956.063702516	47922815.7496696	20671277.883155607	31101328.994847257	32524715.93596256	29315033.966187794	34475943.7997189	36528783.20972269	51465708.574039295	26883815.080966193	111908377.23744431	61603287.843967505	54134806.69434	24631414.11508134	34173941.08224106	75091351.1021685	20125063.367614504	24453053.327098753	27347446.159778085	31259035.5042269	33684032.326403655	37372125.91614025	36102452.50013941	39240186.934596844
Com_4304_pos	3-methoxy-2-phenyl-4H-furo[2,3-h]chromen-4-one	C18 H12 O4	292.07356	5.02	293.08084	Full match	No results	No results	3831957.786767636	1609653.0051304863	1822076.5219939884	2637393.999765855	3488894.8673320003	2124849.346896981	1196642.2479687773	108180044.9302309	32459170.981311724	1461802.8643375258	2971274.0659961356	2647912.2316401363	5613559.709517079	9573719.398137037	3043920.144538646	7806126.018389519	28350836.709254865	4197406.572650556	7046241.082408808	783530.5616571052	2904095.3185637677	17798654.73221114	1632590.1374558187	5102822.504551212	18506991.323173057	76706168.76665999	35249136.060460195	1285959.4450274976	1772899.0284259915	6520408.252416315	11948661.122235848	15424807.736058632	35567423.87822065	9274442.515173078	1106857.0255231315	61492266.24144252	9262566.22884151	9738550.105789386	9959219.020595593	8590780.085525509	9206378.941054415
Com_4381_pos	Epigallocatechin	C15 H14 O7	306.07164	1.448	307.07889	No results	Invalid mass	No results	16197573.926666878	12455153.906214794	1022892.7120935486	8492858.426986897	12790721.879626293	928641.4255583687	41487109.15891696	1964374.8254181766	8030638.5163790975	4724069.575799172	3204944.032921575	1793355.5270793305	40325100.54409638	7960924.641333693	15749693.268503295	13851165.131379623	22285507.63612112	116910690.82462806	17006954.228754103	1203959.0032781798	1189406.4623208656	1976628.5428230392	10680762.766521586	44036220.69548668	47124303.49452356	9129450.97076748	2906062.5129601853	29715091.786922786	1612776.6265367407	85724229.97019958	74495657.37799963	3592555.5714656976	33520675.017735034	6796217.388282475	50917837.02942338	21775958.898377784	14503540.0182423	15341665.928846385	19883573.472707726	21339935.021358434	27155547.37824823
Com_4405_pos	2-Methoxyresorcinol	C7 H8 O3	140.04781	5.039	141.05505	No results	Full match	Full match	37555539.20396779	84458580.4702684	76823403.67860828	29483277.540062677	23201171.749501154	46319850.18745513	25650514.31759341	14628938.826669334	20919463.129073486	35314946.46933378	23817082.56209616	63503319.720368065	56158923.61229873	24000287.036510367	10508086.104437398	42237517.56659453	29140178.818395372	61434395.41039005	36428075.33614941	26514718.867897637	29735299.130199235	10788909.468877096	88186068.53653161	44809116.95663857	23714944.572484013	82360829.33738905	29572247.74820676	73247834.13388893	35350105.386014484	23770134.591686103	22003673.265903663	27804371.026516788	47346254.28204495	32056800.380533837	40511458.48715699	18138589.017539628	34045682.6902203	47832761.04338691	36885191.45777771	49132957.03153206	53495685.63124995
Com_4427_pos	Corylin	C20 H16 O4	320.10396	5.351	321.11124	No results	No results	Full match	15739324.078099208	6198176.5406072475	133678.37125506808	406485.1658642573	11641700.671489844	3229004.7340893536	7851781.4576399615	5055819.444042275	15394464.771663323	129199.77609020258	8706844.94573241	4131098.0865235836	13657709.732785765	402053.35021726886	127637.65549371117	623012.3944452497	52472398.63592116	22248344.50045311	22077631.70920052	1190221.808894838	296221.88660518517	547422.5331254312	21445522.58258617	70314617.4853894	1717274.6775490448	10694093.186705522	81462616.96876408	1224564.0066617483	2333455.0311470064	97055865.05492945	28279590.75716865	46398127.46714523	8312430.415035942	97602831.11595136	1238168.802202515	46712173.0117235	18487561.4525241	18445385.516052473	18600117.523059223	17475570.388505276	18311439.580054007
Com_4488_pos	Indole-3-Carboxaldehyde	C9 H7 N O	145.05323	5.184	146.06039	No results	No results	Full match	60600941.16471897	31178558.71586895	56593444.186653346	64759242.90912554	18505854.48850808	81516362.91181298	12568422.161650933	30743314.597377833	95284492.54494932	69093960.30611682	47951498.91452098	30257746.758493792	67043849.03931274	8805404.72663356	16195021.017949834	85724178.78241049	28435772.668689325	50187916.19216247	20994774.908154774	47615368.48796637	31931721.275314167	19025756.443662994	24980444.966326557	95053504.71088155	31304613.10423956	49328311.69258588	21305281.449414477	32895544.830345407	32712029.15045036	29767363.91409029	41241924.08182867	24555456.243754867	36245796.56553186	78821707.7880338	82447627.3006073	50147686.27266233	38012654.9177354	39743814.553103276	38959886.89385406	50141076.634076454	50766289.77757067
Com_4496_pos	2,6-Diaminooimelic Acid	C7 H14 N2 O4	190.09533	1.489	174.07611	No results	No results	Full match	16492088.411199162	19349335.779421918	20833705.38036612	18501655.69129937	17518758.66348871	20516768.183700077	18947948.80442603	22370079.246160816	15960986.726996552	17010076.62257184	10822337.198790764	20725989.46890956	40967691.40722924	56999272.68196666	28054995.382226553	119537152.79456499	18682335.60701838	20728853.774138823	19472911.317842517	9428341.07736224	15769289.990352672	23611226.3563788	19465817.979580965	12655588.624053584	17711692.44630009	43803215.981666915	10473495.09989289	53560794.41392345	21256050.107152473	17744554.87200442	15141502.537324024	30636377.32945464	17636583.240189593	17413498.42631981	17100999.879441377	16091248.679915367	19889403.5301758	21715478.40929853	23552996.346737914	22222757.117707707	19160566.842278194
Com_4545_pos	beta-Alanine methyl ester hydrochloride	C4 H10 Cl N O2	139.0397	5.368	140.04707	No results	No results	Full match	44239247.77132598	40341180.866253965	44039555.264335744	37430897.588954955	1101724.0665105432	28934828.90187971	69557722.83287813	1984280.9648098168	93813114.92627855	1956005.7893931533	33879427.59557853	34746132.99513144	1896951.9961300136	45628046.26662829	61763402.22321785	1668526.9290572896	60981984.10334167	38709658.295489475	1760380.340326928	1140390.3603436553	31414219.42116888	39067340.80438619	45129200.61602058	1826126.833154834	26737137.861695357	59511587.58217087	47610803.35067197	22464480.16060421	43573374.08509171	36774222.486360505	59638178.03652548	36620948.784903824	47139295.302406386	20906158.89907153	53595594.78363084	56336209.049306646	38860184.1311954	37973450.72506501	39865578.29442941	39367408.13929801	36210024.340337895
Com_4600_pos	PC (18:2/18:3)	C44 H78 N O8 P	779.54815	11.725	780.5556	No results	Full match	No results	18816167.247279905	2819771.449660362	2174588.319558006	2746924.592059718	11212365.946286872	24353179.134365916	4796949.299219509	4563777.126466761	12780709.15212914	2686769.016252891	15982075.9222613	8913969.111164855	5296863.651860766	29223743.762928028	138893818.45823935	36641766.83064375	6888893.578482447	14860086.627463685	8005265.11594277	4175624.6249959753	14438079.486587763	9948173.931182945	17051908.626531515	38893123.87332413	17053430.26537972	13284387.78988902	12633886.291006105	9241633.7314095	29767080.494035438	10277588.737609701	11665347.94716892	2240494.9334180937	35755370.01317002	6356371.415578371	2187068.672843838	6366176.693941313	14540737.6576323	16943038.06589786	20015712.326286327	7132899.165700936	15159290.833714476
Com_4609_pos	N-Acetylglucosamine	C8 H15 N O6	221.08985	1.368	222.09676	No results	No results	Full match	39367141.92702193	40581399.37481949	92281006.59935142	92227842.29700308	53709547.62747431	52725003.09448523	67967029.98040271	38703871.86054152	34030846.70617669	22592976.23157818	33181146.057210192	39696549.23431619	73130066.22947182	94102330.4729044	36376356.03713986	70684067.00208808	24319688.590178486	45456234.155238174	24555379.251180638	21477151.387107458	51044031.4436651	28906092.796235252	30616321.380355105	20526540.94856348	53900265.04300446	24456544.84815413	38272749.71668786	38672196.97436248	40212075.40448722	39590429.48130297	19612874.92608583	53945073.08888978	22304651.838797025	44071339.306778975	42392768.52527972	48998392.515057355	42620284.7434171	38950463.99648107	43911336.46375245	45582454.833551034	37965002.15269664
Com_4613_pos	3-(5,7-dimethoxy-4-oxo-4H-chromen-2-yl)propanoic acid	C14 H14 O6	128.04856	5.231	279.08633	Invalid mass	Invalid mass	No results	58941545.07796955	47762727.636465244	42352028.62793026	35657760.06620699	39656401.17767952	27326733.87747107	67842856.1012022	16716475.590305988	92374951.15518987	33027877.75151676	31899497.729493443	43664183.769177645	31183110.38137967	56582127.1332091	59567142.55937624	37039012.300887235	60330923.72335016	38123351.753841035	9789401.83655576	28947350.987433325	30113853.151129898	63035129.95754655	44662944.6637231	70568367.40953036	25138574.53322211	58797933.87120732	46883074.02398037	27322048.440850582	41817917.261447005	34087161.42357224	58765428.69827438	43065627.77875518	46417296.09100025	20342272.553626012	52714554.31982272	55694291.762535825	38172513.7632997	36595699.601514116	38748465.34402762	37919309.36263792	35053252.94277345
Com_4661_pos	3-[3-(beta-D-Glucopyranosyloxy)-2-methoxyphenyl]propanoic acid	C16 H22 O9	380.1082	5.234	381.1156	Invalid mass	No results	No results	51006449.21842615	33319580.553334825	64081247.76825504	64521437.79508908	70789108.16045348	53956490.77868633	38615702.41088326	58738714.69196937	34647813.22960601	33903153.57671724	55473736.60111514	42089643.15970521	66702942.06084444	61926459.97885272	91754255.64506507	4308020.355219945	46898286.51214644	108385593.60737756	90146630.25548184	50320587.280180655	48468251.79339536	69219402.2646168	30184079.235109527	38717367.67499531	56648943.63042266	52473036.958926	50495225.84452585	57582479.97973093	70389725.76523744	66411279.90012828	46565293.718995236	64752472.63596443	88142388.88779137	77632623.83754982	38543381.90244148	63699412.92429562	55344095.4640819	52066796.61014954	55424607.393462956	54613641.967182465	57670828.80918476
Com_4690_pos	beta,beta-Dimethylacrylalkannin	C21 H22 O6	370.14114	5.513	371.14816	No results	No results	Full match	23673552.433393713	39312421.84053815	37744637.92428694	22536688.58636254	36091944.83343332	45798247.30750138	24649378.64859519	24072928.654761802	23397225.522730354	25260416.83555315	4300535.781895318	24930014.300838746	33265029.940317903	25574751.7814359	31946675.89669165	23680207.614328835	30374813.128783673	47591459.437833816	37348370.66479308	18043189.177710187	22294482.31103547	43241600.2400573	4109986.208914439	24993676.383100234	40244177.84696345	56241937.93077904	34164536.12560365	78102562.4134749	123653596.39882676	33056066.82216863	25643883.46102399	31563200.801263925	40422691.68817501	16735512.843659982	46621466.88061267	21352188.336594243	13830557.3265242	30142282.931885913	25834109.135372404	38234797.54611694	33731286.45967021
Com_4691_pos	2-(4-aminophenoxy)isophthalonitrile	C14 H9 N3 O	235.07222	1.247	236.07951	Invalid mass	No results	No results	4574785.805139161	5546742.207901884	11801000.00273097	53282488.03387853	2266108.3443357744	120921720.44520257	35504414.11908138	13596764.063773219	12551020.15714495	43088780.557974294	14275058.545420067	14126502.411470734	23548042.72251215	19394290.653417725	8592825.716806874	21022853.839486487	6597577.587196694	4751371.693241104	5802157.436431908	12634950.675453937	36333699.52232555	7683420.759203259	2393590.6872088355	6274035.47466055	10570928.509751912	13886241.228056645	6869368.467692397	12808441.539406456	1754335.486686385	1988375.2786697594	19281753.073471785	18953954.71210905	10391035.156706402	20706054.314559143	7810198.957786651	6780718.819824427	14365992.2846494	14325752.345891885	14385544.383864338	13612595.616569998	17113032.548970416
Com_4708_pos	Lenalidomide	C13 H13 N3 O3	276.11498	6.372	277.12228	Invalid mass	No results	No results	1617159.1735826898	1651542.5452350366	1548309.5709148978	1647669.7815172283	1485410.5136786464	1897028.9345836558	1551443.1558812272	1358123.5715072816	1274739.7256628273	1669661.2074671367	1387326.420429838	1307791.6700281356	40965635.33323029	37654599.00377323	5118429.100794766	3801623.796419016	3744308.293694762	7149710.592199495	1559480.6056190606	1251902.5285111612	1521983.3185731904	1602879.051607886	1138393.4566115506	1319309.525720408	1636509.9179861879	2329644.8751085773	1223166.766729181	1860686.0356462724	1847947.8019810559	1433228.0397291747	1620606.4462694	97032474.36746442	1435857.9612286733	1359151.6603260583	6732801.080700541	30423940.104417965	6564343.01736628	10324011.670988271	9046156.627392387	9963774.851727989	12940255.736994043
Com_4731_pos	3-[(4-hydroxyphenyl)methyl]-octahydropyrrolo[1,2-a]pyrazine-1,4-dione	C14 H16 N2 O3	243.08929	5.377	244.0965	Invalid mass	No results	No results	23054538.764451124	19270904.39849924	11157590.59231199	17242294.54279261	19007919.4709517	16483189.049044812	24104690.35022509	24802747.123983342	35704087.927245304	7237551.782465438	16437052.608634364	14614353.51358057	23736049.882354856	12874914.994640805	18244699.65899079	16785307.395452846	50725903.87686302	27860173.741749782	41688428.17699511	8505549.641318139	13210899.590107653	14873240.927729411	16721140.386811605	33598043.67122696	22359141.785204057	21383861.91276065	42042327.59325506	16969431.03466585	14476550.66085489	41583115.73323658	36058157.940784015	38958964.53125749	42481361.75042783	92807027.00070313	21557496.570147056	25130324.006906606	24277700.0088891	21968073.925389364	26141538.60323401	26323824.95143737	29195542.513840288
Com_4738_pos	4-amino-2-(2,4-dimethoxyanilino)-5-pyrimidinecarbonitrile	C13 H13 N5 O2	271.10523	1.42	272.11285	Invalid mass	No results	No results	33073493.237336054	68268351.9581888	97221927.74963139	37222964.654634885	43976920.65809051	43877014.4194334	62179437.53910857	33192380.18789438	41251937.64583508	26754749.454099856	56747808.07428072	69782217.19130062	62592489.81555197	23303937.491445277	77537777.00433977	33386453.45511595	52192501.71801449	65490048.19142148	26788166.047340386	25927212.13430331	49559946.07059739	34311081.16101556	53814154.46201991	46962754.491642244	30604014.482239187	58488083.89717753	47412843.149173856	55746410.62743919	121810614.0886799	34247172.53008823	68135690.77850984	40087212.813821696	22988570.347255062	47914323.55423405	64432420.529955216	43742319.79045293	46224978.0526591	50202411.25867655	50671774.281945646	54589297.258771285	41381077.25472907
Com_4743_pos	Etiocholanolone	C19 H30 O2	272.21395	7.321	273.22137	No results	Invalid mass	No results	14604740.66784923	7271889.747917495	9736120.6303519	17357230.77953267	4104829.286544764	5399624.683080655	7597716.329325375	8407077.575200219	5370416.368271815	6020401.676901341	4607207.62375895	7952847.483856679	13744911.381222801	17502688.60703524	15617868.976067483	111918051.44797146	10724301.102495166	22891858.092204534	5051690.641843213	3475189.2973882337	4785295.408407382	5705525.864650274	5087698.595978877	5865989.193064367	10258134.785868522	8846222.14497752	8332634.375095894	11427356.979609258	5940400.933447	5146957.524719721	5456269.297424265	18623246.885432594	3920566.645108764	11754559.834075902	7577146.790767425	12286145.847561935	9357016.48871498	11612208.985894874	13203667.98114295	12502432.527452644	9184123.305940092
Com_4747_pos	N6-Succinyl Adenosine	C14 H17 N5 O8	383.10755	5.052	384.11487	No results	No results	Full match	39567656.89478801	54495521.415508315	38915553.579125136	30354818.563874364	34686881.56348172	22513665.50001723	45670737.74000861	31441032.46071449	37462109.97851471	43703268.11587907	20108098.434606053	36759899.514373645	87243616.443323	47832025.395457625	37488075.71164433	54559126.59936003	56352954.2325057	53937175.98402137	38677464.83989364	19387830.28236088	32427306.174010333	22832647.035019524	35225668.07123437	18501560.701008726	23783562.163300402	20534042.105070192	17002423.7086958	48295716.5522687	39546132.8091682	51450170.55704076	24015094.502674185	59931911.36415209	29911184.377157614	47356869.13308737	32617832.630691644	65266326.54173806	37259514.3199791	35418585.90379969	38686873.42839882	39544800.73273039	41378335.92755499
Com_4756_pos	tetranor-12(R)-HETE	C16 H26 O3	248.17737	8.13	249.18459	Invalid mass	Invalid mass	No results	11132390.662252503	18358701.25697355	16267729.877557794	15501610.272674384	15101236.37269605	12399223.234608132	14341315.96752853	19798726.837769855	12620679.176888896	13135772.727607358	6007851.700919466	13551799.347695561	78517533.18289393	90308100.09495005	36445546.21815802	48719091.3183865	21351250.240697116	12040864.697883658	5113565.316350153	8098991.10820618	16047304.406727314	24886260.813982338	7669373.001147934	10899832.418804115	43596736.680376075	35392243.999334395	14847881.914209755	39036203.51728094	19103848.862422384	9876840.376422798	17861474.776859444	51387470.01053771	7971469.942791658	17758608.472077943	15911061.918263618	28531345.627088435	20350006.2968705	20883993.74206807	26384506.77442502	25149055.91656528	26473932.30046248
Com_4758_pos	PC (14:1e/4:0)	C26 H52 N O7 P	521.3486	9.336	522.35614	No results	Full match	Full match	20790845.212620195	5696880.0281542605	27032280.92825877	18017973.988672357	27869733.0318024	3682316.4408231145	26416483.080097236	9408370.885347426	39942142.66793	101080356.98035268	37803435.9478847	23352385.89372343	14287299.971821276	24633168.876051646	10076485.695043968	1822581.6135884472	10702174.04700959	26283498.541355662	6831380.446427315	13323568.424762683	4469660.056705876	25998991.486212175	19278721.853005283	23585335.58259918	8718613.401944686	4788343.415141665	4025931.555914784	22218599.531546824	3894232.4729305077	8458400.118586564	5676662.020482681	18717357.680126935	9170827.307088925	7551824.550786787	12850322.49694018	10862553.14919275	19106382.5756063	17897030.83941054	15313088.776612274	15002550.25919546	14593509.96777898
Com_4763_pos	3,5-Dimethoxy-4-hydroxybenzaldehyde	C9 H10 O4	182.0583	5.154	183.06563	No results	Full match	Full match	34862121.54207235	42701547.00726404	48957417.93743155	34303045.179617286	29512796.176288027	52272738.804404244	42388796.0851558	32333477.2633316	23938234.451731667	43052050.514057316	33960639.10532173	38138425.91918637	59186002.74008741	37530539.83709984	35097673.42921303	30849569.106716868	35064060.27167001	48284632.62436453	37712489.64060414	28109934.571111917	41540433.20345908	35615243.21331505	39353458.35270541	32978919.057663716	35400052.829098724	85595862.39288415	33941629.163062744	97107768.22834112	120978941.62105408	41022349.03342185	35287205.26093589	51427127.927321695	37688438.898407206	32949798.364070117	52730396.34559939	48562539.173027724	39310094.0511964	35907628.84378775	26534566.711901482	28171672.412295707	33127126.24574496
Com_4795_pos	octadec-9-ynoic acid	C18 H32 O2	297.26686	8.12	298.27383	Invalid mass	No match	No results	85167940.75687039	65328616.68732954	72780215.96776384	65846131.96341595	85564197.821021	63331599.65439063	87769658.47532484	70966740.0497689	51002878.06240153	92628488.82161644	66068691.41680755	60737253.46032627	55787457.07850861	62350147.33759518	90970945.09079309	104763842.29645592	63780432.25051482	102607311.3369071	72576425.49712221	85161232.94183663	79003342.40475929	97322363.40047745	53969199.08129749	59960568.04683939	66823934.35984226	82180039.09499295	57325571.18123325	95824587.9435089	79989603.29158895	82709447.9546045	63388689.52779838	50808142.77441112	73018361.34581517	62803144.407334514	67974977.99048923	48857550.11583965	79544033.6874721	81617229.22431205	85439718.92860721	84260881.26791473	75188057.26819758
Com_4826_pos	Ophiopogonanone E	C19 H20 O7	360.12056	6.607	361.1279	No results	No results	Full match	3274366.7120626075	4368144.0604572855	1180008.5815476242	61373202.74710865	78999886.55775207	39807487.71552269	55522245.664199546	2299690.3432113193	7734636.626715822	1020178.8372890813	19846622.29126876	2558428.71642767	1022723.4591267653	1255157.1458170994	1084322.5520063287	963689.2602396383	3041011.720136182	1189355.8948760934	1126943.7744030657	87988653.7035345	16795743.22690732	2509221.3074871018	18076950.817865092	62053328.06089822	39667759.348119415	1690509.3441960576	18531959.74003413	1337204.2955129931	4536322.226368092	7282687.570317401	842219.7808301961	1006459.1926936283	841775.8711981201	26901695.61585142	939278.3841197181	8754314.691749753	11593354.04055	12088965.002407849	9766645.710527372	10084984.796684224	9501499.568664173
Com_4843_pos	Guanine	C5 H5 N5 O	134.02323	3.308	135.03056	No results	Invalid mass	No results	30268418.91585238	20558393.864572413	52669748.345474325	19855496.927844293	87724660.70364226	22417115.60468794	28092766.494814157	17003281.838168662	27831550.753323477	29182517.263369005	40779443.74993245	68849116.23376924	47649481.24952868	15565540.19540696	10091992.068735981	26577333.38584864	19893979.67734654	31939120.35089154	66077749.50221613	50792494.88884158	20567272.40456181	21411784.073098067	21231635.40656457	8822520.234363995	19009755.52758165	8523360.991010025	7960643.195228613	27283433.736911427	8602582.035018066	9279270.577304222	10262311.02417268	19945812.466074195	20471298.727329988	11256546.262555623	18979452.652917907	24842321.932433337	24282956.1586183	21592208.074290246	21094035.649436295	23369307.58437167	23048048.545590185
Com_4880_pos	PC (17:1/17:1)	C42 H80 N O8 P	757.56357	11.78	758.57074	No results	Full match	No results	21629962.473872915	8119648.742536674	2987152.618339466	2597183.51342354	9728595.135653673	24339291.646398168	8366599.35292396	5478477.624275582	11296969.792058622	6897357.126516075	19716796.983835287	11640698.928116541	7310248.899179003	25690044.679417796	128248585.71091408	59078553.543675885	10780926.60962518	14677614.220373116	9314681.409432126	5870860.6525868	19878806.73233351	11598930.298283236	17397828.45063124	36743027.81083433	23115278.268333867	13325279.587989768	13801032.391987422	9707538.410045099	25973768.455532793	12770420.501944851	10743362.074627325	4498396.173960832	28564346.587022237	15744522.046633936	3505677.8808878534	4728666.024169033	15226603.8706526	13347260.530194618	14393194.458385216	8243410.768692524	13172782.208178358
Com_4889_pos	Schisantherin E	C30 H34 O9	538.21924	5.528	539.22565	No results	No results	Full match	8026104.289646753	10695325.99855461	15610784.050719613	74069219.43325283	24134912.433349736	54183535.12334952	18872744.456145816	34731081.93386001	27283604.598380554	7793356.365059365	28869646.908350635	29410156.94360526	83809252.18345551	40623199.216741145	26360824.13406498	66378312.308649704	25391000.63909465	59924438.43645167	27667358.08316994	18328014.954510584	18731692.88003672	36470607.79303206	13891535.79161184	43576419.33258643	55171146.72290838	59882601.695773624	44185986.99478133	19516993.755529772	10780942.21183737	56796990.502215326	6202861.079461998	31797644.401261277	64966344.03418747	21310867.646584325	27536458.9531859	22754179.02399261	40492423.0475477	32431702.514052384	32647073.79318963	34947917.069665894	40002591.92090912
Com_4903_pos	Methyl arachidonate	C21 H34 O2	318.25621	6.803	319.26324	No results	No results	Full match	36677976.00837769	18685887.909694884	26174283.434166912	87001138.67722699	13639148.268086012	55856521.51920332	41501504.05430587	11292398.485536879	43595694.819695204	27380592.993223548	16758527.46796914	87717461.51776046	44757883.13306309	16787861.123205356	23707914.36578511	26766369.135677096	83069568.44975239	37602996.184818916	28751556.04017641	21423992.63977941	44398782.55211717	44444131.427310854	12765605.508866947	40966539.765022986	21557421.449385937	25242069.085324675	26085526.592126515	8641502.192759898	22380893.269960795	18876041.825711247	30563907.294860248	6447336.481617331	29017918.151240982	29385092.879494216	48880119.263281144	23572500.958481994	27499097.8250712	29495043.619971592	27730096.388193116	24910083.34437228	27260519.137763496
Com_4912_pos	NMH	C15 H24 N6 O5 S	400.15125	5.482	401.15921	Full match	No results	No results	52304340.43560089	22126612.48946419	52371099.40113713	41370004.34736242	38384460.72679005	54286097.58382939	24489385.558960956	25012272.25647755	38839884.95537196	27003939.107007686	25494462.628034625	47003669.65812419	54422854.79490377	61435953.06827524	82760124.67386894	32045975.854351748	27734772.39551079	81345952.86884552	31999669.505910322	19153976.176483	37503163.632365674	26262566.973455716	29366873.145606935	23751209.519786224	8357793.730073446	85905876.06935418	25643874.154138073	93937268.45744582	78292794.81542186	40210144.26438976	30389009.30094082	21571609.33087478	34437968.763701394	16145568.231861006	23826129.715755463	29631943.840618968	38628147.6624134	20028487.757496823	40413067.24042058	43855080.78482147	49189161.901809596
Com_4930_pos	(2,6-dimethylmorpholino)(1-methyl-5-nitro-1H-pyrazol-4-yl)methanone	C11 H16 N4 O4	612.1446	1.442	307.07892	Invalid mass	Invalid mass	No results	14710859.886719309	20432512.79584588	8233986.777231762	9451536.391626053	10070344.243161308	2153873.4018276553	22475093.854704548	6047595.574370367	2792804.135695473	7995137.671504888	14938486.405628856	5955740.241824575	26629605.76522769	7296957.309726064	1483414.1269178614	9377845.557780685	16903319.109016947	100450642.54350996	8350920.693331713	3761975.0263532624	4613364.608438968	4864162.24657222	15496432.294064302	49917260.3300838	5003264.447844445	8846018.665074656	4101994.7957583214	28136249.459022988	9568210.15751471	84645160.20565054	54817268.28696594	3190450.1731607886	21409927.15583164	6736065.448190828	35827393.44160736	2591928.0654399064	16083742.4990999	18719947.37775614	17276662.744632907	21221664.76610142	23822027.895255305
Com_4946_pos	1,6-dihydroxy-3-methoxy-8-methyl-9H-xanthen-9-one	C15 H12 O5	272.06847	6.907	273.07593	Full match	Partial match	Full match	1949453.8295142693	2152136.661119463	1643660.410500603	1745516.3220302947	1622178.8412520094	2582626.5941356504	3363058.1412905473	1609680.948581884	1850503.1176983276	1378773.3457149258	2332928.157320593	1571369.4038982163	9828706.663338479	69233498.75029033	2654733.99201012	7367715.61824688	2405874.450740168	99837495.73235129	2209208.603317376	1740570.5111022335	14703633.958602624	91703872.94575426	2663625.3276104187	20717901.363994546	87646949.7168123	40543820.60311335	2793781.469697837	4761804.025006269	3336386.62120535	2874244.3047696403	1906727.360838689	2915869.671321966	2190173.1467744457	2448199.5430227164	1783066.6828538412	1827255.9075592388	7828436.44823328	9122722.02882922	8487816.78934943	9550156.851475969	8413283.504656116
Com_4969_pos	Scutellarein	C15 H10 O6	286.04774	4.903	287.05496	No results	No results	Full match	4099673.8152203243	6190537.5581054315	12996332.09110037	4740105.372375268	1515623.3130125646	4293168.9784342805	14498303.981976045	7412763.643420095	11118194.655580519	11223478.963376818	7614096.446846564	8279575.466357037	4077983.1557594365	3333176.548703144	5349291.50195479	1459982.1838414106	14804457.493886903	9756366.658886211	13460151.041510781	3271566.896052196	5006091.379112429	3760070.6402893793	6236308.066973774	4299628.1288174065	5942498.595207162	13241378.712820128	5735651.407637589	92371842.83813405	47180159.30443399	8318521.564267445	14119361.91086885	7333350.679620886	32017084.35030885	5419849.667003537	13725145.34045355	5698644.053522418	10730955.3192318	12027993.569933608	12224446.763408208	11916510.451167945	11953186.683099717
Com_4988_pos	Ginkgolide B	C20 H24 O10	424.1353	5.515	425.14349	No results	No results	Full match	21505899.847910047	30002444.190668873	14301790.060022898	30167984.831574406	11777153.008925358	61595784.55179718	36669800.0059612	21685327.665987078	79957514.91625789	13193537.01876715	14924246.768274741	17496657.382741444	5131408.110059563	6280820.034970787	17736318.011636008	104468433.52098726	38447183.44906499	9343597.87724849	32180420.84617281	20528058.18396355	31838790.296458058	33542549.830226842	14504414.910466466	64689884.650435515	19982825.496282533	18330229.151292622	5915862.618228836	16803841.636100564	90789310.5383134	16256564.575278897	26050622.1770405	16098775.580082558	35156228.87570028	43776566.09125845	21611360.093720265	11847941.156232167	24262963.1533888	31597230.775848966	22800328.354876973	35295487.85318848	28921621.07728916
Com_5011_pos	4-Methylcatechol	C7 H8 O2	124.05276	6.622	125.06015	No results	No results	Full match	2364901.384297924	9652422.885268059	2407289.945736004	1536879.2403333823	1784437.9474842001	5133525.773438436	5666843.591824101	16889612.6552469	2844502.0362674943	2039483.0472414985	5769978.473279107	2301969.259459941	19266212.995204147	84138579.35319407	5300442.964987396	56719040.88223083	30694622.42675779	27981668.883105855	2717978.743643771	981048.7234747205	6586203.41845584	13209893.485048972	3231934.2907109945	2289118.526158567	58277237.06468475	101205695.44599058	2140666.128264526	77752361.36046466	49029952.1622626	2050468.156807832	6660430.921706736	52523533.99386044	19725291.880465396	3050954.6245481316	25558781.43389338	56534921.54689611	20900802.9142411	26993765.505014926	18738691.977597207	17305610.619157486	19394637.049765896
Com_5024_pos	N-[4-(benzyloxy)phenyl]-N'-[2-chloro-6-(4-methoxyphenoxy)benzyl]urea	C28 H25 Cl N2 O4	510.13569	5.245	511.14273	Invalid mass	No results	No results	52025915.95921406	37592793.95497536	32064954.49257934	54359052.17413303	42804547.97582567	110304731.08022527	61190324.11704142	57384166.78279424	39993471.5812158	46673137.034207135	37747653.94016068	41767227.26287779	24414379.98229746	23951188.692787424	41223761.77802184	65809879.09962898	36322683.28217037	19598030.155356165	55735914.14962734	35963530.01548961	68982883.29004924	56044311.81898108	23803872.497214608	58699179.2811699	42923746.169975705	37094003.857852474	49117537.090924114	25015026.838449296	68494500.27763581	34689717.47893304	29045628.043956444	40815575.046030894	66537617.93469303	41533113.9263758	36667515.337546386	29237860.373529218	37405188.5075401	43522360.03208455	49545231.28633058	44327394.45715345	45889182.30104178
Com_5030_pos	13-��-(21)-Epoxyeurycomanone	C20 H24 O10	424.12911	6.403	425.13638	No results	Invalid mass	No results	51102427.420715064	37428027.12489463	53738670.21514738	36227339.21200732	43170351.939978324	56180273.80147141	41935678.83240276	34979890.62264195	32865096.019356463	48218441.70334113	36400763.96763194	46579050.15296487	48326281.014621995	35100667.860837504	48748990.110313386	34258745.4895536	37130468.89606044	55136639.39447476	86240564.75686716	55636227.39495711	49330880.444878116	55024689.52642729	34915821.23498976	33965166.328708895	48426272.138875335	46825849.01642127	36154061.06201567	82172821.56671867	48147848.00585869	60654140.75771673	48293250.231065445	30985128.94321348	95139591.41625516	40405257.169487886	52142089.06018516	34123064.47381945	42317135.79033	43915208.98784583	50664354.349922985	20946023.169057064	55884299.70400027
Com_5033_pos	Nobiletin	C21 H22 O8	402.13167	5.45	403.13913	No results	No results	Full match	5762000.086676151	22828312.62351184	48068062.290271915	7771404.395529854	13373294.011497416	12649548.861965824	32578796.223496873	14460254.71230661	11236788.323088095	15538797.096127389	7783803.957633327	8668663.122485751	8491213.047773147	8657234.224440534	2288682.80725295	10022459.695061542	11893985.947180754	17290402.635310993	44933090.85732585	7847550.2579600215	10092166.87914701	8822754.896867478	13040599.929899424	10151482.086843504	14012795.287264563	16550696.345967593	9771921.463761855	15201633.341312729	21718392.354395006	11888317.001799103	5879170.519437248	70994421.8147282	6822943.391540134	13213564.942459306	14671406.994901888	75629498.98741893	12394231.9015685	12868591.102490982	15095831.293644894	15782075.759068975	16250176.861700669
Com_5066_pos	3-hydroxy-3-methylpentanedioic acid	C6 H10 O5	179.07918	1.64	180.0864	Invalid mass	No match	No match	34503136.92264048	25924509.06672511	61779933.19516647	18489010.481651273	40022372.84742396	45461518.417274565	64147082.39116082	26028474.01004703	41083661.05567651	59116913.899999164	44039143.7395011	28384923.63753873	36145364.007440485	33270899.264762897	63809425.143472135	33995487.50513859	53168643.07679071	34679016.47449982	77233589.15342773	31595413.235311177	57583645.86862844	30221117.256045647	29640621.668597244	34807151.08309409	40174305.13331105	48370736.84009702	25956646.00538441	30046757.47942997	111522964.67405646	58939296.948130675	39306136.62237401	38819135.78040593	36890913.935349904	36814422.99649455	27567148.224749256	38887068.3371001	35987995.4433725	33707818.28921091	34599869.419732355	25027203.485465657	34661315.58572686
Com_5116_pos	Lupulin A	C30 H46 O11	582.30413	6.728	583.31177	No results	No results	Full match	10239509.433446003	27928107.871513274	8405742.840126367	15435694.920788186	28114440.540352516	30810726.58065669	26210302.879274026	12101465.296569519	19405453.918587793	78678880.85693868	14904419.819529874	18520962.09813662	28322128.907298096	29403085.373146567	13578825.666123645	9415760.07936079	25736809.095115326	9432325.368227681	1668586.504394587	13202250.539237786	18719001.885711808	26671615.28590258	18613196.08298	22939183.334703397	87024728.18308906	16547724.817982553	22116975.10337803	48210880.17024856	5194620.84667776	80985094.73173368	86504406.80520006	18704591.155520108	6143906.552143169	18255897.432809368	3898070.043484763	42184306.68942249	27568880.9987354	26763178.593125686	21314743.31260474	23639394.780536346	22133822.00338075
Com_5135_pos	Myrislignan	C21 H26 O6	374.17302	6.249	375.18103	No results	No results	Full match	2134129.4793578703	2540943.1876522973	2727696.7384703746	1720262.6045739297	1467573.5451801799	1725834.5955679773	1932071.4701632985	2112601.3338244827	1813714.9337416939	6065707.301572175	1677005.2512919551	1519490.623847804	63830584.02919712	81936225.84657592	5251784.742197626	8461115.270744978	3726868.988242771	6056139.755187589	1630180.9955192148	1178076.4182337122	1482910.533168134	2618269.2831996344	1791523.1599203725	1667786.4598988602	5483187.741611287	3178535.014398313	2095122.207953313	3656469.8893603436	3151211.306278636	1741825.0888541935	3112125.634064606	42573307.57310943	2423679.211402287	2830636.8375709723	5553047.863153344	24996694.326257866	9156679.82326295	9258205.5628404	6235472.829275828	8138462.250525282	8131491.300311316
Com_5161_pos	Deoxycytidine	C9 H13 N3 O4	227.08979	1.358	228.0976	No results	No results	Full match	601111.883405918	4053127.029387342	15287597.521993907	494543.9881790979	527430.0841638937	558834.0594561738	514465.8755072409	442801.71641519945	68392625.83287556	12003317.877132146	8465084.637980307	623887.8666385374	10543524.27429927	429606.75421941373	583506.8375213158	1013807.5042750644	52331198.78185867	10348755.6223952	851035.9010964503	387159.0777168224	384997.64046205324	618726.6834382628	624611.1984479723	88407980.79776147	564558.8748639429	4838771.63480489	515157.9484397784	1285195.5288041495	510080.4986205132	525955.9997069855	638679.5860422025	906198.1003425084	2419899.871565908	40594940.48347542	9756906.448330965	822519.0747388859	10305166.3919544	8485006.29225306	9551626.165953279	9337914.926296309	8259909.557478322
Com_5181_pos	Triptolide	C20 H24 O6	360.15707	5.34	361.16422	No results	Full match	Full match	42840832.62178088	20908965.88258988	26431284.04411506	18233117.734646533	18414923.406982537	51306618.22931579	10941256.48317874	33052765.26939487	29821241.727450777	24708661.025158335	18828053.317995008	33962107.85647961	31451320.949295025	36107265.99236909	44562777.9892701	20943470.522027344	32308437.940481234	60009357.87220429	24733022.303978104	10933682.367407506	21754943.71995595	16807296.728328545	15285417.899118124	35690087.38163446	12692929.692567455	55622731.80739413	29435608.06271808	47267849.80206738	37109285.69680295	79743758.9854647	44637348.86818073	56478355.590486705	35955805.901766576	15757735.155000834	19661606.367264103	24188440.827819034	27024340.9552734	22974201.682097677	28252299.985014584	27488568.930743434	29605490.05535729
Com_5183_pos	Medicagenic acid	C30 H46 O6	502.32948	6.92	503.33612	No results	Full match	No results	13674383.625924358	16508653.549011547	17833407.93404244	19832780.07354294	15362802.955192845	8527520.424573112	25084719.787527252	11942909.471807754	16831997.316984966	11073081.212321475	2723576.823723889	11977929.265176535	42433914.86667158	80969582.67727634	69733780.86723498	83855960.50517687	16329064.880224152	17793607.549287274	3971072.245187031	4746560.551513729	14092565.23877822	15658145.622064596	5796755.096065358	9362562.711832752	22072284.19371421	32948162.106274255	7201576.308473584	29589505.909191124	36253232.88530388	9545421.228504082	14261837.891417027	74315317.61357448	5683348.855477224	11844240.40268722	19456567.291452833	41075462.98802595	15024425.6927533	19809013.91497464	19567002.32510336	21353707.715066656	18182521.930399127
Com_5191_pos	2-(carboxymethoxy)-4-methoxybenzoic acid	C10 H10 O6	208.03744	5.01	209.04482	Invalid mass	No match	No match	19762412.575346954	21932376.416860446	25454961.4326113	20292467.18596702	14354705.115286427	33112519.16638061	21802692.817647055	34607657.16626364	29484943.185529478	14370148.791173495	28964894.452662487	21118367.25606188	19949370.69411329	20577447.89611715	30577963.29731362	16648833.800623428	59475855.09807823	45162366.68292584	59231312.469683774	23510743.4705406	23701613.434726644	30684975.115742125	19002743.427351587	66035425.77555055	29885577.533751573	39501286.32814092	25193654.940398984	29325349.774522416	45100927.99796766	43939502.27884268	36661219.69378987	27377191.747056976	65525430.240516655	82433870.38264677	18163881.94713507	13376683.999886027	28993377.1765997	31762467.142650533	29919816.028374344	30222975.437169693	32443057.138254404
Com_5219_pos	Artemether	C16 H26 O5	298.1791	7.507	299.18777	No results	No results	Full match	24797492.21639538	79238986.52556118	25857084.634845797	23850948.063415732	48313307.50155782	17175224.97435819	21837631.564600248	17438813.541076336	3572395.155366801	23016291.255495727	12939195.047429396	43937014.89804263	17263521.00457104	5908148.344690702	17708221.463227805	2352747.2443958363	24976702.540448274	23240843.911628705	30127958.905110296	23586753.23793668	19050457.835146498	25279200.398928583	49335346.986552216	42968351.01791582	16234202.934485141	17871021.5636043	40505942.60909218	32433638.699469004	36041754.84035412	37960426.7573945	54772466.9458467	21856342.776743844	48978235.778055504	33650537.85530033	48529435.99405581	28101747.74869686	25849821.8258751	23579307.35129256	24337409.330897417	31926150.61675293	14295411.086373705
Com_5236_pos	PC (5:0/13:1)	C26 H50 N O8 P	535.32789	7.064	536.33539	No results	Full match	No results	32748078.774463642	33684371.190181695	75642062.82899871	17990059.47313203	79409210.77443054	17473123.73163934	19878165.73295417	19184833.134517502	56956410.951886356	68856835.87736045	61191014.24159952	80110075.1753369	42076437.158816464	23944028.790047847	24068096.77324976	11810439.854417294	21448088.06160222	20565379.676883012	19228202.431211054	10389246.064008286	9579330.250514556	26955702.31024863	42723235.83704779	26066277.521128155	30057228.876904856	19370968.59882085	13489291.610888949	32605347.447790537	14634946.442603724	15881536.199352425	38383019.07200221	22337868.949602917	14388780.625224559	13995747.856625412	35469198.67459787	21765300.028304543	29061667.418562	24481246.362422008	31098038.073570788	29059679.88003127	25911641.645804193
Com_5261_pos	Muscone	C16 H30 O	260.21391	7.649	261.22107	No results	Invalid mass	No results	80219721.26000515	60633210.35370841	69173064.77135	54462081.58045008	57956604.89686602	53852683.64869738	79730747.28730538	63068692.648291856	44671001.85332083	66436809.95300947	56682648.34849462	79577026.1112534	63224778.70289567	76415665.3744112	61568249.76020253	74690070.36334708	64295738.75151081	67998124.34279054	64112709.67478754	64089971.59049112	72914082.41315477	73438355.49079728	59044603.586703524	63374087.42979253	47943728.64224422	80258534.26783858	45491932.247886494	65493935.31534519	73812994.35829869	77801876.45306548	63448772.68492773	57270614.302148335	58004090.85619307	66712867.07895735	64129272.392541364	41076976.5834679	66994100.3191183	56801638.867501795	69518416.51057519	61669742.48611086	45663942.616054595
Com_5293_pos	2-Phenylglycine	C8 H9 N O2	151.06361	1.441	152.07082	No results	No results	Full match	43762200.23367466	26551660.589783892	24650344.243752953	28661607.310535308	19378333.693850737	15876908.709373955	20863754.51595358	45277750.007353336	29121126.880900696	26319953.190065537	38461808.38672365	35004492.80317768	36166155.75672345	22615168.77661451	20264518.679754388	96911605.49435344	24070349.807948064	24652823.711918786	10344041.086214941	24009113.837817147	22964573.343231503	33635498.77598882	20618012.87443175	35213681.666866824	39094720.227185525	25784605.16481773	26879175.4020868	7150060.377009232	9367409.53572318	14396185.747590048	51681078.7820571	25634455.663634997	15215487.27226296	30324097.794214223	26152573.140639614	16578089.386594456	20575660.6931285	22091079.574422147	34013892.444855735	28415218.84210074	31281600.497457936
Com_5310_pos	N-Acetylputrescine	C6 H14 N2 O	113.08441	1.425	114.09181	No results	Invalid mass	No results	40004332.958077066	34964376.87449383	34096907.8599664	31471717.351678904	72839153.17408326	25085290.93379119	31489866.932905167	15105793.270236751	35955951.28708706	15411745.099167839	65753829.26048108	23671291.568128422	75449075.52548574	33866125.24297404	73477899.95726621	12482253.230974551	63144455.96501875	39547839.203398935	19788703.613033377	7258960.390247187	10813913.006141642	17338411.00944691	29300388.9627515	42879024.74132392	11060044.899974393	26240375.64323742	31452333.850049	4514966.150380401	18033875.78113112	4606056.940671308	45969638.81276075	31053304.512319777	13813086.877438542	47471434.358100444	28130045.254451107	38582359.94483384	28154405.5766887	27235794.418996517	25745065.88722608	34570428.88705938	29207502.22956654
Com_5323_pos	Epinephrine	C9 H13 N O3	183.0896	5.06	184.09695	No results	Full match	No results	9823555.497963568	8865046.530011823	19419605.607210618	13923243.61446814	17084588.386512607	15078992.232845902	7181346.691104137	6429196.291096531	6655627.547091089	7910119.4657137655	7225811.376836429	17540269.938408084	25585958.637283884	17258764.572384935	9050741.761281027	9477535.242722994	5499348.017723516	21271466.189574733	38248204.12972015	10498369.502788369	10934974.496596672	10007182.627229078	15906899.221205797	6486075.546953589	17526597.919189855	18746906.01046319	10358528.72172695	84551107.69223768	32809548.541815016	27792868.217412062	11223015.815311661	24299008.787511837	44794706.23137473	6532360.952252004	11553957.158944469	16292473.565342553	16067499.9885772	17385175.118248425	17121132.02663388	17927229.380076244	19076916.045193538
Com_5351_pos	Saikosaponin E	C42 H68 O12	764.46768	10.622	747.46387	No results	No results	Full match	7116358.983167087	9143574.764192829	2553628.406197783	10729782.772515528	67142799.48360527	3474843.575409492	11613999.364374356	10432433.181289177	4859874.947657141	43985924.50215442	11362954.448197745	8282169.9321595095	19676439.970813647	17390165.48257919	20373393.802152988	2641107.8977129846	6463024.423223263	11394113.632369872	13007664.926644338	17813355.733695887	7130875.246904277	50373425.11681094	68909979.55439842	16726430.772453608	12077186.796204383	16107255.789068671	17599167.283605568	30553841.42516315	22144985.501882125	28156922.715133507	6506725.322129752	13994909.95764462	7240805.727284868	8118964.717687063	14900434.926526766	13633776.51746543	22438221.6222646	22636547.532609075	18012434.176857952	19868739.65321601	19033045.294001825
Com_5352_pos	5-oxo-3-phenyl-5-(2-quinolinylamino)pentanoic acid	C20 H18 N2 O3	356.11098	5.006	357.117	Invalid mass	No results	No match	63248686.1562243	75277729.65030773	30943312.87989801	54308855.63830758	49345322.90019315	57500462.53935854	48313118.82332663	51558966.49017767	71415211.84693219	37476022.65185953	33167837.974087458	43732344.74106814	26242253.30433969	24343063.568923604	43200405.70100059	62907233.76369752	86819441.34275325	38371669.7925216	43947404.33005589	26232109.202360082	26663921.75777788	37199264.3511496	55076312.3829786	76028185.21913923	25947577.857710738	31772327.839793157	35649783.26247465	36785181.35865708	37885462.85866254	60641139.594300166	40445393.957292505	29708117.008761186	54309412.512729265	31618421.834996898	50352857.56118371	27295125.039579157	46206518.9690346	43615434.33942575	40108797.946389616	45011787.753843896	39953757.4402348
Com_5424_pos	4-methyl-5-oxo-2-pentyl-2,5-dihydrofuran-3-carboxylic acid	C11 H16 O4	212.10485	5.329	213.11223	Full match	No results	No results	61341857.07665223	35999458.28902123	62337275.31965688	36375221.957746394	39322370.187542826	61589984.15780797	44060186.58018225	57817045.20964162	52491479.2558142	41941030.61521364	38071776.32079402	48193136.04928638	64452725.89692244	42665451.7714119	54651692.64044289	40600780.261845216	52096401.50909937	88695650.88933438	33572685.89883923	34567248.28662962	41085969.9320263	54569666.30643198	29352239.670371894	73751875.27861574	56911926.6228997	75978233.17145762	27212372.572419375	30049842.669632453	48737566.64742926	73497978.22363077	58530308.623512335	64372013.92340046	59314469.91024535	30006537.60755554	48487273.26885414	52601130.85998194	47727727.7451368	49331827.83474566	53219396.770428926	49047532.77519069	60344892.78860695
Com_5484_pos	Nicotinamide	C6 H6 N2 O	122.04832	1.419	123.05555	No results	Full match	Full match	34454061.47222852	8290105.0918096015	35566083.232118934	15058062.795204502	74940681.9880112	15359922.109717075	10819086.540951887	9556273.336064756	12403792.271276878	14329223.53134146	19072650.505249463	28279855.84239167	8092908.919149463	5572661.15069671	6501793.319075469	11392135.09443957	8444780.090215303	8228693.458361173	23080130.688912183	26470891.203541726	10809411.85521078	26649791.433036346	12930510.679424217	5778818.146806906	8458402.433033668	4666709.674288343	5324174.888878339	4088448.887200218	5853032.268530398	4024853.6308303713	6430200.117200517	6954054.524000252	5385431.027860571	7535902.7773983665	9925902.22261957	6682352.850302594	10348486.5884008	9128107.003535086	11152707.864233475	10216837.91519522	10911714.76206307
Com_5549_pos	QMH	C16 H26 N6 O5 S	436.15629	4.812	437.16388	Invalid mass	No results	No results	57756605.56260138	18273173.961834934	19133049.2102103	6845906.64813787	11460708.965281142	63550819.49764569	47350758.81404255	29392160.277090337	32569786.617366374	37866984.50611838	21180773.66190272	25378748.27587644	28797294.13086789	21710239.743514087	27572718.27629149	17723762.95785735	82717506.21398874	61616303.31244382	5687234.080703147	9268444.119743217	26574255.862640865	12365396.495646738	19303003.26464351	72128045.43929335	35645603.53027672	69230160.15663311	35925772.10651759	9445030.214603545	14379177.111386318	9715501.064242855	74798827.69937553	28948323.89885762	62621290.963255905	58216665.33117166	33958141.56445974	27756588.371950377	33059101.6564798	35934074.41136421	37864322.905225255	42940514.61717915	41129704.45960688
Com_5608_pos	Ginsenoside-Ro	C48 H76 O19	956.49762	7.662	957.50427	No results	No results	Full match	5969464.5834769495	14819656.841047117	5810036.715860269	7874929.632551247	13574684.002051102	9551949.891599603	18157113.01357626	6423431.043557936	9605849.102956675	81463603.99494527	9904116.956921555	3911440.675646871	8301448.281720769	12648130.932069942	23132971.62863996	7730464.554851329	19639555.488516606	22361301.658599336	1487692.438371834	6141304.837507973	3558101.428466068	6899182.847547424	9653195.477673633	4051373.9029647307	20287432.91505109	10461509.79484639	9466362.214316547	30572624.906997703	2724860.638714361	24462636.909443885	20704481.611612115	7594803.988916387	20381732.856407654	7307772.796537566	12435342.139336247	11296372.618842611	19229868.1380775	16114664.893998064	12229657.738119733	11172295.705553073	9552390.670179272
Com_5609_pos	Alternariol	C14 H10 O5	258.0529	5.019	259.06015	No results	Full match	No results	51244456.111909926	40285873.96187765	34623923.30985457	28327074.913264662	18624225.140622877	23152673.66722766	31631637.90488361	32463452.8370827	71466854.3815076	32059267.405220907	34248075.44025705	28045377.74303843	40450505.640228756	30815447.96829731	60967978.11534566	18892597.550196584	34267117.13888664	53003111.56622491	25561986.57363034	20319719.927137963	24228044.12028329	23247903.456795853	36005767.668206446	49371851.147980705	23357101.396687847	57134868.64509695	25537863.10795141	47098054.467553005	60995180.45779636	36876470.77653076	30780792.531805336	32080392.03233516	45825303.694395654	22038337.679383244	39832017.82382119	39312710.55271693	39435226.5478377	36300626.963979006	38756891.413643435	39498924.287348546	37762674.121614836
Com_5631_pos	Lactucin	C15 H16 O5	276.09947	5.233	277.10724	No results	No results	Full match	74975858.82515146	40677213.9210658	65863920.52239094	18306370.735602118	13963110.315117303	16757292.627365902	25156570.974782176	30789803.17038843	64408030.63080884	81071143.026684	39711946.89347755	21807708.959413666	8969248.301644465	5114064.933083011	11126937.494431091	9211795.402286423	12836481.697831666	41910394.02014395	33900260.227585845	27573232.959795922	22693314.98469579	5372357.067307255	19013543.17070792	46249463.69285396	13420378.458229253	17651561.55719329	23063811.505275782	16778013.664899938	37739845.34945169	25169944.934342973	22924144.290641952	24503056.06573332	14113615.145535754	51202780.58117572	47623758.711739905	25109349.635140583	42505783.4132692	25307819.44580575	20223939.05307701	39684453.70406822	34565679.07386938
Com_5646_pos	Senkyunolide A	C12 H16 O2	192.11514	6.307	193.12262	No results	Full match	Full match	48658253.824810825	27765361.63338871	42841078.941888444	31855254.385190014	71936655.55425707	29741428.379732113	12405040.129204948	38284703.904277265	22899423.79315778	53667971.01832672	21740349.26734879	51951683.38030927	19245286.892458662	15747428.138524676	13046660.197878826	27099141.145535294	26751463.67788691	20843030.881520104	46017750.63198899	41590736.8823742	53276084.5198521	45503282.151499934	56260419.01039263	35774937.92472731	15729375.569062367	29368127.79753908	9130216.091949899	20164481.930359785	13252526.533454994	14633872.80700801	20197700.763257593	17119144.287507735	19301239.465024713	10332459.113467582	30215606.10112479	12975644.929822292	23711186.9676979	28061415.63634295	29668691.786637098	33005936.752378818	34234274.20088613
Com_5774_pos	Gamma-Glu-Leu	C11 H20 N2 O5	260.13693	5.267	261.14417	No results	No results	Full match	4325575.522228679	4892775.890701357	5528010.821986408	631039.8478887954	4638542.534843229	5307586.148508705	4074482.730162835	3393463.18381889	4728966.568062049	2229721.004381353	3336392.2770998674	5155165.66517713	9168163.454613635	6027330.51246343	7057882.478454734	86630270.31070127	5359400.458243294	7457327.138036216	4697034.002304197	3066016.636723069	3394375.2194754016	4810474.534087111	4194515.404528291	4211947.294804476	3794591.4304645443	5508691.262649987	4110487.9797299304	3880513.3926186254	4660064.148282413	7099123.699376127	4982035.352722853	5953258.261499956	2998242.39689604	5208559.18922604	7358889.9080099	7011668.8592695305	7087468.90399978	6157341.843662336	7372432.164509026	6885659.811585883	6303820.739367589
Com_5792_pos	Pseudolaric Acid B	C23 H28 O8	432.18042	5.479	433.18848	No results	No results	Full match	47960474.63342124	18324050.597408414	18869949.547793098	48257436.58372487	19147723.286387477	22140492.786029276	19501217.936143395	33235371.91066887	24736014.82438406	21207311.07627581	25384543.36144758	24166115.815463126	67290024.95283742	22300483.801157914	1765199.6945194206	19782964.26795215	21762697.702072404	63153877.23604434	4867490.685333576	9526902.682037422	3475505.6793621774	41462618.02966053	7745110.57307172	32402470.869486332	25483729.51762952	30634323.85384435	14956203.259290718	8625875.727737661	8859785.855870808	11540737.760096187	39678940.160045885	24516353.2783589	14384478.102571603	23400432.442035336	26855010.670140587	8321044.406802111	34374584.0668915	24849642.86575349	22969646.215706434	23441635.994772293	25693553.04741841
Com_5870_pos	N-[2-chloro-6-(trifluoromethoxy)phenyl]-2,2-dimethylpropanamide	C12 H13 Cl F3 N O2	295.05859	1.299	296.06616	Full match	No results	No results	6945757.872247357	7941620.619262574	11855499.098760715	10731317.969316797	6731312.223290214	14337711.7936387	10978117.113462737	15328977.32348195	9211621.67874086	9547771.697055638	9976497.108872946	12658943.96505292	36043454.50658481	30509224.51045779	22296933.625726182	27999764.06659147	12314510.191618385	7372992.437099849	44849448.11238527	26512782.81137494	18869510.97860398	20639121.43680827	11979004.797125947	15434794.875267327	14967780.23335927	34038648.689540796	6448614.912962032	74291867.73278286	37634655.80075588	18081123.058463205	15902122.982463403	56755878.835075356	5717511.472625423	8074366.454643262	30010859.546627674	34716386.33804094	17169529.4744096	16167350.327131595	18302777.72015216	17133703.037770048	18703345.77379605
Com_5898_pos	3-(3-pyridinyl)propanoic acid	C8 H9 N O2	151.06361	2.064	152.07092	Full match	No results	Full match	53826716.316274315	36077377.235321045	38597938.91734822	30387612.382279795	20365873.272340484	19126534.840377092	21810241.691409618	34131492.6612239	37969918.22522083	27672278.98136047	28975570.602869473	44715945.24448643	62059513.47952108	19585003.553575482	15684955.519370425	57236086.31485992	31264087.488458596	79272207.95904212	18197812.383919105	21401886.493866153	21535048.18174045	29208602.32721395	30660724.485985734	39836243.38593049	34207711.507020764	22522045.727742277	30787306.18730999	15962612.919416588	10918061.126094298	17083220.768523872	61338202.80693918	41728818.76690675	22190131.828709204	26192700.28270829	34745731.38384642	24072514.523109186	28627888.967751	29291458.822561283	31909223.21784467	29115045.939309712	42006438.94671236
Com_5903_pos	Quinic acid	C7 H12 O6	192.06341	1.41	193.0705	No results	No results	Full match	32079800.481888745	42778890.93651237	36264802.558466196	22768282.81998955	28281546.479258407	48927108.16891563	32188856.81619227	23109508.454122566	21238317.05267732	20991866.57393978	23819458.87586933	31346314.864535596	43760286.92746404	20242812.86981215	43747609.69319339	17697246.15349807	19558720.464420915	20901715.922686737	51698319.26697346	25305031.60076618	33815295.14820107	19715662.265796326	11886915.942538	35539882.156383105	17100918.002420034	35222845.23154486	15685371.745237196	16331254.108264241	91041141.2761637	27092743.941748176	38835061.204008095	21353063.14269288	16706047.591813432	14473678.478623718	23814531.109101716	24717600.975675136	13826678.8909424	18557206.948373716	30624007.107011303	32120475.935503215	24521459.73620873
Com_5918_pos	Olivetol	C11 H16 O2	180.11505	5.822	181.12244	No results	No results	Full match	36891319.28404085	34295504.17524976	43688035.66680878	36734732.26995361	41014190.06459874	56692366.33079356	45062833.0318755	39842553.230480134	43937800.09240729	45884011.72364993	36163632.78243239	46081067.22319557	63029779.98880159	43115581.781017646	37206783.51408296	61673365.41072424	47102592.15416999	78914157.23019937	42710652.06057475	29795466.504437953	45273444.12495798	43633083.85948405	29961848.967207626	43836452.857558176	28981435.700043306	36369224.985271625	28913316.40969636	31039314.584662315	44545412.045638084	37739041.22298215	37291629.88894098	45006452.28942648	33481610.53328917	34981750.039603315	38917678.36778434	41507831.059371434	38570507.4243553	42821052.660701655	46064011.42586055	41621644.89845605	44631433.39748031
Com_5923_pos	4-(allyloxy)-1,2-dihydroquinolin-2-one	C12 H11 N O2	201.07887	5.305	202.08626	Full match	No results	No results	16329418.154937565	16554720.789962202	5839853.636843171	16827233.759430293	7864047.598634836	88575510.09451805	35068689.4156769	18784270.735333916	19819900.262202576	12276008.141461462	23311521.97341879	26074276.282252546	12148467.570561532	5730380.725139741	7584518.87828017	36339939.90331232	29463140.928068656	13073446.660780374	21894205.40757829	17032390.11392938	37524068.12976636	20273138.502783753	23162265.627895042	49530647.95101451	39016212.96849919	23116715.482366934	21546599.77383286	12585589.45464486	34023037.275166884	8264422.524944704	16011454.374677025	19111962.934918474	14327532.200909903	23859628.842779707	32967360.818406973	14439259.959944814	15289647.6126726	17023984.19544651	24291981.428411566	24267980.35491207	26537363.473866075
Com_5926_pos	N-[3-(1-methyl-1H-pyrazol-3-yl)phenyl]-N'-phenylurea	C17 H16 N4 O	292.12872	6.035	293.13602	Invalid mass	No results	No results	71010121.19030334	22799133.1900538	79320190.17689218	14272098.782734096	26331776.934154972	46192912.08435053	16451201.111551622	18936365.57532678	6571059.797287791	65971444.479469486	35374216.96002957	32189018.871666968	29112965.52733082	19730346.884768292	36190229.12324918	18598949.371192444	18622220.692045946	12621581.886788998	66264261.9330266	36889650.04931505	52684831.34789179	10510035.367033457	11221050.833208872	8808862.486593703	11270910.376404544	11168315.736196557	5349617.2023779135	4206393.669184994	5742353.639398833	14731140.557229236	12200484.02852214	8244168.565956621	2862623.8457745085	4017327.030641656	35990388.267975606	11823376.454929477	20440253.0677869	22282174.92068759	22546400.956991564	24838317.165662147	25297713.220738586
Com_5949_pos	5-Methyl-dl-tryptophan	C12 H14 N2 O2	218.10543	5.309	219.11273	No results	No results	Full match	15997022.635120114	16365377.871953726	5552488.147829231	16589109.627723975	7634583.914385472	88263183.41230947	34778901.59176514	18532248.90824801	19514377.93164371	12033520.808427194	23080123.334442575	25800063.566190008	11593473.543335488	5171043.378471472	7317053.641280949	36026851.639692344	29116322.26339894	13869386.428984383	21561248.790290646	16846596.27861879	37279108.12569802	20052325.983664196	22920201.670028336	49286119.69533069	38777526.38341481	22311996.751736566	13903384.326489117	12357938.581174769	33712593.70996767	7807010.238771217	15722207.536558371	18827194.352453172	14066135.431615975	23588534.523344703	32738291.474809237	14090535.518123472	15006128.4145603	16758070.68181545	24020906.013452157	24012159.000447843	26278060.117210075
Com_6053_pos	Gly-Phe	C11 H14 N2 O3	222.10014	5.178	223.10759	No results	No results	Full match	14690024.604085725	32984938.407917436	30706147.291156627	12379519.482107475	65208029.08370151	15619733.948334008	28301333.697348576	19485011.920786195	9448234.262242982	29381827.56979191	19261427.610600147	64188819.682031006	22121146.522050373	7081118.919302818	5642896.124258161	44723245.922219396	16889488.01889568	17058207.064734556	41649745.390184134	46719951.03471013	24649173.487254687	15744677.965798175	46421803.84427797	18900538.730212945	23144247.49582199	9786304.617335107	21722217.118336026	38399800.947408654	34373628.89979786	19666456.207738403	16854891.07412027	35847943.37128981	27870153.360543836	13005664.74983956	17914677.814580902	17730518.895729512	26205185.0931226	23604645.366120297	25375071.05923604	24852102.456992302	22257587.34808055
Com_6105_pos	Methylenesuccinic acid	C5 H6 O4	130.02702	1.531	113.02368	No results	No results	Full match	41796987.50422427	55538376.875878	71200748.92044401	38997505.81146142	55999851.28820264	46437255.41498012	49149124.69011531	39518403.84483358	53459159.68775866	47603153.29011676	40250654.360728584	29573071.005724303	43959379.27334336	40262045.426019885	35218166.11178731	47281046.009371825	51744746.30972227	49890700.74328058	76491659.97635436	39462669.46839409	43440514.51505624	46101516.36323015	48205296.43768263	46236628.78287945	47712048.78549815	57309265.13408146	32931256.39625905	60071124.13817348	53449754.40671235	63728046.621225834	51761331.39050503	56715794.63460743	51707986.540281795	47483177.63503451	53928151.59581983	43045902.99316656	43734777.3389276	36717316.10747995	45834808.34460547	45557716.74051398	55324840.140477546
Com_6109_pos	Anise oil	C14 H18 O3	234.12551	5.938	235.13272	No results	No results	Full match	46230741.501519024	20103385.713516466	25928720.456794396	34480848.56858291	32245436.84018742	32527676.633842748	23632282.069042023	30585763.584945515	44563302.20572343	27540762.890114967	29605132.38279794	34066250.64318149	51974273.13081364	32103094.863622688	25217071.590380054	42905042.84067158	35537496.52461778	75461273.501064	23792066.988137785	15970795.69869287	24884894.00153694	24134266.78849073	12319548.103109702	37721950.49158776	26627208.992470935	43818065.853330545	25599122.951383565	19381227.494710512	14659688.563628307	20834865.798762206	25966757.75973457	42467324.49707257	32268274.181219634	15921868.65306553	26143690.58191879	32422635.621223427	30395465.2466453	24330033.179134894	30551003.021000125	31759984.98510614	34789582.08512991
Com_6114_pos	(2E)-3-(3,4-dimethoxyphenyl)prop-2-enoic acid	C11 H12 O4	190.06296	5.36	191.07007	Invalid mass	No match	No match	22678072.449673146	16996033.896682374	15556043.186604686	18169991.79179123	16587825.88143856	24118015.13266769	30703309.709100306	50332203.28845475	29627818.10148917	20465571.500390694	22286552.069981985	22337405.71218013	26800416.947177347	18238228.609631907	20784705.13106737	18033025.256108135	51869446.269625805	69515418.59869146	47631336.057556055	20836048.88892052	17940975.66536574	29026417.04779126	15097257.360536465	29829451.746575467	10599771.541278664	30128233.16981874	34531960.3888623	66715025.859022155	30412902.56510252	60357983.17505792	31497723.465797704	68380324.17001404	58969802.50618265	28274819.807812367	24011759.853229415	14217334.671945283	32905128.7510404	32437369.05699503	34616582.1747231	35154387.060280494	31076174.590969313
Com_6121_pos	L-Tyrosine	C9 H11 N O3	181.07393	2.249	182.08131	No results	Full match	Full match	37721245.40071676	52522519.15592583	55745715.784360655	23042494.248339918	24136934.033172138	29495335.339762073	24174292.942626473	32793919.10051626	24997931.153194137	41727331.56546836	27142078.56951429	43667335.98926059	37791194.64305166	27403335.095473945	22947417.481284603	47786498.41366721	41613815.71693406	52454792.63804115	80009792.67641166	27048080.590939205	35605241.05872187	32089559.517363507	40597480.933672845	32181174.070705958	27456488.93614492	27177088.21724898	26723752.24662246	41373325.760465756	35086216.49630666	34548058.08537785	33956433.910258606	40856881.40451216	27077909.830677375	22420672.054909673	28772181.125074543	26841973.318202373	29717980.9691629	31872580.730770506	31720646.691202275	34340894.28372326	34485978.38677076
Com_6177_pos	3,5,7-trihydroxy-2-phenyl-4H-chromen-4-one	C15 H10 O5	288.06391	6.204	289.07117	Invalid mass	Invalid mass	No match	23252897.345610913	35643736.54235517	16819520.804961275	16868573.17611716	35219938.641050845	25782380.643183455	54068226.07576884	23252464.48739154	23810313.12379949	18920928.637592543	57923643.657843344	28007876.473070625	23395818.9799166	25687542.613283675	38472026.25553129	32681081.78038881	25099247.904885087	33260979.777575035	51712677.408789426	63327327.89488297	17006625.752710994	14178902.886772042	34088827.03098279	16561915.966438748	18760826.828257002	32332510.60065647	53108259.39728314	22397861.539401412	32179830.58032087	26321784.86891133	20284011.829688903	16479089.269617438	33053346.863365345	21796487.531389236	18282215.34861184	20680826.393765304	24600798.3819286	24241782.84198973	29507464.270784825	28574625.43621107	39250898.332854524
Com_6186_pos	WKK	C23 H36 N6 O4	478.29333	7.534	479.29883	Invalid mass	No results	No results	27910921.05973431	59228099.04961397	17064219.377861463	30735554.192147937	54254418.48446866	23861046.335196663	24043873.860354237	16865179.64249157	12904381.595197946	36673240.54696046	14854281.834086364	44454783.963902004	29213157.273646794	16583967.48210451	21515158.211949863	10433069.029169265	31891062.953565948	25771676.77415941	23389919.579426453	24856411.37981294	16001842.31676982	33141736.86504741	41475445.53367655	33880565.8879959	27238049.658785313	19269298.826982766	38948084.35979205	38818522.818459876	28316576.50703209	57368074.96794376	68173516.42716932	30656469.68686171	47194534.44598445	35132378.453472786	39114718.58281829	32110370.440501813	35673478.4654688	31571370.856567618	30356650.549979117	27718002.488022268	29636936.54472418
Com_6215_pos	1-(7-methoxy-2-oxo-2H-chromen-8-yl)-3-methyl-2-oxobutyl acetate	C17 H18 O6	340.09461	5.43	341.10187	Invalid mass	No results	No match	38332287.08429765	49673256.241116785	48245361.44170018	39744533.3506116	30119332.458055023	45392674.95068367	46343455.78047712	66562442.885838106	56885449.17541226	30435012.402717557	50136458.69148042	29646556.51543904	42143336.55063643	37218183.84317266	89475373.6045293	25643820.915818304	42164585.641723976	45032175.65665142	53183810.74317711	24393051.331507716	38405195.68095671	38570303.219048925	31291579.026967406	36216957.34427134	50673916.50151976	43931666.552398205	41479062.55949528	37719277.927071184	60725244.349917136	46373341.75237438	45020793.27902925	40057241.97501361	55809741.59262564	55851003.12015221	20982510.562918402	36496385.5237552	45476776.4307237	45280623.55004248	34790573.226060465	55064291.35714114	55884183.78804078
Com_6220_pos	PC (18:5e/22:5)	C48 H78 N O7 P	811.53755	9.338	812.54492	No results	Invalid mass	No results	10545145.308541093	3352611.6174205244	17973238.28136283	8998152.313424516	30620211.50368073	3911400.3844569586	6428060.642429362	15923742.417378023	3885634.2208914915	10541406.489820179	17083804.193232585	58892726.68192038	14962473.238983123	21643145.444315813	22234994.619578756	2698108.0814705268	13327358.12785284	6964086.873037817	1901565.3116456014	17224419.167631492	1441278.966289895	18206171.179225676	56086725.52150542	5666377.269511158	14236427.783416713	19075171.232730594	10604713.415536495	14337872.402498908	2930013.014689636	1306366.4142890116	22580703.310240988	5928448.135671675	8417126.317090461	3431246.6076277327	52463379.25075321	10471180.66972615	12192677.9662042	11409752.191289203	11041883.328028865	11506766.100023264	11987098.905590767
Com_6221_pos	Vitamin A	C20 H30 O	286.22969	6.384	287.23712	No results	No results	Full match	12893309.679531561	26298308.99117716	13975237.078559594	7391379.844905488	8134076.994100635	8164168.510395109	6929491.039455978	12051431.745111285	12375256.231430678	22719195.96816161	11709999.035065744	14063707.40821316	19656532.12477392	17157683.275253765	10373009.138488648	16373276.53601303	17247965.95137425	14371076.473891368	18017263.04452525	8396130.770903772	11693492.806472685	17564105.153860208	13003027.87024707	11217634.41903652	9885439.252400719	17643014.955114245	8738165.573599081	25489825.797429703	84664304.54701877	12559303.706701502	11225909.232121726	8440050.896288706	8168699.283088257	7364023.696842148	13762530.41635756	7460716.594298629	15271234.2648989	11963237.358335469	13844461.618783401	15602654.088310778	13133628.295686293
Com_6253_pos	Mosloflavone	C17 H14 O5	298.084	5.418	299.09155	No results	No results	Full match	56723765.91720327	19504300.61385807	24859924.325865693	66260679.07053523	8033107.94449407	29076187.990766726	17576169.640569694	36183203.49478038	27467733.67434701	21914550.015314978	22884824.596526943	15249139.519307667	40661981.571002886	19648360.61243745	28400443.236208998	21487695.353155654	29236511.165345956	69807500.6520573	6695569.44153417	20386561.58640527	19527797.136555016	25875792.425699852	16777250.611560483	26597649.90866338	34697212.54276632	36812586.18015905	14903755.258894889	12500706.541673947	30156906.861430768	21000936.80185722	26997618.196142174	61277098.796338305	19188582.40029494	33111953.59691025	11515818.30349649	15717423.712394519	21511946.1091625	27110048.83329339	21777391.872961253	25799131.849356376	35373728.31523743
Com_6291_pos	N-(9H-Purin-6-ylcarbamoyl)threonine	C10 H12 N6 O4	280.09196	5.169	281.09903	No results	No results	Full match	40310898.62920718	26525009.148873977	33880882.98819697	39926894.56717838	39756426.4226385	53156072.59438583	49027265.00260445	29871662.53457968	36700452.708976485	27198990.43268009	28564947.558573365	43387404.374219686	60054250.04423704	41123113.86160866	46667201.78562196	33696768.47846975	44209762.4074735	28028547.964340214	21758914.601271622	18618446.005600505	31894603.025669694	32341258.16867878	26625775.380904675	33722863.63615859	30642371.188230976	47563118.56965876	28962774.821739055	31486954.889379002	24035656.73113165	24326111.9633784	39950167.74997033	61382469.56896198	37502524.847291246	31962051.131203867	38038998.95202688	53088871.26924413	34324394.8072669	38157788.05041868	39534744.75801694	41293299.16901404	37025819.21799007
Com_6400_pos	PC (16:4/18:5)	C42 H66 N O8 P	743.43987	7.227	744.44653	No results	Invalid mass	No results	9331692.784770705	18902554.853791893	15989899.576484576	12557843.292092979	2126801.943949636	35637573.50971873	12738923.18760351	8857404.050751884	8479073.474663736	16024989.47794769	3755258.351774769	25771577.109877687	20706578.090299685	32195240.643805128	14370603.775991198	13564782.094580034	33261608.60516082	7150760.395960979	2784229.354851347	11628643.84937848	10279958.095304508	8360813.017536737	33891922.71940684	8209730.0534178205	59935520.11634671	22196122.10473182	13903354.24392066	49927426.01015128	6963056.379761588	2501013.046876865	65410318.835253485	6113521.386207576	2700906.845988502	10775806.447978467	38868324.33792659	30574986.653253622	8578156.69324842	24958553.57769592	22919259.330708638	23719555.729185116	23311174.396307047
Com_6414_pos	PC (18:5e/22:6)	C48 H76 N O7 P	809.52124	9.065	810.52826	No results	Invalid mass	No results	11436570.138868693	4706996.187931424	23717833.813958514	12183150.672220906	10461920.443923539	5971095.808064205	6338683.788573549	20521491.042064216	3529028.01735252	8133215.3150315285	23782038.86861983	61423346.44867931	12028511.72485751	18248052.121221658	19269136.83708083	2941144.9330228027	14968100.23725414	2832193.646155133	1028477.4372314502	17322689.072437607	2316905.7095544287	15119458.087994065	27673535.07359081	10177522.034113105	12938123.28672205	19053102.383749392	10998537.863797106	13763811.345220532	2656834.46300853	943919.7878418124	33072175.947690785	5824578.654634227	9111989.023149943	1988425.6259099022	36852789.35875699	11119358.979976127	13822080.7808184	11223350.787227284	10493032.494819509	9973428.286593564	10915476.457137633
Com_6424_pos	Folinic acid	C20 H23 N7 O7	473.1671	5.003	474.17459	No results	Full match	Full match	4270480.376408452	19504276.258349735	4331615.287568648	25262964.7046079	4666476.780284076	2085814.6982077877	2726461.7365360414	3692420.5620405814	6217313.784515695	3480619.703030969	5148487.932974691	5615824.813945733	10446596.583930535	10432519.91593587	3764567.4593443205	14110634.001907991	5007179.135024654	4078488.7507453323	3486335.2752680643	4178127.775659357	3864052.3033406534	4986116.558439268	2307579.034310199	7629946.937699117	34377481.90804027	2968015.9619372166	4357013.364726226	16637949.547465485	3842867.7213204913	4375856.581149859	29999544.66419858	64116617.01073466	6789621.017060111	3656995.23236417	4910970.2291214485	10882061.763883518	5043386.56353969	5220314.316337208	5660243.325083696	5889763.50149896	4569650.391646213
Com_6437_pos	Stigmasterol	C29 H48 O	412.3709	11.444	413.37814	No results	No results	Full match	1273606.8760573806	953666.4664694042	495001.36319484864	4969136.562012335	3288797.8229726604	501623.4180368109	1107966.8771414352	3514275.253521508	981523.5456647924	2420795.392406497	1808770.0676567864	1454679.8934633841	6431360.1154228	60401339.154655345	3507547.738838958	3144676.756377662	1512397.4635201578	1828849.397521044	664556.1533070719	3324016.1232114704	3445296.224709496	5899540.208586819	4374477.980013307	1882403.1856168003	5703224.300032693	4816354.545551975	1810867.318526333	13817707.799561584	1078873.1141907135	921843.1779976458	546434.3695891574	9166278.084873136	1138329.7538963608	421252.3870340803	2074974.649767908	3055412.528295912	4644026.80206798	4376430.128547376	5041256.3073495915	4829488.225159812	4806276.286355326
Com_6456_pos	Skatole	C9 H9 N	131.07396	3.302	132.08131	No results	Full match	No results	12983500.19235145	29741340.69505086	8516664.711598964	21912368.164351564	8660019.631534873	18856378.441065867	27105507.874335594	2523343.7539781337	59136065.321318485	5973280.57417028	10862815.283211818	4340756.737493453	15164324.476388713	9992862.094202712	1987001.1472429642	71394575.35465918	11594341.977738844	4537502.603598719	5256044.44084307	14373860.182592805	9108655.756244682	7703128.864054001	13140035.564695755	4354693.9304742515	9586270.282916568	7883397.2227990925	10277135.434290752	15738617.009795744	5625114.833719066	11415402.165764209	3702698.4701460754	14374807.776507203	4518851.416713039	12002640.391143676	8044838.350801625	8228342.782003213	19641504.1851952	13725672.965355145	14247358.099856013	14546991.902443515	14653705.772577763
Com_6533_pos	3��-Hydroxy-5��-pregnan-20-one	C21 H34 O2	318.25605	7.917	319.26349	No results	Full match	Full match	5511743.209389461	8052558.60361711	14657702.902420636	49422530.41756023	9468785.943886532	12425365.770076277	47911875.1002696	4358033.894659435	7934349.792928752	5961051.113725153	5243653.73341113	59972189.81487254	8217946.809518998	9517926.180696262	19001636.055633105	9171446.572274726	47734412.63198604	6461245.452797205	2411238.028326556	4006705.22256694	8798943.68962767	6273204.326581085	8474146.48910456	5438337.097622988	10278294.927160386	4817622.682268229	3112938.7131726136	5569377.36785688	6538481.640600026	2528168.609852204	4798777.922665363	7095113.207136287	20384939.884898543	25128964.621639423	18669464.778615143	12468088.241822705	12799215.4088851	10982673.63558821	12800864.712673903	12653214.244524715	12244952.93488028
Com_6573_pos	YMK	C20 H32 N4 O5 S	440.20371	5.815	441.21054	Invalid mass	No results	No results	19530123.51893873	18312242.18980724	24827733.42749038	21285692.517110292	18093197.91764843	20210529.78554583	14804726.367798954	15744726.533971515	6343499.997715995	12542712.037017329	13163836.244338037	18250301.107990876	18110626.96599518	37074608.478789695	31304391.118372366	19647452.966754813	20141345.072599135	16260823.102002196	6954219.089074577	14198769.89419363	16903590.300881695	13877017.354588568	8194811.041630562	17471600.076542184	17982477.329578392	72919241.55843504	9423682.310286641	10348032.35512647	20481887.253306977	20897882.266452625	17171738.751800388	19730128.555814628	11301677.070811523	21061498.09301354	16809850.431828868	29308218.447972044	18666358.9260689	17115597.218907557	10643291.820648348	15986853.903980382	15221216.951354165
Com_6607_pos	Paeonol	C9 H10 O3	166.06326	3.728	167.07057	No results	Full match	Full match	12286486.770204773	846583.1696229199	1869360.2237656098	8464185.648363994	6461234.825618067	2864698.1168256993	1118964.1227819296	10521662.759841358	5992014.599954736	1343027.8325810535	1857589.9929664214	1732623.7378569366	7406584.943269546	11650736.74307657	1794203.9389301601	72046435.32536937	918942.7162140841	1187905.9238541534	959783.5990635654	1354000.1613994874	1732169.0558664806	2349024.150516893	631033.5482981979	1048239.0533129737	5186166.400564614	2933288.375258314	2982438.3602140103	770094.8182269218	1209426.9915638869	959234.4621989892	1709635.4490849997	1037758.9594575322	1550251.1015878718	914089.9025393024	1038149.342425878	3141653.271428843	5211738.68330262	6381511.325549766	5239520.794238663	7954908.812671615	5868102.347589383
Com_6620_pos	QNH	C15 H23 N7 O6	201.06335	1.51	420.16019	Invalid mass	No results	No results	19252898.27283436	33017117.48535615	48200515.8674726	27188444.49663412	33656278.19703532	35573722.513877	58520034.496224925	23688777.721115887	17546642.771584973	54386549.867508635	22962255.471192893	58018760.83402333	43603984.48398872	32486988.805286374	43560986.29259397	33597197.79940028	32179676.709975336	35657499.545850776	28226843.9145039	18513903.76049338	25243143.764016293	34801743.083118916	51722939.97957733	17880697.5099853	30682347.952989157	25073307.82224959	15471590.47918777	36783518.28075104	30839113.39967292	23756713.863085773	32175293.31822211	37544386.372405946	30223433.831023894	15063382.503165446	30286854.326557953	32144480.922142662	30380067.7474087	25279646.87636694	34183875.44155254	32130608.89182574	31385438.774416074
Com_6638_pos	Perillene	C10 H14 O	168.1155	5.77	169.12257	No results	Invalid mass	No results	45331071.46363351	33531825.242786307	29983869.033084113	37292725.12174309	34106303.00195371	52490431.88297384	57038335.18870589	40455117.8363876	56933809.619868405	37529298.48649136	29629015.31326158	35701068.48551707	17848899.122110683	24426633.906426635	29883664.755508184	66861624.941095844	51344445.74999397	34596093.80877203	27487588.480003547	23718959.455605574	27198824.410810146	29009275.66310771	35564568.99246773	51347100.284003	29641973.616945367	48937233.99370932	26692692.806204356	23775103.711138587	30427281.762264293	41632404.663947985	53591778.44122197	33590292.724604204	37031893.33119014	34399503.083425276	27253883.753396496	37315617.466755114	37028602.6433823	41031673.230573766	44261977.3270779	35515915.73978363	42210344.30096699
Com_6643_pos	Serotonin	C10 H12 N2 O	176.09502	4.278	177.10229	No results	No results	Full match	7706033.5820631	18877860.174907062	3863917.1119734314	8557447.12033487	4458350.023768328	8305828.477033292	20785143.288230415	1314893.8303989442	56858203.58285744	3015227.0271978634	6242623.944167804	4573332.29694788	10136713.736327143	8081719.026483534	817367.8339957515	57142649.67953153	6356622.6172669595	2206310.970731932	2803606.599612115	7823812.0225676615	5128096.516390574	4198840.8348134775	6429788.881570532	2313754.6223480515	5542353.687329909	4549854.515712698	6778609.295311112	9989162.54787822	2760327.143069576	6943382.404106796	2148983.6327279205	8948297.870495003	2777982.325991172	7549256.875411789	5411536.815996612	5191427.082336407	7778953.26512397	8466956.704358714	9329805.108288042	9216274.153832097	8986547.265950385
Com_6662_pos	��-Nicotinamide mononucleotide	C11 H15 N2 O8 P	334.05635	1.413	335.06348	No results	Full match	Full match	47665290.83278368	12742214.3000245	36791709.23778293	16820775.8830388	57529649.430495396	25608935.239211153	20889622.447573923	7157197.327936821	30328650.825913537	9454840.3846987	41377557.78913262	18677926.40432006	12657427.732233461	6287449.936807256	4745154.342070912	14810574.2336319	11108254.30217157	28063706.71527464	59466381.2420093	24661169.957360703	17405444.18895034	13630280.535598105	15398720.840068843	5456295.948262058	16447586.782541577	2052069.6103109054	1632186.626323304	9897287.644657686	2210162.5508903684	1305809.450153413	4922296.182369877	8266318.531050818	7029385.716548869	9672434.963215204	6692835.189861829	14310021.706522048	16158816.974811	16962735.42762358	18450930.58165856	17820547.29692113	14352116.823441012
Com_6688_pos	Gly-Tyr	C11 H14 N2 O4	238.09631	4.994	239.10301	No results	No results	Full match	32278273.155998535	30793218.478339728	35787420.75514111	11476699.884396285	32392537.660917595	7967295.389243695	8647545.717500098	27557619.70762717	56405723.07002449	15820357.216432435	18630767.54355101	22296807.187592246	8170016.441944185	8106426.664239096	10216970.792359529	15686552.324966844	28602205.074426293	15653456.136485528	59927658.634092934	13170045.775267573	11620064.277898677	17415993.56948395	26203139.395898174	30493381.294248402	12302353.919576079	6853224.207020625	22181736.08130673	4494394.028371054	23370435.35587768	49892692.14299824	17339773.71301002	15430478.38793784	39887375.947313555	28873070.458188795	16157154.904237999	23504534.269805197	17979251.5396787	19741371.11667168	33860022.20379554	28431849.8353966	34112456.54206097
Com_6829_pos	2-Methylpentanedioic acid	C6 H10 O4	146.05821	1.445	147.06567	No results	No results	Full match	41266808.391298704	35200333.77014467	34224091.78986187	38998810.62778445	22603875.825616386	56605935.17191664	41865731.7800587	16008052.925051164	29799017.862651154	36198865.32801863	19592928.607055865	23940325.873664558	32177805.52697239	33234523.920672357	23772807.898066986	22120114.1822399	44606736.239555456	32548848.853210863	28942702.4468282	22026981.25960207	24936452.29854809	19018638.006002292	29353490.421324074	19067530.39501326	61400311.87243303	37822942.28583138	31811661.77698294	36827076.6160756	29947317.615009103	37405943.77285995	33870128.607537225	31439014.912280425	37494353.83546841	37110665.373239934	26786608.911747336	14912791.786640378	34259256.4205555	22212314.37501509	18487531.958741862	30242513.6263499	32008953.89824195
Com_6877_pos	N6,N6,N6-Trimethyl-L-lysine	C9 H20 N2 O2	188.15259	1.236	189.16005	No results	Full match	Full match	5179279.004719675	10627526.084649432	9009508.465946032	7454352.006371928	3569304.4338570503	5705621.08838536	3207022.4149596673	6251506.704065021	18583699.547609523	9399533.013909107	5420154.154972825	8234588.807707431	53137886.18099223	3917427.309010173	6075922.899168348	49478648.58012125	15111840.949536934	44874256.90929242	7384011.9023502	4438703.185215663	5774781.46205273	3884899.1632366013	9416197.327011818	4511858.551588643	3809872.436412259	3844826.4849074436	7896001.294239678	1993197.0706775617	5773698.484084199	35779481.67502889	10816403.411389282	8827557.874673009	6423687.966041419	23009327.872251257	9084751.423509905	8486618.324579729	19045442.7496873	18485583.879937902	15429308.888990486	19792545.699279338	15496621.030109134
Com_6915_pos	(2E)-N-(4-acetamidobutyl)-3-(4-hydroxy-3-methoxyphenyl)prop-2-enamide	C16 H22 N2 O4	328.1363	1.423	329.14435	Invalid mass	No results	No results	30391799.451605786	7788467.625945948	13543101.615889693	20407397.178488463	13244026.73969335	8003035.165115625	15801645.057052488	10777547.048463073	11200336.243353028	11234898.537359755	8805078.406717444	17924101.001619842	52657361.11792042	22696395.975472115	12294331.499140998	11126460.88501064	14859573.018086554	57658226.648937374	11424970.031487612	9401255.381719464	10617089.972019032	18588839.36972651	14518414.460628614	10841270.560815286	34533872.93911291	14183944.226067582	9054170.584393805	35883371.49679572	8312480.708121419	22496280.096829332	18486127.8519164	30258004.433732376	38457940.53201122	13895485.709350776	21714446.72472876	33119916.061824933	13631491.3400832	15657472.490710087	15948677.99119268	21187990.454997584	24799212.269376617
Com_6991_pos	Ptaquiloside	C20 H30 O8	398.19224	6.079	399.19937	No results	No results	Full match	30765602.343327153	13193700.391406232	23140877.371581234	27446103.563377623	52320067.916258074	21865638.576313112	13145135.551013792	24254046.89425205	9645295.911548683	16621405.729728512	13278730.29503156	29659199.314329077	10877701.578597955	4569000.837422198	6855442.399666398	6266159.763813051	19061427.35232838	19770532.940897394	48267733.20148916	49220221.00295307	44970643.63269134	46148457.222770266	47885278.2256297	28727834.730989758	12545920.759753581	16309892.654780237	11832259.592939932	23613509.846176207	23193343.705837835	16374694.18322161	10452625.347158475	8159820.955076105	24642444.277783882	13322197.066751529	14654828.254990738	6409399.888829555	21406127.3954228	18468096.70615276	20346353.745541535	20017259.183638424	20290523.11191364
Com_6994_pos	1-Methyladenine	C6 H7 N5	149.06956	1.32	132.06587	No results	No results	Full match	24925231.02309119	52803910.246836886	28270698.526328944	21921797.55755319	24659366.662694883	19947464.071771435	24002488.066322416	42294368.68776589	16760851.368692476	22071039.803461697	19912839.089456733	23945857.326668195	33231805.021978937	34432535.670677185	29010598.227256566	31994418.200132865	28695713.29668478	25622976.277414043	66895988.79737618	12171197.08194705	40408877.77122256	28857517.15195606	47445900.126236126	27898019.079918582	26733856.59802653	50099018.61719637	31764438.489981305	24240566.011527177	71269312.36639899	28545471.739883848	40994594.881847724	26449646.874333	16626219.25610169	28952455.644202612	30107994.82471024	16436980.448421508	32856095.5614997	30878795.50448609	31031581.582929235	34174034.56827655	33490224.742990196
Com_7028_pos	6-benzyl-4-oxo-1,4-dihydropyridine-3-carboxamide	C13 H12 N2 O2	250.06853	1.538	251.07578	Invalid mass	No results	No results	22989387.62564246	15988276.836759105	28728197.227636028	33780823.12349369	21406382.94730068	58256649.59971875	60598232.63742826	30805784.090942655	26666147.499067098	17155625.475254923	29041683.47697214	30737853.501514465	15302181.168959493	22208979.416113373	62012091.62749918	18958704.533633877	24097613.68608743	26533371.68500303	14677173.869993486	16942211.493782382	17963867.525037583	30742523.432778988	13787729.621189384	24616165.56385637	23406161.01220726	37832860.42818316	15667370.589718852	12229870.108975828	39335861.12078029	15748814.545183878	21466843.074328057	24968524.97984635	18794841.182597395	20579826.880715594	18309737.074371636	19183027.826218236	18468166.5485776	20849126.377319533	18658906.51640246	20128823.778227028	18098961.316279903
Com_7063_pos	L-threo-3-Phenylserine	C9 H11 N O3	181.07428	4.723	182.08156	No results	Full match	Full match	1117008.4329758508	814212.430009774	1311790.63962703	1028153.7412445013	1200980.4790936408	983642.6955555766	885254.1811362442	1099038.8836373307	1118830.0805612258	1044413.338928044	889170.406364226	1097411.5909106312	1277281.2539315978	1240824.5585824845	981026.3614433366	65597823.37202688	970443.4130195711	1147674.5671327838	1069760.937555435	1019889.3071298426	870826.5967655471	1559242.692655258	729133.0290981252	1060272.0938753898	1134192.267831596	1059553.1806200114	746390.865974232	405471.70427377586	1132602.3958102772	802534.2115367745	1003220.4711035412	929559.5790751362	1040458.9098345813	1084748.129985524	1058770.648110419	940888.381171436	1386420.66835201	1173354.0027573167	996849.650475158	1298125.446342552	1225987.773807784
Com_7066_pos	Bakuchiol	C18 H24 O	256.18247	8.115	257.1897	No results	No results	Full match	5112212.704004828	5903385.227456875	2914560.0710599846	1572419.243855653	5395228.429060381	6070700.575767317	4717095.109505565	6989220.415778651	2915648.480744561	3470486.1360981343	2717783.04124035	4185678.2252042303	48761308.60432352	53068080.29904685	11280240.616985692	34048795.128176875	7343231.252539675	1951414.4553353046	1415571.1550196456	2810491.28159364	4014227.4022528245	6846109.628945512	2305948.239275325	2789953.0647962387	16507370.200411325	6236124.499587002	5450195.593585572	15532085.18571025	1979704.51522153	3223808.850692686	7187962.503328742	28448912.70117318	2387378.592318811	3663716.259162326	4797875.211420928	8098821.080971862	5453771.37891134	7649973.93938569	7381033.541063012	9992709.626279842	8695044.768411558
Com_7104_pos	Isophorone	C9 H14 O	138.10497	10.453	139.11229	No results	Full match	No results	8273940.34528778	6268745.590310157	6531396.248210514	7231738.095016119	9709366.418702988	8048541.947656054	7132750.1560731055	6764423.250568812	17609508.2352406	6475668.502598143	13344270.338992154	6037477.132767687	5201866.046719103	5084851.215353846	7762876.985335149	6173202.3534374535	8889831.062630717	5874381.387588949	14474591.191199306	52334078.81873355	9066364.9878892	9836693.56993726	9326115.798470827	11046465.985390548	17924869.4006353	8509789.151988432	7057866.498660545	9336446.579446431	8329352.462891144	6436961.710039343	7070335.992967085	5363178.411742895	10563336.70202646	9878789.13761259	7548084.713612571	11718477.36328815	9901168.75140729	9634339.806398416	10097313.05644984	11273709.191322777	10446001.600753637
Com_7141_pos	Viscumamide	C30 H55 N5 O5	565.4199	9.945	566.42749	No results	No results	Full match	2558612.7667184854	10318104.043659152	1006134.3536204092	19444020.024037234	27619883.96709217	3483952.86417613	14187898.993690154	24098007.361824926	18329577.65419996	5582318.162282306	31141796.65793813	3696734.1857501883	19312370.10900463	23359369.399877694	4169725.152895199	16946758.672545567	10523915.356050827	11208854.505971089	5332293.024811699	22849023.084847324	20190996.524776574	22658659.173137657	46480005.593650945	28718509.77335069	10441613.774265984	3621921.6388999186	17114381.435766384	15865898.196865046	3933526.223080272	18068873.448508825	9425110.479010709	14366416.056975331	7054732.90335591	18896176.25584954	7929054.287524416	36286391.23224559	19902004.5451087	15863662.025720188	19114769.710064627	17852707.778879825	16080327.497578453
Com_7142_pos	N1-methyl-5-methoxy-2-({2-[(methylamino)carbonyl]phenyl}thio)benzamide	C17 H18 N2 O3 S	352.07939	5.442	353.08725	Invalid mass	No match	No match	11671930.578040812	22892303.559621673	16214079.65974453	18569797.98520308	11738473.795217933	17795424.36626923	25453347.730841532	17060315.862747252	11140402.27980928	10469590.01776296	18517349.703950655	11372960.439221915	12111988.005169095	19777024.436446458	44242522.76689873	16582367.103001619	14225911.518914452	15809983.71923328	38921250.132739	11355409.067545643	18758875.75278266	16041931.875477126	13367699.810446523	9578018.528107172	14690810.088051436	16909877.703016236	21655465.474044964	30593163.06803124	70191119.14728945	17293267.011001065	15164833.58819272	5204313.670170992	30011802.14023605	15382431.813599959	11537802.234383339	9408103.328410743	17583536.4916243	13348596.277778393	14559853.485509403	14976163.274830606	17898561.930894
Com_7283_pos	PC (20:4/20:4)	C48 H80 N O8 P	829.54821	9.588	830.55499	No results	Invalid mass	No results	3466633.586545773	2982980.7534033754	6375764.1090877885	7811869.970800265	27819563.335747633	2308658.524567304	3850877.4116844432	10159576.610641882	1260754.5722627975	10985285.311542043	5098423.176582978	19441124.258717395	30250545.075968545	50850086.95621663	20250939.609165546	1754071.9071779244	10167133.615899635	1940871.264278899	1327417.7467889749	10795981.709605725	3227729.5296505927	7419626.27803787	37978820.34923672	3641803.4252617336	10464275.511026075	10448686.861920245	5830168.216333559	22461891.339281008	1086202.229723996	2180633.934773767	12454122.065291127	7600183.7153565865	5126270.200611351	1784218.9153400674	11033015.278144594	7304914.487804021	10923152.9943134	9153875.540163573	8492407.82987356	8356773.801240397	6509935.3988618795
Com_7287_pos	DL-m-Tyrosine	C9 H11 N O3	181.07412	5.367	182.08115	No results	No results	Full match	39514686.16767597	14939848.014583303	16656247.293940676	24149287.76771575	33368677.84383976	17118990.047528576	15532858.022920785	31118733.146863364	17508128.630100135	18046320.84921149	22607536.444595534	51446242.775383644	19183598.317975316	15404228.83215238	11708867.74239389	29151251.917219307	11545998.803817349	11231519.322864512	10501211.37603854	16233904.795939442	15687671.911286514	23878531.733966526	12632627.3232018	18747417.5659327	22757897.757438675	22931800.987579364	13424074.560016127	11394093.17645887	11818318.656718565	9898615.666313786	18729040.15300199	15301334.316239666	18794438.522402037	10685417.623585662	21292709.30585583	15183655.71676512	16328734.3309979	16094546.536289304	17435428.21944142	17101351.991898052	29662776.031430222
Com_7345_pos	2,4-Dimethylbenzaldehyde	C9 H10 O	134.07362	6.377	135.0809	No results	Full match	No results	41190741.62334432	30342909.328990072	33138989.47200689	37667827.02774914	47354416.08657728	51833231.95652865	48864986.8636575	38633468.59731961	32776152.978224255	53043221.96338096	36168323.22682563	35716200.02441608	29747997.927191187	31972082.28814471	72461687.08329257	45778677.94526741	34080524.120833926	46423556.351928316	46023076.17800489	42856052.232480414	43984696.13696488	51335556.16203299	28374514.33415184	31375204.259036962	43413412.97158771	55327837.71900609	31774369.139363006	46355947.741995074	53014916.86068215	35435430.78724393	47069243.75408117	27784885.63675638	48511457.855670415	43778524.03491996	43870265.13695709	45344537.23040003	45340271.3586118	37439475.84394422	37606655.09384718	44138086.09909799	48757696.55376919
Com_7412_pos	methyl 3,4,5-trihydroxycyclohex-1-ene-1-carboxylate	C8 H12 O5	170.05818	4.981	171.06541	Invalid mass	No match	No results	11745703.775494859	17584846.9712641	20769897.566591974	10673963.980696702	5529421.955622251	17965551.76089911	20022036.756819557	14219120.674760705	19400975.161071636	13402856.770599492	12756199.999918057	8660170.027112795	19841135.4437631	35502302.421589315	25511121.170483958	8272467.777760182	17453123.44167723	35884855.54743811	15492716.048153212	13897931.24001956	25189085.065977704	19911123.055176344	2567809.074659125	18006230.18294073	25462793.45622243	50984930.11946857	10859225.843960708	54127140.36878504	51841990.71832097	26619208.669376053	10375385.045844236	19163730.422428712	22932461.12632216	11941231.127780817	11183089.778956443	16694161.258779986	17008150.8483081	20143021.128580086	18600488.78872401	18906956.55321544	17436440.61843929
Com_7527_pos	Bufotaline	C26 H36 O6	444.2496	6.429	445.25684	No results	No results	Full match	27590443.990886554	19354361.619952526	21083214.264762133	23810525.775011994	27785249.076983776	29359723.255211394	29436815.830374703	25636115.28279145	26365638.73857567	33561951.45828553	24310112.267759774	20618147.452865086	20853339.92732857	26434375.05117077	30738657.312938053	60406689.287069544	28158408.48035893	27403590.21180755	24519689.42071115	22954634.153313342	23241409.822816953	28211824.510159615	1394144.045846425	16249374.32941961	26700220.326772656	27295649.14150276	20044538.143568534	26929118.156989425	26450655.110155854	26431890.55189573	24687521.804027274	25818719.03040599	28576353.276034776	24829388.39181428	24600339.383070815	20688352.19649858	29065075.6425966	27824528.562641982	25242633.84342724	23019508.867306788	20193605.190619033
Com_7558_pos	3-(4,5-diphenyl-1,3-oxazol-2-yl)propanoic acid	C18 H15 N O3	293.10513	6.171	294.11243	Full match	No results	No results	14778817.085343853	1805008.0342127848	2030922.8391510777	18885281.199943762	2140266.6439723917	4331096.341295588	3379585.868533024	50244407.25043471	47767454.716931306	1377274.6660963646	7853977.564646397	5308447.290222687	3299681.1708524367	3293114.5509073976	4658703.038895595	46883770.44838886	10961976.63443289	13431196.873156037	9739366.458549786	2992073.320399602	5751600.434691982	18114510.353510655	1910673.1853211417	21758554.274865177	4683838.887316208	4885840.710919178	40407743.489989996	3311852.5162647762	2354446.7823437136	14810979.447881864	8689313.813204562	12168393.625078645	38892914.22309412	44915874.83645926	4019746.272553985	5864393.66756959	9559284.30263799	11554199.268016282	11387310.932030557	13875770.213481218	14680808.788761368
Com_7560_pos	2-Acetylpyrazine	C6 H6 N2 O	122.04835	1.941	123.05567	No results	No results	Full match	17175873.62013991	12346772.073020972	30287722.33478126	9558361.413358185	16343043.093090702	12340830.556176752	9737418.298803091	10409073.032305544	9706719.229704194	14064659.256618721	10189399.032651465	14246519.199690385	28967011.006818544	23736842.79096389	38552066.91996026	25257748.57282312	54440126.51938157	10787026.929867007	26812657.83954048	16653436.90962617	41984242.0880775	14713193.584016288	19597816.775135353	16932996.05438643	15260936.669890612	13966661.574784106	13529351.813705776	13738283.147947585	28585423.087792404	17303256.896487955	17852391.984445985	18510112.76995108	12592851.869931137	12216761.73665539	15159757.461089209	12728195.460658578	15332527.4693121	18205489.16211642	15917450.750785781	18060195.16805797	18777771.908393748
Com_7579_pos	HMH	C17 H25 N7 O4 S	423.16898	5.549	424.17609	Full match	No results	No results	23040863.142808374	12488332.66074812	13521014.951253995	14931502.475387348	48213448.26667975	22874474.25200246	23822738.01195231	11803309.087660093	25342554.876724184	15666795.01431818	19000178.256247167	23860308.91625873	12954980.341987258	9723918.219309604	15368631.47256176	22833017.396163896	14374930.881370341	28610704.12612985	13409404.489350941	8558953.134969616	27410587.13500909	6001905.649895491	14293565.61458966	19883232.83164118	16232716.743137913	13725283.945239188	14057020.761284824	17682865.436367784	32152209.978472717	17794988.771467205	21246299.102614902	13173539.459836166	22959902.011731222	18825203.087755363	5148069.383309179	22388702.07247557	10566458.0530503	12075674.174260536	20952822.446680766	21289949.966803625	22450020.28530538
Com_7661_pos	7-Methoxycoumarin	C10 H8 O3	176.04746	6.287	177.05473	No results	Full match	Full match	19114727.480719812	17482885.96603891	20396875.278997015	18101279.44442267	17835744.012537252	16132729.930986596	21507482.159238614	16221504.694599431	26419715.559684295	53277170.87067784	13585846.935822498	17781056.75627308	19832495.041064538	20934739.6569015	31152419.727803666	24568467.40294038	29279224.187537696	35138033.917821	33668183.77216051	10452057.069639733	13346994.880991671	15972502.858337276	10933721.942376612	18265325.14746353	15069427.153070107	19884906.513464794	20787009.530602135	24579238.812338788	22349335.459568303	32342240.969506554	23716265.416104812	28795155.531128548	33126446.591218747	34489044.69017369	18120074.9799065	18680531.67433156	20094341.9804476	17729460.679450087	19860511.56534979	17902244.416792795	18971286.31637924
Com_7725_pos	beta-Acetoxyisovalerylalkannin	C23 H26 O8	430.16133	5.551	431.1691	No results	No results	Full match	40854928.2954703	16959806.65882103	13333888.191826858	24385743.551573697	7725468.697642771	26895017.473568294	22314112.221106503	17801929.083050963	41988710.874684885	11263901.743580982	6410976.209884398	24434005.112075094	12705665.965400029	3587509.6092892005	18660239.611540608	7876689.226738037	29292877.1452595	21820750.778747637	11249848.782165043	5169716.114764467	4637058.470279799	1339321.8564943848	12037102.322527314	51134250.47909151	13328930.905054566	11815898.213148687	22170068.944068495	12816629.088106107	8239950.057153808	29600644.05495111	44795019.73502621	14624580.638410447	33400810.685495332	15687750.73652584	25901596.007117275	16072728.110378247	20294688.9736533	20451183.950731147	16950450.17769131	23908244.637782622	22874227.7034312
Com_7740_pos	Diosgenin	C27 H42 O3	396.30297	8.457	397.31015	No results	Invalid mass	No results	25738646.275235943	16438653.977639066	7809312.824257303	33553758.026468456	33160583.668691613	31241748.842835482	46007177.80806289	26008242.142538317	43966947.715078846	16085617.52694861	25098965.58845194	23006044.481164157	20067420.056957945	18988495.459880814	11740604.912315356	25441149.674193006	28282468.834706154	19254894.182343256	18936230.181352377	35815365.20755682	24090845.194095675	33417452.667615734	29287824.01134646	44808237.133044705	20078771.323150996	15261313.741811495	20036867.18482433	22400585.77029942	17597162.332848333	46266683.84065257	38432540.003408164	9896542.062788246	26237780.413930867	22063128.98224201	20297983.06835064	29467230.881971665	27690436.2920845	28478559.312864568	26221100.491005614	26588377.554588825	23663141.383794304
Com_7767_pos	Linderane	C15 H16 O4	260.10432	5.205	261.11185	No results	No results	Full match	11564407.205497323	14240078.610512827	31116829.31783544	8831252.247928996	10771821.284378579	28247741.55175605	5619326.920095243	18641054.855009407	32274517.220449485	30359156.210310332	18031585.838592958	11238738.51446859	7523192.493519272	3812396.9470068775	4789875.763971575	37721773.22560219	4278783.51237603	7641939.977732291	36368443.90110111	26107214.69489514	11829263.71596448	8090832.389641024	14179659.263960991	23174396.765311506	10230957.140016723	11731320.623909008	19802576.152295996	15485093.010926373	26759971.668835357	18165101.58724824	11686883.128589178	6382080.668147623	13870744.960799832	47646375.013072714	29669893.039582238	14641821.46901741	19642029.6287698	18146831.430058107	15363920.69483195	19594386.014539532	11983608.030652704
Com_7882_pos	N2-Methylguanosine	C11 H15 N5 O5	297.10694	5.882	298.11374	No results	No results	Full match	31304921.375073332	26156196.572412193	22462070.099854484	36267341.23681118	28139366.60626815	32208333.396015096	22886017.56207791	31073990.06063631	24788589.9551648	18012966.879172105	19344613.67645047	36939378.96143547	23256426.30026905	19382067.272369277	21045763.59787018	32508564.129828632	32145026.46653717	53618021.09354194	26524225.760152087	11367034.26121545	19289422.37830439	13037114.194770467	19500633.9097906	34135094.18803789	11404148.379970422	27439284.734286472	33540625.196793444	26661002.058954842	14062171.131325953	19330412.377383593	34119848.8762698	35028595.58110286	42138403.802272476	28723048.489698578	21656601.191411752	27947045.495272353	26125505.3524596	23520823.684573736	22417517.00271814	27607577.109404232	24438845.850964993
Com_7890_pos	5,7-dihydroxy-3-(4-hydroxyphenyl)-4H-chromen-4-one	C15 H10 O5	270.05287	5.621	271.06015	Full match	Partial match	Full match	9735208.175890243	23931726.060492393	16703942.288529122	15492787.842474148	15077371.52492064	18774634.382157635	17027117.36926336	21242296.608254846	14068419.411763478	16890673.84623047	32479912.842586946	22116602.489698	15840093.617739651	20535838.341709074	43907467.023863405	23531217.477264456	15055541.345497152	19618800.98113803	46422618.02865967	17307366.8845543	19191725.537049897	16314587.31134988	13697960.35649226	18918806.61824506	12399907.042800115	36418686.80931393	41602114.93611938	17994964.787028845	51143887.70189963	19038847.64189627	15367622.861934932	14293409.207613477	19581279.26552894	22175082.245856173	20583515.82705989	17026105.599830296	23218412.9780125	20386683.102016687	22739483.142390516	19416244.776539125	27496678.003385585
Com_7903_pos	4,6,8-trihydroxy-7-methoxy-3-methyl-3,4-dihydro-1H-2-benzopyran-1-one	C11 H12 O6	258.07373	1.425	259.08148	Invalid mass	No results	No results	14015451.063454183	22128826.15703014	23421760.733779013	19694097.98909503	23641495.812537905	60001362.5488953	32794115.217542037	20393477.81551145	18418543.56789821	21302983.77769909	25073847.51949737	18085062.411431536	12518386.21341784	25560278.11463648	24138793.610975333	15669295.411004515	19275739.862305745	12142877.671982415	27183017.490035865	20448034.862092495	21891063.530964352	22498055.771210562	17233153.38968097	38396163.697894454	20624244.79771268	31670839.409986485	16749126.064497061	11013770.643524995	35403198.00726992	15680591.039467702	20314808.472096782	21908280.55584831	8476542.902461568	20012215.310981706	13074253.571908709	13063089.908865362	21678250.9885821	18037894.30867142	20002503.71152297	18639667.147948775	15765306.725370644
Com_7949_pos	PC (20:4/20:5)	C48 H78 N O8 P	827.53223	8.746	828.54102	No results	Invalid mass	No results	12100806.141913034	5872354.248787059	11669660.704369877	10178515.12697054	24219316.220593635	3947242.8187807733	8670381.681185888	9642417.073822724	4515787.973572405	10637023.251747433	8540849.524539571	36412768.53779535	10461857.676673124	13354414.082607236	10325956.224719616	2819197.9852811014	10647797.925558282	6299670.965405055	2253812.7662218334	8071262.885902119	1928517.3016824964	9492808.56384127	29228986.680594776	7147212.535926653	9039834.49949957	10673873.048234154	6930459.747196019	16675938.80752538	4424484.247590475	2530718.0241294405	23410785.65232468	6729045.093611783	7179439.412148496	4048641.523708125	46088400.84877517	13914045.151790451	8922103.77020305	9020823.319494713	5486177.385391172	10284555.841996953	9408907.005626965
Com_7965_pos	Puerarin	C21 H20 O9	416.11113	6.571	417.11804	No results	No results	Full match	8079561.73165843	12084998.79180374	2874300.8465900305	14034740.156290725	11741375.96944175	12764699.866029313	14382329.93534378	10463172.062531887	44474367.21096106	2339117.778027736	8382521.531346346	8637018.409062952	1486545.9140736924	4785140.27060312	709118.3790542069	2334180.6821146407	2552880.0823773723	927496.3038672183	678273.114694865	14133298.590117881	10138807.242545158	2360476.0725627234	17376810.156915773	26639674.64163086	6647315.03602362	4977785.837071472	14426835.439275004	2689359.869749012	2277127.8173791603	4796107.488687298	6894931.374401238	1967040.973626264	2007454.94905392	16709718.82472645	3918036.829268041	10334859.223831637	8985865.12969427	8166565.9875877295	8157716.569658071	9234630.898580141	7877427.214593617
Com_7982_pos	Tacrolimus	C44 H69 N O12	803.49195	7.785	804.49841	No results	Invalid mass	No results	29655391.84413512	35760753.695076145	24044929.72109409	21654906.744936727	29310253.00216468	12258984.216271892	13689749.41002208	11673956.341462787	5639347.743070189	23907298.561806407	18804931.007337585	45687556.57137099	13752134.40708421	14447292.518008381	27853323.628640853	6605140.482985288	21857072.93556711	8066133.010774064	7658997.959217782	12540115.081382152	11942223.721351173	24500406.058023438	29634919.59234101	28927612.91289673	28085280.249767985	31496598.576010186	18943687.897873968	20559868.781878415	14105122.362084676	8102054.33251055	34579256.70789366	11379507.515625533	15853348.542917531	10596966.625022404	27139774.141251285	15761027.89801915	16749422.9878402	21665617.657027923	23036740.410136327	19062711.612341568	20073802.927046172
Com_7991_pos	Dehydroepiandrosterone (DHEA)	C19 H28 O2	270.19828	8.684	271.20535	No results	Invalid mass	No results	7763631.926595288	5794751.940255242	15825222.45151674	11354136.42906394	3811002.328820379	3815764.918841794	15213760.538182434	24061859.61746422	5957203.924456566	10750780.259052338	5190634.97157228	7630788.561459891	43468989.85366382	43736878.148008175	27204936.169630136	9480006.631116489	16553646.529307963	15049520.747457946	4112369.2197697307	2015717.7242174186	8612904.873865832	7833856.5724579105	6583547.263026411	5575990.043773901	12252750.87485215	6185259.261144107	8806204.576628568	11194245.097081542	6762059.168680616	6249876.933094857	20101336.917159703	10626455.867588483	2794761.7521157735	24836085.50952709	7566520.674073072	14080974.981059728	12687366.8607908	13219716.95048464	11965483.971253095	13000839.408170907	12177682.588298146
Com_8060_pos	Acetylcholine	C7 H15 N O2	145.11062	1.388	146.11798	No results	Full match	No results	11768867.721241202	7013596.565867145	9886686.17941762	13641175.533194516	6853745.760265566	11065055.783269636	16433393.692276375	20780719.166738324	15479322.079005321	10300520.950354306	8872301.447602104	16489301.855743261	40494499.16420147	11884954.834456747	9780570.379725147	55135123.39400754	4388716.5097712865	24039225.574722435	8768622.172196312	5446436.708057783	13144159.636498585	13044214.79226562	6591816.884865009	6671682.180755241	6486881.985569327	16208136.126806302	4395255.075990349	8309161.497904131	5935860.834922081	3152357.934570863	8814568.302009735	20192855.280899644	11243523.383674977	6662301.117981627	8073167.373894389	7262958.411813571	11924297.6398483	11119735.336769938	11220716.849415632	12742159.837057836	11516524.872659644
Com_8064_pos	Heptamethoxyflavone	C22 H24 O9	432.14323	5.142	433.15015	No results	No results	Full match	38736118.71626431	14991451.757865982	10036188.148839789	19120375.88132574	4780608.912873163	10818254.911999537	34986103.05660052	47000704.42101396	15446192.223220143	9669293.45060941	18656609.032033183	25307059.21007431	27855599.194901824	10814588.874268362	3268091.1600937997	5011445.214692019	15498286.387670409	28830013.94931992	7425171.11768344	15367550.166016823	28799701.07186372	17553900.16699965	9967478.224488152	32432614.71901252	19234210.653282408	21462101.69459505	12981716.869244447	10541538.281337146	14197393.963398378	10783162.736716658	22838167.794487484	19847979.311452962	15900566.256779509	13059109.850125236	8371453.285548794	18879974.835569486	24826348.8944665	14485695.01639615	19334727.01952383	17725148.029523443	17250329.393260732
Com_8088_pos	4-methoxy-6-[2-(4-methoxyphenyl)ethyl]-2H-pyran-2-one	C15 H16 O4	282.08958	5.794	283.09683	Invalid mass	No results	No match	43673868.39246914	4787097.30836355	3839135.3049009163	46902323.586233735	31108847.3096971	4652533.173194436	3368447.8802073216	21518527.447175723	35027572.35084635	10434309.743580207	26505313.58243425	18116849.958614197	6126161.377375567	7611798.1259461865	5267481.247245861	42456597.4626068	3797569.7566308477	4671075.604372744	4680756.377943698	8404808.899710597	4096262.11399712	20658471.15092362	2615003.944449762	3239460.5269262153	5984358.023527383	4255016.237661347	3588865.6766371443	3801245.652496454	3779854.714540627	4819615.779563438	3105224.157539608	8622048.710759588	4116004.632014104	3046473.3113833903	16348534.460765949	3099309.357792258	7792857.69664311	8285815.494126434	6838764.5454902565	8460846.608217912	4558200.52121521
Com_8111_pos	N-Isovaleroylglycine	C7 H13 N O3	159.08972	1.52	160.09686	No results	No results	Full match	17617085.314328767	20414026.695083518	16313066.147224804	21667445.26312377	21360451.18070377	23505121.602905333	23172035.0405752	14385879.21326057	16876079.80725638	16614075.177303286	18703325.262216803	13940403.705766039	42686762.91230351	26897048.351598866	19928900.1485738	31511337.38657745	13394975.443388145	14134719.765139733	15622408.8718623	15459575.962821731	20413991.705415808	18791154.402942397	18550977.61348506	16939227.35692045	18666527.371921223	22632376.832041875	18672173.626499463	22172444.818439674	20302488.29415209	16716579.565942762	15786553.509085994	43423217.270167895	16939880.62684341	14909690.503739813	19609306.23067806	22370636.688218944	17398868.230382	18522936.72597015	22305716.63111498	21344147.59113392	19194140.693988055
Com_8165_pos	1,3,5-Trimethoxybenzene	C9 H12 O3	168.07872	5.964	169.08606	No results	No results	Full match	25757142.960663326	21073588.149905574	22005170.070643272	18654678.149371203	33481266.5767878	12486936.163800897	18866086.146916743	30094769.793772552	15472923.315690238	47754804.10854831	13567559.9897049	27625057.957346056	13877825.306578659	8459293.132246632	9859170.114154527	54056570.14381177	20634966.06664068	12753599.638906699	26395297.45114775	19672485.620186377	28242440.045009054	27491277.33922936	35193859.743779875	24710920.577489503	10200513.122511284	29533265.61782875	8334172.474597977	13847749.691922078	17911279.321353164	8215914.199873599	14586448.912070466	10419985.0309952	10891444.287510576	11327410.304073973	12362276.290424144	7523343.2028200645	15705051.8423899	18222128.851612482	18782663.01099301	17940858.07376196	30095321.543923717
Com_8215_pos	Shikimic Acid	C7 H10 O5	174.05289	1.483	175.05978	No results	No results	Full match	29098839.947236743	26994027.19649461	23868935.081818037	33774319.837251656	23431230.281183235	36245163.84559467	49124106.67125263	16563446.31337218	28376862.803376656	29083950.258916397	26159758.01484503	30167217.56888815	27900905.170157045	18602387.83043664	34086589.88966962	21583178.0633274	24908170.89788711	30209447.95810326	25145286.023957267	20405018.961319573	29365532.273133736	23170763.71360025	21908055.592224628	12866724.909606298	22225300.363719113	31138072.606536582	21962963.50530739	26145001.851329807	47444160.47311684	38355366.687110394	28711887.53973106	33717692.97243161	27988296.299873263	27903174.444069058	25136179.895277962	22576088.261097174	16482200.7669752	23750027.41958557	22517194.047950815	27468280.076997437	22131205.618077915
Com_8282_pos	Farrerol	C17 H16 O5	300.09967	6.04	301.10666	No results	No results	Full match	8538984.89723461	9471671.255378986	4666331.626752899	4096119.5232026763	4861721.308176418	7080682.226763215	12133910.980740217	3119998.916168307	3762666.2576788557	5683832.571194493	15154632.420486022	2484434.728169837	10502342.631129717	12168805.377525097	18082399.154826023	7359674.9058668185	8725381.240593582	5129236.645931706	3116491.837002142	1390472.0294570392	5149512.209303046	1735127.8388377787	3214371.7349299267	3155482.967619835	2170661.306952252	4364516.663817852	12879406.510835407	4166555.175924598	13217748.189484486	10199115.775342772	3270232.2102143513	45415774.1964182	7032248.826780827	2748479.7159001017	6772589.591939491	13728646.077959735	7349679.58471466	4916131.106194077	7632777.12478046	8657324.818306023	7284148.017105765
Com_8316_pos	Isoguanosine	C10 H13 N5 O5	283.09126	3.307	284.09854	No results	No results	Full match	23491883.18637989	17128409.975021306	39182423.430271834	16193335.23509979	42483157.40825343	18393848.88974198	22082380.053635024	14611935.636267576	30339541.24455854	22349027.38300335	30853009.404067148	37461013.605534606	33196695.03284327	12178636.981966607	10062970.482601292	21472022.47557292	15230151.239285497	25086336.753159855	42846436.09333089	23801953.1630059	16258152.064106427	17455207.681951024	18062541.58399464	7127680.9642508775	15819047.515306724	7772622.9745372655	5956408.904467205	24064461.501345888	7400908.810265672	7479163.212794489	8346173.339311562	15617705.967056897	16266278.89290081	9098639.724507695	15555588.47116742	18994383.083649248	19258503.1445131	18235144.011983983	17786360.78879891	18393612.8609275	19002898.548287887
Com_8327_pos	Hydroxytyrosol	C8 H10 O3	154.06316	4.986	155.07028	No results	No results	Full match	26687820.27107867	42131212.94023714	23271902.54869556	4317337.411452325	12345660.696030403	3424910.5223795087	3598042.3314603227	5948544.523948711	3780446.70278007	20663673.057668757	6109029.345585657	38325600.58715615	34740241.40438449	4978127.458481758	1589279.0579694065	8005545.754728308	3944704.35764866	24673768.830165204	4751182.310040253	8504681.661362229	9394368.123977937	9175640.097776493	29197818.3466189	5946593.772076186	9082928.357856045	2560721.2908799173	2426348.582284187	11450784.713533275	3513272.144194574	6337160.5579221025	8407589.682577733	13243104.526949579	1674162.8158258433	3561571.2489238186	15144085.435637522	2635341.1496035834	11722535.0676765	11001201.585710708	11900563.873997942	12592282.38762143	11313748.061915832
Com_8401_pos	Canthaxanthin	C40 H52 O2	564.39685	9.548	565.40259	No results	No results	Full match	9866120.625956675	8859247.897157615	10090204.676567398	27127588.32178072	27065936.219137713	5842975.462922786	10435667.123715457	26082123.36982158	7362193.195290011	42465917.56303102	25758487.872907475	15749742.372454671	17488294.44365256	29343453.370294586	38668027.5436049	8595638.787528822	17140903.92946205	30977557.645175118	16420779.542944051	21870921.757638022	34214896.33907035	45662615.47719887	32601698.337195236	20002887.18870671	14875139.621996436	24541986.33330288	13921483.922980156	14389310.976384621	13553060.484691301	22488734.25381134	6589539.604095949	13131819.776835332	18327853.868951496	9495714.850915968	22208493.162523475	6829391.23004026	21926015.9824849	11262815.97103368	13686787.340623261	18869114.765427236	16762177.555411544
Com_8403_pos	p-Aminocinnamic acid	C9 H9 N O2	163.06353	5.389	164.0708	No results	No results	Full match	12835992.833853932	6456271.002698592	5517721.627649477	9059785.55324909	8340155.015527696	5891099.85151746	6354378.597822164	11181464.319079677	9013518.828585196	6420554.963491534	8992409.075153582	11758685.262014596	11653968.30856849	9345991.635553457	6597689.9663364785	51714407.48270916	9466761.084772056	10042191.902744165	7263866.689182526	6165623.973009619	6177202.807567438	11880696.455098465	6203542.994012011	8194795.162755443	11950628.895968782	8679456.805989085	11817745.870980939	4393399.263870658	4650610.381708129	9483289.40026243	24115547.35640478	9751447.667718997	13625834.195456395	9807295.559881654	11219953.972489955	9843520.252335502	9735308.55341252	7360552.7549862405	10242070.625931483	7566617.627180097	11391074.270414794
Com_8450_pos	2,6-Di-tert-butyl-1,4-benzoquinone	C14 H20 O2	220.14629	5.443	221.15355	No results	Full match	No results	31827646.156796597	27237677.942550924	35919277.68234848	30029365.252731666	29673952.233153563	28783255.54994972	31252925.779451225	30870061.37720314	29992109.535599146	26889850.60509424	24524634.70564465	38017463.58951783	34154765.66143407	26036856.838127032	43689079.90800321	27614589.774957873	30898340.515562087	41886975.37956267	29747977.215220712	21550054.310325768	22571390.900866	25161226.60252475	23579936.616511617	37431113.16029817	23833245.91957167	51512211.98399838	17284064.53813906	18982801.010076508	23900067.330432244	21092980.168660033	28273268.94650746	27933005.702754073	23463753.536216613	25413910.978223972	27530504.978302367	21087583.314026628	24612016.5113784	30321515.039352465	28880044.70598003	27604216.150733773	32312353.569263473
Com_8466_pos	4',7-Dimethoxyisoflavone	C17 H14 O4	282.08928	6.037	283.09656	No results	No results	Full match	1215861.4879402206	1112187.7216846347	1304363.096046693	1082825.5834126878	1185050.0115493075	1370626.6118768984	1186116.5398221537	1003646.6661229882	1007764.3251519057	1781535.0404424127	972262.2950360365	1044995.1717115166	12014898.738645492	4254505.185964619	2161263.734974698	1195096.949829609	1063845.8093756784	3089556.226196362	1093589.1835722504	863129.5556501354	1080784.2949361326	1078343.8834258132	972261.6376820192	1010770.9290596474	1498564.6094724312	2034115.8358300817	941072.9693683673	1461940.3017014412	1472563.983585107	1065419.4091807357	1074192.2815219292	43918596.87196602	1000576.4932502542	1091455.2257549095	4070101.987499951	14443632.77725117	3705290.79321759	2145860.5246676896	3114556.251497883	3959922.440035529	3751471.7829380278
Com_8479_pos	Fraxinellone	C14 H16 O3	232.10996	5.997	233.11757	No results	Full match	Full match	20618130.53437094	20142073.254880358	15090630.866871743	11978820.862994744	13871675.475552855	22263628.616071556	16992007.15031869	19897250.17325462	15669828.496809777	13413000.00834317	14326865.667242832	14382940.479033839	18207502.179286737	13145984.03354262	13723501.570884874	21022998.853159968	27380033.590967946	23708234.7962232	24933773.186436307	11196802.909650916	15932824.431883331	14844396.039343555	9921313.567456836	17193122.395716432	24702431.489815567	34886897.596160814	19475680.019041885	31817918.086014204	17951886.732827473	18800706.4950054	22006201.552861284	30820985.062309723	17984382.906422008	13745378.349805554	42063800.964805946	26548011.890592244	17802758.3834987	19132561.7868959	18538258.410607867	17543547.82675619	21671683.353629414
Com_8483_pos	Bergamottin	C21 H22 O4	338.14763	5.126	339.15524	No results	Invalid mass	No results	24219743.12603863	24147746.387793325	19185740.543032847	13019731.888540363	17603003.97449449	38793088.261807725	40178758.12293348	20561655.705905356	40648762.79092468	33886224.314481884	24295836.176527306	24234034.820314396	32333320.109431323	29833611.294919673	30453499.744924013	35070929.718502216	31529387.582130283	28957499.683793627	18980342.86808593	23769920.662894957	33245294.642089546	28884857.18107996	24820614.105673186	21711269.190926887	34403408.31779253	23442500.19048372	20095603.848603737	16219476.298579473	31102235.22035067	40733942.15626506	21184165.874770492	19750582.806501117	23346907.147037625	16572130.424324026	23023866.01647954	25153114.98931375	27482517.4907754	27817380.117798444	26708683.184760515	11931902.60219053	26988884.21541887
Com_8485_pos	N-(3,4-Dichlorophenyl)-N'-methylurea	C8 H8 Cl2 N2 O	217.99778	1.546	219.005	Invalid mass	No results	No match	6240825.333574332	6929934.008614747	7203434.435096764	5539652.432748872	25204941.552161314	24713546.363734357	46873526.67383182	11740978.401857417	8057111.727287967	12469057.806345275	28425591.733146586	23281074.768304724	3610568.5073609482	7439091.439660308	12897137.333255976	2920826.075080018	16166662.358438157	3679223.489190996	9363196.18252919	12316839.187718356	19479379.152976763	11028282.409649327	8342979.085715483	10201369.466057763	19901562.037990354	30293576.965657607	23041437.57503071	9455479.710824506	48595572.87316314	18042944.183734678	10375519.649819773	5588669.358972466	13197999.996048128	8072046.849876337	8215300.318233193	5580580.698324072	11866147.7147453	13825402.43285572	12627514.886776926	13403032.22667609	12249497.063469188
Com_8507_pos	Flavokawain B	C17 H16 O4	284.1059	5.818	307.09525	No results	No results	Full match	13261125.154716307	19638245.416836377	10419375.69277468	15321951.41604999	17125993.680748682	15701368.391750317	17616837.826509647	23991795.271739256	24756587.410988186	16961367.803120144	10202483.741177898	15010638.212759413	12933124.416381348	11838347.597305821	19151222.548203107	25043586.02974937	15798944.564919839	26352833.406411655	38359347.488866374	13331489.727485852	9412497.600462418	20708592.986101147	9637061.39745421	18834350.49295068	17044013.5536752	18156450.924979027	19368004.029679235	14153160.207085887	36883456.65856944	18492151.162276547	18409991.12119816	21893367.098662984	26726607.781716064	42079843.37463826	15186695.887010185	14874683.985138126	17355632.6814824	13131969.332651304	17441941.401461415	17322277.436202712	18233663.962513383
Com_8514_pos	1-(4-hydroxyphenyl)propane-1,2-diol	C9 H12 O3	150.0685	5.44	151.07576	Invalid mass	No match	No match	20291501.14550424	15948438.649451714	12969526.857450748	8110997.321345379	15118584.051101472	11337957.310994301	19442600.2609147	31580602.06672454	15384010.427087983	14014190.340606779	11333746.29445053	16261524.695998784	16282252.134643432	16637778.508120244	37163566.91570858	33526885.57765928	19629585.27520108	9689298.255816149	17762358.122231476	10310166.378258396	14852597.787868304	27151936.0142244	13271843.337609844	29850615.7075517	15018521.603878222	51110127.2588254	16229461.428925475	23639480.37482627	17653344.607826333	7749067.424704333	24639440.742926724	25476395.347862527	18921062.2956534	14851230.058072414	19437676.0969234	18483707.375105217	17572978.7990629	19351755.53315459	19918938.116610367	17761782.926955394	19647679.642021284
Com_8523_pos	Praeruptorin B	C24 H26 O7	426.16997	5.421	427.17725	No results	No results	Full match	19625770.584618676	23798070.13932991	8566870.554343991	23751482.658533804	19578457.04300346	33748436.0391139	46617034.147317775	25332133.817974947	38353818.42641694	17696510.306959867	20303717.4528091	18529357.143763978	17389339.163920213	12049521.010023097	20171045.817231882	1747710.6758927854	22062788.540983476	20244351.895059403	12779072.349448457	11715877.540441269	22017860.47439061	24478183.200436626	13305132.080298282	36265333.01175722	17488422.443648927	40549342.53381928	26589944.667871185	9558363.219049204	27315002.72242494	12083046.556990864	17590491.758039042	22588151.778262515	16524837.839504067	24781688.924336128	20035291.430932757	14239247.236514539	16694176.6213065	19080923.07324736	27353982.783336405	20141003.22032107	29748578.619495057
Com_8535_pos	Thymidine	C10 H14 N2 O5	242.0901	4.892	243.09744	No results	No results	Full match	2176917.0508433525	1603679.3751504002	1037009.4179128541	1443078.5680704918	2076102.4297748695	1824149.8397871007	3344080.337138761	1429014.587514285	2933923.772493572	1031231.3469062443	1430345.891403623	2495321.0177553496	38711481.80992191	15394683.94829956	6123164.202726638	3022757.0111933006	1945278.8226503253	3160729.942248786	1331814.5302331962	578544.0419964637	1440452.0524189258	1070147.0934636833	1275747.3110968315	1212210.44985398	858228.0757487173	1233498.2473420196	1342842.8988440922	1202772.2292252472	1863738.5970819127	1321777.92317253	1197469.5211041449	43480569.05764442	1691898.649238204	1967316.7087245227	3469830.402542385	10598126.396370497	3549337.61897559	3907128.072689823	3580513.1378258076	3629893.694712265	5218882.838984783
Com_8549_pos	2-hydroxy-6-[(8Z,11Z)-pentadeca-8,11,14-trien-1-yl]benzoic acid	C22 H30 O3	342.21726	7.734	343.2244	Invalid mass	Invalid mass	No results	2226317.905534822	2792709.6090227785	9259781.106786167	2439931.9278236614	3355706.9796863436	1799491.4839979166	1468489.4677290167	1820601.323766518	1750242.1231745798	2383126.774115863	1366290.066234288	2847230.1832022197	39495200.569139265	13727894.536718871	4090019.185233649	5810770.381004827	1656691.6720199725	4786359.142524059	2239097.600317802	1595018.7721626388	1975561.301621607	1592412.6091178092	803956.320859453	1513091.3136792986	1581184.1550629246	1780599.4740943303	1242025.7023530514	2927514.12215717	2536244.1549015255	1148760.5125706128	1500569.6505451528	15891948.237170627	1672021.9522831778	1626715.342937843	3901684.229989144	16096934.920585062	3697456.34204757	4226333.798253003	4223475.665519957	5172696.723024149	5167216.442711844
Com_8550_pos	T-2 Triol	C20 H30 O7	364.18626	6.248	365.19324	No results	Invalid mass	No results	19945084.583716568	9439618.586069636	16135382.285019858	8291298.631472385	11671846.207623685	9802878.685643785	8857667.084606308	6987086.902676871	13973424.10966506	10040183.639232695	6956717.107651696	10134771.845490282	8915219.519084621	16668276.79523431	6842770.682623835	50558502.60174744	6776088.086042388	8326628.57971086	4799253.078181976	5113299.849906484	5104645.694946278	7553055.037286631	6346233.1340017915	5303565.901388035	8078927.046970788	7604245.873852368	5499603.442603502	12849864.624795005	4226712.405211344	14703244.793189416	7160400.54059448	5237149.418682352	2803710.6988573456	5990077.45127239	4058402.614364185	4722755.4625214655	8578498.18949429	10269918.711850666	8839448.389522972	9179353.29640166	7730547.452230377
Com_8568_pos	pentane-1,2,3,4,5-pentol	C5 H12 O5	152.06893	1.394	153.07597	Full match	Partial match	Full match	9543120.141101148	6524590.153189544	7817286.507077635	12187311.275867183	5971028.680447499	9575924.70137018	10379993.602266839	11968417.984218957	18488382.45129992	45709189.01495722	8140848.6355577195	4567741.059633592	14550679.507046748	5635055.82633422	8893943.127825957	10796056.430352306	6453229.79704408	7427154.338336654	3467543.5651788856	3868939.352111918	3610429.1263603102	4387016.52987315	4533466.811673607	18681863.43861623	5532353.02939683	8481012.510640979	26287914.185663465	3356046.16183924	5129374.812972906	7001562.236459808	6132806.396963616	7247093.565964825	3424105.349659821	22045888.06890278	4903577.479325485	4056629.6748103322	6184429.82862501	8172852.572345	5614865.363940126	7316731.528282965	6255878.901603311
Com_8609_pos	N1-(2-pyridylmethyl)-2-[3,5-di(trifluoromethyl)benzoyl]benzamide	C22 H14 F6 N2 O2	490.05434	5.771	491.06161	Invalid mass	No results	No results	30752173.713090178	16002561.300149405	13761239.94753901	26239118.477900606	31152656.02287562	41743913.224146344	21302723.679976024	10954721.213217879	8038999.071332647	14525103.328965941	18647772.50391948	41060125.20172196	18236733.293458223	16833144.246996675	28420701.25524409	18020531.632913034	9388198.48357988	7932802.696865635	18222462.131782703	18893312.735522173	16279051.212170467	12315738.451440316	20540324.75763666	6886949.834486231	10055022.62091788	8312044.310717129	6482440.7659169035	7029973.136788808	8580942.221632177	9369361.31062595	17867223.832651634	6625457.310641584	7284069.6426307475	8277588.626156806	12185286.277538871	8224907.87242525	11791451.3127202	9504768.724759744	15314622.555773249	10072581.881133983	14682666.191318484
Com_8637_pos	3-Indolepropionic acid	C11 H11 N O2	189.07904	5.344	190.08626	No results	No results	Full match	7493553.867922627	12139474.319280362	6932606.545939578	7062354.360659532	6124997.135004652	7620746.596763132	21792357.217540264	8840295.573565194	13842037.76947517	5126543.834606948	5453139.396490845	13845130.90242763	8711543.281426854	6370609.675381405	9064061.994905388	6811243.701661585	34768536.67762877	11632699.204219522	25379293.982674967	11459235.062195001	6324252.604730239	5991121.684499049	20569004.23906209	8849083.589323612	3816604.2729439796	17217234.372811284	10080691.602175398	29165395.322734427	8644502.790217698	27653535.068360016	12291427.589736449	42745776.803111754	15176107.415881373	24314966.706802186	12020538.305657258	10778480.213635761	12700755.828671	11423809.29161741	13566843.393270928	18641926.055130918	18835189.061920356
Com_8684_pos	Saikosaponin C	C48 H78 O17	926.52205	10.309	927.52814	No results	No results	Full match	6331206.681174278	8610095.491712896	1606646.5386563258	5396857.05907735	39174312.68826429	1139374.4218216331	9355763.394500263	7840677.229184698	3111031.741430154	37539072.39341194	7321863.143599644	14270563.99189544	15714835.235416774	24561161.686364677	18334299.222502284	1252432.3758797995	5546631.128126543	17133246.88671382	8637847.652034149	16518724.522321112	17856055.62576053	39280302.339566134	35606450.75113692	11691797.053564865	15966257.195493698	14945247.959606178	13410066.495108115	26933672.690365903	25300389.176143534	9517534.9229973	5748167.203524136	14600710.250949407	12489580.755663645	8635585.150038853	19899754.804053288	33513755.30924683	20286214.4425387	16535772.799681446	17115358.10089243	18076736.70385268	17264643.754583295
Com_8692_pos	(2E,4E)-N-(2-methylpropyl)deca-2,4-dienamide	C14 H25 N O	223.19338	9.218	224.20061	Full match	No results	No results	19743175.687703636	15971309.741683109	26312281.036037877	19664914.582297295	19763309.58356143	15296823.97093294	26410084.2279404	20584332.57941024	14358055.187866589	30683181.92499466	7680524.18118804	17643723.83084044	22156812.321501598	31700156.82001019	28910946.020387765	23717675.985761948	20943547.486235995	24053814.537633844	25822500.05012824	39800492.03674365	29142839.549018163	27854550.732752003	22961759.770317625	20979936.31862619	18558774.699629355	29863941.848434567	17045363.06406551	24982040.146912348	21522483.35977799	20370176.290356815	16813058.34331117	21276431.184671544	18872971.886765946	20533767.52841805	16943567.698483527	15952672.971133461	21725240.5286354	21770485.368925963	23346207.369696885	21334015.234992057	23613668.838456195
Com_8706_pos	Pachymic acid	C33 H52 O5	546.39271	10.57	547.39935	No results	Invalid mass	No results	5693029.09200803	4616253.000270498	2338249.0883785374	27656356.859184258	14796896.489144959	3025794.4892795505	12255181.394896146	15168728.746323774	5016051.914421731	23353834.539646987	21113152.979279764	10491571.992129937	13307723.88384584	39907832.54403386	22802030.875065044	3279873.30929365	8200479.156155072	601564.206701986	1878270.6514393159	18221256.962459944	9327639.718400352	28780304.75706719	26454301.216271114	6981607.845506029	14792539.975046072	13759456.633226875	9589407.130516073	11815132.451963352	841045.6882786865	6521734.217349504	4141177.3435266265	18329172.368204396	5697011.843564339	4157908.713209359	3926098.0185993523	4891443.833262445	12955873.9292242	14333594.922061091	9487595.217796134	10186882.365465939	8357865.432597016
Com_8727_pos	2-Methoxybenzaldehyde	C8 H8 O2	136.05268	6.495	137.05995	Full match	Partial match	Full match	4147324.9017273597	4728837.103086304	2857037.114930227	3086360.256288822	3215465.874806123	4491036.431029303	4598146.750406903	6002102.86778264	4529823.0617006235	2803594.1967227417	3737549.587662268	3491794.8518935395	23672237.77300503	14219934.088317683	4095062.3730256893	13720329.037318984	5744779.275460482	8556507.582721934	4859423.468631616	2513464.0802422767	3426640.76206941	4214042.814775595	2812270.885449481	3728591.8033260084	7656512.435948665	12584438.904839635	3759351.6217619167	6353261.5292782625	10886047.337931525	2710564.647078384	5469936.207097057	10536768.657216746	4373561.275213486	7213693.13402548	15554877.276546441	35925433.68295289	7767467.64126169	7331380.931563106	7978808.98736863	8723382.814750988	8439965.004834507
Com_8744_pos	Azilsartan	C25 H20 N4 O5	456.14625	1.491	457.15408	Invalid mass	No results	No results	33404988.090983786	24504612.504181184	30168596.18010536	30519566.880928114	26441484.38912887	25984341.66906311	31950769.928434495	21694679.146036603	18613994.069606286	16553939.263271231	9588409.410956541	13764694.999108521	6837333.105497119	7566537.943637369	37993199.045803525	14191712.102004264	14319087.727647584	11956104.936218753	37986073.89561636	7033001.701337388	15490860.75115098	14113026.25204022	18342671.2725334	28593716.54334573	17996423.04073058	16199538.593456859	14983856.575257214	7245442.231291741	35219932.80518063	35560668.80500872	21155538.891593914	31096743.35421458	8903551.46453777	16484993.43937782	40295369.18866019	14236800.691988137	14762083.5334199	16721030.100994559	17222759.304289836	20234164.285229176	17442553.74934763
Com_8809_pos	Phosphocholine	C5 H14 N O4 P	183.06588	1.333	184.07326	No results	Full match	No results	13375752.542548368	7066358.430704783	12229816.71059889	12328103.174560998	9649497.824238457	14218802.628013173	14028996.061871605	19595685.35613621	21057295.494524848	10092829.803556018	12107882.407721052	15066556.558524944	10029912.442296607	5371542.097444122	15378788.835243074	48409363.4004965	6588995.362184309	10681264.560431171	9845939.121485474	3628908.3255486093	14340661.283373972	14635023.985168288	8071440.847121679	9311286.738084106	7843323.421377777	15148571.468848363	4783241.540121243	7306721.562697007	8569002.912549565	5257038.62265679	11560839.130550724	10147086.600903334	8866051.8709925	10477914.7019654	7763151.724644431	5977956.588987573	13386452.9269405	12333629.2210453	9880589.569002472	10543906.382113153	12442612.52830411
Com_8866_pos	Pyridoxine	C8 H11 N O3	187.08442	1.42	188.09155	No results	Invalid mass	No results	6245115.033396399	8687454.762443326	7430419.2757605035	10211077.090720635	10818576.858790217	4338373.242584998	12320154.501925627	13392904.04296699	20234186.656635225	5138407.955273117	6162495.835003713	7277691.335144239	16933997.15234262	4773202.002633739	8646887.650246868	19031319.37275781	13796032.462019652	45366606.82764508	5142441.235656149	3643877.312254367	7432374.468888693	6123988.603070941	6835431.146536216	10758686.335193072	6222334.852899784	7757247.591273301	9684887.085961549	14520636.224166578	4832382.406462699	7938751.453549245	7787341.137565434	12539224.619747113	20922153.97306764	10350107.42388287	7552840.759075013	8042899.152779574	10377495.4907929	11239007.928387677	10894946.300523898	11425077.860708952	4143025.9011579263
Com_8916_pos	5-(2,4-difluorophenyl)-2-furaldehyde oxime	C11 H7 F2 N O2	223.04423	1.237	224.05151	Full match	No results	No results	802235.6722743356	1111405.053331079	659062.2291593567	1098640.2284871622	1247482.5048818006	1527951.8997868593	613593.840119725	887986.9085555249	1950137.2007665234	1068938.522666115	632479.0409912555	578213.0881557048	687849.7152232933	775362.2368365531	678458.335175298	47521590.92070932	1691452.1842624452	1900961.293925317	750682.0326116087	511253.4015409622	598959.1053513647	710776.8889579711	665066.9197365561	919700.6027954647	730642.7739390229	754765.9966055242	1230084.6168271778	556962.7572182278	682960.7306026823	635692.5973937166	1403621.476942263	823910.1334901177	615141.1872195342	1284966.5993143066	825783.2241014945	624583.7534430643	1356447.31000269	1735521.9823506358	1316803.7746681916	1512659.9126601692	1345763.4772967536
Com_8949_pos	PC (20:5e/20:4)	C48 H80 N O7 P	813.5535	9.601	814.56067	No results	Invalid mass	No results	3570576.4403444533	2565044.2513865298	5878039.164500792	4462892.258719705	24602646.732435457	799803.9250347937	2896124.626551085	6358086.478613626	2160886.600273703	5579058.351528263	9096282.818433778	25989489.53971515	12763156.78180875	15153603.018781861	11720222.424064064	1220791.4692792117	4278714.717854639	6832604.017556348	1308828.9250074779	6425702.672931002	1040262.2992500116	6995269.415500087	34081178.414442375	3301536.626086812	4780754.1708444515	6917327.194592345	3053768.099875387	8120562.725873686	2503812.2413951973	1099479.073496053	6613563.367022971	4140814.2820673217	2064485.3270783375	1432963.0595972717	23135801.964483432	6087978.919023989	5594581.84619445	5493618.430717063	4102237.6170359766	8244318.916414118	5616617.519931232
Com_8979_pos	(5-L-Glutamyl)-L-amino acid	C8 H14 N2 O5	218.08992	1.758	219.0972	No results	No results	Full match	12461703.761580955	18354508.685982227	22903126.506456587	4781385.6470413	11137167.825636264	7011281.319092293	23077896.11620087	8960400.258407576	10652053.110879254	42742048.26934952	14787761.164832171	33014786.493355878	9987103.78304338	9400739.985647138	15472038.42007371	16270655.56739181	14368902.541140521	7090648.744052543	20050303.678326342	4285827.939712061	8705897.045899991	15269875.596180692	22399839.30491065	7166386.705743862	6015195.281844211	8012560.473670101	7713288.248244941	12085298.683817487	9421311.745574517	13047506.325017652	15934010.149726586	15096733.923440754	21176273.03991659	4251268.241798713	10177090.483008254	17983567.350993752	10416945.8735331	12196188.560144622	9732000.756090147	11496157.588088023	10542503.617110405
Com_9035_pos	(2R,3S,4S,5R,6R)-2-(hydroxymethyl)-6-(2-phenylethoxy)oxane-3,4,5-triol	C14 H20 O6	266.11534	6.378	267.12262	Invalid mass	No results	No results	28913052.32881539	25539670.96929182	27908165.875941776	31203060.615252312	29496789.317549508	33030386.605398256	34002224.38474671	28021929.793059397	28494961.82550694	36502052.62397711	27499393.470234543	24354292.24651379	23818405.44321809	21536535.19081584	48184362.90370338	28727753.050529834	28130054.337425314	32733300.18078608	33725848.97293372	32020775.757683743	31090956.62365595	32751435.956668697	22089826.14725463	24955240.76561099	26859962.546839356	32112325.22401078	24858687.160426296	29815801.909859147	38975196.09140458	27995757.553929087	31603300.319630094	18995971.679713808	39833671.645192005	28372246.25082459	25448908.750230495	34098083.27293596	26950026.4817912	27804030.995183326	30748096.074707307	30740432.55594905	28934766.06227259
Com_9066_pos	6-(Methylthio)purine	C6 H6 N4 S	188.01076	5.723	189.01804	No results	Invalid mass	No results	6239700.032377426	2091108.9498915002	2477382.989315863	2421351.3442570902	1913802.05889981	2362479.580862573	2004670.1430152995	2075538.0931762992	2299248.299570127	3354175.421353636	1897253.9767153463	3278495.9516045544	5438986.10818941	8037912.23596417	2355571.8103249655	2264044.3110488225	2082942.6184368357	2172378.122182494	2778821.194904482	1882699.3390715662	2018070.4333639801	4847216.130501496	1605288.9182344275	1982647.3117357043	2913439.6381768794	2500814.2616708013	1908880.3004291393	2973587.4736703127	2420974.3509587916	2080806.7264012631	2040700.8245058618	39822109.64646049	3164101.3528475575	4143349.711467494	3238758.479469233	3435162.008782768	2261914.02442017	3077778.9597890214	3613416.70771574	3686438.4652619814	3729041.588885962
Com_9103_pos	N1-(1-benzyl-4-piperidyl)-4-chlorobenzene-1-sulfonamide	C18 H21 Cl N2 O2 S	364.09844	8.911	365.10605	Invalid mass	Invalid mass	No results	26026377.015397225	24820835.743998658	34433155.796292	20619080.013876002	24071639.19550464	35723501.09764207	26247602.27275422	22807864.179924127	32587142.18742357	25033101.983743947	21413212.592218425	37900223.570656404	24374522.720166538	17199639.93121659	19578692.712630678	28921728.746040348	28648523.81815167	28076467.58873802	41024314.56887425	16426375.276359107	25264843.992335625	21170027.39561877	13780615.300165467	26056889.745118517	22607228.90204352	33528738.364964567	22814203.581940915	35964813.05728284	27923329.01275026	21704343.506192725	35742362.53466579	27867136.652330372	30254339.118001126	20742680.814685624	27936873.055506445	26071288.38659816	22187572.1703256	27752095.44696167	25467346.88511017	26564358.13371175	29012986.308620445
Com_9159_pos	7-hydroxy-5-methoxy-2-phenyl-3,4-dihydro-2H-1-benzopyran-4-one	C16 H14 O4	292.07088	6.908	293.07809	Invalid mass	No results	No results	1536345.0091312232	1725825.6457860104	7837426.370012523	919658.4909264438	980662.8009540116	1299038.8729330963	1035136.8707954774	836829.3032648641	931525.4193285785	41599216.837481104	1367995.393732436	9028030.853042772	755765.9134805892	646962.0517400561	2513947.1082148403	1264088.2651746564	666051.1033087325	1174384.3771632544	3464955.7619208274	2641794.0931831724	1244421.5567343738	2476194.3233005255	2026239.677886954	934578.2200559153	1108327.874012371	3752784.8136717007	770743.9837789037	767319.4377893823	2848615.9983052365	776364.3705212503	1502166.4510179271	653710.7435449058	755342.4234188568	506287.5663131578	6299819.267716044	593300.333514988	1192555.37888746	1511109.2375865933	1260791.6631783533	1699810.7155020358	1150617.9336349047
Com_9218_pos	Apigenin C-pentoside	C20 H18 O9	402.09538	6.572	403.10226	No results	No results	Full match	6587072.480314502	9314931.718651742	2165917.081905299	10507440.817391833	9623080.624439433	12879065.637798615	14455368.511842158	8379310.975762833	36180709.134879835	3696350.123412141	5977860.425936701	6032408.981535523	3427857.3251019293	4970198.459357409	3706491.761129375	3748993.372664189	4438643.883379094	4145644.5618078047	3185188.3214740353	11717379.327355746	8526846.486139301	4246788.27207082	21439533.549884856	20375339.553224705	3240606.0347256754	2644121.3292654934	11955579.936369548	2156020.553456178	3404542.1700291685	4977754.30923405	4755503.953659673	3631001.0019745813	4353291.9967975225	12530346.86402036	3222973.7846859703	5193310.126326142	5913454.86378605	6052683.252650748	6008753.05174223	5221884.316128495	5329737.439450753
Com_9273_pos	LPE 16:1	C21 H42 N O7 P	451.27037	8.379	452.27756	No results	Full match	No results	960883.7219953332	922633.6555210791	925283.0327242984	1054778.2553416379	801058.1980988679	769143.0278966204	787375.8386556379	867981.8814650292	721189.9378306887	905257.1879652842	745014.38179111	949815.5020329677	35186051.17496612	10289489.989005473	3055532.03539095	768579.1674207619	3001549.9703971455	7864314.059660894	585925.65245537	730767.1680141728	673433.6748897254	914619.811731519	785942.7090767536	630338.8830068934	839038.6351310577	913410.4117678435	668188.2734004979	3404830.456144095	657409.5573717032	681457.9945631049	736417.7466284083	18751238.221398465	616165.355678203	1259804.4833475992	3341067.932650201	7596536.787638339	3323473.10843133	3632278.662586561	3282210.0288305674	2779349.379507265	2363626.300196173
Com_9286_pos	beta-Nicotyrine	C10 H10 N2	158.08477	5.187	159.09203	No results	No results	Full match	20863877.196946517	9780814.87910493	21439757.45995394	15186954.982383355	6042502.067446618	29254520.120399218	6773405.4299443215	7870104.580638892	35756098.226677485	24890158.911456082	16651821.383770749	12000957.293579552	15443408.311353792	6334856.829659995	3655141.249243115	24433038.608317122	8365676.326394994	15112868.51176353	14067097.315118775	16764317.424330717	9294916.113672677	7610920.636671937	6990514.735889156	20896043.561361898	10228431.952341555	18891656.1224185	6958322.714715691	9076086.034795377	12053934.000918413	11779975.765556986	14995859.658897063	8514210.225387285	6749240.558732502	27009504.614935413	29930955.99661397	16394181.2496486	14998116.9295378	15988953.5891885	11893449.89660465	17870578.504003517	18335690.22998053
Com_9357_pos	Pterosin B	C14 H18 O2	218.13082	6.171	219.13821	No results	No results	Full match	1117883.4332568615	512292.55062362395	791250.5478136734	832101.4447287137	1110127.3406614058	1000852.0988669313	952754.1638222289	1094786.981458091	853009.5416052436	702763.3009806611	596308.3784484172	1100841.0230625642	1393025.0380465668	2316605.5541298515	831995.7639840539	44356541.98521918	1169790.287435792	1499359.8482160533	857799.0350168523	694354.8406683056	1376432.2877277082	841077.0850281961	778942.835498516	1098628.4232649365	1047271.4158973126	1262891.9300650605	592342.5966347005	1258709.5590122822	570361.0592969608	871850.9395779913	1012798.4158635346	1997261.37216498	456368.00028845365	671407.765491658	1251681.1715518425	1640167.2709488014	920546.844549845	1045058.5037480446	1663756.646396419	884559.379779392	1000857.2936067152
Com_9452_pos	Methyl Eugenol	C11 H14 O2	178.09977	6.379	179.10678	No results	No results	Full match	7080313.463692567	6971699.245483823	6918188.25438275	5635913.331465404	7222939.689955887	8306516.406424685	6671305.158524043	5738887.554246274	5730601.072163946	6754943.607388677	5230550.444389762	6523694.658223259	21939486.48382607	23714181.700363744	10996872.56023214	17784562.916928843	8639714.469278293	9578912.056661034	5837139.900622928	4149232.2939879205	7804611.413080477	5468978.240248447	4751161.658977635	6154211.401802217	7189371.649775857	9123540.94249045	5836234.820748159	6791423.265128523	8800723.887841543	6271329.678001662	6935252.776693713	23834574.597471427	6071303.61165463	5654685.001351568	17848999.284030832	31908895.903928217	9227859.60665534	10043944.13671255	9883670.833971221	9291423.481612232	9479424.684686499
Com_9457_pos	N2-tetrahydrofuran-2-ylmethyl-4-(4-fluorophenyl)-1,3-thiazol-2-amine	C14 H15 F N2 O S	278.08616	6.344	279.09329	Invalid mass	No match	No results	12960218.270656468	6902300.719473984	9963651.995840307	15662551.628692888	8287679.738990269	18207564.08025146	40034818.655574255	10835384.743241526	27816251.5522427	6974591.066562757	28157275.118999347	8015722.525992823	12421115.085492054	13535110.989252342	29995785.484054092	11375781.845275495	22148438.707668282	13878516.53222394	12012815.091115238	15281333.848903336	10405215.521811245	8898793.348498456	5430407.582703981	14117262.30144141	8906919.318175662	13368382.95703684	27330149.30723124	7047557.697384679	10259486.883318441	29567596.25687032	28166415.10386574	15792382.683340512	20014480.539536145	15933746.120460968	12264221.663046751	11852802.677553814	11866393.7984622	13114368.151696598	12734509.124851262	13536426.511657098	13312662.154151771
Com_9467_pos	(-)-chimonanthine	C22 H26 N4	346.21407	6.001	347.22119	No results	No results	Full match	7011818.18464468	15494219.844756408	33389288.41078895	13618063.880649844	5336571.942512803	4959666.637563889	5868748.056124344	13946825.238592204	4557987.379256746	7342776.433557705	5977758.559480232	6913806.586524221	23476450.205929957	35253245.190722704	19508916.946900554	29107614.78003714	10941765.508412827	11360125.317204209	4583144.208946841	3965189.630512872	6180239.578247155	6828005.737591042	5700110.447944371	5684456.399415375	7004712.096941664	9244152.763180986	5469242.203316805	5858353.041442056	5171398.174104997	4669728.272749056	6179127.06330616	19773848.62010562	2922732.3480376815	19686071.84990918	10010981.103959031	11592815.624908814	8483517.2936232	8184391.03449797	11323993.62416114	10582813.111683864	10938104.079348993
Com_9495_pos	Psoralidin	C20 H16 O5	336.09896	6.89	337.10605	No results	No results	Full match	3569660.59497625	3336841.634487833	7135931.353474598	1589455.8388590892	12784780.334122363	2765777.5567093184	2483448.2444945504	2246201.7885839962	5180723.121140972	38939921.8406539	4908338.435571354	35564412.948535725	5547154.933328526	2851838.1383835226	1783894.7593517846	1388124.6031155866	2079468.399719662	4473272.187931421	2845942.3045881144	1446215.9954881726	2979347.452094764	12988272.442711188	7749184.520060236	2563228.5749820448	2007094.5518414609	8242733.203261656	2678480.71175043	10208298.554079864	2303570.8979764963	1758397.0537295893	3323304.394338453	2734082.9210548922	1670891.0389060995	2134215.3693561093	4534728.134210764	3503910.702621093	4173861.67448375	4252556.883830482	3094578.5887873173	4047066.5515424553	3809862.0055685537
Com_9529_pos	RQH	C17 H29 N9 O5	878.46379	9.073	879.47137	Invalid mass	No results	No results	2683080.1883862955	3881284.807581193	4396020.450839368	2695660.6160553093	3132974.16950001	2196515.9579333183	9802700.358491784	2472678.48710808	2959136.2533887476	7423160.975564111	1059014.1572409295	1082394.0210510206	7042084.674564691	4657210.980882866	3351687.1814527176	2318082.72626195	4382967.161914874	35002591.937739655	8362407.807189218	2712142.492636196	4079589.358103256	2189364.4394349842	3566980.5414613863	7841372.0081779	3258963.081686484	4354905.633556111	3250794.684016694	5786502.314604597	46944503.66547705	12181622.165331593	1501840.3291511426	4558787.184703953	2978606.7456887825	1676725.444280158	1202577.9838663866	2438844.0814875145	6791655.64222168	4353595.883825983	3482071.993620682	4136658.4743578886	4775332.181526741
Com_9580_pos	Sattabacin	C13 H18 O2	206.13097	5.193	207.13821	No results	No results	Full match	12899147.296926454	8579509.615688108	15403495.93923915	6699817.125792937	7579898.280646518	12170836.904033655	6967631.738568893	10142222.912178934	4232268.5566259185	13555674.321071671	7448716.940687059	8516209.116034014	5014308.476452232	6202664.453565007	7371112.21570267	5410711.091381171	8966598.049483318	9234544.67366393	43117720.84190011	6947186.379784492	7781496.624894134	7705188.674084084	7097328.534004431	10169717.724766439	8571095.177838687	7650610.826108371	7101146.9859614065	3155154.921800213	9309287.358803121	9821169.6056409	5603513.478189339	5273341.6908675395	7737468.1465481995	5804512.971656351	8498410.800400633	7899990.995482053	7621080.03263657	7899638.388733174	8795704.278348753	8556156.500763478	8199997.213594752
Com_9590_pos	NPH	C15 H22 N6 O5	348.15724	5.283	349.16434	Invalid mass	Invalid mass	No results	36508720.29311253	7272057.339310748	8643110.888852961	6211256.807775091	7112767.495315836	6540238.290911345	6011898.446220652	9620744.457229689	9848989.31934253	6039974.47829445	11785908.651219746	9240385.577787772	7544180.282800461	5431799.415785163	9621351.077574383	3746193.507154362	10178274.080770312	8516215.200441113	5594659.787732257	1831889.1583192768	4241317.612283705	4289451.1203291	8550701.486769006	25308299.464745604	2165211.6961704683	9578065.004849773	4298341.274313996	4511599.286881954	4629049.008066602	7767002.066802989	13126224.475135643	6874505.969373051	4631527.351344743	6114955.29985152	6674382.808156775	4643649.971606273	4408497.16404116	7611157.21966051	7106427.679523642	7320557.161010341	7190988.863910922
Com_9609_pos	Nortanshinone	C17 H12 O4	280.074	5.774	281.08173	No results	No results	Full match	7004227.526621549	8011470.9996013995	6130182.7110234825	6453019.104079309	11321770.905709011	5743436.831776175	4695758.782490152	6889897.598896414	4933894.194245412	38734584.15028362	7408655.367068818	16449964.021088455	4277635.186508371	5895718.39073951	8794802.838921558	7149976.560921955	7005400.20584364	7008394.293410054	6951619.82425641	7039695.563122927	4489766.503717535	8878988.034436978	9130047.548264796	5995482.70852274	5967532.786059463	5312088.073026744	4265515.158564049	4192890.265471734	4778678.975987235	4949526.116902757	6580501.674314273	5875811.748630389	4520220.444338966	4497912.655581053	6828193.081107856	4782893.022939061	6647703.4417191	5951289.934961674	6097718.50073752	5097815.861934745	6266349.802136149
Com_9625_pos	Aristolochic acids	C17 H11 N O7	341.05197	1.284	342.05966	No results	No results	Full match	14603037.315129226	34123846.26101241	13280625.533242831	23985080.90654659	5808410.459045837	4947531.533438918	7272591.972818152	6985058.228672397	20819595.265620984	3219186.1967230868	17316597.90818524	14356784.965828566	8345302.333043339	3737085.3585309056	4520694.55216166	17081921.800217606	34836963.64176551	24396625.09346803	12932619.004857985	7476720.703833542	10773275.22432478	4184865.98767117	24002308.541767552	35221864.79175843	28479197.303589195	9996618.718914619	17156706.08426439	10919046.811269272	16367303.32112471	3988915.7773446944	24648137.41111715	12556419.464273212	10996665.077992396	12897065.788378842	22141705.332393248	20922796.607982382	12881148.687286	17802944.19349859	14559965.432870265	20975165.587804463	21163191.45550178
Com_9647_pos	PC (18:5e/16:4)	C42 H68 N O7 P	729.4676	8.98	730.47504	No results	Invalid mass	No results	2097001.838096583	2580417.976628255	1437093.3987657758	1574043.9779277225	2036018.6395819855	6182190.929823837	5306608.8255379805	4021215.858558742	1785664.746431011	5003058.042086773	2989813.296982369	1586226.84607906	2892858.213641534	2883474.78141324	2594063.4862299734	7553226.824843265	2328081.175383656	4550333.197552552	1980118.0104477415	3636025.125431149	3903438.6533556897	2568506.7325255927	1829162.4530199836	2445904.6058815913	1290682.3098975823	1438065.0237467547	2882404.544471258	1694192.4324401629	1222672.580616635	33791310.49793759	1667455.5761820248	1030029.3556731278	1231505.0794063732	5141446.840406007	1302514.1807920444	826016.4802197142	3016397.78045319	4456706.063899269	3333213.4347722465	3206728.5616373545	1934304.1640754822
Com_9654_pos	4-{3-[(3,4-dihydroxyphenyl)methyl]-2-methylbutyl}benzene-1,2-diol	C18 H22 O4	324.13211	4.73	325.13937	Invalid mass	No results	No results	22117281.841572985	23744393.126941536	16749811.860489251	20730545.95477852	9791890.495893031	19216562.09710809	19065401.798010755	12749401.860041758	33678777.5730217	12739144.064142186	14666555.977520367	17448280.3722196	14733481.807933731	8633001.011814307	10933671.992560863	9576585.037153136	22552833.805199243	8159799.191115872	13159291.103640521	12838146.74412291	10115437.979951572	10691666.442231977	11526469.998460075	19881292.84127891	11450578.339565352	14321490.047114328	7916801.403380321	5567900.228313773	10844005.193633525	14579943.422252724	16438113.81769943	14045874.607125072	6708836.722521743	10247213.796575123	17400059.98623669	8676614.586659344	13695753.644206	13445382.524152964	16798569.623653732	14626212.42481326	14347477.119261906
Com_9721_pos	FPH	C20 H25 N5 O4	421.17711	1.408	422.18439	Invalid mass	No results	No results	3600726.1238953248	8025434.306715705	21292804.499457005	8822416.090794824	2079572.3162127307	2511199.232925981	3019955.0924834423	1533982.9930910636	33333447.391078606	13075467.42706326	6134695.217410362	1436425.5875740203	8015870.937034067	1988633.9917862997	3091550.0204896796	4260913.457649296	19303353.702624343	9472592.19701418	2000536.3177701929	769324.1989769638	1349443.854642366	1896880.915364131	1512213.4973149188	30243068.78588406	773121.6813389241	4889438.60394696	991913.7589907337	1286664.5428242278	1334790.0564875389	1648297.6912548887	1803552.918713735	2203324.7604047544	2912097.804419708	20666426.1065963	9162030.256482637	1374214.2918379605	6233773.61151048	5431666.374313584	7687482.713420259	6506865.420632087	6452855.350491545
Com_9736_pos	Nicotinamide adenine dinucleotide (NAD+)	C21 H27 N7 O14 P2	663.10978	1.919	664.11743	No results	Full match	Full match	14915223.808266133	19745086.34379777	14640159.9710442	15411016.069890346	5059451.907784698	11873556.132336017	11131364.257917503	26487625.767032743	11611300.696450988	20203279.372087754	11743796.059428576	34280342.74770689	23299346.63370238	21450771.781675935	16413387.12839171	20883296.26289952	19684132.460731804	10844366.698310575	21459983.86337108	8619624.729288701	15680940.645629948	24788800.930747613	20323664.00653421	24456607.732903477	12294308.774276055	19295675.108532023	22146323.071564827	11603465.846748108	12543460.956746528	15452061.716233162	27566524.207072284	24812148.56623869	4930258.337895979	18388192.630960528	27118776.42161448	15909788.081792176	14299691.8932453	21569359.265594643	16156567.767544787	13435855.282286646	16532020.365571521
Com_9820_pos	Triethyl citrate	C12 H20 O7	276.12107	5.871	277.12823	No results	No results	Full match	8730595.677919686	11903363.351867896	21493718.27045122	4306647.701645561	13164112.837504772	6128362.663406513	19062247.776331473	10990928.264801323	5719822.253309202	18071359.933873307	3670468.082497756	33837619.6027922	4025263.2059560963	2969207.970130739	7073212.509935838	2726658.240591273	10211986.865675343	2947964.5621663155	22123896.894080035	10641450.228524394	8078053.716635726	7784727.230984401	20089715.21470293	4390167.048203016	2287700.0667720768	3145500.4031722364	1926733.5106796152	4997922.527744004	3339476.0620498625	3955536.998300863	3641148.1538459873	3321502.4949228102	4234127.895607167	3496568.746656301	5065724.966322567	2905530.081640349	10955227.680661	7956450.6893291585	9188631.91727327	5976669.996584166	6062482.187097985
Com_9882_pos	LPE 16:0	C21 H44 N O7 P	453.28585	9.212	454.29269	No results	Full match	Full match	4520564.673882372	5820307.26304156	8435222.615058567	14008126.606747271	4859379.229662959	2370230.0577585087	8787271.92891372	9489382.770482812	32606219.233377762	6630533.800673682	15448321.964758174	4555567.014235234	8351454.670941579	14993515.951490112	16662430.708627101	1203744.9313771273	5386954.957085873	9560663.16646616	5512946.269583039	5399055.324225222	4038940.012684168	9806931.961171513	4788624.667053256	3925717.978202041	4672314.325405305	3711264.7526488765	5325364.036914194	13508238.038540293	3715131.390401458	8972853.7386434	7230038.558671387	14129998.849566681	7859685.027186238	24940663.079282023	3619119.4202942103	16693879.981413294	9233132.21269973	8208521.087484598	8198024.923482655	6479867.341140848	6073667.600828213
Com_9883_pos	Flavin Adenine Dinucleotide	C27 H33 N9 O15 P2	785.16057	6.801	786.16748	No results	No results	Full match	1151672.476869993	6401934.841623545	1610644.0226256235	1173436.8533289067	1580745.474961094	2562566.462789013	7908267.891194344	1604980.358795336	8215312.794076312	1529578.2443039771	2741762.9997698707	1914411.3194514778	959058.0151034078	1062132.88760678	6136497.298410881	1195728.9761953396	9444922.533347499	5467726.711159371	4252729.033650403	3016203.1641160706	5269934.208771812	964624.0095133763	2166059.6479914514	36017134.94525599	1064085.6670265212	7218052.116769212	9439417.34920249	5505189.278257507	40223788.73763082	13706763.123074288	11689395.47008583	12079548.322824063	34495374.864269495	16897520.06019657	1997968.3980956497	1267398.1337569826	8620151.79647281	9593088.436917983	8402527.922834901	11047366.589147102	5644601.515244879
Com_9922_pos	Neosaxitoxin	C10 H17 N7 O5	333.1423	1.453	334.14932	No results	Invalid mass	No results	14847979.863950355	5130242.892689449	2862494.0619685333	9283037.346180528	8069667.375964985	4342297.498702043	5171050.872853948	12522090.587684311	26557644.044295058	2703798.3908783323	9854080.152660951	7111467.936085744	6386815.523591119	9975061.879451646	8155434.402138946	40780794.84080638	6639627.693785576	2420310.2868834273	2573375.1427945346	4157490.9415229326	5529979.174654825	10923627.016886814	2452899.9144991282	6095770.565229603	6409945.508554134	10469390.627854599	8159868.174713381	2783851.662741153	2724059.4660316245	2160706.793835175	13817619.590804122	4436858.158165566	2948002.5755756414	12129727.041441962	5911595.764648575	10213379.581141906	5105718.39977693	7288918.266079958	8156433.512761334	6639065.034767099	8460986.925989673
Com_9931_pos	1-Palmitoylglycerol	C19 H38 O4	330.27695	8.758	331.28442	No results	Full match	Full match	30277682.6418948	12393366.144433036	17438378.19651924	34804657.63617863	16690020.8458845	17189744.581948787	12260678.407508846	14959018.490768187	9447125.245251719	25029797.709526367	13238678.65693421	14012884.262531625	9261510.082541466	24647537.812376425	15762032.339693407	14583354.631317101	8287022.395961203	11478451.77501268	7874623.878512528	8964874.18220021	14014131.041146336	14049874.972822824	11215010.18498922	9270606.450027369	16818159.019116547	17410305.638614763	8359780.095602209	10848002.693280514	11879117.90655477	23230410.731833722	8173724.435939433	9172585.738827724	7566473.96535804	7849473.03062104	11316364.386207258	8265636.417112411	16222857.3117441	16789743.270654384	13777130.54953913	13322832.905908056	11822386.126067761
Com_10018_pos	Leucylproline	C11 H20 N2 O3	228.14727	5.116	229.15454	No results	Full match	Full match	11381097.204966264	13572003.360512337	18803380.262653943	8589742.188731577	9145369.4825424	12677470.180835955	8181232.28000259	8558427.16848159	7895457.440589195	11797885.531046104	11060337.743727876	14464181.268996706	17769172.712452326	32583494.375015073	5504622.827662507	23686022.476131704	7681893.492366936	7818346.161516643	16246187.299659757	5210719.835160532	7289153.733788737	6837432.421151397	7280452.817069748	7889733.015352675	6499530.308745679	12769276.119533898	5217853.944567048	17207858.89767782	7094691.391106748	8694868.14459613	6910389.100986077	13538907.684962438	6162455.469027222	6526209.74232646	11530107.268259073	10840206.869319478	11402510.4514416	8569340.624434141	10547904.601861276	12038518.9133356	10265114.860344954
Com_10028_pos	2-piperidinophenyl 4-(acetylamino)-3-chlorobenzenesulfonate	C19 H21 Cl N2 O4 S	408.08851	1.734	409.09583	Invalid mass	No results	No results	10115378.569912976	18568672.10610337	21528733.537724704	8579478.380484205	13092973.180470802	14867902.28600241	26974934.899370752	7081456.397236169	5665812.663593954	10936107.010216601	10635937.074739534	8531612.8764013	5926293.418292365	7225585.579581183	27077612.894245207	7134161.567805601	14814663.75153	9712919.2699918	22642719.372842304	9838207.575611357	8998360.362989813	7335602.820386507	17236820.86600095	6009820.836014682	9553301.81178587	13619165.370954327	5687459.372178403	11509584.394039238	43672770.778706186	13622811.513821026	13725770.455228636	11495038.470799461	6173627.800795282	10384516.418000964	9909309.515153974	8456777.31992893	9063481.74015715	10669330.144432073	10272254.477272553	11630362.411855526	10203217.580271613
Com_10045_pos	(3R)-8-hydroxy-3-(4-hydroxyphenyl)-3,4-dihydro-1H-2-benzopyran-1-one	C15 H12 O4	238.06241	5.386	239.06982	Invalid mass	No match	No match	22753003.844992608	12985900.909503652	8274121.985911036	19875094.143756438	10014972.812508207	12672462.62696044	23516576.652322523	26884446.770823464	12893240.544325205	6022451.43654717	8543329.240083983	13412511.530425768	12288936.317945015	13726837.554142348	21277819.40026963	11912475.311942121	30760857.052285917	20112328.531398848	13493668.38189086	5243719.85401915	5535130.980605406	8170358.711189031	10981089.208085032	24652675.039349943	9710927.37564637	17298879.20977938	10512512.098335553	6825495.658559305	8259014.811485664	11163516.825660028	22242274.602178574	25830770.365362436	15099068.940826248	33124644.141260624	12444544.619536769	13309756.695549741	15176709.6409027	14306417.315825472	15744001.43756857	14106904.298283452	14946107.573222963
Com_10050_pos	4-[4-(trifluoromethoxy)anilino]-2H-chromen-2-one	C16 H10 F3 N O3	321.06383	5.555	322.07111	Invalid mass	No results	No results	1881818.6378520948	1835317.9165127398	1996913.875813928	1558833.9049306128	1505100.7686506046	2483351.404965512	1904192.366886321	1931341.4360687966	1414173.0829890224	2151489.3089637165	1897609.1089535414	1779566.830282213	1673699.474561061	1758651.82315068	2126517.848419864	40061463.182081	1852288.5838775518	2007812.0511120374	1868109.998719884	1670737.175003439	1970106.231073972	1731399.6057286956	1279765.161257815	1744530.850487778	1947630.2020481806	2158315.1285431157	1533459.0441522936	1619249.4599890762	2032270.3173931816	1803379.9615388538	1984729.9283053647	1693331.8350899487	1950829.0216551786	1722404.8155080895	1585435.3015275276	1707862.370758565	2000336.19772283	1782964.4812296366	1886422.589397476	1791499.9135454735	1828922.1752388536
Com_10099_pos	lupinine	C10 H19 N O	169.14683	9.213	170.15411	No results	No results	Full match	16565827.985602578	11938180.5514378	22994634.731890257	15263648.707734894	15576624.769310465	13255553.439347137	22901058.875070263	17452513.03671271	11281485.2477938	23210158.458029315	17240998.782039165	14465336.88060251	16732021.26848213	26842676.0283007	23767351.579670474	20869351.251321185	18294206.77793024	19113091.16925756	22375657.7106147	32010356.32394532	21432769.21557494	18682226.11733288	16059063.769923829	18096599.63994997	15139752.904915424	21607683.35632161	14267211.025061294	17840033.95353728	15944783.713070096	15668168.398480603	12956832.556518877	16877112.177650828	15368490.948435074	14697196.549589284	14828385.437798632	13445735.762663033	15570276.9317458	18190045.383574527	14511258.566775052	20768941.78461987	18183947.97387674
Com_10187_pos	Kahweol	C20 H26 O3	314.18657	6.961	315.19348	No results	Invalid mass	No results	2027941.4592254015	1833530.4195652334	1846882.3747323724	2026081.1463427863	2341781.3744140924	2465979.728771856	3083220.3856533384	1161368.7076921547	2002401.8283822397	4939835.25459444	1912577.144381934	1991928.7133630707	3024092.396447974	7318202.78329332	3290186.677902793	11031235.415666025	1986616.9361677386	2748025.48044517	1592562.526252614	2079121.914231337	1745391.3568552826	17960949.659380473	1658976.8730936777	1476376.3803178868	2193109.695751491	13507392.02266764	2051925.3888361081	1984358.5411804107	2862896.5554464627	31309129.04643707	1617136.7401625686	3966667.943951636	1331296.0260954807	1974425.0504855614	2373219.424358654	2025477.334218018	1819799.01006674	2308802.7903634906	2053824.128485659	1982164.0467006715	1905158.895666012
Com_10206_pos	N-Acetylornithine	C7 H14 N2 O3	174.10038	1.438	175.10765	No results	Full match	Full match	6411321.705429712	6114452.509022409	27364014.50998627	2799212.6700667017	6290831.945780898	9191965.385752596	6255240.079104295	16175699.231076324	6607556.283394676	14333441.315483911	5255318.478158048	30364069.081287865	12952722.377723785	5516160.132046979	4658728.474694632	39177169.94615192	8790129.752181362	5551621.884425151	4662084.613648446	3047649.1525279894	7440770.777001322	7659408.913083693	5310820.364506281	5403279.712678183	3766726.7465894734	15776051.73361986	4594089.239195798	3878860.475294075	4970575.978717318	8501957.046175055	9346119.993292835	19546833.162696663	3218209.3572540255	7384638.312991697	8080145.787259324	4618762.871443523	6839527.02339929	8240436.755674222	9632890.835195413	11012576.8744324	10595988.905829042
Com_10395_pos	Methyl Dihydrojasmonate	C13 H22 O3	226.15686	6.803	227.16417	No results	No results	Full match	5505071.778109786	3825163.1135661337	7132996.633042703	3729134.5981096	5306234.461667695	3764248.371477544	3176668.3148449888	7929316.238819057	3183046.4901727918	5785196.7839197125	1076745.8206035364	3823968.6372987563	14792754.41849276	17100184.179890916	11320679.500143744	38077089.09634174	8395173.279755697	7932347.858870922	3135362.333453716	2490616.447669977	6506425.654761449	7579813.172438243	2850895.9846257134	4263777.537780924	13310854.812413355	19000172.422680266	3714320.8451335635	14545672.099277843	3086034.717503928	3191293.579453342	3293616.036576237	4409054.6098553855	1508604.7159091532	1891642.2666982245	3488946.496508435	4383694.48095098	7449962.18899375	8418419.696829895	8463322.75236416	10470335.662374852	9863657.869386354
Com_10416_pos	RKK	C18 H38 N8 O4	430.30657	10.566	431.31384	Invalid mass	No results	No match	2150461.419388321	895227.1890694438	891639.231242552	4623589.374473228	6942369.495162314	1044394.652703595	7849788.14397647	7567652.057731078	2603243.367912906	8647886.181264546	13172699.612744115	2211839.3062294237	20195581.09029793	30700027.8274239	11143480.61835247	14112289.663189122	6481745.06526105	5005103.447535838	1284977.309407509	12824059.26116653	8091583.134064864	20196823.281345006	4191190.836990357	3207546.543755485	11632967.650352795	15478461.654419044	2941789.6272786655	6272803.86012037	5811405.693392291	4551096.137058161	2365913.6875508483	11018161.326666264	2921287.5395334344	3420538.4995322283	4497475.840083483	8116013.028706569	7120045.26024934	6448671.275574277	7641810.406847751	8238757.1629222	7802521.82268014
Com_10435_pos	Coumalic acid	C6 H4 O4	140.01133	1.463	141.01855	No results	No results	Full match	16814862.88843495	15475958.2868059	23935374.536351837	8641977.196702985	16307455.913643159	14320204.452762341	34706628.05530512	14526453.338345362	20980187.455529038	11172928.28005467	16703608.97243343	12124345.600674367	11628127.495888432	15972583.218967382	16238293.690198015	7401725.244576583	16274111.103117786	22007587.36315437	12709410.530070132	6947577.1511652265	16395826.69745237	13683771.488409976	10676660.383091806	14661862.99298344	12288141.83035167	12406957.89047259	9677065.743077688	7248019.954904826	21799282.32710478	7941216.376519474	25953850.79431814	11068519.799500085	7976845.057104089	15501479.596532552	11602732.808120975	10780360.580202684	10451298.0909221	14775208.32385026	8065595.978321908	12414053.860935757	12572844.965299435
Com_10488_pos	Bryodulcosigenin	C30 H50 O4	496.3463	8.076	497.35358	No results	Invalid mass	No results	9296368.548897292	9443985.467265498	11637654.256664287	17482860.783491928	16974254.434754107	3361389.3477558102	21605119.532705847	16866449.143998366	17066373.602840453	10982673.463445108	15941432.083298884	16598366.58613471	5219509.028665988	22438070.27374807	16363028.436053906	36858062.29291451	11643140.528021019	23360503.018744577	9298702.997144269	9646045.431266073	20627548.74575111	21845545.276011683	12308107.566547738	12494869.285091419	17303113.73376627	10322396.746450517	9202683.932339212	18583180.39589822	40788697.86537141	4511627.902083278	14205240.081026834	20565620.233234137	14322860.233958114	19839616.533084698	17148577.578467388	18029603.71999852	16881797.8748684	19452177.808480218	19751674.647534594	19060108.737617962	18011065.497302443
Com_10600_pos	alpha-Zearalanol	C18 H26 O5	322.17765	6.024	323.18539	No results	No results	Full match	18486340.99884112	13480967.762524383	15130791.439808106	15557342.167992389	24506850.149497464	16987280.28436613	14120641.247967502	18790096.651401818	12158872.40978677	11688953.51380111	11831319.34217641	18233028.852319073	13750958.86451044	17297779.012898244	9876792.736286096	36932654.9641786	15490774.216523586	10448526.766994663	16116490.312334422	17274697.990414515	17127134.117596366	16442577.848870711	17327249.238354627	15899881.573535737	13526786.750183338	16369794.500101209	11054143.506828964	14428589.88472945	14070977.546406008	11969651.984046869	9999927.98569738	17085920.182642005	12617888.122624459	10224384.855997464	20681557.658779252	12814830.036035847	14241099.2587079	14848005.937538553	13650977.010223677	17599741.870587233	15388942.536658838
Com_10623_pos	methyl 2-(6-hydroxy-3-oxo-3H-xanthen-9-yl)benzoate	C21 H14 O5	346.08747	4.796	347.09482	Invalid mass	No results	No results	4649787.18775786	16040686.696346479	18790649.73227017	7836105.605208475	21210697.855052024	17227362.084888447	21528978.800704934	11219398.945637323	8622475.184138589	25131918.954880137	12585495.28357557	17463433.52352761	7976872.471842772	6355690.324650297	8917320.2114331	6181200.941211575	12769896.456813648	5948782.781009494	25052688.067821756	6683194.885806064	21569944.38196681	10349447.022509577	16976083.36693651	12653018.397506952	15366187.54229479	19977868.664749626	10446213.606078561	11153408.336228356	40016323.21758466	16909736.224156518	14958385.150058195	9969510.341855722	7120304.838436976	6418274.112534283	15142528.51364595	7696555.037526265	13173286.3583542	11589751.984894294	12374507.99648885	6961628.568321477	12906463.65127602
Com_10707_pos	4-(2-chloro-6-fluorobenzyl)-1,3,5-trimethyl-1H-pyrazole	C13 H14 Cl F N2	252.07868	4.989	253.0862	Invalid mass	No results	No match	4377906.751276126	6308391.327087816	3967437.607744587	2623988.185286278	4322265.012667924	2519030.5567216943	2481901.65874625	2800521.666357561	4181625.7484677616	33000069.70807375	4200691.2041968815	16693500.186916014	1240375.1552983231	2018747.8330449262	2403651.573074627	2787757.607892226	8558641.31323337	2785551.105691413	3986275.3615225996	4973194.457645938	5874754.0841518175	3722127.885615467	8421418.819482356	4866935.338651039	2353180.046952932	9594115.678782234	2864589.4691836676	4958666.744703009	14709918.040745135	4345120.484594822	3146860.7611693493	2460681.8117161356	3265201.4504141356	3475912.57107892	28483966.540021233	2881290.6911804923	2843691.98738325	3617764.4522551866	3430030.2906110394	3588759.5227932194	2801673.4376653354
Com_10741_pos	3-(1H-benzo[d]imidazol-2-yl)-6-ethyl-7-hydroxy-4H-chromen-4-one	C18 H14 N2 O3	284.11139	1.408	307.10068	Invalid mass	No results	No results	15720163.34899261	6941519.79265357	19484473.706816103	19464631.957023334	13323766.868183592	34566065.6187023	25160315.046405945	11286483.009891665	16269171.202622306	21046037.992252763	15933051.041223038	12616628.704662835	13579773.83032605	10734923.10527025	43149260.24432547	22910218.30220864	13241721.469330182	11070857.227185896	8458289.154088013	10504140.133838817	16497047.103802802	8304975.3620178085	11887091.66749672	9248162.900257243	14389629.349062366	20950940.789915137	11218740.551162755	9255410.273215497	16728449.831419336	13701808.63238951	19666779.427540068	14725934.3647445	7378716.533746559	14333866.144276554	10222263.037250409	8486574.959852384	10200742.2668621	13138367.515715042	17306339.854617547	12355582.129449131	11536212.779992502
Com_10744_pos	2-(4-methoxyphenyl)-4H-chromen-4-one	C16 H12 O3	252.07845	8.571	253.08568	Full match	Partial match	Full match	11714616.407696057	12155525.67238572	12681210.811799299	8170761.893919434	21167014.01170416	6193020.134934456	6262600.289910714	5037441.183321816	5446532.694736494	32676148.14286404	12456507.282753935	29650032.232809234	10900048.029858528	5582669.168429591	6629877.473901264	14862400.002254097	6341160.421158237	5290630.780550328	8902732.466805408	6095040.720589203	4779402.775320463	11823804.984690608	13118565.131082231	6232610.690883849	10437323.22432652	9882577.827547656	6219629.615814996	6733052.198815871	5942807.131364893	8544605.269327354	9610411.916473657	3482124.4099592334	6502728.214717311	2480892.64807496	22559668.244234473	10288943.478372088	9032962.71828341	11872951.381005727	9846650.390798446	10126235.968930865	12400881.63950896
Com_10808_pos	Ganoderic acid C6	C30 H42 O8	530.28683	6.728	531.29401	No results	No results	Full match	9226431.20102333	14419435.881415395	14960074.054813826	9952255.031493038	27772883.9346523	15305114.81591474	7564227.812837632	6317388.723115116	3365066.7763806456	30903700.052521165	8262082.899691867	24944948.897421032	7424548.389481839	6994107.204781445	4209611.797099978	15628756.617165675	12594406.602010977	11169406.464554997	7737081.496742361	17915321.06255779	21206617.370833315	25008361.661950603	19054004.801784255	25782129.60184674	12375601.3776204	8819928.696984928	8267179.603605809	31480420.46659073	7672311.75836344	7851416.723539157	13334796.8921392	2943567.405045816	15236024.452184558	2877671.380979868	14322981.900844174	5115067.678149369	12091951.1406083	11395931.702249035	9568386.164258111	12920917.547267208	10218719.62957241
Com_10884_pos	Danshenol C	C21 H20 O4	336.13506	1.476	337.14261	No results	No results	Full match	2809933.8965480984	1028713.1953763723	772855.3700884598	2222601.9175739824	2714495.6678565233	1744198.9104036444	1611701.7283084465	5255051.338846254	5907732.353843733	774941.4272941534	2072204.0695490777	938662.8006672572	1310477.6586375104	6253502.099456218	5061628.898700778	35344172.80736143	2092063.3786128976	1453637.7074278647	980298.0221151594	1589275.3750149284	1632121.789723142	2960886.0690365187	1022877.3801742848	961088.2851374258	4941874.878981354	9421430.27752042	3404261.3655342106	1560511.4670669376	655954.1145603308	913274.3512346664	1304805.4162068137	3074358.708797028	1642848.088160213	3021076.1069648108	1911537.3117428839	3318881.7307960256	2673045.41976886	3375188.9639510983	3251161.0120082907	3435423.3247819934	3697527.652596965
Com_10889_pos	2-(4-chlorophenyl)-3-phenylquinoxaline	C20 H13 Cl N2	316.07684	2.143	317.08438	Full match	No results	No results	12629869.271895204	979981.6413724432	793141.9832257596	11545924.469484499	8221345.265153479	10319319.61485942	2366117.2876660805	13637339.552473845	1358232.2398786221	5750654.615140786	770812.2167476647	608222.0283854681	933685.1897830309	934144.0663347475	1227695.254560636	1139451.6294539152	1684822.7618832146	1689653.7766860388	4609095.360313013	2095667.4427686704	757557.7274277474	3085468.497697864	1832660.0910094033	17003171.97946019	1036817.8853093677	23406003.171994098	8148462.553600312	2278435.482206932	1409601.0070613194	11431681.536278086	30730652.480809446	1557144.7118244101	10099816.558616357	1021253.8944006887	6145604.000937442	1398949.3475859088	5953571.65129775	4654224.736527325	4493165.400364171	4722159.475239078	5152242.178615447
Com_10900_pos	2-{[(4,5-dimethoxy-2-nitrophenethyl)imino]methyl}phenol	C17 H18 N2 O5	330.12453	5.42	331.13144	Invalid mass	No results	No results	6371765.500488296	18864738.67326052	2594788.5528688263	1580340.3324065625	4254237.664865656	4368646.540777994	2643787.9662813903	11796257.577036887	5111262.900217797	31960662.18825165	1549905.3270614273	9818975.176898645	2616796.123249737	1268499.3555330068	1252359.0045446784	1739414.3232296759	3292706.997328442	8117626.0016821865	13230644.815818794	4461096.868865195	5917695.701789869	5499338.319026096	10544701.581532888	9994244.433065366	13350243.00557503	10388670.800820917	15112066.232120603	14421686.053426566	10002349.688854406	10950708.836531986	6824945.2744219	2996938.417956639	4399581.665600096	4028607.19395856	6190912.997802532	3177700.0686166887	6502431.57149957	6499706.3802826945	5046115.513256556	5679426.667848565	6948251.155913077
Com_10940_pos	1-(2-furyl)pentane-1,4-dione	C9 H10 O3	188.04737	5.324	189.0546	Invalid mass	No results	No match	14466293.600018969	23339352.578668084	18499450.71056604	18485831.939491056	16805129.87415368	16085185.473214168	29419437.57256345	23891235.69483749	18715973.24341647	14265532.08962455	11191849.37409227	15326047.30165023	14669295.644497909	10687686.270452922	25838073.53740283	9127458.852260293	31233798.8964777	19567577.15428542	34355282.0021133	13929003.007734606	11582807.820712565	13358595.07550406	25209688.683929063	16671343.466663864	10613528.61585436	14313974.719106384	10088044.874369003	19967464.692075	21402579.81052248	22968592.894160878	16221789.326179905	21873697.775725402	13483976.35411696	24986807.04859763	19576978.82280008	13514393.05298927	17141429.8854577	19416798.037584167	9782611.021681832	17248143.539209735	19145442.101959452
Com_11001_pos	(1E)-5-hydroxy-1,7-diphenylhept-1-en-3-one	C19 H20 O2	302.12674	5.062	303.1337	Invalid mass	No results	No results	15922854.857116433	11483847.46818866	7790397.678841703	10197628.3724816	11721435.978304675	11625463.5010846	16204196.6588654	11887256.625447301	17723246.96378327	13676168.463305742	9182489.855782771	9974340.76861499	12714452.01322215	12143878.543565188	12215511.937196134	34779297.20207982	19447117.587353945	14413691.856148932	12886285.151405927	10044416.743512593	12805267.61609748	13549145.11509372	7955668.312946045	14027768.759825908	13276832.703029528	12754930.705847895	10716884.215002868	9421442.893077197	15189323.656782864	7689645.898842567	12605651.185881432	13809966.799239004	10985973.840572072	13142278.729874391	13006483.27951782	11826310.55874016	13208096.213822	9855977.773711754	15796976.966405174	13929729.01949032	14592588.741544556
Com_11012_pos	4-chlorophenyl 5-methyl-2-phenyl-2H-1,2,3-triazole-4-carboxylate	C16 H12 Cl N3 O2	330.08257	1.294	331.08984	Invalid mass	No results	No results	1490241.4940782713	1237680.7767733017	22133398.045585424	449548.89627470507	985994.6648326826	1980392.9296760214	716621.989407506	460678.48946973856	15281197.649699284	22537842.994978376	2993910.8642519647	516289.30851292156	9797655.365992643	599523.1319151748	544933.9037336118	687031.3042029185	26176415.3552942	5899803.991927335	627456.7013728318	309105.9926042974	387793.43045450374	1853429.0344058173	614646.1393457204	30507251.075166747	385588.5284023068	1687771.603818532	835358.7788624713	484928.43647618534	535228.5944583198	653939.5429416012	786319.0037365017	600539.981023833	1052392.364201095	7235809.626230918	18457898.750122037	401061.93977072707	5308172.75624854	5342020.466395519	5558487.632344621	5643509.329965264	5005865.357279301
Com_11094_pos	gamma,gamma-Dimethylallyl pyrophosphate	C5 H12 O7 P2	246.00701	1.133	247.01418	No results	No results	Full match	15026582.131035088	26275028.995482918	25760172.835299656	24248150.87935967	9611096.436591761	13571340.98727211	11627356.862125877	16848390.060483184	22197059.241168514	8359260.352172691	19886461.43703604	24944125.933632847	19472680.43269581	6710998.824716459	3604674.931982194	34401529.87979045	28880582.863197464	27436145.97852551	14690204.606866637	12230710.609244725	16716841.931573324	5606142.7144035315	15239477.495608838	20226512.286536586	22643827.657661114	7858036.33690258	17244760.532626398	15610485.832654608	24662523.766192105	10534796.468090827	22284366.37776335	17425390.11883389	18566845.81676408	21722984.736432575	15263575.991511846	17825193.20936073	17474565.5922881	19280764.94103491	17968317.255344126	20913915.858733922	15198066.993437922
Com_11151_pos	(1E)-1,7-bis(4-hydroxyphenyl)hept-1-en-3-one	C19 H20 O3	296.14179	6.082	297.14923	Full match	Partial match	Full match	1088529.7970939095	2877793.218071965	3596977.757258882	969426.1429376405	870387.3180903385	1534593.4488383555	1430962.1081873162	2718980.6952611054	902225.7117745124	998052.1870583623	869913.7490015241	935557.5396621008	18653288.343968358	22240384.613279935	5705886.473850986	3273820.6089146216	2574886.6838583183	4689158.515113212	1584480.2150095121	772737.8894690305	938978.9677317373	1012660.0508258925	870441.0606681175	904917.4476129295	2556004.4774549054	3057045.409620393	965195.585984738	3494799.037544838	2086456.1855456398	966987.8881421931	1413753.6654589311	29178153.689698286	1044575.3688779267	1342601.3800274648	3636822.9747846043	16907763.124831837	4783624.08525563	3319737.9746442176	3957347.250667975	3193052.5074394383	4585294.467552691
Com_11285_pos	N-(4-chlorophenyl)-N'-(2-phenoxyphenyl)urea	C19 H15 Cl N2 O2	360.06629	1.912	361.07397	Invalid mass	No results	No results	14320522.503702892	9147637.971605482	11174369.059075763	7434259.415433702	12557944.510804227	12626726.41718169	30669267.507509433	9281435.79096837	3747268.4196624323	10927542.753746966	8218516.255423936	10501385.423293335	14330464.384826671	18600690.567607027	27211934.681332618	7094406.438670915	10771726.093076881	14561728.999589393	8218854.342021751	4343290.331200943	7006699.970523261	7642371.067548965	12473147.22343209	8553078.896875117	9852773.426336337	9665398.085233072	5485195.063759928	5505996.706249326	17027438.22252874	12833091.404392095	14887464.809518615	25404219.111757126	8701393.11386592	8000730.71105332	8150943.7716104435	16969229.89873538	10787380.0604981	11891500.158120714	11293977.570121527	9558735.186363308	10266236.789224334
Com_11291_pos	ethyl 4-({[(3-morpholinopropyl)amino]carbothioyl}amino)benzoate	C17 H25 N3 O3 S	373.13632	2.385	374.14349	Invalid mass	No results	No results	18464643.219797246	11653301.919431545	5529012.407994996	14428733.173604993	7841516.50295241	10380089.931109836	912324.9250230907	18199885.458458394	8785550.796630686	2777884.6774879387	19770012.36266545	26121791.47852237	4069994.866318333	5375624.599228509	2125889.6272226544	7224848.893606033	6996861.906532815	1428733.1444835428	19965553.711442247	12121887.123696731	23018542.49664355	21244361.207968116	11944721.304977417	29361496.601077903	11435950.628698613	26107041.73810868	14857841.544996414	551994.2878390406	7243951.800904171	638691.7330017762	10417723.271177432	10244766.779445881	15126773.8214901	13404800.021345805	25083230.39955796	6537150.634478084	10450692.1635529	14510286.32801396	15474979.978929449	16391897.486077102	19074602.92028506
Com_11312_pos	Agarotetrol	C17 H18 O6	318.1108	6.415	319.11804	No results	No results	Full match	5509979.283795751	6495980.513892768	8310306.065651121	8521972.052165685	26876237.42985284	8771158.395117432	5047642.674541266	3238537.5342893098	2845768.670756654	28230301.87951233	6117839.447642317	22962412.82669492	4936293.315768424	10096825.21703282	7424956.794612042	3514263.3616660004	4623221.836624138	5547523.332840641	4791393.4617371885	10812737.496868271	3231698.8996031107	10417873.037519356	5030646.260919476	3087259.097144564	13113631.4876901	4495575.710978646	3573528.6677487297	6241067.577414216	3383847.9852517047	6319916.983314572	13344490.232534366	3504376.589627252	2882957.805371356	3895539.468175504	16263920.629140517	5972034.330216766	5791542.35344259	7393768.219453908	5537629.510818209	5991963.602209703	6187230.6376767
Com_11331_pos	2-(cyclopropylcarbonyl)-3-(4-fluoroanilino)acrylonitrile	C13 H11 F N2 O	252.06305	1.421	253.0705	Invalid mass	No results	No results	11398864.491728421	21332687.60752128	26554423.312490474	19329107.816722628	14971106.213208862	30103973.214202747	30501605.278872974	18326772.958761852	13102626.495213602	21768104.42584908	16562476.956486199	20623414.716612343	15969684.410039866	13421032.584435485	22361522.578638054	12855103.551909754	19023255.457910962	8951483.885958187	31163735.949313983	7830704.832278659	22392291.876899976	20376605.64873223	11393135.067437919	23348999.23668526	19076235.921323914	32742445.86392827	16492661.604063142	9601298.966733582	33608851.32881447	8843583.019397026	14063177.056255227	19468797.397833705	12922835.250280486	19696166.63409142	12803302.858748985	7625632.340289612	13661388.1573319	13607912.638958441	20899612.529554952	20128242.765191182	11864467.0277649
Com_11407_pos	Flavone	C15 H10 O2	222.06787	6.304	223.07515	No results	No results	Full match	1141463.661195415	1492815.0288452664	1769984.8671153921	1164373.338227194	621534.5787155181	1405700.9946631626	3260843.8621341074	2812980.8836044106	1597115.6167151134	5784538.174590265	2007296.7005958261	2582666.746286942	12753893.232811023	26616091.074235365	5629066.876039687	19951608.104376055	7100296.60372634	2152940.5106110023	787016.412921119	403262.77887507586	1822003.8042927545	784139.6354014698	586590.6903906018	558409.6750381681	6376013.178570175	11947945.341863297	692504.097452418	7235219.74139124	3301119.1299181296	1626877.5564860438	2108876.431210179	16240786.714697791	748753.7523591812	330302.360075022	3362515.0103734857	16814737.889909133	3767744.36295479	3087642.5005697953	4084179.965288433	3449578.46723358	3859171.5053157
Com_11439_pos	Fucoxanthin	C42 H58 O6	676.4188	8.277	677.42657	No results	Invalid mass	No results	728083.7297333301	4189931.9714250583	777872.7880340874	809539.7265048884	929848.1852734482	7299539.836856022	6267582.404025252	3063357.0908504045	13723428.53304627	1515761.9153418099	4589158.389391614	2611339.6998836906	1236603.862765263	853892.1816691259	647686.1025125575	3404288.717925837	1548784.8367168799	2250521.197316064	714493.5021173275	3740599.658870547	4252987.468247737	782626.7439443796	698513.7328203084	1994126.6583000673	1081356.652381146	2213556.315431559	6467820.37264485	529999.6555478809	965525.9067724244	26131948.912178766	1268845.6815184609	654514.4753728356	520777.68736132694	14698459.13138953	1650635.3015881057	1257415.1352957361	3976151.22273177	3738215.363621139	3591524.1525559686	2617579.236342974	2904122.1396512175
Com_11630_pos	Cocamidopropyl betaine	C19 H38 N2 O3	342.28833	7.26	343.29575	No results	No results	Full match	3895946.5287887044	4589557.127315133	9700773.721151235	4752964.200807964	7435767.283323422	9686948.223333849	19754785.672548257	7843572.480172988	5739464.018432621	7035702.518788988	6517735.008893064	9130794.450863136	11700168.18656858	9910953.847285172	18624491.322337233	24253362.653917536	12702707.588909423	24749348.920523684	6995752.853108167	10878428.383350754	17968057.535107978	10175335.622475207	7145499.765212492	10213050.075086134	10498894.67128901	13140193.516375272	8859743.48618413	9008850.464599766	8999708.116011381	25394171.810181964	11284889.793702265	7983743.972008957	13193796.33732553	7497607.141357568	5247452.406420761	7853219.727160818	9984373.89587305	9941083.832843537	9165120.846244127	11489760.54200708	10088303.898472847
Com_11655_pos	Riboflavin-5'-monophosphate	C17 H21 N4 O9 P	456.10495	5.394	457.11148	No results	No results	Full match	12549709.851747835	5660888.0340306545	4253478.158673525	8514984.909972612	2997573.339689217	3261915.068269792	4071551.8541564825	4388571.945371575	4569938.701283217	6623548.89197372	4679790.819847929	7008893.729771921	13207123.756662505	5522587.190386494	8260450.710315513	1904365.4175285136	3972696.0761294095	12307651.013875382	8168846.549648003	7628495.372553123	6676405.666093856	3801311.155093543	3638691.43607723	10597509.720662571	7067292.14063197	4631190.395774753	9432021.328773268	15934563.621695697	2591474.1305568493	9744737.434002671	4123793.5374625544	27220437.57875821	16090695.269665916	10210495.71892576	5981073.034536614	12295983.74036617	7466351.08487157	11428752.392509153	11234797.399457881	5981356.923309445	11472146.464799965
Com_11687_pos	Betulonic acid	C30 H46 O3	454.3451	6.628	455.35223	No results	No results	Full match	13499520.393765025	6477407.653069124	2800333.598565325	13241956.09080741	5578893.858406911	6393840.193713017	8211961.391714481	7869693.714559854	10248441.80019365	1859044.6222904418	2586391.348832597	4812394.340642934	16515201.642972328	21460694.604909148	27573725.417090513	19488646.12965623	10960860.337797722	13516449.499219263	1299374.4970421274	1358109.1753744052	4737647.254293321	6181213.340431397	1779507.6123759104	9372563.938528413	3149753.844839209	6696893.916208355	4733795.525669092	3411111.39824444	4044392.0940008108	3425309.3513592184	9277188.250046324	27077590.011340927	6779931.0281084385	3365807.9398701214	17850140.7666461	16516516.526138213	9195328.94838969	8989155.749424305	7938733.871526318	7293423.22740188	8255665.142760825
Com_11720_pos	(+/-)-CP 47,497-C7-Hydroxy metabolite	C21 H34 O3	334.25087	9.161	335.2579	No results	Full match	No results	15468383.43827201	7449219.968128697	14712130.354749782	17241808.765667897	22308780.036881566	9522233.344507584	7523903.249434701	17602671.968015697	6330245.1805342	14257457.063941794	14524532.397017233	22297077.714800104	8303047.597261987	8658313.221158644	13708455.113003222	7786371.117870315	11658958.54883416	17690572.545620814	11101423.276717853	15373375.051054578	25185276.580646478	27766021.798088532	16095958.982629722	25803939.005092368	9103136.818692425	20963066.163596578	9651639.817966966	9528599.38743322	15377548.248575538	11409004.678488752	12968655.79307981	16988984.362780545	17891552.10317958	11206352.82907152	21988712.396338385	7556814.266166397	13766561.9455786	14497267.10989791	15433826.591546565	15145886.130592719	16083488.937048728
Com_11804_pos	N1-(2,3-dihydro-1,4-benzodioxin-6-yl)acetamide	C10 H11 N O3	193.07383	1.495	194.08107	Full match	No results	Full match	4527776.926165245	6003742.019480201	4501504.009874176	3737982.1300100903	2847536.020220919	3991059.796086746	1433797.0271419021	3871828.2533217603	6836802.0482276315	3043621.6015097518	2564030.5244023744	3431297.9252520013	7301264.913752129	4370630.309801937	3064247.8596137185	12963111.45687287	3991297.7410117607	5922290.790968533	4393320.255062866	3453038.4303654246	3355343.318571886	4084963.0064738537	2955248.4215796003	27387868.192272484	4109627.760913487	5425789.691549855	2864216.2495927825	5551123.524071924	2668974.500167761	3638421.9529265147	3607290.033930493	3984778.1394667253	4722755.042977699	6152312.398233339	3648052.250850074	3148144.1396928374	5231909.30643626	4775326.362847161	4557366.171399743	5056984.405145233	3574967.562523296
Com_11836_pos	Salicylic acid	C7 H6 O3	138.03203	1.491	139.0394	No results	No results	Full match	6807146.074839292	6428322.865632699	7341704.566832276	5070557.819763776	7750929.937220376	32995868.514068104	9009715.12491333	5939105.524341746	5562701.312010585	5931361.404282588	6835236.099181837	7312798.491220489	5921588.320382217	6252689.718046379	6744368.468148921	7151378.736069835	7448756.142988483	7192524.097687268	9056968.201332768	5959054.2400084715	7542032.905753002	4982455.332807608	6154937.461085884	5529797.656356016	5982231.328738286	7811694.956307668	5306030.180319193	8342859.524270032	9968363.980193451	6174347.260004744	7669224.068333136	7046679.696800169	7179002.127184538	5118874.352201846	7006221.100264464	7642815.532931701	5503073.56721336	6512423.796196825	7905130.280286955	7418824.998285641	6949613.807410388
Com_11963_pos	1-Methylguanine	C6 H7 N5 O	165.06555	2.445	166.07263	No results	No results	Full match	6009019.942787687	7720605.406227765	4740631.691701356	5079946.731077857	5190993.950840903	7428967.307578061	5404977.189558423	5225927.92240263	7726179.562089492	3296878.022133241	8126419.19131832	6235479.25173629	23883482.0260952	8618520.733797597	3070324.8627176154	20339073.522500705	7235085.375792933	15809696.15306882	5090939.876607852	4662166.72721879	8232945.3403700525	4546603.731499831	3338767.8347318857	6406855.511912451	7570061.846719989	5200895.662365918	10086223.74012057	9701351.935508642	6317435.319556772	8608008.431749007	5308996.592397865	18572324.673576027	12304184.326944374	4321346.432518672	4751217.193987018	11437024.461631421	8738828.27191828	8421761.128966786	8079510.760584305	8197414.686195944	9769639.160408176
Com_12013_pos	RMH	C17 H30 N8 O4 S	464.18755	5.277	465.19458	Invalid mass	No results	No results	18363840.07876073	3137013.4430072913	5530445.99568687	25980012.09722057	13542319.115596777	21681024.19714917	11776788.168796988	8341083.544415262	11766678.104547044	5074086.958827745	7700445.3118693745	7423329.584217438	11092286.279505758	9730082.633180395	12362534.40790006	14834559.71039933	8970679.170467915	7146189.298198465	5376733.241557854	19609470.953254502	7644364.787814622	25359096.418263342	5634258.077239244	10993247.75532293	7838871.19302903	6956660.206844302	8537795.575357849	7295952.442942441	10244108.388463045	5494484.392788454	4286568.841566205	16131087.316392422	17061312.93558579	12939957.192441804	7604899.631529497	15158161.036889484	11123212.5073308	9917068.267999835	8802678.487154666	9051555.117962144	10586919.66706866
Com_12021_pos	Geranylgeraniol	C20 H34 O	290.26067	5.976	291.26797	No results	No results	Full match	25843115.38553981	10183461.412747255	10620786.457078373	12022743.681125917	8683873.64717433	11455069.804413762	5110439.941967373	13966963.147547858	16991235.19354782	15354403.5098343	10995396.588210352	12930731.901586642	8871617.495748434	3433662.1564786653	3907350.6181740295	13875760.871602504	18291968.704817224	18026850.385965955	8692698.366421068	6143602.440505122	8584522.33695194	8962416.23391884	8250739.217046167	15211194.61721968	4573808.759374619	16896690.99143055	10176800.207887275	2015216.5401982162	6792093.521933663	10841485.42494572	18597813.377454333	16426988.398687541	8983823.509824608	8219283.102880814	13674224.409196904	8842363.012782043	10539963.3051794	10060130.777385214	9990827.430810902	10132699.777013866	11009528.77213769
Com_12043_pos	Ginkgolic Acid (C13:0)	C20 H32 O3	320.23438	6.778	303.23154	No results	No results	Full match	10900299.727660885	8179457.328394514	30386709.108691946	21481105.88817393	7103697.533168034	3142615.6924908278	4057421.3555626855	4307748.438847518	2800008.8900915217	9085924.704535212	3343501.933022368	6032611.15428412	10987842.974607375	7098374.157642199	5939365.146169091	6250452.362088572	4926468.075083316	7996969.063788562	5687215.569807103	3157671.6959519037	3465091.972129138	3530427.6795425606	2568432.7624735604	3276560.166057659	3425304.684253432	4546750.471132695	1916324.6165843129	3930509.913500784	4208060.5688533345	2913207.943020378	5672724.7192459935	3228465.9848984545	2078582.6850288378	2395917.0916799875	4169986.7071430217	3349742.8924192428	4109919.64807354	5834704.13081472	4395464.28650753	3740472.847604778	3954997.417298148
Com_12141_pos	9-Oxo-10(E),12(E)-octadecadienoic acid	C18 H30 O3	294.21944	9.082	295.22708	No results	Full match	Full match	1889914.9095307535	1272016.841158368	1424571.2202666302	1509760.4169943987	1280564.2562804911	1013020.4638770123	1201883.754842814	1522100.1248693203	1141272.1224271704	1168579.0559652406	2831134.7869660417	1795690.5200054317	23305687.89455555	13946387.488516422	4541078.767743131	1366947.2226350165	3150296.260554325	4718584.166532181	1313492.079462364	1120863.137708035	1113397.9417009002	2707066.17069446	1850634.6367233195	991615.8088654651	1190824.2835772384	1339500.5585119734	974369.064278769	1160840.5981665615	1080583.1308184809	1016039.6980297165	3402922.480573983	24222784.53374684	1210208.3230930495	3200639.500180375	3611398.9688190566	5738022.826175955	4124249.82421949	4325300.632747136	3353244.9035164444	4975340.4609606555	4307189.270851043
Com_12164_pos	3-hydroxy-6-methoxy-2-phenyl-4H-chromen-4-one	C16 H12 O4	250.06303	7.351	251.07039	Invalid mass	Invalid mass	No match	570372.4406926662	815806.8587919141	2241607.3811120247	570738.7593252821	6520651.418800674	821872.1151671506	601595.3277106326	521971.3052974047	397367.2182899316	26972996.235135503	1304529.6193451113	11630329.634011833	752175.0518918535	831432.5661380076	1060938.3636210961	608158.6984750519	609098.427144276	609260.9557810659	835145.1741134702	4820875.059663986	1012462.3184901985	3447781.873314443	3458314.5941822086	834097.7200808016	1316919.6155829018	3921350.2402632236	570209.2861274442	1061183.6658910483	3185325.4608534393	725241.4889079568	1013790.7737032848	788277.9392942898	372291.7841191861	532959.3370524476	13941970.392741185	970427.2329693052	895559.115496812	563915.4860753448	765891.2320630027	884662.1118824489	1206599.0083417508
[truncated: 512 more rows]
