# Supplementary material for: Combined transcriptomic and metabolomic analysis of the mechanism by which Bacillus velezensis induces resistance to anthracnose in walnut
Source: Front Microbiol. 2024 Oct 9;15:1420922. doi: 10.3389/fmicb.2024.1420922 (PMC11496756; doi:10.3389/fmicb.2024.1420922)
Supplement: Supplementary file 3 [file Table_2.XLS]

Name_id	Name	Formula	Molecular Weight	RT [min]	m/z	Annotation Source: mzCloud Search	Annotation Source: mzVault Search	Annotation Source: MassList Search	QC1	QC2	QC3	QC4	QC5	A1_1	A1_2	A1_3	A1_4	A1_5	A1_6	B1_1	B1_2	B1_3	B1_4	B1_5	B1_6	C1_1	C1_2	C1_3	C1_4	C1_5	C1_6	D1_1	D1_2	D1_3	D1_4	D1_5	D1_6	E1_1	E1_2	E1_3	E1_4	E1_5	E1_6	H1_1	H1_2	H1_3	H1_4	H1_5	H1_6
Com_1_neg	Neochlorogenic acid	C16 H18 O9	354.09529	5.049	353.08795	Full match	Full match	Full match	25438951365	25044766450	25980488322	25631777268	25622472883	20708412570	35792515576	33558594558	12006956793	24722463879	11659841958	22129532873	20932721182	18401360622	28604256030	25527539819	25562475151	13053364909	6357751132	12225168597	16540235467	15852856299	22364864816	52732117442	24607841413	16069687860	13319661215	35989269864	18047242480	13614122243	9867012853	31012369098	39460236939	32500377591	37312439009	20634831133	15303375381	27797257257	24771072428	34687513707	18502378749
Com_2_neg	��,��-Trehalose	C12 H22 O11	342.11665	1.406	341.10919	Full match	Full match	Full match	24961700080	20020274148	24342671518	25710184556	24002706918	13840205759	29176360281	19197874182	19481344309	27180203614	32144192393	31060714182	25615682300	19178348052	18856489821	25693459129	19187798005	14965742365	16721822384	24063986947	20326244492	25701866983	13265734157	26025190944	22370839206	23038024907	26226101589	23630585091	26096029083	27048625174	36374284683	38044893640	18115947344	28560991568	27896486571	29777273737	20383082625	25181217777	30181206370	26175358933	23582069975
Com_3_neg			404.11705	1.369	403.11014	No results	No results	No results	10665820431	1007189834	9605610573	799761867.9	774337518.6	16569363234	423366640.6	6542691749	9854530090	6960828319	444484829.1	3668025821	546298515.4	10688881606	14437389613	1072403490	1264393679	13265616558	589788146.4	4097395950	4017523491	787297292.4	20900986518	11911267828	488801733.1	730772732.5	733638080.9	5180893375	858824879.9	7956674485	952084113.6	6788980088	2438462822	4257709410	17689498665	736830862.8	9852574883	28569510286	11868294816	733809479.4	289609257.3
Com_4_neg		C12 H25 O15 P	440.09347	1.477	439.08554	No results	No results	No results	10680214796	10174168274	9638816381	12540734847	10320963976	16602379162	8626989680	6564065185	9871400608	6973276088	5144910043	3687800426	6663083317	10725499218	14464920548	6828578450	14313850406	13290890399	14482800086	4115587125	4039760670	8868080592	20904475511	11942622856	6568798293	12595033898	10297399055	5189998112	8365323037	7980220718	10623163795	6785648074	6845895320	4274805576	17738059973	8773584360	9890266873	28535397686	11896139109	12303352605	9206878722
Com_5_neg			402.13755	1.381	439.08582	No results	No results	No results	10731870266	1078320037	9685782189	883082817.1	817347177.3	16621791126	503936492.6	6589857067	9922425824	7109607907	468051335.8	3762068428	605982620	10777198142	14490337948	1133704289	1343539462	13347453551	633153298.3	4214475715	4078547980	901205234.8	20950115155	12002114872	623144255.8	831990877.1	786071188.5	5421600632	947776371.1	8002400709	986632588.3	6799254108	2482500875	4324883129	17760044643	838250161.7	9886807411	28512385962	11868288352	868585848.3	363213396.4
Com_6_neg	��,��-Trehalose	C12 H22 O11	342.11641	1.568	341.10913	Full match	Full match	Full match	20167322195	21453132779	20406105721	22406855201	19237563587	18279031521	19595567753	23331950464	20707017588	24787145830	14951965825	17491546974	19861716863	20569259745	18697838240	17892392582	25255986941	16205483844	13741359418	19846740141	16723603032	23105204452	17522253756	4559109785	20515461478	24538748975	20248536688	20736237554	24350418877	18087526880	23936853581	20934225002	15904740121	20537638102	13933687070	27845260900	18201001666	13904127671	19164052268	23164364954	22665099562
Com_7_neg		C12 H23 Cl O11	378.09336	1.42	377.08606	No results	No results	No results	13021677608	4865036536	13204204703	13759562379	12710264778	4908553844	16260995775	4138164917	9248505204	12645291545	21349087643	18671030674	439352432.3	8060981566	3758679372	11495143741	4252521190	6323900633	9465467943	14156150106	10852222572	15541670544	6277901047	17169812899	11672568419	12414335902	15108803856	8943792702	12628718398	17497790618	21797739429	27297356905	8674587811	15842506537	17646649905	15453616616	11848101600	15302064772	19991166011	12150167233	12054412121
Com_8_neg	Quercetin-3��-D-glucoside	C21 H20 O12	464.09609	6.077	463.08862	Full match	Full match	Full match	13117315023	12577345066	14321823222	14274775914	11288181110	13732198685	7724840264	6919617842	9121171113	8453186610	20618166214	12972643566	10912322778	4708009293	16733567067	16742810534	9517786360	14057839178	15717149450	9328569437	5120171489	10936571721	12897279156	6033627746	13863527708	17014415585	13760042921	8156057926	8000172378	16916042773	20264086689	16695206939	7842033703	9210880928	16819004056	13553606372	11884175109	11263483988	11208547989	14005451438	11670511074
Com_9_neg	2-oxo-2H-chromene-3-carboxylic acid	C10 H6 O4	190.02692	5.906	189.01953	Full match	No results	Full match	1700109742	1711687661	1763125365	1623371535	1600186610	93961052.61	91443684.88	91129961.74	101029402.3	74503229.68	83266917.51	125727328	110756264.2	70509253.17	38479810.68	93760072.31	78044531.56	19626697192	5412494172	4564380046	2300928138	353046835.1	381672164	205923660	50886616.66	73098296.15	132920884.6	84876544.27	77985264.24	63054656.19	59752500.91	54502689.19	115837333.1	70673007.17	84634549.87	115119806.2	4352208001	118934674.8	164420240	3773405931	2739584434
Com_10_neg	Astragalin	C21 H20 O11	448.10127	5.617	447.09378	Full match	Full match	Full match	10568577812	10259774167	9725708601	10244803199	10628117119	12327181837	9513539860	6156372918	10806811956	10253584953	12384605691	7772668185	11974994015	7727336990	11972110425	11421650039	11831583714	8867353847	9399573899	8260810391	11133171374	9923652312	11134711812	8716975850	14691299080	16917099535	10648747726	12447115049	14858874002	11861441517	8213444639	12859237179	7876704756	6935243722	10298466682	11579382753	8066240787	8904342179	12629236021	8380496332	12838585311
Com_11_neg		C24 H20 K N2 Na O4	462.09635	6.078	461.08923	No results	No results	No results	10901331894	14233871169	10574420289	10091722043	9832453631	3076211821	7709119623	9827620789	8308226758	7676608493	13179108362	11396174063	9933402655	8664312551	14685159012	15167714296	8514876069	12703913592	13468948090	8469369445	10096842985	6704879511	11685995527	5423680364	12416927712	13277829616	12473137531	9432245294	6973226564	16128852134	12003889097	11598578666	7184113349	8496604826	15192735262	25948639.01	10834790580	10240842638	10190427552	8626119943	14344824955
Com_12_neg	Quercetin 3-alpha-L-arabinofuranoside (Avicularin)	C20 H18 O11	434.08558	5.575	433.07822	No results	No results	Full match	9026278476	6047822879	5877919836	8635000593	6230975276	12452362546	7957539406	7775807574	9875901087	9755963087	7222039190	7361889087	8809553821	7731293811	12742564409	7402904598	5893478734	5205340265	5190028978	5146895719	4460853833	9504174091	7396950721	10273947618	8844943063	9546822536	7479820961	9301977620	5745095234	9462567010	7048714496	7284816656	11339778908	15759616627	12625299279	12022221954	6250328712	10071528655	7485018696	9653192344	7112042134
Com_13_neg		C34 H34 N2 Na2 O12	708.19063	5.047	707.18335	No results	No results	No results	6736727606	6407316828	6050964461	5889245008	5779303277	5121759847	11309478288	9898174475	2250774485	6700729813	2117171944	5840697805	5465773635	4732812378	8240423603	6661533726	6383331728	2142856613	703167271.2	2834909309	3459119872	4354135816	5252786440	15396267085	5814089754	3081188556	2522652209	9589111091	4864972905	2595763665	1268055082	8001193654	10302313261	8345091056	9935233389	4611936299	2680915606	5888138819	5899947247	7830982895	3625003253
Com_14_neg	Ferulic acid O-hexoside	C16 H20 O9	356.11124	5.204	355.10406	No results	No results	Full match	7175777071	4684153356	4932135132	8079557923	5074116945	3372400140	4477763754	3748639765	4260629031	7342774204	3012227353	6327630544	6235254327	6347354133	3531060557	4358749737	3234795629	1788658783	2015768096	1502674247	4584054803	3468458260	4970567156	14972160969	4626825003	3678399094	3469656377	7740194228	5692949870	4400157605	1808966359	9523812609	6006083719	6630565515	9344547698	3821500952	6749980099	7717392060	5444176470	5388025704	3766594806
Com_15_neg	Picrotoxinin	C15 H16 O6	292.09523	5.209	291.08801	No results	No results	Full match	6859196887	4323531555	4584997236	7549267222	4594561834	2852940979	4151148016	3536838133	3942844568	7098386024	2798421314	6134537393	5703886194	5978584306	3344459740	4076253595	2848808664	1349794121	1402703451	1079653050	4320880361	2651320195	4530885279	14620497832	4485681603	3463445188	3176121372	7439914896	4953217074	4013083355	1554383821	9168744967	5794972856	6487185975	8665565976	3111758442	6176775630	7053052586	4613757519	5023452546	3226712707
Com_16_neg		C26 H22 N4 O6	486.15351	5.789	485.14627	No results	No results	No results	8036702365	7430961200	7750862739	7639939389	7345174656	7149461115	8377119476	5144281089	5816362747	5009118762	6451871804	7330467773	10259179990	11487707796	518252432.5	6913058061	4262671120	4324803017	5106042725	5726789225	8832849208	11883814347	7260644193	13460937751	5013207260	5067376956	8206429118	5203101550	8770275902	6191695479	7404170712	11013912622	5832958607	8721501131	8260027193	9036481600	8942694330	12462236589	13867821157	5100160664	7609891517
Com_17_neg		C16 H20 O8	340.11621	5.357	339.10889	No results	No results	No results	8235156452	8000191890	7932727895	8075683287	8226072440	11511621260	4767879303	2013891621	7401508992	9042195246	5379654911	6359568109	10795720075	6612249470	1373256115	7529984391	7156627329	8895025029	5939382993	3195760774	7367345319	11600341957	9468226362	8768982406	2807961233	3343102955	6144965982	5579496853	9268271570	8065073184	4844115109	12665131179	3741241013	3055370113	12927702504	12633208795	10126798878	11228336100	13319195867	6406572090	13003253737
Com_18_neg	Myricitrin	C21 H20 O12	464.09609	5.494	463.08871	Full match	Full match	Full match	8475603011	8303029496	8879729650	8657505995	8998379507	9259977328	5436752166	7376396512	8280923090	5769637437	10916758024	10122883702	6706733179	6239941202	10962667500	9948935661	6859294545	9261089170	10735141841	8716701140	6377894498	8068959742	7165071555	6801217643	12605690489	13114888298	11561143108	7758687137	6692313089	13162377509	11581477237	9119670075	8732775251	11291895679	9641534033	8201601362	9114450915	8389499271	8294613818	8848913110	8425869705
Com_19_neg	methyl 4-methyl-3-{[(1-methyl-3-oxo-1,3-dihydrobenzo[c]isothiazol-5-yl)sulfonyl]amino}benzoate	C17 H16 N2 O5 S2	346.04863	6.883	345.04202	Invalid mass	No results	No results	3132030982	2506422214	1914042766	1909827431	1989299192	200868482.8	72039147.02	42685458.75	76030703.45	45245465.58	33280292.75	168399775.1	102714751.2	271222601.9	13106215.37	84546954.34	29540474.84	13086176266	11799262784	2575365501	8563234976	866754721.7	2110031460	161761922.2	39998922.99	42585793.09	52343935.54	39114299.01	45977632.97	83198855.64	25305787.64	143247001.6	188476108.7	32780735.7	309982936.4	206965781.5	9871644593	423878481	445835197.9	123860128.6	10599828324
Com_20_neg	methyl 4-methyl-3-{[(1-methyl-3-oxo-1,3-dihydrobenzo[c]isothiazol-5-yl)sulfonyl]amino}benzoate	C17 H16 N2 O5 S2	392.05378	6.895	391.04633	Invalid mass	No results	No results	3111374444	2487455321	1888818570	1884696805	1965493514	166354359	57937324.68	32543530.69	61355561.6	24225086.27	20629972.29	144424589.9	75458045.41	228327033.4	7434369.566	64716256.17	14261572.31	13049418385	11775582182	2556147827	8531851001	833982133	2022557056	104747860.7	28492121.16	35660516.07	32954067.4	23603010.97	33599871.32	64845345.74	17167634.75	118347986.7	177959413.7	25591603.86	266437308.6	181852888.2	9850471980	397083760.1	422693974.7	109892459.2	10572769467
Com_21_neg	Quercetin 3-alpha-L-arabinofuranoside (Avicularin)	C20 H18 O11	434.08552	6.066	433.07809	No results	No results	Full match	9159461976	7779792482	7226206925	9987674764	11035924319	9788412033	6449260021	7455298313	3101355501	12965036886	8053754585	5754962448	7853025204	8502453678	10779875070	6301306560	6971016998	6337888052	4866841627	3304739245	6490166808	7495538173	7054301318	6373645389	9601538185	10770387515	8934553105	6671110308	3115337691	12773986112	5341914027	7794278405	6149200645	9726722564	7260285597	9897598067	8490542552	7318562056	6160200674	7607292533	7525513700
Com_22_neg			450.17684	5.766	449.16794	No results	No results	No results	7170178204	6612577668	6924650400	6907477898	6641886619	6490073316	7414891501	4849650527	5313515736	4589683491	5918726502	6560396640	9120089282	10066985548	330974930.7	6358344945	3941231696	4236484802	4596645091	5290632309	8306048907	10859749881	6527926578	11605354235	4653755082	4724994177	7446408959	4832442917	7832358041	5681252275	6780404948	10082499112	5362347199	7810681241	7679414349	8501611367	8194064691	11210815779	11853716496	4795875728	6965826991
Com_23_neg			462.10018	5.502	461.09299	No results	No results	No results	5733746146	7241192139	5924690122	6195715485	7677680411	8506752771	5008625454	5341768951	7606351956	8253946850	9514638462	6068967447	1272539174	866576063.9	1343752104	9830832238	7215341278	8742866817	3161273296	7406732947	1115502322	5553038374	6805200057	5952411785	10224208569	11722189400	10444090681	5580256335	6117623649	11326843079	8999974502	7128998088	6820888792	8253193212	7957980980	7120478250	7613520477	6309404881	7930633878	7692996846	5307878193
Com_24_neg		C20 H14 N2 Na O7 P	448.04402	7.149	447.03647	No results	No results	No results	1932449131	1414397842	1134467327	1478712254	1259119859	1215884236	11661403965	1275644259	893742957.2	789303189.7	845507225.9	2774106186	481452685.6	1885257448	155542665.1	2065548995	1459953024	1946187099	732564665.4	2113591212	438190587.2	874019588.9	3683695994	4676612581	383325775.1	634518597.4	159603097.3	2124600344	510127564.6	269687055.4	773840808.9	712720029.7	1259902019	8264579895	3276551399	1306218591	745805464.7	1009048236	668398552.1	2196315931	3301774453
Com_25_neg	Quercetin-3��-D-glucoside	C21 H20 O12	464.09599	5.778	463.08871	Full match	Full match	Full match	4759046010	4812152983	5083833087	5543726927	5222480994	4607886983	4146144492	4852942274	4499840602	4514820299	8771046128	6384748779	3875575043	3706265410	7244661419	8086782751	4653488272	6629387140	7724575391	6343114597	4343771525	4272634252	4154918938	3550784400	9807244839	8194879346	5784691599	5194177335	4628372737	9989076149	11275867781	6909646159	5214851487	6305410242	5904681691	5572344519	6697075235	5683268227	6056162641	6457761950	5009495803
Com_26_neg	7-O-Methylmangiferin	C20 H20 O11	436.10125	5.492	435.09396	No results	No results	Full match	5531564681	5511441503	5705804451	5801782273	5980182552	2560777928	9899394497	5329583931	4542493411	3154910805	4977653397	3304674186	9983760807	4623441590	3526136495	4334622229	10062923480	3327502011	3739825775	8293303865	10123849788	4022806448	8491348002	7628582174	6086256537	4701991621	3891279525	6583329819	11035822372	3196904350	4823459665	10221734677	2652805783	3074802710	5097273688	8530065064	3058658330	6470428382	10461452006	3907312161	10668498404
Com_27_neg			446.10182	5.622	445.09454	No results	No results	No results	7537471040	7910615988	8211470709	8295253709	7534772192	7984875467	7295530425	5400590835	8094218775	7452940548	8407871547	6275609928	8082453373	5716896520	8345741969	8915455986	8947917924	7022700411	7769172855	6764891239	8353233002	7943615428	9004097389	6864762928	10277213841	10945867119	8668496493	8174627021	9867726914	8199439837	6262121655	9931357443	6467228723	5733261538	7827286376	8436275071	5974910910	6664381229	7788162627	6116059340	9446780025
Com_28_neg	N-(5-Chloro-6-methyl-2-pyridin-2-ylpyrimidin-4-yl)-N-{1-[3-chloro-5-(trifluoromethyl)pyridin-2-yl]piperidin-4-yl}amine	C21 H19 Cl2 F3 N6	482.10672	5.49	481.10007	Invalid mass	No results	No results	6691667354	6643384312	7173756437	7062629503	7462765834	6971061847	4681172822	6292595185	6368186804	5797625071	8250052578	7891257732	5859903699	5585164704	8980738220	7539930161	6092619967	6886814963	8028041012	7049339734	5252460833	6986987404	6107202260	6472469639	9725366915	9553446807	9216347508	6988301493	6094974580	10174674613	9819241131	8102679550	7701283046	9444327036	7872940119	7017742213	7568140849	7628863066	6566465472	7475895243	7496838798
Com_29_neg	Neochlorogenic acid	C16 H18 O9	354.09532	5.254	353.08798	Full match	Full match	Full match	2819501851	1530630634	3001913810	3125936223	2980174417	2297809488	6903594002	2632451484	1254431545	1642184180	1107653793	2580909333	1765545319	10048845646	2083615826	2132872078	1740895316	1586107652	1056292797	1312505880	1556708943	5444974916	2248238758	3297871892	1953713540	1268336486	1423911300	3320846684	3630443771	1253251376	980964554	2543575533	3535200166	2410842180	3991741494	1596727178	1522737566	5153131582	1732071482	4694719985	1877737421
Com_30_neg	Myricitrin	C21 H20 O12	418.09053	5.499	417.0834	Invalid mass	Invalid mass	No match	6569717013	6514172464	7016508805	6888264081	7285208098	6966555215	4573940336	6158920516	6356935851	5754691885	8219744427	7887079594	5523481493	5452484782	8928804242	7382269069	6017929182	6880259775	7995985805	7003050616	5238468105	6781293379	6018248002	6146830551	9633453965	9480968473	8654225784	6587080517	5682248788	10022301810	9262024864	7855737078	7368053468	9200634111	7837439858	6880961611	7441899152	7454718502	6161831499	7289647466	7450227764
Com_31_neg	methyl 4-methyl-3-{[(1-methyl-3-oxo-1,3-dihydrobenzo[c]isothiazol-5-yl)sulfonyl]amino}benzoate	C17 H16 N2 O5 S2	392.05379	7.153	391.04645	Invalid mass	No results	No results	841506420.2	890722530.1	1632852500	1604709102	1942875038	78143007.71	54098828.07	31209718.22	51985714.29	31232899.29	40350828.09	59948732.8	69165898.9	93345961.77	9476571.493	54235858.61	23621724.43	6721806508	4444892003	1309124938	2933269797	434321766.3	922366033.5	121359781.4	30287835.77	37260043.1	35368793.97	26960971.17	57979643.34	49890544.65	18751837.11	72212995.05	105287477.9	26753738.95	255381632.1	110595693.9	9627599630	369571883.3	246582715.7	78618245.66	3653215719
Com_32_neg		C15 H17 N8 O7 P	452.09611	5.673	451.08817	No results	No results	No results	5906105255	5305719391	5143507526	5557472117	5585005077	8768842642	5296368064	6019359548	7479352599	7734638478	5374834719	2194856478	5872637621	4588193283	9204384412	4468464330	5182527096	4153354804	4002730851	3886335260	4062892543	4723351955	4763860851	5753269253	7284895886	7270718807	6810225211	5508320292	5436956459	7854956159	5719630907	4664409038	5313005093	9589268036	8908114496	7478985223	5727159192	5746596399	4142979240	6653995612	5125955940
Com_33_neg	DL-Malic acid	C4 H6 O5	134.02178	1.479	133.01447	Full match	Full match	Full match	5598323693	5529012679	6102729790	6114704084	6054621727	6596807465	6917358869	6203408576	2757138205	5262266393	2894133626	4110303105	5704113529	7808867475	3139443676	7698796982	7045516797	7710264148	3357679427	3975725499	9174809625	7078345313	6643649281	4917182804	3805753593	4625775679	3405232319	7832610621	2697326515	4126898264	3440337979	4142099490	6650642109	6677475372	4865783278	9327720415	5294110342	4633464009	5078819227	6859186525	7878715712
Com_34_neg		C24 H18 N4 O8	490.11206	5.74	489.10471	No results	No results	No results	819337990.5	922192147.3	965745034.6	848582382.7	905087267.4	1668949576	25203632.82	8240814966	69340299.78	17916886.73	16857484.47	1419145970	18417408.52	14837912.04	1162374454	28567602.02	21271347.46	38581117.55	29336333.27	27050890.86	9826834.548	1047805482	27955645.14	11123346.41	25142810.05	46461547.72	24202555.81	2188125879	19291971.69	14713179.14	4957787167	37840891.15	1850041878	20922131.95	28008088.52	19532867.99	42759893.85	771128516.4	18672432.26	8845224462	32119955.87
Com_35_neg	Caffeic acid O-glucoside	C15 H18 O9	342.0955	5.146	341.0881	No results	No results	Full match	2848805689	3030404912	3046067365	2737155107	2933252003	2350907916	3335828087	3757136377	1161535829	2621989556	4434961663	520244688.9	1794570244	1781059745	3265517213	3607664658	3942318225	2232784034	3449976336	2544386294	8836576027	4605877714	1738087180	186672082.9	2740024825	5120977719	3778459443	2988050392	1587044539	3808519131	6668157996	2560178820	3781438270	2818752379	2534649827	3220720814	2957576341	1318012882	1989911337	2744202845	2286059123
Com_36_neg			484.15932	5.812	483.15204	No results	No results	No results	3522517.797	4603335600	4714837647	4581901337	4407297670	4927363752	5283575222	3117171093	3439700410	2977443187	3560950631	4066007983	6215881093	6893930916	1797793982	4626417112	2717363452	2037895160	2941089522	3422032278	5346848567	7046084108	4405639639	7465569834	3627745225	3499878285	5202598601	3083369859	5501760360	3680695155	4221701396	4912272064	2962599882	5634426025	4591447682	5232947473	5070782253	5326824512	8445759765	3352155934	3961863742
Com_37_neg	Isofraxidin	C11 H10 O5	222.05317	5.683	489.1051	No results	No results	Full match	116169304.9	965608754.4	1008608008	902257451.5	966259425.6	1693812968	72749375.6	7969911393	114347440.4	82551691.12	61934235.82	1454971726	44848836.47	65629313.46	134109307.2	50922750.92	38998021.36	72094342.67	76817108.48	105716341	63694393.36	1126708934	101033762.2	94266113.5	48868609.06	70916613.42	59358241.7	215979560.1	37336321.82	58508680.39	4885625427	44112919.87	193928767	59569834.46	105357671.6	67250631.1	76718094.48	839651740.4	73792913.58	8394920383	81373269.51
Com_38_neg	Limocitrin O-hexoside	C23 H24 O13	508.1228	5.788	507.11438	No results	No results	Full match	945748609.5	1023612800	1053128763	847176747.1	980116035.4	1668891927	32027761.87	7881835142	61751016.17	15173234.16	46649524.45	1511809682	27559929.69	530246044.2	1067250184	47804262.17	28737586.94	44049468.62	33151999.1	118010381.3	7552125.935	1359284308	147682746	65714537.05	12094867.06	40725087.38	10438290.27	2160160954	144493666.1	35505059.03	4844611161	370839190.9	1788969230	46577393.97	1249883991	152501094.5	297259063.9	1090116537	807335882.4	8377418229	61148507.55
Com_39_neg		C17 H17 N8 O5 P	444.10675	5.749	443.10062	No results	No results	No results	862370073.1	916355843.2	957464106.3	844489468.7	902623786.2	1662716808	25371684	7873703266	64328009.89	18912773.94	16759709.39	1404955452	18339347.55	14167686.86	1151670419	29744061.69	22802743.6	26661171.94	13607377.22	8313792.019	6795838.644	1041189704	19134020.91	16780483.97	12530634.33	42767898.45	14646309.54	2317553578	15189299.69	14004758.89	4827920560	28742790.27	1842003035	18314576.55	12399015.65	10684731.94	31381994.04	773899733.7	11352790.12	8354496034	30867089.32
Com_40_neg		C18 H9 N8 O5 P	448.04387	7.453	447.03659	No results	No results	No results	2311572226	2366789250	2376305239	2147849300	2023362532	2167843271	6239315470	2434954508	1967752121	1158059772	1472528358	4658348695	925888949.4	2641539401	241356980.2	3042359121	1625581437	3200784278	1480907467	3371906542	837692949.3	1639058492	5828833673	8180825379	707353056.3	1279020409	320724627.7	1867524485	968209177.1	449145795.2	860329744.6	1261838408	1081520348	6521258777	4157037927	2270665607	1211953228	1493151128	1117666210	1934005964	2055165992
Com_41_neg	2-oxo-2H-chromene-3-carboxylic acid	C10 H6 O4	190.027	6.111	189.01947	Full match	No results	Full match	1342506372	1393008014	1511402954	1096168011	1174719726	524734673	581616698.9	413703691.3	467573216.9	339326743.9	323250410.7	655189526.9	503168211.4	419859189.1	200013707.3	481882215	351258827	3760964088	6637873299	3245135284	2035003179	685257466.7	962351446.2	542938132	243765572.1	308255546.7	383819078.3	340327642.8	402531541.6	319517011.6	433910159.7	353647101.5	315297559	530459090	453290433.5	554616605	7884889451	329790168.1	392426858.8	901808098.4	2555482366
Com_42_neg		C14 H16 O7	296.08998	5.141	341.08826	No results	No results	No results	2461713068	2830723422	2910146657	2410164081	2866158059	2306167206	3003671668	3390386670	1012756942	2286385908	4154623003	364585539.7	1722875773	1638028874	3047158341	3364627646	3679643936	2117915503	3298768763	2450883806	7876646626	4068339341	1574462258	2874872747	2603990630	4796237762	3582754887	2769001498	1543934639	3542396264	6237939795	2199777575	3587041645	2795843502	2221202337	757103194.5	2771563548	1186199646	1906864367	2588541971	2310144744
Com_43_neg		C37 H20 N4 O9	664.12342	7.225	663.11578	No results	No results	No results	4472139946	3258160076	2237313226	2268266930	3937597814	706957712.9	4992971318	6307257635	4236289172	2099797401	7350234979	3186210498	1837570561	519831246.3	186915203.4	1867537717	1660188371	1759551436	1897185589	760054415.2	387687069.6	2061648462	512530654.3	1991530528	811808215.9	7546081598	2536394125	2131091431	3043316997	3534993765	5688743887	3385597529	2994155653	7749513453	865942336.1	3191073953	3325464626	1008945634	2927701156	1049738299	3053673136
Com_44_neg			628.14711	7.018	627.13763	No results	No results	No results	928232192	3258916764	686572252	964777771.7	1086562008	348891180.7	4993439534	1071004819	752882944.1	467035512.6	7350606159	766784582.5	1838074388	167495186.2	73922145.91	636511530.1	308941480.2	534579722.5	1897641126	340364036.2	112189760.1	959362101.1	599314783.2	1992150074	350774274.7	7546598189	676411735.2	770032033.1	1922876914	1095041915	2930908354	704232081.1	2994870302	2260821844	360770809.1	3191465303	1098214071	539005413.5	904163744.2	530498310.9	1431926834
Com_45_neg		C37 H20 N4 O9	664.12348	7	663.11566	No results	No results	No results	1227789781	1260917692	686178159.6	964394439.5	1439716574	469588540.4	1601099812	1407215316	998031852.7	616440100.7	7350234979	1014845366	1837570561	222346450.5	96315632.65	635986894.4	418975314.1	534038441.8	1897185589	340046401.8	111842757.1	958275937.5	598938470.4	1991530528	350257736.5	7546081598	675932712.9	769265686.2	1922424260	1094657064	2930504808	703648212	2994155653	2260349279	470125835.1	3191073953	1097686038	705386596	1192948112	529835922.3	1431469294
Com_46_neg		C34 H12 N4 O8	604.06577	7.338	603.05817	No results	No results	No results	731499812.2	864001570.9	945170500.3	932892468	1286927491	590533794	1894803091	291866936.5	406443405.1	48759551.27	710138933.8	2055176562	156374157.3	1096615186	23397590.34	518724936.1	190703094.8	251915151.6	189756945.7	684225833.2	16893161.87	1235021924	5075637548	7481306716	198325553	487229182.1	64650782.04	638440999.4	1196520378	101974973.9	292314950.7	943588397.3	388916461.5	2495170596	6293614628	1268660612	1209942170	1617797655	2433394888	163418554	683345579
Com_47_neg		C11 H10 O7	254.043	5.586	253.03575	No results	No results	No results	3082844112	3259079232	3322975959	3395460708	3231610502	2325374117	4030115021	3668978374	1820913485	1626654942	1979757657	75290330.37	2071506447	138857634.6	5749085228	2871773405	5196182929	4258473305	3027658086	1195963532	1548292736	1904620039	4092016247	3054580417	2360888439	2985349721	3251512262	1950219005	1199263300	3082322514	1560634084	2903744279	7338509207	4658402041	5666426097	1783977734	2323776539	3939774401	831775038.6	3128531796	2352412896
Com_48_neg		C26 H22 N4 O7	502.14862	5.678	501.14136	No results	No results	No results	4187400232	4072885872	4224714132	3987451643	4002280628	2953465046	4905208907	5883739755	3690166832	6417013645	4074176088	3550819709	3457010434	4130213081	2074363961	3294532529	2324765893	4400860000	3995890944	7337556308	5037500683	6186288282	6345091688	7291031893	2698441254	2209560098	3630975240	2629980900	2687164206	3800638060	3798457600	4870779686	4899846722	4295872698	6231064392	4024178056	4524834032	3994861717	618635833.5	2996265518	5483834235
Com_49_neg	Irisxanthone	C20 H20 O11	436.10116	5.395	435.0939	Full match	No results	Full match	593659293.8	866855788.1	711075263.3	867982997	500668576.6	2096901756	635348454.9	3891775105	574156982.7	437464197.1	3798144659	504109144.6	856950917	444090093	2836202683	657624006.8	877788710.7	446193283.2	836051197.9	753370405.1	1413483747	559205871.1	1068473113	739524837.2	646769935.9	642219794.5	3101817031	788828545.2	1054948185	371997011.4	3847870843	7328087179	435599812	399194832.8	674323356.6	862229924.7	2538336889	849232259	1350152455	3029705924	1095213492
Com_50_neg	Astragalin	C21 H20 O11	448.10126	6.006	447.09399	Full match	Full match	Full match	2934414922	5349830910	3056393082	2912616694	2889585174	3768601007	2743760374	2065736724	2663175677	2745825665	3284926438	2100384125	3375851957	2936954094	3708329227	3770024840	3115549850	2502058351	1247315951	1618629463	7133051931	3120967189	4583833568	2271053462	4395848358	4504618952	3779352424	2569956048	4017006331	3487015034	2427907512	3492772007	2175107203	2275772111	4281674685	3413815725	2200485223	3006509143	3305105756	2629088317	3750993085
Com_51_neg	Limocitrin O-hexoside	C23 H24 O13	508.12194	5.952	507.11487	No results	No results	Full match	977599955.4	953697884.3	878493102.6	977892676.9	805083321.6	1524033769	75337810.76	5495201816	86117981.29	36449052.8	95712342.87	1438895785	126160864.7	1004682628	1201058670	94595843.44	52105129.07	80700484.4	46587564.85	132922365.7	34056170.07	1589310837	265025434.9	92915157.34	36573393.12	92256155.56	54452029.44	2846156189	213623302.3	108048265.4	3430202496	761394653.6	2251207617	84601504.17	1619489508	327296910.9	401491090.1	1100471796	830096400.2	6794808814	118988377
Com_52_neg		C18 H14 N2 Na O5 P	392.05398	7.361	391.04672	No results	No results	No results	416127317.2	447083852	514335698.1	560207860.9	587984102.6	226829070.5	129779730.4	38481880.13	99640711.73	40960016.16	40350828.09	221472987.7	119304269.7	430254341	5783556.692	90065477.14	16609387.53	6721806508	2017305805	570942181.6	1208686395	373642105.5	633301636.6	150326893.1	30034573.59	36591753.36	35368793.97	23476371.07	124330913.6	152845310.1	30944722.13	185782493.2	106663695.6	41002925.79	255381632.1	242286001	3304276662	369571883.3	308111960.5	45960260.64	1811039507
Com_53_neg	2-oxo-2H-chromene-3-carboxylic acid	C10 H6 O4	208.0377	6.119	189.01985	Invalid mass	No results	No match	1343451034	1393934378	1512252853	1097006010	1175545526	526206556.7	582477955.4	414557741.1	468500582.3	340126877.7	324100992.2	656080224.7	504103878.1	421604368.9	200781170.2	482789832.4	352169197	3022735931	6638922756	3245924734	2035947478	686269682.2	963723524.7	619331640.1	244549683.9	309135297.2	384623461.6	341123322.6	403278056.1	320394502.2	434720074.5	354591580.3	316053021.6	531213359	454480551.2	555540760.6	5693481119	330663936.8	394080292.5	762890648.6	2556453663
Com_54_neg		C48 H29 N2 O5 P3	806.12952	6.988	805.12207	No results	No results	No results	3154213467	2662771464	3533095570	3532610005	3443565405	1324453878	3715945328	3070286832	3454815532	1699931164	3369135528	2962590280	2696353064	710238369.4	146198339.6	2128489083	551995319.1	1374673344	3154221168	1472934267	610264362.5	911617734.7	1401643600	1492918795	776777979.2	4185104097	2596351055	2224058677	3118965951	2902825752	6613909795	5023319322	5624143797	6478409870	1512832190	1973996560	5624498050	1971552228	1438970246	649421229.2	3839902941
Com_55_neg		C17 H12 N2 Na O4 P	362.04339	6.776	361.03601	No results	No results	No results	1114058026	791580934.7	1188121214	1190308975	1027606959	231702612	300404699.9	116086414.8	157008241.9	147854997.5	107520420.8	135693362.5	159601820.6	290260956.5	32969992.23	163712285.6	145989688.4	6380619097	2828106916	648795124.8	3304898499	691192137.6	1805075638	397443166.1	74658925.82	127752209.7	92380085.61	165488376.2	150476374.4	140420104.2	103385710.5	236523800.5	169806770	154716323.6	410783088.9	227864692.6	4432704714	428669643.7	375663520.1	187337357.9	2653767685
Com_56_neg	Dinitrocarbanilide	C13 H10 N4 O5	256.05868	4.868	255.05151	Invalid mass	No results	No results	2080906146	1690401001	2147251792	2052241186	2024653110	72839228.54	3421554420	2206403994	493560303.6	1538930930	192884107.2	125720746.5	1567937913	3093274990	1526390670	158264917	3424736336	1702765703	1418734433	539503722.2	403372225.7	2164325571	1158057155	1663894228	417258559.7	346911997.8	641457319.1	506596043	647557750	2357608478	649295658.3	1463744820	6352833169	4529257281	3229172121	597555775.4	2833203752	1327453649	1880041550	1948377361	2173243019
Com_57_neg		C34 H38 N2 Na2 O10	680.23248	5.348	679.22522	No results	No results	No results	3748248510	3580518319	3215859147	3335073521	3360510118	5645320011	1833551947	455302331.9	3009198047	4161504788	2038021842	2676414974	5220257833	2814137393	243803975.7	3310970937	3083407934	3870096218	2283756071	901352622.5	3047562759	4923117727	4035260658	3913189844	691281840.2	989863841.3	2302380030	1944322460	176873729	3325463369	1338075152	5315359004	1179351683	815029655.3	6031569236	5538828262	3927078630	4973972998	5816171944	2353167781	6233344445
Com_58_neg	��,��-Trehalose	C12 H22 O11	342.1165	1.703	341.10922	Full match	Full match	Full match	2157735058	2298466628	3108192736	2304224797	4127884855	1532128732	1620489073	1582044065	1624083225	2494396906	2398035373	3120995376	2219473926	3533874080	2868200384	3112515334	3030419316	1675291099	2189288018	1950342090	2224477364	3015614485	1554996964	6177800136	2786667375	4817661313	2328663089	3651446954	3720512057	1455696126	2512390234	4065898708	2636875126	3372099728	1120460471	3730834699	2956098118	2055583497	2152972452	2340822964	2935747181
Com_59_neg		C15 H16 O7	308.08992	5.325	307.0827	No results	No results	No results	1212966196	941154040.6	1302491691	1342462111	1250665897	1105485864	4525720938	1215283869	556333816.7	811168869.7	878166609.7	1199754522	756891394.2	6157122413	1067910282	1088620920	1087105253	695185037.9	845096360.9	867629586.1	1159866975	5002469101	1134183835	1773169510	1150384040	992082579.6	994199623.4	1461302629	3498398861	1010680033	793738516.5	1180155116	1647193096	1254686975	1903581702	864299846.8	672091034.2	2185430353	701258352.9	2579969833	997570321.6
Com_60_neg	Juglalin	C20 H18 O10	418.09082	5.685	417.08359	Full match	No results	Full match	3408691327	3306344615	3290070324	3146131067	3256353461	2873788108	4406184054	4339373954	4220868545	3824797885	3220176715	2244814023	3637511255	2532703425	5777098558	4059006102	4350995875	1614789182	2130108382	2446744818	3831624846	2784848426	1887506872	6013014707	5420238732	3701487898	3564864480	4535266887	3039259448	4219618501	3841827610	4595127206	4024664922	4068408067	3719853054	2486236016	2283621307	2563555261	1419211214	4632865365	2323380539
Com_61_neg			446.10206	6.015	445.09479	No results	No results	No results	3738818269	3906909779	3954197174	676248.5322	3717744529	4785425157	3575896621	2652268772	3450394934	1265667.929	534564.5153	2814332591	4400373860	3628171667	4758872179	4841380967	1123615.635	3267259433	4475668308	2876156527	4747352095	4070836426	5993593511	2951974631	5607575773	5732079861	4840671506	5620456528	3868340826	4508490115	3156377418	4536149807	2840646842	2940027418	5511880979	4444225503	2883320112	3951280947	4348283369	3410510096	4879926913
Com_62_neg	Dinitrocarbanilide	C13 H10 N4 O5	302.06403	5.041	301.05676	Full match	No results	No results	1507808046	1526269663	1579113696	1559270379	1520813041	486139871.8	3393003039	2151585570	394800425.6	1485526202	455409712.2	785162835.3	907612156.2	1585150072	1525712191	706189319.7	3428394942	1466288666	1154459450	246716727.3	394668035.4	817957960.8	696286710.4	1506515760	414307158.7	330142257.2	376630301.8	488271229.1	247795312.6	1963419734	407530116.2	628190722.3	5966199936	4460314134	2866747866	584119480.6	2423698215	965554228.7	1444456627	1925121245	1708727491
Com_63_neg	Taxifolin	C15 H12 O7	304.05865	5.759	303.05136	No results	Full match	Full match	576174913.3	491326596.2	1764318344	1906897838	1525006875	831978797.5	5930163545	4167864111	1848980514	604123983.7	1213776863	2226163579	1154631499	740810397.5	233192352.1	765857245.9	1036421027	580128847.2	462958736.8	1595106162	460020596.3	735768261.6	145474441.7	717597497.1	1125095267	1967738785	494471789.8	144433026.8	2443625892	492009822.9	728643346.6	836582684.9	864461043.2	5337611957	841037494.2	708448517.7	444088830	670459936.1	808773051.4	612451821.3	600587811.4
Com_64_neg	Citric acid	C6 H8 O7	192.02741	2.08	191.02013	Full match	Full match	Full match	2928836006	2724274145	2265648763	2883307838	2189305646	3584362173	2775072628	2712483481	2119858926	2086152595	1162377522	1684247674	2471624103	1831327555	1226566828	2963141571	3018615255	5467998629	2705673513	1334181086	3967022365	3582977454	3327475149	2827256425	2612799580	1993696766	2187456003	2900007275	3104541694	2359920291	1527395389	1857898177	5865945880	1217654967	3144480571	3396494879	5382716245	2084571505	1180528425	2309270315	4974137987
Com_65_neg			878.19575	5.597	877.18848	No results	No results	No results	1554207760	3393699595	1555669543	3430791105	3153293075	2530531736	2412430179	1484499797	3808741367	4290738310	4689583140	44557306.79	3085636313	1989368551	51076106.01	4319356807	1660158954	3589952891	4274796634	2676600752	2279010845	2447149110	1351442283	1851762855	3228803828	5819789845	1603693252	274986310	2780429731	5617411860	1114250515	2620988982	2758910061	1661825672	3241548154	3664294838	2914873416	1944708773	2218598447	130947255.7	1823288920
Com_66_neg		C48 H29 N2 O5 P3	806.12957	6.315	805.12164	No results	No results	No results	2407543675	1937399044	2595852353	1875872729	3188867989	1588382900	1425435445	1564282610	3134194558	1571472153	4978426477	1137270868	1885239127	708686646.5	591168263.7	957769359.6	779242355.7	2216787664	2247640619	1266199300	437606469.8	1126132303	649225197	665152196.4	694823322.4	3249810407	3217369406	2746872905	3063982498	3454786786	4536148825	2586951575	3940647522	5744668472	1319604536	1921385808	4258185125	1691865252	1111964718	1125978653	2985158138
Com_67_neg		C17 H18 O10	382.09073	5.746	381.0835	No results	No results	No results	2252265207	2327187252	2123720018	2212965363	2252790129	3333537765	1132576349	577997110.3	1170241034	1225749429	931397049.1	877596638.2	2063098117	1908286279	598514482.8	1519665955	1625245687	1426949005	2817649907	630028879.9	754810373	2841038349	1652707227	4404013654	664638375	1409409078	1662658795	1239587112	1785422401	1937874987	1679189601	5050895079	4917802365	1312933682	2626873638	2470498973	5273091220	4728250180	3032568891	1081196920	5683773723
Com_68_neg	7-Hydroxy-2-(4-hydroxyphenyl)-4-oxo-3,4-dihydro-2H-chromen-5-yl ��-D-glucopyranoside	C21 H22 O10	434.11802	4.884	433.11063	Invalid mass	No results	No results	618762487.4	564735594.6	575976662.6	560007415.4	573182399	26275278.03	20612428.83	100096569.5	92723007.88	95606286.03	134756407.2	120200191.8	100704058.8	6588086.73	8866055.155	10689563.54	9645589.703	5683411593	2386123757	497219896.2	272432774.1	121375371.5	553457858.8	44678916.76	108254690.1	22631116.73	135986415	15074521.45	103623382.5	142024358.7	7567442.684	11683909.83	64195500.09	184917218.1	11063189.77	28251675.12	5271964320	83847521.5	68439749.2	574035452.4	1647910372
Com_69_neg		C16 H31 Na2 O6 P	396.16347	4.931	395.15698	No results	No results	No results	649175667.7	592064510.8	599945897.4	589094997.8	599687599.4	92545477.33	27524133.67	41593000.48	64836433.35	34085963.49	79135437.75	57160304.21	60950647.83	30735031.7	29180893.63	21707420.18	16606970.57	5662116668	2402083006	514247462.6	284516534.9	139760435.8	567440101.5	55991982.19	50119736.12	40464970.41	57340940	39675112.26	57532998	53273156.84	37057813.61	40305167.17	75956710.93	43131029.86	27988158.67	66896647.6	5262832300	119103943.9	76563662.61	616585583.7	1666198615
Com_70_neg			398.14125	4.88	433.1105	No results	No results	No results	621173813.8	567304601.6	576812367.3	561540260.5	576631103.5	30879151.67	22856069.98	118749704.3	115552344.1	111885759.1	161406271.2	143242692.2	121482277.5	11367480.59	14787029.53	11936283.86	15813191.2	5652484307	2377102385	497641255.9	278636710.7	125325738.8	554728665.6	46574828.63	128089823.9	25239711.12	162463891	19743763.5	126217937.4	173106719.1	8917476.696	18125664.49	62704582	216170106.2	16153305.95	33049603.69	5240171612	88008732.76	71476293.83	576567339.8	1646018174
Com_71_neg		C30 H36 N6 Na O10 P	694.21232	5.192	675.19513	No results	No results	No results	2269218648	2118830011	1984601224	2044324533	2093134343	1274919753	3006366353	1995496916	714642503.6	2409745930	964605523.8	1807210681	1817603887	3178587456	1257432132	1798478269	1468876607	718116034.9	372764104.3	431851451	3450751776	2342054117	886417550.4	5638726142	1213132899	1206369538	1093378984	3328702562	2190400828	1209586474	658668172.8	3113104832	2495450395	2805671006	3130002854	1435714153	1400864829	1525190292	1703104485	2514740457	1283354250
Com_72_neg			200.04814	6.068	199.04065	No results	No results	No results	2202874.043	2072002.75	1869922.169	2485317.728	2030884.988	2722521.553	2207143.316	1956595.562	2336953.372	3105806.781	1823406.563	1887048.363	2481870.037	2567118.621	2163811.936	2138307.724	4409765.816	2527636.878	2904146.944	1775349.619	2967272.684	2562260.864	2411251.354	2193355.265	2114018.843	2298073.994	2452036.39	5622487072	1936661.323	2077714.206	1893955.824	2553227.775	2431164.307	2466884.238	2572316.651	2382351.998	2541889.694	1858791.182	1704802.211	2993516.601	3195942.442
Com_73_neg	myricetin 3-O-beta-D-galactopyranoside	C21 H20 O13	480.0913	5.397	479.08401	Full match	No results	Full match	2465792405	2399284676	2516061263	2450734404	2449409730	2336808627	2026872310	837762943.9	1621612155	533423744.6	1267114233	3205991407	2393800155	2619001614	2428025884	2534184574	2557646211	520739315.7	791235672.6	1013589689	18535742.5	4350424787	2316525205	3766480525	676948703.3	1540366953	855565218.4	3133015698	825826738.5	699972085.6	879641885.4	2335987890	5600768501	4639846037	2847781602	3759533629	2122246910	3959840647	3067150585	2215076588	1448850102
Com_74_neg		C20 H42 N4 Na O11 P3	630.19618	5.183	675.19427	No results	No results	No results	1980257902	1885611000	1741065274	1756174371	1772976407	1040749737	2962468144	1906010953	552636987	2099199557	879694842	1644738433	1491982961	2945657649	1171373019	1542976334	1316486194	316411225.8	479842729	342228421.4	3116394729	2224013135	546750151.7	5404175312	1137603102	1127928264	941623195.4	3316749570	1871449827	1038997738	601138261.3	2721766525	2388860594	2749420357	2782265193	966648503.7	1130921711	1292758623	1431764916	2486597241	1011875006
Com_75_neg	Catechin	C15 H14 O6	290.07943	5.135	289.07205	Full match	Full match	Full match	678548106.2	635845639.7	640369576.7	529810455.7	499881281	237267212.5	635017213.6	482085040.4	411096077.1	759871513.2	1902808329	500232804.9	100470235.2	76944975.36	1314359227	451983350.5	1230560690	3743659895	2991317928	517640408.8	661906595.2	115826929.8	286299067.9	92034417.08	450074583.9	1403136100	784647876.7	1000739733	104427955.6	840848001.6	5283206548	995667132.7	2199740297	3872487950	445445372.6	885388815.8	2734996069	164557489.8	188736583.5	2270365277	2664540186
Com_76_neg			882.18753	5.596	881.17944	No results	No results	No results	1557439916	2067013768	1952046447	1852960835	1530861459	3085132399	1620838088	2607591058	2273140275	2422675032	1843822336	3806524477	2079873729	1113392882	4473405199	1588602074	1912072090	1552256308	1611575596	1059808760	1583137000	1844334165	1399227206	2421009895	2452860870	2977933997	5224075262	3255759929	1847614373	2537806320	1060979026	1234462455	1488986271	2404830204	1708802422	2724315678	1480571333	1183463417	1253141133	1264108143	1728826763
Com_77_neg	Bilobalide	C15 H18 O8	326.1007	5.287	325.09335	No results	No results	Full match	1564185533	1377277389	1405290638	1404471199	1395689863	687418701.5	1349093755	790470061.6	736423048.1	643056796.2	2592748186	1203316457	1759296159	783016390.2	821207940.8	1509788459	1183634348	530480523.4	1021017178	699760738.3	4746117269	1073042184	515937819.5	1984976903	1792334871	5059770006	2037730639	1016210829	2196983310	1276592734	2931824870	1784349580	750008163	2225996290	715585391	1356208788	1194152040	552048686.6	1218143106	952214833.2	537174872.5
Com_78_neg		C20 H32 N4 O6	424.23182	6.052	423.22452	No results	No results	No results	2403526649	2693045371	2496331663	2494572393	2804698468	3086318553	4019090933	3303833438	3868443471	1500961339	2753485951	1928336321	2215115598	2545582877	1767890430	2683311068	2973721185	5045430584	4186216245	3738963630	2466951060	3431840271	4505867285	1434899736	1790576164	3494451027	2984219877	2692632363	1855695252	2653903221	1272811964	3750514796	1116460036	2330306488	2162552111	1542108270	1184915895	2470448413	4290193092	2162446053	2053994057
Com_79_neg	BMK glycidic acid	C10 H10 O3	178.0633	5.356	177.05608	Full match	No results	Full match	2786467680	2900094635	600319518.4	3076247451	3131439736	3678277897	1861799783	974067058.5	2751770120	3183407874	2154651103	2423364443	3728534478	2344167689	692106962.3	2755623912	2702462580	3234015271	2443268371	1670275703	2905607790	4075140746	3567679450	3181721146	1353430938	1612900030	2437054543	2167383117	3632984872	3064303655	2117432357	4104388992	1569708575	1406357697	4723471743	4791772385	3981961451	4097383271	5013309863	2676444608	4381251096
Com_80_neg		C25 H26 O9	470.15879	5.834	469.15152	No results	No results	No results	707021593.6	1785604808	845245966.3	1716596623	1852848136	2324662337	1040423522	804431991.4	389161048.6	533771178.2	1570556713	2106927187	2198990152	2391456614	203145600.9	1327578883	749058855.3	480116872.1	1053270223	1051244215	2071052792	4562780619	1301431044	1247656838	421398462.2	947909042.8	1824330504	962468244	1576338791	1424014254	1492556833	4997813769	693345283.8	1327708857	1854010038	2992274933	2165935628	3666908645	4122959282	743924118.9	2543960504
Com_81_neg	Taxifolin	C15 H12 O7	304.05862	5.539	303.05136	No results	Full match	Full match	738961129.1	755245917	908361102	935408268.2	915890237.5	486972447.4	2319157578	1516241860	928820166.4	417577558.4	735254450.1	848376690.9	865797850.9	437988668.9	310367002.8	996262809.6	831009647.2	378907293.7	434797570.9	921688557.2	704302923.8	269960776.5	1408613240	4863759343	648430795.8	934673055.7	332816889.5	1212376313	1364222396	417121900.3	801712686.4	935952346.6	466718957.9	2154138870	561083054.1	781728246.3	403590045.1	693599673.3	957095786	579239782.2	916539357.2
Com_82_neg	3-[3-(beta-D-Glucopyranosyloxy)-2-hydroxyphenyl]propanoic acid	C15 H20 O9	344.11125	5.268	343.10397	Full match	No results	No results	1267892530	1299536215	1348221294	1321523075	1318512653	603731522.2	1226709930	717661773.6	675797913.7	564113777.8	2471163404	1114709415	1647780829	715791336.1	791650429.7	1446243259	1118659981	472245121.2	954799026	627438726.6	4463950026	980333701.2	492400420.4	1903857283	1734703136	4856452682	1951158308	974691659.2	2116891584	1220544906	2827933893	1685012859	716580754.1	2125980634	621970098.9	1235229478	1047605932	538067757.5	1172870209	908065548.2	491187731.3
Com_83_neg	2-Ethyl-3-hydroxy-4H-pyran-4-one	C7 H8 O3	140.04765	5.296	139.04048	No results	No results	Full match	1242311031	1270596903	1320579583	1292892157	1287691818	575353162.3	1214935082	692655304.7	638702292.6	538881671.4	2439331645	1087671142	1624887627	699739187.8	752755335.3	1407055448	1085482833	418892866	912151048.4	597893760.9	4440037124	962986862.9	412626687.6	1885079197	1706103319	4809527516	1907767282	946738066.3	2083809659	1199592716	2777748566	1650535155	692094700	2105777853	590595388	1191608558	1021120630	481718363	1133307522	875472964.5	451939207.4
Com_84_neg		C14 H16 O6	280.09508	5.27	279.08752	No results	No results	No results	1244201230	1270387413	1319472464	1290721547	1288060327	574708133.3	1212432404	692520731.8	641162479.7	537931866.7	2438711172	1088665748	1626432714	702869185	749465260.6	1406682130	1082779750	420855980.3	911654488.1	600045081.3	4441272242	960921956.7	415640488.7	1882605172	1704101945	4802984419	1908510519	947000702.8	2085361153	1183849361	2775825389	1650609935	690432047.7	2104808648	590935825	1190962070	1023682112	480171093.1	1132735055	874639907.8	451215771.5
Com_85_neg	Catechin	C15 H14 O6	308.0902	5.145	307.08279	Invalid mass	Invalid mass	No results	658270853.4	615340666.6	619574523.3	515547723.5	486199684.1	233340441.5	607694679.8	466017712.4	402445890.7	729093089.5	1784020311	491989951.7	99263507.43	76142001.29	1247544232	436954035.1	1175783893	3414702423	2767433450	506112660.7	641471505.9	114696479.3	280921257.8	16538604.48	443377555.9	1345537539	760377530.7	959376210.3	101823406.5	816985389.3	4802519695	954510591.8	2022317416	3500403842	427315028.6	849179962.3	2536901319	160964963.4	185318268.2	2161707619	2486535996
Com_86_neg	Catechin	C15 H14 O6	244.07401	5.148	243.06633	Invalid mass	Invalid mass	No match	656806845.5	613133508.3	617587969.9	514029348.2	484397559.6	230037222.5	607197896.9	22491252.95	399882778.3	728141714	1782842739	489503945	96879721.87	73199015.57	1246449038	434840565.7	1173025847	3410802959	2764710022	504005934.5	639492222.1	111501190.3	278176753.9	4348997.864	441540236.5	1342399480	758705958	958427544.7	100027627.4	816258507	4800510400	952567049.3	2021705427	3500073656	425369517.6	845851738.1	2531985808	159090347.2	183676280.5	2161236603	2481884818
Com_87_neg	Neochlorogenic acid	C16 H18 O9	354.09533	5.336	353.08795	Full match	Full match	Full match	1178695072	1162208270	1177765264	1218046911	1191674632	697820802.1	4787181103	1078813271	450362632.6	673297164.5	975038862.1	754094964.7	678912050.1	2540302335	851552058.3	781234822.5	666293596.1	573906373.9	979578901.6	983238533.7	1360559864	2388071080	838588574.2	1542732914	724271441.1	1039218578	1219958237	1703595760	1179628312	1016961671	694871442.4	997068492.6	1253874895	1040471860	2169903549	742833615.2	625590668.4	1964675691	624125345.9	2187750765	728165854.5
Com_88_neg		C17 H22 N7 O3 P3	465.0995	6.033	464.09222	No results	No results	No results	2976878172	2911687646	2742035380	2611435157	2593624713	3304948869	1839181784	2126198612	2124255416	2057056274	3502545250	3151166182	2567288448	2283859151	4734702741	3976254189	2230062642	3178243119	3706860216	2704313844	2640974183	2568466442	3052997163	1327372213	3774676174	3966049415	4001391104	2164145904	1908889148	4027303724	4760654715	3456017434	2314615551	2606867312	4027463308	2961175724	2892780666	2667201655	2671870774	3059183817	2675322451
Com_89_neg	Juglalin	C20 H18 O10	418.09067	6.037	417.08344	Full match	No results	Full match	2554806496	2348743150	2058388395	2033867278	2526231098	2317819858	2350689393	4161334132	2000102249	3632701002	1840846176	1538231482	2532389763	2527572474	3905094985	2878095061	3124164046	934291990.7	1232478796	1431944527	2671148744	2001768239	1781416257	4374932329	1788645485	2879533881	2972879863	3258210616	2255512528	3423796169	2944326101	3479035242	3282306569	3014670025	3436514260	2053575232	1736192257	2099395705	1640758257	4725481301	1650176078
Com_90_neg	6-Methylcoumarin	C10 H8 O2	160.05274	5.357	159.04546	No results	No results	Full match	2595433623	2705003063	382218376.6	2850766883	2907713602	3473800519	1720995494	893551591.3	2532067783	2918667621	1897895187	2155291343	3427546115	2158586954	631286254.1	2498061698	2470919039	2923744586	2156379502	1296897126	2635947582	3818369796	3286896041	3000970940	1224495889	1372180161	2289667553	2034937246	3388456007	2877118332	1934453546	620423214.2	1457953732	1304394331	4285352535	4342822416	3658331834	3866426412	4693262117	2480444141	4100783905
Com_91_neg	Citric acid	C6 H8 O7	192.02741	1.606	191.02007	Full match	Full match	Full match	2579833365	2238940470	2444775641	2061043697	2641544404	1987972822	3264219124	2050055681	1440614741	2221208051	870055023.6	1746168449	1664815726	1679567525	1010808160	2810799726	2274981600	4550237190	1540552596	1223866908	2310756808	3443341124	2690000755	2604833258	1466751530	2081920699	1440553636	2369941446	2199539452	2834053347	2204594605	2423560218	3776915586	1630359386	2066308461	3082432072	4034502540	1644561221	1197592336	3165935341	4595653634
Com_92_neg		C30 H36 N6 Na O11 P	710.20739	5.26	709.20093	No results	No results	No results	1989475505	1981273215	1954308856	1738752134	1826624338	1052157053	4361625522	993772608.1	480011625.5	977373440	333856523.9	1278959266	1154654925	3753386155	978469630.3	1072818136	631098911.8	363468284.3	173644213.5	482404967.7	735480496.8	2460135040	858498597.1	2898780359	817782813.9	460072191.1	382253501.9	4233554980	2158906472	491410054.2	408970604.5	1769933904	1797144187	1498491905	4475120358	503463924.8	593002511.8	3006608480	1077928120	3267923118	692423617.2
Com_93_neg		C17 H12 N2 Na O4 P	362.04338	6.621	361.0361	No results	No results	No results	58076432.46	66257255.39	60792684.14	58205172.99	68661563.21	37433846.14	60120906.52	41115901.71	54051849.87	39523899.01	27391864.11	38350312.82	41104634.2	44515037.06	10644176.54	66022813.96	22348166.5	164822685.5	122557905.4	65267256.63	51553734.37	78330226.09	190577441.5	157712610.1	23366846.96	27582445.94	17600606.77	27516290.57	70516981.7	31657472.92	21978404.5	56758082.48	26567097.65	34799830.41	83000146.58	34988994.88	4432704714	109490158.2	84312307.4	16824081.65	132677969.3
Com_94_neg		C7 H23 N6 O6 P3	380.09038	5.748	379.0831	No results	No results	No results	1756189614	1985486115	1682029831	1793805514	1753524286	2451867713	852216654	444912319.3	916317014.1	880845937.8	758440654.1	707583862.9	1638224527	1471577521	488996260.7	1234425174	1350628964	1320276973	2242125532	582006359.1	609444336	3085669287	1284562344	3478631202	550296509	1114121790	1235455404	997321608.1	1306853708	1446258169	1310310259	3512939485	3422435580	1018948840	1945001940	1895653645	4042403249	3887748684	2465621756	827642134.7	4369996291
Com_95_neg	Ferulic acid O-hexoside	C16 H20 O9	356.11151	5.424	355.104	No results	No results	Full match	1090690415	1536946248	1328144578	1316569102	1167124833	1444204970	1274604869	497412162.4	1582497124	1997456839	1198654493	904441735	1324375671	4364529890	341731952.2	1135113951	1347096235	1095265881	1061397753	1009328093	1379738797	2550661600	1219487147	1897600118	914768504.3	889071464.7	1391885704	1576097588	2437777970	1459036378	1489305262	2464887440	1027333613	809517393	2090240836	1484909446	2386144821	2243213538	2964970514	1612295236	1424789981
Com_96_neg	��-Lactose	C12 H22 O11	388.12224	1.256	387.1149	Invalid mass	Invalid mass	No results	3227641815	3081138269	2830147972	3294175961	2365182036	28066868.38	3700038062	2924119426	2585111937	3651297168	38507246.32	3419551582	3331429480	3104136463	4040316459	4231873979	4313647740	17663707.89	2647942017	3234747659	2398376109	30152787.68	10965031.84	11849206.22	3132150054	2512425876	3261484056	4171097214	3564316630	2787037771	3422851708	2979562145	2820313454	3257207558	13501365.5	3882652818	3038812358	2746065100	31396634.72	4002313391	3162832095
Com_97_neg	Afzelin	C21 H20 O10	432.10649	5.735	431.09927	Full match	No results	Full match	2093211312	2009548529	1912645192	1942480693	1965645693	1505649558	2341021229	2650724482	3330984569	1892970285	2204907082	941209271.9	1917537054	1199429199	2236466419	3731451722	2230917245	1202746863	2689637198	2956197081	2453143536	2202632224	1667982157	3379795443	3240884865	2660655133	2630830910	4310255657	1947863675	2853540067	1852366475	2843722761	3693528150	1930974119	2155917512	1575789406	832610953.3	1523134160	1407931899	1432650074	1441003068
Com_98_neg			678.21749	5.351	677.20953	No results	No results	No results	854993871.8	836744713.6	636973036.5	799746025.1	616904171.9	343415526.6	1250112727	98159019.48	260170996.6	318768366.7	225709706.2	391122250	446243763.1	4298135846	94239782.11	304076753.4	205014825.8	157424318.5	143374104.6	84605529.98	345563562.6	2147000920	224422681.7	498893068.7	149764637.9	170096263.3	240545298.3	1501905288	1074825727	262854016.7	304009728.8	825487567.7	288515103.3	222754589.1	1212969574	263458227.6	481867098.2	1224530603	551029083.6	1002648730	343525036.5
Com_99_neg			692.19661	5.219	691.18878	No results	No results	No results	1968391468	1897838816	1876947909	1666276005	1759918082	972500664.1	4295360225	948874762	457309375.4	929766381.2	306408210.8	1240297528	1117405186	3756054730	937240580.7	1007267065	632643714.3	320816795.7	134785578.6	434807198.2	671892458	2200868105	800060639.9	2842609306	782038499.2	419652061	339543674	4177619686	1977926873	462544581.4	214503394.3	1740652488	1770196798	1440730052	4209868609	448950677	572858117.8	2791959054	1030199877	3142229309	674448649.6
Com_100_neg	Irisxanthone	C20 H20 O11	436.1019	6.058	435.0957	Full match	No results	Full match	2794929175	2868957332	2709874179	3163401432	2597474907	1656666101	4127439146	3937675797	2752212697	3922679613	2263660941	2151264631	3952051428	3849503997	3206279381	2843026652	3428505621	1302234882	1502683336	1998806274	4269972012	2520045759	3853823495	4020869147	3232702038	2339898515	2161937530	3505095945	2950509127	2279177369	2530078340	4278364846	2533118715	1818244548	4017644892	2945153815	1903390739	3356218132	3151078911	3332045456	3461915080
Com_101_neg	5-(4-aminophenyl)-N-[2-(trifluoromethyl)phenyl]-1,3,4-thiadiazol-2-amine	C15 H11 F3 N4 S	336.06398	6.67	335.0567	Full match	No results	No match	241383812.4	281616414.8	336160869	335490501	371528357.5	22570800.07	12079001.13	9677084.18	13096927.5	11446919.83	7800912.105	15342173.27	15631815.15	23182809.51	5798565.859	13749641.03	8924899.976	4185857312	1488094678	322286254.1	511363994.4	107161227.3	246591498.1	39923208.36	10123739.82	10229256.9	10417490.77	8998551.943	13258841.17	12186270.89	5518828.505	20315728.88	25018802.02	8360155.661	30360099.78	25373525.02	2548230697	56897527.84	57777540.7	28017143.24	1398470007
Com_102_neg	Procyanidin B1	C30 H26 O12	578.14333	4.975	577.13568	No results	Full match	Full match	958341151.6	913025168.6	814363786.4	932163768.5	817548029.9	235142003.3	929396975.1	508323746.5	201023105.5	572455131.2	1646450490	643029759.2	310252621.9	169687339.4	633157624.6	403106288	489616203.4	2917552751	2597105670	666372981.8	157580540.3	390440261.6	505015405.4	29277278.94	198368293.3	1194826261	617019982.1	782804657.9	266054263.3	1085923950	4128322456	1157300226	1734127356	2729539351	457274457.4	978086543.3	3183539737	286851223.8	451327044.8	1412587804	2970927285
Com_103_neg	6''-o-acetylgenistin	C23 H22 O11	474.1173	5.864	473.10971	No results	No results	Full match	425822121.7	323297561.2	324887854	302521405.2	339889615.3	340599787.7	312750726.6	4095808828	42990863.42	366246002.2	342953799.4	359224649	304433732.1	390505747	698614575.7	1036841081	245265163.3	445100494.6	1618636070	1097109377	409418442.5	319598479.5	326823108.7	289713833.5	680362541.2	401032473.4	785151758.5	702826458.9	162047816.3	917879402.2	2822570180	487862873.9	1209668497	568559087.5	340894977.2	277165090.1	268537464.6	258250514.3	202955444.9	3179928697	233999559.3
Com_104_neg		C9 H16 N2 Na O5 P	286.06926	5.227	285.06198	No results	No results	No results	698317386.2	707024478.3	785768903.1	803468117.9	686038249.4	178003083.6	1604184224	1029522416	293843769.8	1117571713	208949545.1	323604253.5	657367465.4	414294454	1267184580	337014551.4	2668116470	506563607.7	625666743.6	145062176.3	152431268.2	236115869.9	215037578.7	434065345.8	309774638.2	287149815	252285481.8	227861533.2	106296041	696753264.3	336105413.1	281757037.3	4061202926	3227834621	984216553.6	209069756.5	658767456.3	268853451.9	509748280.1	495558030	608254291.7
Com_105_neg	Ursolic acid	C30 H48 O3	456.36131	9.52	455.35385	Full match	Full match	Full match	1331126054	1215653513	1127816522	1089880635	1158912220	282240167.4	296179277.6	332449995.9	420234632.2	377341979.6	167656897.7	413258659.3	366753776.8	201601696.1	724877379	450001168.1	305298565.8	3414144629	4047103062	2189102420	398453857	331670189.4	642824131.4	115410652.2	391665994.8	534587647.6	646404134.4	473218426.4	432433984.1	2220390029	316045530.6	315248371.7	1632292570	649043225.9	192922169.6	205428491.9	2961332353	222134192.5	730924740.7	430966128.4	2619587062
Com_106_neg	6-O-[(2E)-3-(4-Hydroxyphenyl)-2-propenoyl]-1-O-[(2E)-3-phenyl-2-propenoyl]-��-D-glucopyranose	C24 H24 O9	502.14867	5.898	501.14136	Invalid mass	No results	No results	1948512450	1962988575	1803862066	1830346050	1753809128	683446677.2	2142416594	2061173315	1460230646	1473103443	1051529676	1477654423	887545615.6	1547690437	822113974.1	1677821509	1126305950	1028100086	1368414515	1979146589	1368306440	1804379805	1262196270	4043605576	1855153003	1501090919	2335426532	1337212355	2600909591	659773479.7	1881429436	1915993736	1751949722	1574972303	1483536111	1701195143	1480943719	2643697473	3564005381	1234717727	1344032185
Com_107_neg		C18 H10 O4	290.05856	6.689	289.05103	No results	No results	No results	231081279	271756428.6	319990135.4	324554482.4	361112929.4	14467987.21	6258195.409	4143350.288	6213533.715	4498390.046	4303502.792	8424585.66	8414187.225	17316740.55	2586793.87	7462165.668	4580780.237	4030933448	1451389551	313108261.2	495810451.4	96860280.51	234869484.6	28587814.2	5938781.338	6784904.43	5944198.677	3530614.497	6725307.266	7116759.523	2993017.278	12793910.85	17952399.57	4127505.637	21896227.29	18013464.69	2469483186	52190384.17	50174114.15	23119363.5	1354254192
Com_108_neg		C37 H50 N2 Na O19 P3	942.20994	5.501	923.19403	No results	No results	No results	2017051488	1910218932	2014462370	1986908907	1926824649	2499990978	957557417.9	2363115457	2065688680	2268707564	3176035232	2381133721	1270690941	871492026.7	1668609133	3010452349	1471024983	2594441710	3172221550	1923667073	1107645000	1266801913	1313846704	451751476.3	3221591570	3940747621	3152398702	1900357522	1204296481	4014415056	3065578585	1518395163	1846457393	14841912.96	1751916178	1518143727	1889171675	1376703591	1113723260	2088085643	160705926.5
Com_109_neg		C31 H41 N8 O23 P	924.20096	5.496	923.19489	No results	No results	No results	1903006503	1803469026	1911017004	1883836696	1831211167	2295059300	937876138.2	1837822436	2049640542	2256415419	3170331688	1988696605	1266219658	860277505.8	1340618696	3006597263	1421712077	2574995464	3160979228	1922632494	1106570413	1049856444	1312813450	428124121.2	3214628958	3935733205	3060370644	1367012416	1200136449	4010466488	2784990238	1512368680	1432235075	2080337665	43516391.12	1514379437	1864179828	1013960310	1110539646	1686042489	155845506.4
Com_110_neg			883.19118	5.943	882.1839	No results	No results	No results	120720450.7	2580246115	1551982739	1640032213	2182798625	3956416083	2312106833	1784336894	2255955751	160283864	2118200727	2214927300	2495835352	1422739622	3312836792	1916561215	2231549179	1488920268	1743184787	801512623	1426015642	1406113579	1953364687	1756044098	3561297777	3857001519	2538446642	1688062661	2992753918	2623948660	1313629184	1314746679	1943761935	2720461457	1867310018	3214136989	1674833727	1450550616	1890537917	1605793736	2113732069
Com_111_neg			444.12182	6.927	443.11423	No results	No results	No results	1370068732	1151551894	1421325688	1339758914	1392963626	1420901681	1984714727	2215597501	951832125.7	3915580088	1098248166	1103865100	762779093.5	642360862.1	1620061014	1680554729	3153170210	654719754.5	919671669.4	1151741929	1178290729	962398765	1078833013	1247533871	2545218883	1347478306	2389855144	2482238589	1164112792	1690414166	1779286172	1257569702	1030721246	968181182.7	1612738561	1953419470	462212166.1	665909514.3	392134029.3	3767577400	1804380904
Com_112_neg			464.19264	5.902	463.18399	No results	No results	No results	1759423351	1938467014	2022520017	1808342967	1728912281	670257898	1974165389	2017238950	1437239442	1393368015	1018638234	1300693126	859059967.4	1535844123	817475456.8	1765809548	1247144373	1027711217	1345066246	1947537287	1335664766	1760336384	1243622244	3888435737	1910030618	1596721795	2183353243	1305743896	2653615820	624320255.9	1827202502	1923903642	1731777339	1193582358	1425010867	1672272784	1409195302	2598732179	2997575721	1210827025	1276472325
Com_113_neg	2-oxo-2H-chromene-3-carboxylic acid	C10 H6 O4	190.02716	6.007	189.01988	Full match	No results	Full match	1700109742	1711687661	378816613.5	1623371535	406854237	524734673	581616698.9	413703691.3	467573216.9	23572098.04	323250410.7	42588763.7	28191234.77	20208417.34	200013707.3	28973609.89	351258827	2853618569	1626304097	1202538299	2300928138	80567648.67	381672164	75613529.75	50886616.66	25282761.12	383819078.3	27330437.97	402531541.6	22679197.07	433910159.7	21391197.38	37782493.56	29580808.12	36555419.91	30889973.81	2192416309	118934674.8	164420240	3773405931	640385503.7
Com_114_neg		C37 H34 N4 O7 P2	708.19062	5.217	707.18323	No results	No results	No results	626964955	626560113.2	589708892.3	546331127.9	580468057.5	493450208.5	1948283446	707421465.7	271500378.2	491086357.2	118741028.8	509322199.8	646767579.6	3719171162	666864611.8	750732880.6	518935343.6	118778247.1	122773676.5	262247586.9	328635627.2	1892948405	417443874.6	1226296979	474827696.5	304833993.2	288987365.8	1598407592	803764496.9	249461263.4	175771552.8	804317481.8	576494223.1	739062666.8	1613567496	362239515.8	256773633.2	1419490312	514627200.4	1329909881	307568834
Com_115_neg		C13 H20 N Na2 O4 P	331.09169	5.315	707.1825	No results	No results	No results	16722182.93	17215475.18	15501441.31	17257538.72	12646903.73	12774197.24	1947434681	14004062.69	10300999.75	7455489.599	7490763.648	18580315.92	10294576.68	3717784204	9968220.418	12991950.72	10557349.77	9765482.956	8938491.553	18384951.74	12553809.78	1894225614	16246799.1	17399282.7	8637430.399	7642582.896	9209738.459	1599664163	25092538.61	9469807.793	4676972.785	10589630.58	10031152.16	11753824.17	57777882.3	14592559.24	10818254.37	26400182.89	15349074.62	45573286.74	11364381.12
Com_116_neg		C11 H19 N O8	293.11146	1.463	292.10416	No results	No results	No results	206904587.9	152533144.1	189010275.1	237934223.1	203593347.7	94021879.21	89242241.11	222110954.1	4425613.646	15785364.03	4640196.807	4176381.374	4151449.313	724432875.4	160540010.9	101262973.9	4130465.384	772467635.9	4123470.269	3764253.953	8808675.7	265368068.8	338598532.4	5023408.627	4089015.26	4517800.539	59561845.4	3654581.089	3702463867	4555567.779	214306569.9	15966192	52638186.18	4070450.109	5136840.61	4136708.464	4616702.335	205962161.6	680654520.7	195862633.9	4392096.943
Com_117_neg	D-(-)-Quinic acid	C7 H12 O6	192.06377	5.05	191.05653	Full match	Full match	Full match	1222711535	1304454175	1352454032	1468663817	1419340421	1214914561	1941105137	2022799648	613301880.7	1487199266	648293573.9	1379437339	1165249465	1026640605	1473306009	1606447725	1618940326	801497532.7	363922169.6	640500994.2	1000402497	888694370.9	1358416155	3690100605	1376192469	986497579.4	772422297.8	1862115686	1044896784	791144530.1	540830661.7	1780657059	2555704163	2183837991	1967620529	1358098905	1038043471	1350940288	1652566951	1801748796	1094748412
Com_118_neg	2-(Dimethylamino)Guanosine	C12 H17 N5 O5	311.12192	1.468	310.11398	No results	No results	Full match	204054424.9	150704882.8	187201347.6	236736373.2	201374624.8	91973066.97	87154655.07	220765417.4	2732616.135	15224760.77	3076349.679	2643325.672	2593554.158	721705737.2	158864894.3	100056324.8	2505496.191	767848554.7	2584566.05	2257293.597	7954188.249	263562604.8	337374735.8	3026205.771	2414672.143	2813968.006	57670019.89	2283036.553	3650249866	2849179.81	212239832	15419192.79	50728632.56	2525350.536	3192131.438	2589694.239	2797942.143	203071072.7	676216872.8	194236480.4	2603220.954
Com_119_neg	7-Methylxanthine	C6 H6 N4 O2	166.04789	1.327	165.04059	Invalid mass	No results	No match	2304115491	2531071704	2170518655	2601036782	2210254277	3571236212	2413669511	1713983653	2388058664	1894839899	2260852682	3383931005	2536527477	3633328843	1526988117	2325291924	2958953741	2575449969	1417237972	1669116994	3128291647	3140951048	2453707516	1947860478	1157796693	1305000118	1338274047	2158355128	2505794670	1660434197	2156470285	2001695257	1578688864	1594328176	1789897043	3100157107	2494660850	2309481825	1925499932	2226436747	2615314779
Com_120_neg		C32 H14 N4 O6	550.0912	8.886	549.08405	No results	No results	No results	1091447878	894580497.6	1050222753	1111215634	1766921807	536078678.9	1335403719	586620937.1	1721585679	854875578.2	637211346.9	1441662929	2355363316	594992778.2	267484633.4	1153979142	671281515.7	922994271.1	924593483.9	1098296784	372643139.6	1656007397	864001231	3584594478	816964924.2	1478762485	1564332573	1115890643	1852287493	828725191.2	1355143098	1347076539	1919754642	2484621661	1479214387	696996399.5	569174314	1069865233	695901278.3	485540026	637356040.8
Com_121_neg		C4 H8 O4	120.04243	1.325	119.03512	No results	No results	No results	2235096414	2463734811	2091826820	2533851970	2146163904	3461872943	2203111689	1549265336	2314646639	1694928199	2196381794	3353554357	2461464595	3558976166	1400482385	2177153851	2764970035	2501877095	1355575797	1632369552	3045436654	3083883605	2337541859	1623928987	1095706648	1166153207	1252034244	1995970809	2364446381	1580848526	2023737675	1953206955	1560907180	1413867831	1767070523	3008138203	2422641146	2268872194	1871501456	2127306743	2581433380
Com_122_neg	D-(-)-Quinic acid	C7 H12 O6	192.06381	5.223	191.05646	Full match	Full match	Full match	973335247.8	959771871	998749235.4	1068964829	1075281786	229258707.6	3412641592	344210456.6	183400694.2	293011543.6	220129511.9	267876034.1	335046317.9	2734601511	408390206.2	325778002	234520421.6	171619236.7	126825206.3	126325000.4	297955369.1	3248159084	249466084.1	758822737.3	379330932.7	265513035.7	257243384.7	3494897238	1847148824	232111498.4	168728797.7	473456588.5	479407235.5	419895091.9	2953140188	214356929.3	240034040.8	2571130249	347986162.2	2943533263	283956350.2
Com_123_neg	D-(-)-Quinic acid	C7 H12 O6	192.06379	5.364	191.05647	Full match	Full match	Full match	973335247.8	143165234.2	998749235.4	1068964829	146019299.9	151988956.6	3412641592	173487421.9	193200720.2	184336667.5	220129511.9	135577320.4	335046317.9	1528158344	381983076.7	138102088.1	173304858.7	164758624.7	114048146.8	126325000.4	297955369.1	385648555.5	190189315.5	302836686	379330932.7	265513035.7	257243384.7	3494897238	504159905	232111498.4	168728797.7	473456588.5	229353859.8	160291593.9	2953140188	180529658.6	231212388.4	2571130249	218543998.2	2923911062	283956350.2
Com_124_neg			900.19801	5.591	899.18787	No results	No results	No results	1685175195	1709295295	1976723917	1915699858	1585974216	3087382627	1709515984	1496875192	2295765165	2484299872	1845629316	1704596190	1839764495	1149314716	3417521886	1592990218	2090940562	1555235320	1247460761	892772693.8	1337472165	1451842883	1467333083	1823782474	2566035302	2965599773	2423453205	2155030189	1663608469	2522711015	1069472342	1303323997	1541082799	2442486416	1750206411	2078350481	1523770115	1244257564	1404867578	1348993589	1792346571
Com_125_neg			854.15075	6.613	853.14264	No results	No results	No results	752795249.9	838429354.9	806904766.1	712341582.3	704124614.5	181467782.5	402518392.3	195974877.1	162832614.5	143788879	410705174.6	345443424.5	551381235.4	1481518136	38885466.7	293537365.5	44848789.12	307850097.4	300786926.5	251968065.8	51140722.21	1598407378	618585197.4	276668850.7	87871722.22	331452104.9	280237494.3	240092270.6	1070270179	509007622	483025610.1	1313968243	772942217.1	622970680.3	1133243062	499678877.5	1238951294	2176072920	3383589286	112215892.6	498867686.3
Com_126_neg		C17 H14 N2 Na O2 P	332.06896	6.548	331.06088	No results	No results	No results	1096681491	1005573174	831877181.9	921600215.5	1064079042	1097379829	845076618.7	695839461.3	323973285.4	327858182.6	164147353.3	1176572024	613666974.3	1911990492	38638816.35	207137950.6	73277321.18	557415912.5	136646180.2	1203001543	189197967.5	2171816141	1696980718	3326329925	76208898.22	601348852.9	785034989.4	117699035.2	1428954179	1063614209	399667153.9	117072906.7	679836644.6	558381859.9	683655889.1	1014103142	693713399	1861594126	489338756.3	11739736.15	711641906.9
Com_127_neg		C22 H10 N4 O3	378.07468	6.628	377.06741	No results	No results	No results	1089513142	1003732676	827164279.9	921453410.1	1051918950	1084439801	838762499.5	695231243.2	1646589379	322938435.1	725875895.9	1165802386	2694845435	1901134241	39324735.44	968973900.3	73455432.51	422243161.1	638290023	1178704880	695299997.5	2172371426	1677336549	3306357652	389540296.6	599800346.7	780270317	536201447.6	1426032050	1064100267	400641830.8	824821797.2	546642653	559203218.6	681787232	1007580569	608925073.7	1860576146	1645833915	50730566.97	699250033.8
Com_128_neg		C41 H33 K N4 Na O2 P3	768.13521	7.149	767.12793	No results	No results	No results	1305546186	998471966.2	959762310.2	1022050318	826710165.9	139104008	1036856978	105577860.1	231016902.2	27804796.92	279991834.6	901320171.5	245343954.8	995224191.2	63700195.35	313087826.8	83384822.49	53826801.72	74095597.01	527592570.7	28719143.04	1226838047	615019983.1	625336768.9	54313380.88	647474490.5	61708520.77	772516847.5	2811958942	199151193.2	993331784.2	1625752911	687926752	1990266663	2491855051	2049353957	2030133027	2687797708	3304579962	313171967.3	165685470.1
Com_129_neg		C21 H16 O8	396.08507	6.635	377.06723	No results	No results	No results	1087312827	997748397.9	822851630.6	916258820.6	1047844313	1081705060	835497067.8	693265302.7	1643505097	320441482.2	723582117.1	1162974513	2688340951	1897741227	37210249.95	966147032.9	71406889.72	370258344.3	621606156.9	1173543982	681349810.4	2168423367	1672344831	3302268988	459421921	597777009.9	778203421.5	533826289.2	1423049195	1061102667	398516692.4	907471161.3	679580743.5	556775403.7	678095870.3	1004636771	585541550.9	1857021397	1798052906	48483075.78	685165626.9
Com_130_neg		C26 H54 N2 Na O27 P3	942.20352	5.494	923.18463	No results	No results	No results	1813529365	1620243773	1680205656	1596705598	1558312775	2259864401	773625893.8	1813062912	1730502150	2243445566	2417565112	1803986019	1054108307	736668565.7	2743916457	2300026317	1268201550	2160287774	2442925471	1545731718	1020189849	1165507306	1053373734	1062459299	2652153324	3280750864	2726758936	1304993658	906723323.7	2783558266	2095378015	1133592667	1310835513	1281944170	1748118319	1186124823	1530203858	919279205.6	803649024.1	1458788876	991470954.6
Com_131_neg			852.15766	6.857	851.1488	No results	No results	No results	433665131.5	437490144	375247283.6	362062802.8	312133155.7	30238432.1	68151150.92	31352325.09	46128817.43	34035639.28	51985208.77	115010770.2	306648739.3	815824983.2	23036693.85	63049756.51	11990588.9	29516169.28	40817129.3	78819958.63	5631224.15	1119064434	354666070.1	109609956.8	21391952.38	81616876.58	64660300.6	101426266	917682343	135387676.6	145393142.5	1043532243	329157438.9	135967624.2	1038551147	368045197.2	467954679	1559474672	3272381902	70711758.94	65561998.75
Com_132_neg		C30 H43 N8 O23 P	914.21759	5.497	913.20923	No results	No results	No results	1734133650	1777801432	2424307690	1545503581	2358405677	2266497435	1655175657	1535082224	1187253181	1664726482	1038502562	1644328197	2303643005	940988467.7	1453093059	1859706221	1436117499	1752735826	1247666625	1020134551	1711829436	1505452750	2494450755	1118015404	1739825573	3256358435	2089038891	2664436391	2719343159	1515910730	1074053807	1644926839	599222846.6	933229978.7	1380151270	2538934058	1372952448	1712937422	1903052159	1132614758	1905772497
Com_133_neg			924.19829	5.699	923.19141	No results	No results	No results	67303134.67	1803469026	17590920.35	42669896.49	32042645.73	242185139.8	13914732.32	327656759.4	10413607.28	5997413.686	30116134.35	121170420.2	11843870.37	860277505.8	118608141.2	26053557.43	12043278.77	26023521.88	3160979228	11320065.2	1106570413	59814726.86	1312813450	428124121.2	3214628958	33400364.33	23716820.1	216360524.1	1200136449	29878342.02	294401456.7	14144163.73	187015009	6785388.851	43516391.12	14136795.38	16980076.47	42329917.2	18770668.93	475457185.3	6210344.895
Com_134_neg		C48 H23 O P	646.14895	10.408	645.14124	No results	No results	No results	1081178549	1320078425	900797908.4	1145015592	986362445.2	693496992.8	919876448	829853963	597318290	3195175669	578286596.6	573310399.1	463874598.9	444372043.9	131381944.2	1306035471	1070094645	874438179	1344973764	581958743.5	146388024.2	685325060.5	621560350.2	678465554	1665093941	409354143.4	940529372.4	1987072261	522079564.9	1914076278	850275115.2	1067747084	2257109156	440906309.1	1551430255	1076131596	582792707	592230030.2	540583251.5	829942524.3	2199797850
Com_135_neg		C13 H18 O3 S2	286.0693	5.325	285.06195	No results	No results	No results	692206217.7	699826566.7	194696752.8	185400927.7	192334260.5	54085884.35	1577722791	274727509.8	59610722.1	1099528665	44414308.9	85306005.48	164420106	412027976.9	302684699.9	336013809.9	675039461.7	136919473.8	104063625.2	29611615.03	34100302.22	52565706.45	66978279.09	427373054	308867278.1	65590312.94	55950699.51	62093851.93	105327669.2	689137012.4	57222912.77	279417768.5	999660114.7	3141118293	218873339.4	54101023.61	230267317	267589691.6	156005539.9	212876481.2	198657974.8
Com_136_neg		C32 H14 N4 O6	550.09112	10.276	549.0838	No results	No results	No results	2220587708	1650313717	1660802766	1629890023	1846270274	1695870123	1712356852	1403630047	1533539372	2074925306	743365908.3	2345155416	2191028811	3034984278	377896124.3	3140121414	1301927825	1311890278	1445214089	1230710147	335759593.5	1360232882	1337931261	2863885680	1893742726	946551220	1678194480	1961739335	1944595986	1180462464	870004004.8	1645587626	1129542852	852856262.1	1688354761	817225970.3	1488826118	2559520914	2406974524	849156575.1	1524469751
Com_137_neg		C31 H12 N4 O4	504.08572	10.275	549.08392	No results	No results	No results	2220587708	1650313717	1660802766	1629890023	1846270274	1695870123	1712356852	1403630047	1533539372	2074925306	743365908.3	2345155416	2191028811	3034984278	314578848.9	3140121414	1301927825	1311890278	1445214089	1230710147	280238844.3	1360232882	1337931261	2863885680	1893742726	946551220	1678194480	1961739335	1944595986	1180462464	870004004.8	1645587626	940285616.8	709958435.6	1688354761	817225970.3	1488826118	2559520914	2406974524	849156575.1	1524469751
Com_138_neg		C40 H31 N2 O5 P3	712.14499	7.032	711.13733	No results	No results	No results	41390223.67	38149833.08	32053531.07	36057849.91	29770389	10101359.16	6991758.866	6556650.405	19030805	8559191.252	11207868.34	67107707	148440247.4	1058184204	24609122.82	11982160.56	5507623.022	10815684.67	20825251.21	38217688.59	10279139.99	693192376.2	286245700	39500400.73	6927580.655	12300756.57	15285744.71	42473504.05	647990586.3	96992893.58	147924716.7	941037026.2	31790350.84	23984851.08	524870692.7	187632722.1	268866322.7	1272676297	3099278566	94304082.77	74387607.13
Com_139_neg		C33 H36 N8 Na2 O18	878.19435	5.957	877.18707	No results	No results	No results	1644402759	1158485965	857984267.2	1032541205	839093714.5	2205172357	1222700666	653520313.5	1690570391	2273403076	1651769272	1461848.65	1127714239	718992235	22762830.7	1155129468	1562094678	1249316794	1009347540	410443705.8	864481852.4	629975233.1	1292559461	762453599.5	2537649973	3054415038	1664364069	14119376.25	2071108152	2253347569	1050583914	921995064.8	202956414.7	2312605140	1110243215	1926414992	753064712.7	1101927015	861901800.6	17305183.49	1323002642
Com_140_neg	Eupatilin	C18 H16 O7	344.09015	6.724	343.08289	No results	Full match	Full match	400650587.3	408679192.9	359390580.9	342006409.9	320482630.4	55968949.53	1935031965	246447641	138075045.2	495528208.7	900907159.3	588070168.2	202588743	348981789	595648102	1505299672	262125721.6	10307850.94	8301178.216	2519382.851	142004655.2	93144065.19	4925619.074	80348960.57	950508031	503833838	32155902.26	3009854928	162346047.8	59183806.78	72354761.25	850380361.4	213057568.9	66278803.46	848536144.5	101954986.7	21233681.48	128488411.2	57066900.36	1156669597	73256614.96
Com_141_neg	4-(3,4-dihydroxyphenyl)-7-hydroxy-5-{[(2S,3R,4S,5S,6R)-3,4,5-trihydroxy-6-(hydroxymethyl)oxan-2-yl]oxy}-2H-chromen-2-one	C21 H20 O11	896.20354	5.613	895.19629	Invalid mass	No results	No results	1626322436	1707714977	1595195115	1499287252	1529883946	2211208519	1652510324	727800969.5	1178815084	1658906995	2033208515	1061436880	2301718356	939389783.2	1304739540	1847638005	1427898512	1253473408	1237328305	993854097.8	1688380800	1347156034	2169068536	1116359387	1726031791	2976048875	748907621.8	1842871446	2693097455	1501181740	890966311.4	1641061209	1051660866	931773463.7	1376138797	2284659579	865837334.5	1195957704	1894199421	890295636.1	1882478735
Com_142_neg		C41 H45 N2 Na2 O12 P3	896.19893	5.81	895.19238	No results	No results	No results	1626322436	1707714977	2395968.693	2351617.332	2618306.313	2211208519	1652510324	9994565.166	2292673.114	1658906995	1172757.557	1061436880	11951373.52	1117144.2	1555821.653	5172580.245	1427898512	1310767.687	1403464.879	12687568.26	38791026.44	1713446.317	2169068536	277745.8503	1726031791	2976048875	4517686.528	1842871446	2693097455	4359650.52	2655214.892	746942.7556	223420.4642	2553441.216	1376138797	2284659579	378214.5841	671222.8969	2324303.214	3049136.577	3828393.854
Com_143_neg		C33 H28 N6 Na2 O5	634.19149	5.19	633.18408	No results	No results	No results	240048025.2	1268548511	1249787791	248083637.3	243510999	179853960.2	556565013.1	1385308147	118274459.5	228274427	130918352.1	206318354.2	1000957199	1250406359	1021475663	312153077.6	261918434.9	308614862.4	198235479.6	370212759.6	133346832.4	1114134122	567289716.9	2932919004	325890487	1176458318	145931271.8	337659625.8	479987426.4	127571694.6	435043450.2	251571097.7	2258178607	349489765.5	228668982.7	1014293139	870455323.6	222287757.4	221932877.4	361926951.7	100286417.7
Com_144_neg			439.09983	1.471	438.09241	No results	No results	No results	342718390.2	1559042703	1685124321	1405584797	1613883740	1774323159	1077117976	926149986.6	1214346555	956173047.3	678723562.4	442738957.4	857908349.7	1769029719	1615183708	850028619.9	1750835778	1739628362	2320937453	528337793.5	128747510.1	1116659978	2338315446	2082838272	187624713.9	1697534081	1349318667	703629815.1	1002345172	1234545481	1259223647	206988065.7	2436058197	513732133.4	2317061705	1016422440	310361515.3	2926242427	1467891267	1461757012	120201242.3
Com_145_neg	Prim-O-glucosylcimifugin	C22 H28 O11	468.1627	5.789	467.15463	No results	No results	Full match	1370506983	1383242133	1169222539	1249003564	1275682534	1227780997	880236194.7	619205387.4	439424341.9	214047705.2	897838329.8	1147485666	1531271594	1310804415	314226867.4	974292453.1	233452090.1	715197669.1	977440584.6	665408849.1	1316708805	2456020092	1097125854	783599681.1	299118947.5	567326839.5	761515638.6	752930879.7	839686569.7	864793978	836935222	2909873823	624363397.4	791210080.6	1088199673	1770621314	700513466.1	2148615642	1876385788	558775379.4	1595983627
Com_146_neg		C33 H47 N2 Na2 O20 P S	900.19767	5.494	899.19031	No results	No results	No results	2278833830	1417889174	2190161397	2167530662	2091049417	1323870490	2240535320	1284590178	1987368234	1661175273	2156207378	1387595323	2764594723	1169634655	1953976836	2033351688	1650631399	1571346348	2201316348	2901831067	2378640319	1423644558	2253612713	1907459191	2706582994	1675879354	1338514729	2198803074	2346726891	1905845789	2122943682	1964952456	663790738	968874430	2026662241	2137772630	1143857003	1433128978	2673414939	1596572332	1905412045
Com_147_neg		C39 H44 O24 S	928.19435	5.601	927.18707	No results	No results	No results	13528604.36	14227504.93	13464034.4	12166685.91	13465746.34	6864195.256	11749898.81	1215871342	19620468.8	11968602.37	42848148.9	2230314488	12865533.78	6561658.744	2031392956	32483729.97	26685437.47	24131323.97	33522840.74	20738568.77	10821685.69	2917249.291	11009448.69	650745212.4	40975208.87	33934100.37	2899304085	1168104800	12242767	41616986.26	43983480.5	19843821.37	7034971.719	19533848.53	15830821.77	15992454.49	23831332.13	7654411.605	15139441.24	364152.6778	13088707.05
Com_148_neg	6-O-[(2E)-3-(4-Hydroxyphenyl)-2-propenoyl]-1-O-(3,4,5-trihydroxybenzoyl)hexopyranose	C22 H22 O12	478.11206	5.54	477.1048	Full match	No results	Full match	483958903.8	498772581.2	466379295.7	490861469.5	421668878.8	742405036.4	164426286.7	2353023395	124666523.9	60119100.36	25130621.42	1167516903	49151870.84	169787700.5	937774419.6	111283874.6	75594902.47	221594831.8	148492479.3	24838916.34	18876590.24	1123126526	148979151.9	159136960.7	42252923.83	69883825.6	87013409.08	2883639609	20224196.41	74417495.78	961067713.9	69654069.3	2204169771	81233140.38	115335276.5	52517984.73	333704189.1	2329881611	141948388.5	1476140388	102192341.6
Com_149_neg		C27 H41 N6 Na2 O16 P	782.21141	1.478	781.20398	No results	No results	No results	1596158343	1533033862	1367191822	1248544230	1253859442	1911200588	1225873981	1074241415	1348320558	1138606555	873321369.2	538944727.2	989173888.6	1751409667	1893057659	1010293838	1777530522	1628868067	1686467303	529905941	546216612.4	975940140.3	2071607264	1610183841	798978977.9	1400614248	1081956848	625291593	1007886570	1044409536	1106478969	912714179.2	1828119195	533356653.5	1971674406	957431123.5	1162576654	2857999340	1280064650	1287552912	1208402808
Com_150_neg		C12 H16 Cl N8 Na O3	378.09346	1.667	377.08618	No results	No results	No results	1158911737	1092037326	1195851904	1312075037	1166125919	422220955.3	1133536835	990200472	595655896.4	1151755207	1810846495	1353066581	1188830962	798814671.5	396836740	1007242436	555391335.9	413748740.9	861655327.5	1047648129	903477896.1	1155978545	509775459	1655536705	874220359.8	993533989.1	1401006386	667721396.4	1085530030	1334508743	1996082345	2840040303	713615826.1	1236232693	1456440184	1434952413	1250603826	1495287036	1548747002	1001637490	867893326.3
Com_151_neg	N-({(2R,4S,5R)-5-[6-(2-Bromophenyl)-2-methyl-4-pyrimidinyl]-1-azabicyclo[2.2.2]oct-2-yl}methyl)-1-propanesulfonamide	C22 H29 Br N4 O2 S	492.12784	5.413	491.12045	Invalid mass	No results	No match	1020362079	1051542315	1137920481	1026691828	1094623272	1238307130	919560447	806617062	1148051142	491342695.5	254019152	1004527513	658661391	1411410284	483632005.8	719243243.6	697834003.2	2054182945	1109918646	313548729.8	30278969.42	628835693.5	1727116736	2201652700	422911753.1	556729308.9	763625639.6	495249827.8	277822811.7	537461257	459870542.4	743987332.2	2543004704	369009852.8	829371371.2	477626799.3	2799925277	2833893816	1536716175	903700131.2	1450209343
Com_152_neg		C39 H33 Na2 O13 P	786.14547	6.721	767.12762	No results	No results	No results	1142303632	1200403719	522009369.9	622356360.5	371364966.5	47292370.84	641845089.9	32190630.09	101348932	10224514.36	179264800.6	379520193	95340473.08	454387000.1	19910429.17	160263132.8	27445433.23	46063799.49	33412189.33	235062113.9	5790296.27	493394586.1	255259387.6	266195371.9	20382107.55	279239379.8	18439075.52	1164664268	2784489855	62999661.32	579444336.9	709734425.3	379704320.6	1714030470	1437987387	777328429.3	1466514574	1594347383	1755519680	137319435.2	100895885.1
Com_153_neg		C39 H31 Na2 O12 P	768.13507	6.738	767.12762	No results	No results	No results	1142011675	1200141870	521645167.8	622012722.6	371034759.4	59950122.33	641472300	40714465.83	101113412.5	12666054.19	179006166.6	379136501	95097634.54	454120320	25014846.26	159954622.8	34665742.92	45681032.58	33139058.47	234870526.4	7098473.735	493005609.8	255005463.2	338950760.9	25630644.49	278996687.5	23205545.85	1164328402	2784136907	79974645.48	579196217.7	709367626.2	379452612.9	2072412332	1437500005	776926354.7	1466181701	1593768561	1755238459	137009379	100587272.8
Com_154_neg			660.12831	6.981	659.12103	No results	No results	No results	1166532534	1204046289	1221431093	1348411140	1371812209	447926660.1	1524418847	1340172244	952735205.9	581516286.3	1978235501	961810137.8	1019715375	212489607.9	91225121.94	881253213.6	400570597.1	573192702.6	549774788.8	384370270.7	123598625.8	1209529483	446988019.8	659080944.4	369755868.8	1563562732	1013042671	1129099120	1741045681	1331725241	2135983811	1713847474	1541352150	2763352243	449562731.4	954084585.4	1393931015	629786863.6	1135453040	475906258.4	1225325199
Com_155_neg		C39 H35 N2 Na O4 P2	680.197	5.192	679.18964	No results	No results	No results	1214283382	1173039689	1155625977	1047326725	1134063379	771833681.1	1486301828	1286488954	367801242.7	1461884436	895052112.9	1320690880	856042362.6	1152363714	943563044.7	1437137163	1066964612	304262461.7	191684449.4	361269292.1	2516589310	1028863013	560544960.4	2727335802	771812738.7	1088148035	849716069.6	1651789284	426010929.5	784888622.4	426700807.3	1560254906	2102960208	1851044434	1425962162	1005346356	803255184.7	655329272.3	821724398	956598358.9	755920108
Com_156_neg		C14 H22 N5 Na2 O7 P	449.10481	5.622	448.09753	No results	No results	No results	1945606663	1981037480	2071151366	2134481471	1946522009	1982665657	1803858312	1369589921	2093399456	1894917103	2133859879	1515685093	2095709680	1483789036	2137676090	2243147223	2309665322	1771824070	1966833519	1691671180	2129761050	1949398746	2296574526	1730639471	2637673655	2726732845	2273076059	2105796823	2528788069	2137421884	1584486996	2532158457	1648899440	1529023004	1987111164	2185700429	1516412643	1688384490	1985178842	1567182956	2429926690
Com_157_neg	Afzelin	C21 H20 O10	432.10648	6.098	431.09909	Full match	No results	Full match	1096921558	1112510025	1036153085	1030084100	1010807057	417834537.3	1309008679	920311412.7	943342337.2	1118032504	887156539.7	655714744.8	2723414252	265553088.4	1006238973	589114071.9	1235404312	645586009.1	608687337	1137177928	1696308895	986246057.7	427764139.2	1166071789	1286382504	952188121.6	945061827	1133325167	1202935197	1859180208	892334842.1	1795065647	919959802.8	648612578.9	1461210030	1144172874	523278292.2	1733059209	1582249520	847510479.6	1398121238
Com_158_neg			478.09227	5.392	477.08545	No results	No results	No results	1433047318	1426262308	1943971474	1341485260	1365848151	1301990651	1072491046	460865910.2	938419374.9	305532800.4	660759359.4	1798687993	1397457866	1551231469	1267545147	1489388691	14580915.05	329843000.2	503602474.2	538921793.9	9125573.23	2555483467	1306694876	2076380743	371475810.9	5593637.591	735296059.9	1725460185	402294287.1	334796693.9	439080176	1269082707	2718843321	2447488275	1743177315	2195020446	1631170815	1992191098	1535242614	1193001805	888866574.6
Com_159_neg	Trifolirhizin	C22 H22 O10	446.12262	5.417	445.11646	No results	No results	Full match	988358712.6	1019152391	1101916357	997264079.9	1068161546	1207423905	893258633.5	784228809	1111739688	487428369.5	249640240.2	962202674.4	649969299.7	1355606568	479619433.9	697685155.5	685267642.8	1959848873	1064484435	301585337	28543544.14	612553391.5	1649362463	2122817237	417942463.8	546754749.9	749710404.1	486215193.1	274968828.3	526244464.9	450537361.8	731049862.5	2407275571	361606243.2	797730407.4	469747694.8	2669044602	2714876430	1506082432	888362712.9	1418050731
Com_160_neg			854.15072	6.847	853.14264	No results	No results	No results	300964809.7	364563838.1	330162879.5	307461989.6	303999895	26389238.88	60099347.37	29879744.83	22674003.44	28287732.85	42638940.56	91653173.55	250772603.4	653804432.1	20163152.06	35608295.31	10815928.67	26005423.36	39547154.88	68171851.73	3934789.168	998197152.3	289874681.6	104641804.3	18719489.43	64796441.76	56000289.65	68786951.46	921588366.4	117175911.3	138886080.7	919474988	325525277.4	119029121.9	1038693700	309719650.4	312417878	1564520065	2703808806	63220924.54	65050438.14
Com_161_neg	4-Methoxybenzaldehyde N-[6-(tert-butyl)thieno[3,2-d]pyrimidin-4-yl]hydrazone	C18 H20 N4 O S	340.13168	5.979	339.12445	Invalid mass	Invalid mass	No results	298900495	315628712.1	291980261.3	273081556.9	282343979.9	1179597.117	11750721.68	1038885.999	1049304.085	969650.4599	1025878.521	1001399.875	2140170.044	1031498.631	974710.4816	1069337.244	984044.6593	962747289.3	999856762.7	120228065.5	294326569.2	4892426.134	52586667.27	1327418.243	974087.706	2622511.331	992765.1178	929222.3753	983335.2633	997429.178	4954323.499	1161315.602	1349418.448	926199.8497	1057047.437	2104158.408	2703179448	2912237.586	39071288.31	347388239.8	2694453113
Com_162_neg	3-O-p-coumaroyl quinic acid O-hexoside	C22 H28 O13	500.15411	5.293	499.14667	No results	No results	Full match	784901795.2	992950386.1	998456628.6	780841833.5	961511074.1	150625312.1	1046094603	262791551.5	118869182.6	190996538.4	142812974.6	1570721253	214515565.6	614020603.6	255631097.7	157139070.9	811697790	338657956.3	204719097.6	141275203.2	33387897.55	2699547666	375220630.3	1833435297	911080783.6	163404471.4	222578137.7	1706304255	115280935	80817892.07	90936781.86	119954885.7	450106992.3	141434632.5	1345838416	500712599.5	2264489315	149148377.6	2543796010	741829293.4	588881504.7
Com_163_neg		C16 H20 O7	324.1214	5.384	323.11447	No results	No results	No results	990836807.4	959360064.6	968535025	968613870.4	1038302111	1081825298	360252391.8	240153910.3	490611088.2	438802639.1	634999895.2	638648968.9	1037078769	658219677.9	190371852.7	663856302.7	633758399.2	1010672853	434582469.6	261138210.2	733112091.4	2009028694	925428408.9	383615577.1	304252811.1	462894919.7	660682884.3	1116951568	702521929.1	949889228.8	689464017.2	2685204986	318724238.1	344989905.4	1506623132	2080881272	1134857627	1396102825	1156328927	661348362.1	1200200644
Com_164_neg	DL-Malic acid	C4 H6 O5	134.02182	1.861	133.01456	Full match	Full match	Full match	1685468047	1726728993	1877384030	1785233167	1721471517	2090852825	2156384823	1739217634	1758014733	1687949308	866871741.7	1228379263	1440488453	2056317218	1118420810	1983361717	2059105750	2041648950	681135973.9	435608041.6	2671421904	2199418788	1916676250	1542607342	1099792679	1256625631	1083154309	2277698694	1787912317	399991213.8	1023577313	1247238756	2078997484	2102441899	1368407604	2609579323	1554628699	1187253239	1451197076	2132277158	2252544654
Com_165_neg		C21 H32 N7 Na2 O9 P3	665.12715	7.116	664.11987	No results	No results	No results	690211812.2	391683596.3	1996223016	970299919.3	1677906306	325707037	1241022916	991407982.8	652775370	336897935.9	1401449737	347675463.9	637053573.1	125384392	52308788.99	707153733.2	242747823.6	483868559.1	164206005	294406472.5	87844003.5	778394273.8	256891739.1	418077923.2	211822848.7	1062424310	626666855.6	845008095.8	1352736467	937093459.4	1592357688	1207783126	2664623292	2442877975	252631944.8	569097111.5	1111370390	391756809.9	970083911.7	274670555.3	913710244.1
Com_166_neg		C23 H24 N2 Na O P S2	462.09659	5.706	461.08917	No results	No results	No results	169716497.3	1425930870	143387051.8	124674297.1	131398367.1	1632175124	1018816874	324153027.5	1308373711	1035119511	2294748457	201823947.3	1188082189	795252514.2	99871944.59	2431388466	1424118909	1860407227	2219901546	1379550275	1374631305	140762300.1	1139434913	7544841.539	2401001800	2660230038	2160973148	261705441.4	1201845994	2463397719	378771724.9	1753317988	370553898.6	1618465150	1439189480	1445182904	1987161198	1490460764	1635322191	1833702272	1289790194
Com_167_neg		C34 H35 N O18 P2	807.13339	6.966	806.12567	No results	No results	No results	1034808478	977099321.9	1076412789	1349823089	1132590515	435330706.5	1256752618	1009390673	909369316.3	389320837.6	1536314563	959292416.3	1132007760	252102061.8	45283690.65	708469310.8	192541792.1	764541588.8	761971962.8	478702180.6	216021458.1	1027714022	479259231.3	534899969.6	256445963.9	1092758014	755477316.8	796567785	1284491807	1182703992	1665615518	1854408092	1688397325	2649799497	494410073.9	971630809.4	378256643.7	772582445.9	981524119.5	212408420	1157269344
Com_168_neg	��-Lactose	C12 H22 O11	388.12226	1.662	387.11487	Invalid mass	Invalid mass	No results	749175820.3	1383991437	1127185069	1045639890	1983277021	427395685	438243253.3	494974719.2	527656960.6	988726941.2	949185926.9	832594425.4	708821755.9	886517923.7	948522171.3	659641199.6	888325969.7	529756338.5	456373809	875762634	876736951	1013397658	523958360	1621029528	1198803764	2642740193	597017450.7	1522743523	1384336727	455063509.5	1148866365	1520601502	563628044	1404895462	568464107.2	1161215366	726083958.7	774448650.2	721053220.9	749968365.5	912440097.4
Com_169_neg	2-oxo-2H-chromene-3-carboxylic acid	C10 H6 O4	190.02714	6.689	189.01987	Full match	No results	Full match	257029753.3	253727153.2	264990581.3	252704421.3	244798186.1	67804155.76	94629612.96	65968836.04	51324546.29	63166117.03	54002924.79	74249234.05	44975191.54	45835189.9	48556003.04	73258560.25	76324150.33	2641478165	1110811849	521368363.5	352450495.9	98737517.98	158254182.4	96597724.59	64164676.36	54129382.3	65491465.36	82844171.85	56435924.76	66617623.78	67911822.67	62666465.24	63797003.84	64752979.99	89898398.81	90166049.88	1341845864	50610296.89	56853116.27	377992182.2	537563309.7
Com_170_neg		C20 H10 O7	362.04338	7.256	361.0361	No results	No results	No results	1102425325	407965178.7	1099352487	1027058274	1234345411	1383969839	815120497.9	1053453179	979045643.7	1709678066	455868955.7	659527306.3	768028130.3	901971177.4	141261484.5	1330878138	1231807769	2172963703	1274274783	721715632.8	2639481736	733056761.1	376994452.4	273338992.5	777182895.8	332856139.8	941145748.8	1022891438	618374865.3	1174633051	349643914.6	568291020.8	465743011.6	115811697.3	604673557.6	691765165.9	1440493715	659892860.1	558678195.6	326382615.2	1261620211
Com_171_neg	4-(3,4-dihydroxyphenyl)-7-hydroxy-5-{[(2S,3R,4S,5S,6R)-3,4,5-trihydroxy-6-(hydroxymethyl)oxan-2-yl]oxy}-2H-chromen-2-one	C21 H20 O11	896.20722	5.495	895.20038	Invalid mass	No results	No results	2064623011	1924061498	2450361303	1965399687	2358603985	1285258227	1907286117	1274966745	1735176083	1552930350	1026241652	1857644522	2205225794	1059904889	1943227525	1768921454	2269286723	1737783186	1676052847	2333769981	2176795527	1447528167	2491436802	1923682930	2136096398	265609934.5	1696572456	2638393600	2072500780	227194015.4	1905046395	2042632655	817641945.6	1202476407	1691935356	2522685545	1369078646	1830366087	1888512007	1680506786	1989434888
Com_172_neg	Sinapaldehyde glucoside	C17 H22 O9	370.12686	5.378	369.1196	No results	No results	Full match	1033749815	1001717977	999368779.7	1006136913	1067543651	1142103465	424584956.7	251956109.9	540208670.6	488437042.3	702973067.2	708723209.6	1062081400	730535047.1	80955221.03	698811437	676051861.6	1056040128	442832132.2	289074586.2	803067892	2000435305	928028041.2	418005821.1	329981166.4	27810488.54	698113076	1130755856	743171178.3	989498122.8	745981918.8	2634918814	365781573.7	53113858.88	1535513094	2109136694	1001529178	1410634113	1159319149	705017912.3	1217403177
Com_173_neg			897.69533	5.494	896.68805	No results	No results	No results	2233790333	2035882218	2149383972	2122512576	2062657573	1300517382	2149057401	2051689306	1946732654	1710906182	2120441103	1356706277	2477311858	1187568515	1841724534	2142686455	2552226070	1541581355	1887006816	2629828669	2429617594	1378077897	2219932981	2168330207	2413946257	2222583994	1904736644	2166810014	2316373060	1618960969	1845192778	2291823809	1039685348	1363823474	1897192775	2113027319	1125063265	1625874174	2114578913	1451156641	2230132113
Com_174_neg		C14 H20 K N2 O3 P	334.08481	6.112	333.07748	No results	No results	No results	1198346313	1158275999	1363128049	852323601.5	1436963432	437321033.7	157001187.7	189480404.3	670258974.3	153653888.5	385768999.9	630612232.8	1278726249	775142422.4	5673846.924	434169282.6	5923019.332	253338769.3	953157134	1673897543	90709331.42	2596762584	1640707873	2542792596	107551541.9	170610959.9	624335376.9	69434878.22	1280404249	580432790.3	25811913.21	2062138920	398189096.8	35947801.05	1297142500	1438824350	517889144.7	2272524006	2576391909	9442304.311	1000679561
Com_175_neg	4-Hydroxycoumarin	C9 H6 O3	162.03212	5.905	161.02484	Full match	Full match	Full match	189198700.5	218246457	197939245.1	189164160.4	240183849.6	27600428.06	27469069.58	27050783.78	26784628.32	23213560.23	20478080.09	30843677.36	32712721	32804565.69	13683764.64	26490254.62	21083168.98	2553951352	797083981.9	496371496.7	270780799.4	71409939.27	49865919.91	63241087.4	20017905.99	19320685.15	23589043.58	21175440.91	21765755.75	56516512.14	19766338.42	20619477.18	40440074.54	22491291.61	37994408.13	29934943.84	699241210.1	33958966.14	36961860	360526103.8	337653973.3
Com_176_neg		C14 H24 O15	432.11225	1.411	431.10489	No results	No results	No results	93120205.17	184384710.8	231054891.9	169771932.4	130805473.9	7954780.408	46894142.13	445740202.2	973350412.4	14940181.39	1089107987	23757423.05	279068898.5	8257979.126	224792691.9	104580723.5	784572938.2	13083331.82	15581807.07	60704838.08	469919182.1	24951025.97	11434832.33	44626269.29	2545808319	216828844	49626697.28	63774906.18	170728324.7	332394334.7	10052024.59	198512030.3	20361855.36	14969452.68	18722100.86	5248350.416	4332746.64	46316355.22	4713334.226	271985075.6	26430668.51
Com_177_neg		C8 H14 O7	222.07428	1.41	267.07257	No results	No results	No results	1651270983	1685343482	1870293701	1836726577	1803771592	2067505834	1478075398	1378320618	1706912773	998494083.6	2109780344	1840584331	2515267023	2315863178	2220537737	1940705395	1439827933	1570967325	1775012011	1567029634	1826486712	1661231973	848466404.2	1838388681	1492508749	2314442007	2047964140	1733949503	1329337268	1561220256	2038331175	1858803031	1012618413	1710789355	1198453023	1959227121	1746362208	1071990050	1431892086	1693364027	1718422300
Com_178_neg		C27 H48 Cl N2 O12 P3	720.21113	1.421	719.20355	No results	No results	No results	1489829580	1339367682	1209436764	799582862.9	1144351011	578952757.4	1536374762	1426678890	965371231.1	1440963449	2498790557	2127654559	1465921519	915140023.4	517625337.5	1255297280	564212326.8	621021373.4	906513843.7	1298155195	1140791315	1367136301	551009639.3	1470331954	1088302237	1040976769	1418938891	772689855.1	1020239823	1580637179	1874755077	2432323545	834061178.5	1509175866	1521720209	1338080218	1336196748	1382152913	1770806925	1316730720	1092317872
Com_179_neg	4-Methylumbelliferone	C10 H8 O3	176.04758	5.423	175.04025	Full match	Full match	Full match	1115859798	1136198934	1267041587	1151881542	1212447610	1231729915	746981607.4	618335360.8	1278984364	1632669430	1091258648	699193918.7	1000576523	1027609330	394224637.4	1054305589	1296621125	1416964939	1117891492	862526866.9	1283360783	1428210987	1153405246	1646088454	868601082.9	773959095.6	1179073375	957695082.7	1688987394	1415412907	1621093986	2236368331	1023681268	702283290.5	1864418930	1317988470	2477805765	1659749792	2489510713	1041502706	1391632779
Com_180_neg		C26 H46 N4 Na2 O12 P2	714.23866	5.207	713.23199	No results	No results	No results	1486980438	1255555320	1299400840	81067035.74	1301385986	1668445049	603838195.1	177473310	1872843476	1874523089	875321300.7	76661740.58	193996842.2	857873759.1	50023167.47	1027133048	1177684558	140240192.3	62354225.26	402948476	1121052141	1728872457	1657150204	304022694.3	118926675.9	481946165.6	1201115311	593173213.2	2219559762	1752198340	690984983.7	117183616.3	106486656.9	380551360.2	270416628	1911011000	1893881157	1387474369	2483898144	1050059229	1933077970
Com_181_neg	4-Methylumbelliferone	C10 H8 O3	130.04203	5.432	175.04024	Invalid mass	Invalid mass	No results	1097403227	1117670498	1246807500	1132628127	1193575975	1224224646	735827385.2	606130235	1274712515	1613367801	1079409353	694401055.7	992208959	1022156232	390670415.4	1048604458	1286269750	1360937277	1039962102	851653345.2	1259371118	1417202838	1137769579	1608651096	852931085.1	763810048	1171557918	936181032.1	1679726639	1385972708	1613864696	2223288919	982034335	691495348.8	1857528781	1310927666	2366522222	1647990052	2483482204	1029891590	1341588090
Com_182_neg		C33 H36 N4 O13	696.22832	5.396	695.22101	No results	No results	No results	1460333938	1231121610	1295207898	1160471923	1285121268	1653443109	599939165.3	328428606.6	1860066048	1866593780	856611501.5	643377481.3	1518155311	844379333.7	195042461.6	1039912160	1174602433	1502634750	744578965.1	390444145.5	1113193899	1712851825	1626512154	1510613556	397895354.5	480650812.9	1198790873	594000410.2	2213278077	1750289919	685373612.2	1555846911	519123220.9	373389903.1	1987332585	1897794911	1882110982	1358037876	2467474237	1045125535	1919013370
Com_183_neg	Crocetin	C20 H24 O4	328.16802	6.281	327.16061	No results	No results	Full match	391093065.3	384656465.4	389245537.7	376863509.6	384058292.1	12951910.56	150258343.9	11382643.48	13157876.05	2578448.421	66665818.22	165635712.1	217707408.8	111952110.6	3279856.874	48850896.84	21904512.08	911207828.1	2443876730	437897872.9	1492302941	419656047.6	212738054.4	26128004.01	1617278.391	72636499.38	56314340.46	29457720.41	15100760.73	672733173.2	928623094.2	69442144.46	537623079.8	281648397.2	24759609.03	192525534.5	1698578772	36347993.49	84639654.65	396223303.2	1695715408
Com_184_neg	D-(-)-Fructose	C6 H12 O6	180.06368	1.26	179.05646	Full match	Full match	Full match	1634590100	1614963462	1639999487	1686243806	1668935088	1045047645	2170877551	1726803891	1291117116	1340858543	1755064092	1849528695	1416721160	1471027070	907039013.7	1940061161	1157297819	1290337068	997757189.2	1363128438	1748144525	1987899911	1055563779	2423694367	1332874064	1296255258	1423726241	1738076189	1588485514	1618105743	1495920105	2338224702	1247203276	2334056993	2260864003	2043297605	1667961490	1388149306	2442847532	1572352774	1816802309
Com_185_neg	2-(hydroxymethyl)-6-[(E)-4-(1,2,4-trihydroxy-2,6,6-trimethylcyclohexyl)but-3-en-2-yl]oxyoxane-3,4,5-triol	C19 H34 O9	452.22681	5.32	451.21948	Invalid mass	Invalid mass	No results	1497176004	1454538831	1407675178	1441108250	1530996925	2408936325	1714607698	2355082943	1897961376	1868213799	1982624625	1514063972	2002131675	1749668504	2376271665	1718085371	2391523084	1363212532	1263259420	2260396939	1432898375	849014806	1743403285	1181455012	1999194521	1841264150	1567936178	1706654982	2037164218	1158078417	1924366102	1038303095	828923015.9	1293079872	976119472.2	1780302210	940277460.2	773301233.2	904049873.1	2006889635	1282540772
Com_186_neg		C12 H12 O5	236.06885	5.77	235.06149	No results	No results	No results	827579223.8	1096265256	1235055917	1180521133	1191233337	780120925.1	1415956536	1965523052	1220889277	2038899802	1503537827	981365271.6	616010378.7	998089528.6	850544897.1	827250106.5	953592540.5	1143041020	1163822341	2248637166	1637936447	1558802080	1966998551	2395631916	1250373505	772038519	1485924492	1006602051	911007049.1	1078549871	1311350104	716169948.3	1548049782	1256529331	2124218653	1243394481	739860281.9	1237637542	667774525.8	951982350.7	1153792634
Com_187_neg		C41 H60 N4 O8	736.44178	8.052	735.43488	No results	No results	No results	823353985.9	812124688.5	813248016.1	776204203.1	750564513.7	1443342359	1690394608	546745218	889438157.6	1420917980	401650162.7	449130522.9	605659375.7	257053655.6	486205662.6	766048890.3	1972813501	573777314.9	179213586.7	353190784.7	65698537.7	658280008.5	300251740	477169492.4	1174541226	787597552.1	1199242337	2349347758	1035995799	436724528.4	721289219.7	1716876800	658557262.7	446251875.6	587585873	1539015699	720771327.6	1071342391	1054928609	1341881098	651751944.7
Com_188_neg	3-O-p-coumaroyl shikimic acid O-hexoside	C22 H26 O12	482.14357	6.147	481.13629	No results	No results	Full match	980103186.8	933346319	845180754.8	851016317	805823102	730764315.7	788053827.8	281599705.2	589857714.5	312571235.5	647962024.4	1921683337	776774069.6	1427372235	235095202.1	565267458.5	250442314.9	192856722.5	438915718.4	1285198454	127278949.8	2345695086	1089160695	711599388.9	243089467.5	400592130.1	279529415.1	392450679.8	768592183	520270533.9	587867866.7	1233994045	1046317469	1022140948	2199961410	1460246615	1179805006	1941374198	1998033441	228333822	1120503753
Com_189_neg		C38 H29 N6 Na2 O9 P S	822.12498	6.784	821.11768	No results	No results	No results	600872269.2	577720202.6	682859012	668894637.8	665370633.7	173861135.2	497897036.4	362757509.2	464218188.7	136625616.1	500000201.4	639868518.3	390360016.1	183791753.1	19702744.35	334778296.8	60900702.62	337400812.6	355350089	265697575.7	84470885.39	720396968.6	493650203.1	214324984.6	87848369.45	349626395.5	254397763.6	325581703.1	402159553.8	719992715.7	683688762.5	760955199.3	2166759857	2331732365	442440019.9	533702949.9	1027469710	844709445.8	580265749.2	78710713.86	839160570.6
Com_190_neg		C47 H44 N6 Na2 O10	898.2919	5.819	897.28418	No results	No results	No results	1033512930	1176705390	1039812410	962733414.5	930823567.7	106018406.3	1258282805	799332014.8	1510040975	1090024141	1177998758	1075397625	848834756.1	100294883.2	488469519.8	891678110.2	1088354706	1125049922	436878191.8	124561426.4	1453297466	632990029.8	2076454348	660210612	396432387	916749528.3	120761274.2	923033077.2	785295927.7	775151798.6	838433787.6	2326532498	816674873.8	598938805.5	517183207.2	540451439.2	1064402553	2127614516	1141047015	736302593	745418415.7
Com_191_neg		C13 H20 N10 O5 S2	460.10512	5.494	459.09766	No results	No results	No results	1652923910	1627180290	1748910197	1705832539	1708600954	1868423820	1063570751	1424989914	1502721236	1848145444	1989077723	1913258885	1338909480	1264461646	2024268045	2224158907	1555957732	2148007345	1946702362	1735648042	1359649544	1549897424	1950396765	1332759547	2176755183	2295220293	2086638443	1387556280	1483187827	2210357212	2257395361	2067148633	1380624423	1928323350	1728883761	1814283128	1933379011	1625790895	1818292905	1769514159	1777921908
Com_192_neg	Asiatic acid	C30 H48 O5	488.35141	7.173	487.34378	Full match	No results	Full match	890323878.1	823198030.5	818839440.1	786547290.5	786483917.2	294674272	1046070714	954229217.2	1096183349	757272306.6	201862631.3	1300477784	529071679.7	231276041.6	566091673.9	721182449.2	572061802.1	1309713538	2269106881	1583028534	932951627.6	793106113.7	498678633.3	121212177.4	227824542.3	674441085.9	1254744298	408895444.4	410491192.5	1096673573	832179451.4	340505311.9	1866598435	1839344952	614620558.2	352992281.3	833759578.2	360965434.8	394052170.2	811971909.6	1461124606
Com_193_neg		C7 H14 O7	210.07427	1.41	209.06697	No results	No results	No results	1356417669	1259487123	1455968333	1639949047	1540399246	1374239292	1796335548	816122047.5	1251653108	1447499320	1176600355	1004350618	1046487974	1361811746	1449874062	1477345897	1856370179	1317824430	1428153945	935869987.7	1017885421	985044319.9	1217628556	1770754799	1144306989	1763080702	1769984839	1785199950	1162587471	1245693819	1524208276	1794377824	1709866195	1732607994	2261159180	1513345257	1084167308	1737796094	924179193.3	2003914855	1339788889
Com_194_neg		C38 H31 N10 Na2 O8 P	832.18693	5.708	831.17865	No results	No results	No results	328188751.4	1854275883	306536023.1	256140132.3	248093174.6	20083996.52	459611082.7	505916889.4	408807929.3	360998253.6	219959135.6	126302750.1	2206093672	157682116.5	639452840	381021685.7	406688417.8	64027411.66	1209149393	862666829.4	1438703735	1489118623	84962897.99	70964614.31	489276814.6	265114090.8	265886863.9	401778453	206159932.3	276088266.1	298019451.1	429569704.5	338041945.3	265252968.6	251308279.3	2249291429	90606180.63	165504362	89612133.54	416379832.1	130708068.4
Com_195_neg		C38 H18 N6 Na2 O2	636.12884	6.099	635.1214	No results	No results	No results	1153769930	966753610.3	988548175	803802657.4	837225879.7	475845830.1	921830122.2	391573817.1	615140409.4	434638024.3	705673313.8	951296516.8	424626627.7	437260685.4	15522066.03	539431018	101139112.6	2242337259	1695087932	598671368.5	678598320.2	520549017.3	1064648445	574111376.6	156732685.6	372019080.7	376690030.9	300594617.1	211036978.8	751942431.2	849610542.2	1409376475	1691229901	898200388.7	1242079389	1158731418	2162465611	617440583.4	750716086.1	139047528.8	2000062464
Com_196_neg		C18 H10 N Na O2	295.06104	6.203	294.05441	No results	No results	No results	1125567350	937695116.1	958896988.5	774931369.6	744969631.1	457730929.3	775672483.4	272891949	538869609.5	430502708.6	662930658.3	867184751.3	395057538.6	386374621.4	13577940.53	493850748.4	2252919.358	2241083303	1688932083	576795153.7	677676787.9	493999266.8	1002611864	6651883.021	12401143.06	322726875.2	373408933.1	221027539.5	122440288.8	739751505.4	834250697.1	1386332365	1674976681	775968221.3	1208311553	1147289967	2120791786	541052227.3	661342353.7	13681200.41	1993148235
Com_197_neg		C35 H21 N6 O5 P	636.13185	6.184	635.12531	No results	No results	No results	298332504.3	937173412.9	958421218.3	774409512.2	744268232.4	456843888	774754731.9	272265729.7	538384800.7	430033537.7	36747984.27	196600950.8	394441999.6	385736309	12806907.01	493291604.6	16229128.93	2240446927	455344597.8	576105684.9	674899677.2	493472910.6	1001942647	42426099.06	122657443.8	322203931	372940182.6	220582758.7	122002005.7	739218101.1	833746273.3	371161116.5	345636221.9	775179513	1207651702	1146753003	527605777.2	540530682.3	660790076.7	133119095.3	576857251.1
Com_198_neg		C44 H70 N2 Na2 O5	752.50915	10.308	751.50244	No results	No results	No results	625808834.3	539180785.3	649506923.4	566430393.8	550798169.3	296468939.7	808945972.3	46229100.03	816628869.6	975763625.6	602525599.5	732855113.7	368451159.3	1610733688	546727790.8	1437171172	339948099.3	174394821.2	142700768.3	18431356.9	180116159.5	447783958.8	95226798.39	270254960.8	2233484936	988462975	317335951.2	1531944560	1060380823	523977387.7	172273668.1	866347319.3	296492143.6	253292371.3	1163171447	233807043.8	218675388.7	414761038.1	888568910.5	887882260.2	476541765.9
Com_199_neg		C7 H23 N9 Na2 O3	327.17167	6.367	326.1644	No results	No results	No results	336676225.9	351605298.5	356106900.5	366901137	296001455.5	11778147.12	119789279.7	8721786.844	12815362.98	4126627.962	60908591.3	131956679	182474023.4	85535618.17	4394848.829	51156003.5	17409046.13	765483870.5	2230132140	348977279.7	1257876763	414443408.4	179467925.1	20572321.17	2636309.122	134555047.7	50796040.36	21703978.99	15053314.71	555182483.7	760245949.4	54354639.26	385848572.4	206161764.9	19789532.92	166615017.1	1246091697	30111465.65	69173275.88	340615595.3	1216693724
Com_200_neg		C15 H11 N10 Na O2 P2	448.04448	5.883	447.0372	No results	No results	No results	496851352.5	205211288	448949765.9	807049537.2	550676058.3	564304674.7	839617697.7	1147100672	523650403.1	488541503.9	316637281.8	403396843.1	649653709.2	198999897.8	446263928.4	489470610.5	600373505	658572107.5	801295712.8	456765311	624599506.2	264345227.5	402169001.7	1162881390	2227767171	527381016.3	295311656.2	199118951.5	318067545.7	219615589.8	139340448.2	136279757.1	241189906.2	441759253.4	846514096.3	451916552.1	460395385.6	259630272.4	228726693.5	323016800.9	451980687.5
Com_201_neg		C11 H20 O2	184.14666	6.282	183.13931	No results	No results	No results	602949183.8	574100631.4	626340738.7	614434299.6	600054237.6	1197768801	522470550.7	879913152.4	819769585.3	2226294748	421753520.2	151578679.4	871698594.5	473672615.8	1244417197	475007031.7	1469108531	431762341.4	176225859	152527341.3	150498555	414046859.6	399588267.3	864762139.3	1242887856	1327121540	1114676467	1955907834	723571047.8	212643026.5	279063803	220527695.5	363930391.3	101912929.1	219349263.9	294153822.1	231637729.9	278794552.6	151912495.1	799348706.4	139089250.9
Com_202_neg	Estriol 17-sulfate	C18 H24 O6 S	368.13137	5.379	367.12405	No results	Invalid mass	No results	1038725055	1016346329	999744841.9	968123881.9	1020259004	1030584528	392448778.3	242352690.7	530622048	452797381.7	674425601.8	719968772.1	1074049785	805390417.8	233080961	671228531.4	683417992.2	1033824651	507856460.9	291825358.5	847480555.4	1946007047	914733896.8	383962400.6	356380423	529710279.6	685225642.3	1153394568	708568711.6	926112309	662429527.9	2225200349	330781414.9	366355864	1323243927	1932830454	1206793458	1160631242	921964189.3	651079862.7	230159583.2
Com_203_neg			764.14412	6.719	763.1369	No results	No results	No results	458398074.2	480674161.3	556537197.2	601242255.2	596615974.5	46188006.9	778285872	33069996.3	75202695.39	36639680.7	126602018.1	394551020.7	252652813.9	14834676.93	20662908.35	252984988.7	78610067.04	31938355.63	44012827.91	223034818.2	8790762.682	527714846.9	361155247	692227312.6	21122650.4	247974046.7	19605984.41	910797227.9	2195722388	132741800.7	405477794.2	48545818.84	287594921.4	1048036927	1009848731	926864436.8	1466690864	1584832297	1739902034	147582278.8	142171428.1
Com_204_neg	Dehydrodiisoeugenol	C20 H22 O4	326.15234	6.337	325.14502	No results	No results	Full match	203679218.6	199261561.4	217703622.1	188127345.2	197995213.5	815158.451	56335474.5	1776998.162	1263068.553	927875.6323	809381.6327	1135654.198	6231444.763	1516885.676	802051.3659	756426.586	740405.161	1169296768	1075000510	102108152.1	90934119.75	70187528.11	176731338.6	1975058.934	694530.4967	10279936.56	724288.4039	784538.4331	711936.3673	11624909.81	17049064.52	749716.2514	5815701.392	2177822.959	817659.6943	24781757.85	2178486987	2777351.78	11767232.25	169777105.2	1099158978
Com_205_neg	Oxidized glutathione	C20 H32 N6 O12 S2	612.1496	4.84	611.14044	No results	No results	Full match	223770976.1	207445696.1	187494590.6	177240131.8	166089183.6	48734425	129719431.6	96938824.17	45545115.69	9150185.109	92722690.02	259401140.2	40933576.61	190437692.2	145835214.2	92503951.56	117263365.2	109884735.1	89839602.48	41946050.4	1345793.015	94108940.07	158098529.7	12342393.03	10527097.43	68084290.91	17798361.34	65437835.72	32604218.39	163803466.4	348600297.8	167098499.6	1504277526	2177482755	235431799.8	158139269.6	252293202.6	309463691.1	64118795.54	368034908.4	241320818.6
Com_206_neg		C12 H30 K N3 O9 P2	461.10808	5.494	460.10107	No results	No results	No results	263347321.3	331395809.5	340737940.8	342261882	381926509.4	368328366.9	219019076.2	1492282497	319033249.6	1824733550	415241004.2	388388085.8	260635499.9	263668765.8	1923950633	428232709.9	257550314.1	2081118916	318236544.9	330033575.2	236766895.2	322509934.5	89906015.98	1592285518	2072722400	448757705.1	420583151.9	1600593223	211284248.8	2175688170	307782022.5	361553053.8	1586102467	1792866413	286060490.6	341911860.3	291341194.3	339356395.7	358372675.4	1797430132	1544910111
Com_207_neg		C20 H17 N2 Na O2	340.11871	6.506	339.11017	No results	No results	No results	1087853270	998465013.6	823720579.5	916876633.3	1048953021	1082897846	835929552.6	693350305.6	486928736.3	320718192	723691389.9	239583672.6	604513588.3	1898968623	37222969.97	262776270.5	71898381.58	369882392.5	202448287.7	1173712625	281801178.8	2169917402	1673538124	756137319.7	459493499.8	598139840.8	778507974.2	110937420.2	1423977419	1061625533	129248253.3	115963117	136776705.1	556951425.2	679920734.9	1006010709	141850005.3	1858525684	785826291	6915566.872	686306994.2
Com_208_neg		C22 H32 N4 O7	464.22694	5.894	463.21942	No results	No results	No results	769842028.5	527926316.5	556319673.4	552328095.2	559929969	612736060.9	460739986.6	712391459.4	523312197	2141470421	426736990.2	168181181.2	447327055.6	298868593.2	935447384.2	400537730.4	1219581497	437775787.9	347756442.4	243473418.5	182424529.8	597071381.9	476306128.4	646370149.9	1052733944	899576853.2	1430630775	1844174429	1021170469	355933041.7	490841240.9	302405021.8	578742060.5	247499126.4	362081408.3	456225106.4	353736864.4	543416736.1	233107975.9	1302279496	227202431.5
Com_209_neg		C27 H24 N2 Na2 O4	486.15349	5.641	485.14609	No results	No results	No results	1516701421	1129793985	834829631.7	1001083513	1249057468	295050398	944441370	191563169	529815089.3	526878696	275777818.2	747830524	1414975635	1368654010	323897778.3	236079732.4	572107646.9	189606167.1	305121692.6	236895728.3	281194876.1	480144902.5	234915661.8	1592520306	527691045.9	767892285	276704235.6	634370042.7	1284225543	380745111.9	308820350.1	756179942.1	191966802	928734428.9	283985481.9	328962733.3	184372957.9	465996808.1	2126444515	758516668.7	387374606.3
Com_210_neg			898.18224	5.544	897.17456	No results	No results	No results	1224909422	1204566051	931717143.4	1363293329	19371737.44	2124064690	605378018.5	934995006.6	1055102475	1188240052	1647784372	956073016.2	1249925691	815285634.9	1574640959	952062051.5	1435790746	1266394527	1354235462	1254724488	531633130	974294465.9	1206174238	1206906835	1977458174	1309455295	1713523499	763861719.8	1278733661	1548294732	1257824177	537139173.6	959620686.7	1318583354	1292002945	831719672.3	1069635914	748548626	521830393.8	1100928158	1181024764
Com_211_neg		C43 H68 N2 Na2 O5	738.49333	10.182	737.48663	No results	No results	No results	327140540	155517062.8	349123519.6	147883988.5	171325816.2	10756776.35	502766769.8	52454417.87	42716679.93	94008808.59	482241730.6	565699855.5	308304840.1	223159362.4	63729819.16	1236047772	41210263.56	87274685.02	159116662.3	19935162.04	234779802.8	73702378.91	58149199.05	166178001.9	254435016.7	356774492.4	41342934.98	282530898.4	77536809.03	53692424.03	130237201.6	870598386.7	28192292.67	167006697	2122666927	44345441.92	53045402.23	47162255.96	943745978.8	292364941.2	62890037.69
Com_212_neg		C32 H12 N4 O7	564.07084	7.677	563.06366	No results	No results	No results	166291705.7	148957228.8	154817637.6	162603767.1	196940029.4	55838477.09	52114222.41	51991792.51	57592043.58	48102496.97	27343482.81	44281903.48	54541120.27	54443517.75	9193417.942	89197222.31	48024746.29	2121903212	512094854.5	138894390.4	338055057.1	126425830.4	231014205.9	99453223.65	39354746.62	32352795.06	51571370.61	65488821.88	72554235.89	71172288.66	45406722	69407294.35	65348326.42	51701629.56	113708519.5	67589500.14	980659713.4	135339477.9	131911424.1	47260120.59	674719167.1
Com_213_neg		C42 H75 N2 O10 P	798.51503	10.183	797.50757	No results	No results	No results	374032790.6	388132910.3	406736974.3	343946601.3	300958406.2	75740585.51	476890807.9	45376897.85	202633883.6	442744080.3	430393627.8	522063477.4	237278362.7	660717495.3	174490187.9	1134289094	120065071.9	225582245.7	220842004.4	16214226.59	160919013.8	143756263.9	59336801.14	155171579.7	840207371.7	405057357.8	83554053.16	639412921.6	281234819.7	176447409.3	120572291.5	494717868.8	110617648.9	137960179.1	2121690618	134094137.4	116007301.2	177692154.2	773670549.4	499357487.2	242680096.6
Com_214_neg	Tiliroside	C30 H26 O13	594.13878	4.833	593.1311	No results	No results	Full match	225445914.3	209900179.2	190379686.5	179166842.1	169399081.8	38562399.87	135638725.8	100362702.3	46667685.38	11658178.72	95498890.48	261885898.1	36369457.53	192301639.9	133774056	81674613.35	106736126.7	110292387.3	93779698.16	44321523.2	3828875.07	96770505.41	161628871.5	14967193.93	12550560.37	73013170.83	20490126.39	56665768.31	34004230.89	123642734.2	347211480.3	149001429	1501876350	2118889654	185072865.4	159163691.7	255004896.6	278209314.2	65584956.93	373485073.9	197678895.3
Com_215_neg		C24 H18 N4 Na2 O3 P2	518.06486	7.841	517.05774	No results	No results	No results	676483759.7	934237298.2	560193804.9	651796134.8	653840207.3	554689932.5	641429321.4	406070666.5	497573077.2	285288951.6	249940431.4	698440540.3	445095561.5	955790526.8	222888648.5	396454624.8	340378759.8	303522510.1	287818364.9	445949791.8	265575906.3	956664906.9	1514887973	2115936637	363211609.2	310719704.4	273275446.4	420836634.3	606094291.2	356301799.7	251063182.8	580482582.8	434331331.3	681494688.9	1881853525	630054823.7	614381691.1	1060789505	1227620411	370684074	428707513.9
Com_216_neg			708.19092	4.913	707.18347	No results	No results	No results	705584064.2	666026178.4	732948887.1	687122321.4	728268747.8	359511211.6	1716268453	1857531086	334524562.6	184977783.8	265186626.6	456175029.6	540799444.1	612178658.6	1052645327	816004539.5	655004863.8	389386393.1	167814213.2	1086216370	218855451.4	568676930	745130686.2	2096765436	616221803.8	417299290.1	243757561.2	795471712.9	556986777.9	223989162.5	267134125.6	779120225	963589435.5	1368551577	1188786866	384975348.2	339965017	568886860.2	601918117	1052361889	227241500.6
Com_217_neg		C33 H32 N4 O13	692.19653	5.104	691.18921	No results	No results	No results	722975419.2	714963071.2	683541212.3	631054250.1	695380653.3	256686047.5	1609314070	720362928.1	259684169.5	217234107.8	187391473.7	366257176.1	505487384.7	1289618620	416190617.3	449743307	222268200.4	141687495.2	120411448.6	749581529	191360263.4	2074074004	572219616.3	915859907.1	264676185	192970319.2	192963290.4	1929263358	1497467604	255259556.1	397040832.4	562846574.4	514779047.1	749542486	1163366407	381972379.9	365598148.6	1049323542	638616209.4	1354047808	260996724.5
Com_218_neg	Taxifolin	C15 H12 O7	258.05304	5.468	257.04602	No results	Invalid mass	No results	60376942.59	82642838.97	706833960.3	733132984.4	700979948.7	47555372.1	2064129795	134976926.3	787244447.7	43329715.44	87089868.75	84159910.33	118639593.6	64498556.16	177549019.1	90492306.44	540463566	76864599.45	287440577.3	163775987.6	386345642.9	101416292.8	1175424349	106964223.2	63393954.47	149116310	47003090.08	241203870.5	974682284.2	28782575.23	470766853.5	549826525.5	329626799.2	121060077.3	407762374	513631524.2	281422685.8	444214988.6	556193523.9	37219711.82	525613030.7
Com_219_neg	Vanillyl alcohol	C8 H10 O3	154.0633	5.052	153.05598	Full match	Full match	Full match	991203763.7	1060134226	1067143973	1120969563	1090109150	748782546.1	1489428544	1337064579	430248006.1	1005004415	575698364.8	939589215.3	852595628	892179164.2	1106046880	1108427244	1119424548	690361205.3	349921960.7	562613346.8	925318208.7	813181166.4	943178473.3	2061953635	1011228985	812299850.4	653745389.9	1402617842	812440073.2	639892210.4	570364280.8	1306799033	1669802850	1429739937	1479228894	931400249.8	781554457.7	1037648128	1008382258	1324972186	877474429.5
Com_220_neg		C44 H70 N4 O9	798.51488	10.319	797.50708	No results	No results	No results	570369758.8	497121976.8	594545657.3	514697092.7	503009946.1	214498972.4	750927146.2	42731395.76	777779750	923205039	557795328	665372067.5	337835285.5	1530044301	517146386.5	1329463257	323522252	159460063.1	127603200.4	16864016.31	164141555.6	418820928.1	86566522.23	245451350.5	2050940651	736077080	235658279.4	1414967773	784960306	483330847.6	159566115.1	781322189.1	280926392.2	230279992.6	1029110419	212391114.6	202129018.1	387592904.9	796744449.8	812505215.1	439833803.1
Com_221_neg	2-Methylbenzoic acid	C8 H8 O2	136.05273	5.051	135.04547	Full match	Full match	Full match	985311913.6	1052200964	1059949030	1111695523	1078943664	740772735.1	1478034519	1329301724	417612925.6	997337026.5	568029848.5	932558289.2	844622292.8	883350623.3	1101900556	1094477917	1113025810	679416262.8	340537427.5	554361869.4	916002753.2	805201599.3	930805926.3	2047071253	1004428015	805909235.5	646793726.1	1392051174	799581871.9	629837925.4	563716489.5	1303314696	1661316031	1423155706	1467347018	918802230	772098844.4	1028476050	1005003663	1315745379	867361112.5
Com_222_neg	2-(hydroxymethyl)-6-[(E)-4-(1,2,4-trihydroxy-2,6,6-trimethylcyclohexyl)but-3-en-2-yl]oxyoxane-3,4,5-triol	C19 H34 O9	406.22121	5.323	405.21399	Full match	Full match	No results	1110140394	1075168332	1026403552	1082002249	1156609742	2009307889	1312729747	1728193264	1451926989	1353612909	1330543371	1046869943	1585191378	1393929138	1685828023	1181918318	1974278355	1077979205	954587219.3	2045985575	868886027.8	893617520.4	1489872947	823139633	1157208941	1267962970	1014337428	1311859196	1700928164	631684935.9	1581080937	815988729.7	434688765.6	865390955.5	647642342.8	1525586707	625494634.7	494688690.3	733086394.5	1456320601	905759781.8
Com_223_neg			710.17151	5.126	709.16187	No results	No results	No results	785379781.3	746096168.1	748594042.8	696062919.2	698663690.1	549724049.5	2035491095	978337426.3	230269936.6	628297009.2	118518582.8	726163248.2	507208184.4	810884303.6	935745848.5	902145025	684076889.3	258091454.2	131235199.8	470300217.3	369788727.3	483104040.5	577732166.7	1120881848	587945277.8	291094152	314838569.6	1164446755	516277294.6	203674785.8	215432791.7	692427547.7	638868127.9	748506799.7	953889949.3	560882190.9	227220307.9	774565158.4	672503311.4	1230491996	285406458.7
Com_224_neg	2-C-methyl D-erythritol 4-phosphate	C5 H13 O7 P	216.04037	1.309	215.03307	No results	Full match	No results	1090780797	1124694902	1154116794	1171248938	1170293273	553288836.6	1517054081	1118358774	644990732.9	842318746.2	1173777414	1128902895	764386097	960104931.5	186276721.4	1200060700	406327817.8	973428989.1	619537137.9	909725400.5	1442669545	1472044007	888547830.7	1894340315	767345185.7	678441863	847664647.7	881139603.3	915778329.5	1263204372	911143484.9	1712667867	811861014.6	1628199317	1841202220	1481233471	1345640480	1176751448	2034902178	949273776.9	1424651033
Com_225_neg			654.20478	5.119	653.20062	No results	No results	No results	783317543.3	744136307.1	748059903.7	695294853.1	697561849.5	551235468.2	2033853593	978538995.2	229450861.8	627003298.3	119349303.7	726718349.3	507308078.7	806345771.8	934912649	901705333.7	683252097.8	256457055.8	123030826.7	464872801.1	360950852.5	479614438.5	573477396.5	1120679317	588427222	292948368.1	313585231.4	1164125702	515048551.2	200999638.1	215743542.1	692238390.1	639409438.6	748121843.7	952231653.2	560035970.5	226471903.3	773012574.9	670747554.4	1229369431	283396802
Com_226_neg		C15 H21 N2 Na O2 P2	346.09833	4.996	345.09052	No results	No results	No results	742866830.7	52470639.65	737697078.2	813055594.7	726005159.1	448583343.5	890907639.8	1423462740	375345093.5	289128103.6	270055206.2	445775939.4	450892634.3	1563583822	655881687.7	482850279.8	347131528.4	177960566.9	185830071.7	1149984938	269995372.4	2032707234	701755120.3	1512055056	396117032.8	287640188	344051744.5	1906711443	1445877383	353161797.7	389659304.9	261517574	572536412.2	1436250570	1396207760	505193761.8	425966810	507578149.1	883249456.7	1117022366	373125490
Com_227_neg		C32 H28 N4 O14	692.16074	5.127	691.15308	No results	No results	No results	782257318.2	742802315.5	746440830.5	694518863.9	696889349	547512124.3	2032701933	976978790	228662092.7	626118020.7	117267126.1	724833473.1	505469243.2	805221703.9	934003023.5	900485681.7	681924842.1	252491079.4	122186593	464300964	359244253.2	478576307.5	572751752.5	1118856828	587161563.2	290253015.6	311846349.7	1162900147	514442147.6	199792103.8	214164001.2	690760490.7	637822887.5	747313354	951096182	558715747.2	225646164.5	771970127.6	669731213.9	1228512859	282380697.1
Com_228_neg		C22 H34 N4 O16	610.19677	1.391	609.18933	No results	No results	No results	1110272146	1450442174	1312793322	1071693238	1027049758	1215748832	773287692.7	713466331.3	1063160907	1257560570	1366733480	1888660710	1481069864	1810760384	1022596167	1434491038	1439674564	944794246	973406655.1	1181681799	1557952441	2020883801	743488027.6	742868322.3	672980586.9	872299213.5	845923956.3	1044227824	1266453754	877712534.7	995912567.8	1837301075	751629197.6	1464868436	838238667.2	1441403213	1745524955	827931503.3	970801869.1	1449408332	1814498124
Com_229_neg		C21 H32 N4 O14	564.19121	1.391	563.18408	No results	No results	No results	1080470934	1417871428	1281660736	1203417770	991874740.4	1349718859	853907565.7	697511218.2	1023210764	1242338022	1338425049	1852424024	1457293032	1782709992	1003445995	1405751152	1414134373	887928633.1	954486994.7	1164953031	1514001861	1996731208	670597042.6	731121753.5	642894288.9	837329589.5	818998398.4	1006624154	1424198186	959071140.3	975015231.9	1782836825	728578620.2	1436743477	810115780.1	1413153011	1708821811	801103052.2	925303350.9	1411155916	1764241980
Com_230_neg	(20R)Ginsenoside Rg3	C42 H72 O13	784.49941	10.181	783.49194	No results	No results	Full match	319394347.2	141132008.1	334648174	132414459.8	156339132.3	7134403.728	475508108.7	48782794.52	39276942.28	90514995.3	462524416.5	542664308	296334488.9	218567792.2	60221821.8	1192155492	38703865.93	79580317.74	147853900.8	16492799.08	220752862.1	68413313.16	52027644.52	157921598.4	238162903.2	346927457.7	38825339.76	273008826.6	71455833.15	50210396.2	124760737.6	846848554.7	25130564.13	157886735.2	1987272618	39310980.99	47839856.57	43212505.99	936556155.5	273887678.7	58370478.12
Com_231_neg		C21 H34 N2 Na2 O12	552.19117	1.409	551.18408	No results	No results	No results	1407647509	1448697183	1350242493	1382549427	1329239761	1135715341	1585637461	977289689.7	1294312218	1423257474	1262474344	801416752	1109657326	1213687819	1497968490	1566037929	1983816943	1094027203	971954418.2	841552906.9	1064919444	1140066571	832672398	1364991593	1206517057	1500924847	1487670173	1730958706	1102838798	1187462262	1346425877	1667196778	1525382722	1678661210	1680599068	1681014078	1458166377	1336062034	745153176.6	1885049446	1430028615
Com_232_neg	��17-6-keto prostaglandin F1��	C20 H32 O6	414.22635	6.347	413.21896	Invalid mass	No results	No results	221900719	215857727.3	256073678.6	223294605.9	226175953.4	48326208.08	51326826.93	34713500.9	29918936.7	94966031.14	16848377.52	46369894.87	27950709.47	11249131.84	58541214.18	23281050.93	21919433.59	1091993622	897722166.9	239296654.1	92668189.51	37632903.6	94610673.17	29725783.16	13626035.59	37383294.34	4077881.82	13569813.31	6993991.616	46305640.77	29207457.99	24673620.48	8733288.758	53351059.03	8175959.068	44303180.5	1027973388	3817581.078	48183509.47	852017577.8	1973248459
Com_233_neg			912.19841	5.58	911.19104	No results	No results	No results	1605951816	1515894126	1071071301	1080963650	1526258429	1449121315	999818476	1061489561	668377601.2	617784814.7	1139213657	885411748.4	711504147.3	793711299.2	1234886953	1043592753	682416158.8	1686092407	1972399308	1309922894	957066068.6	1218737904	649432898.9	673765231.5	1354272713	878037757	1017799936	1195301075	753285768.1	1136367653	1072189123	824443568.8	939134950.7	758651559	1566437585	1221646272	1414202891	1099116488	911441029.8	1776722370	660461971.2
Com_234_neg		C4 H15 N10 O6 P S	362.0644	4.846	343.0466	No results	No results	No results	405818787	19957209.07	13335025.14	15028101.15	425156933.3	70658333.41	6282750.503	8906112.514	3047671.741	297200968.2	3351444.9	197019734.4	8708627.451	587994081.5	3837823.445	14503899.52	81851173.32	415958695.1	146953326.3	23800994.8	210794736.1	220457900.1	592764738.7	377059164.7	161794008.1	3364135.337	2753713.218	7516037.539	130407880.3	4672127.028	127934433.2	6452494.94	1961389623	88552957.14	590009399.5	110252310.4	505641625.5	1585662204	25578155.97	22286074.3	3687049.502
Com_235_neg	6-Deoxy-D-glucose	C6 H12 O5	164.06881	1.511	163.06157	No results	No results	Full match	1086642153	1106489824	1152458137	1307592272	1241841749	1218156645	1078781192	464065520.4	1147064551	1155466277	1131861861	851719665.4	861893400.2	1276024122	1232047917	964083677.5	1603220063	1242187115	1400552889	761093134	915545426.1	856793420.1	1054011688	706505062.5	742514239.7	1436953028	1647042589	1225212585	924044984.6	1078087794	1459528105	1577412121	1172333675	793908373.4	1958479335	1289408643	656671224.4	1461138355	767494029.5	1289195472	1215832273
Com_236_neg		C19 H31 N4 O16 P	602.14748	1.489	601.1402	No results	No results	No results	1460242589	1222489163	1344120096	1217774192	1332403212	1710820891	1275809770	1360001054	1335024207	1287117538	1270761162	1125500835	1949405450	1367781493	1898343948	1309878625	1393252269	1057594884	1047100143	723573687.7	658593220.1	967475961.9	1045163439	1705831669	1156377306	1757340189	1267871963	1144242736	1398920800	1087007742	1322567313	1015264220	810986252	888476929.8	1188124291	1202960203	958793805.3	949377105.4	1656380863	1256174239	998470765.9
Com_237_neg		C20 H27 N6 Na2 O8 P	556.14181	1.465	555.13452	No results	No results	No results	1457774387	1217514754	1339691253	1215230952	1328646277	1705481696	1272532312	1355982384	1334211042	1284432610	1270958440	1124523317	1948920785	1365876475	1892123583	1314907927	1392041115	1047625154	1043157079	719160952.9	656968725	967930058.1	1042482515	1699677741	1155661186	1759114710	1265126046	1144845437	1398336766	1086308588	1324081265	1016402131	810730066.5	889232974.6	1187138719	1201677297	941480205.2	949063311.5	1653221673	1250622927	988783033.4
Com_238_neg		C36 H54 K2 Na2 O10 P2 S	864.19959	5.543	863.19098	No results	No results	No results	852774805.5	884623214.1	700278468.8	583409380.2	696369446.2	281533328.4	1572079952	640013825.3	627644380.3	407990609.9	525978647	306242379.4	1460581839	581816003.9	233511088.4	502390470.4	1414215249	275182155.2	395419166	995017035.5	1494596820	423845975.7	1479441507	1144317973	622211320.4	423485609.4	400717286	766422402.7	1944102855	295992448.2	386216737.6	1126070604	7296533.598	191346107.3	563839176.5	1112899269	235384988.9	806549660.7	249899929.5	380979458.3	1467803227
Com_239_neg		C4 H13 N10 O5 P S	344.05339	4.842	343.04636	No results	No results	No results	395554291.6	9661278.552	426418226.3	8867948.923	421591854.2	68955362.61	5274029.503	5264166.592	4086481.711	291659461.9	1369603.323	182454393.6	4702396.909	575946316.3	6222299.401	7783624.839	80105965.95	414889409.3	142819248.3	2846682.358	206902144.1	214272893.4	587117097.1	3806053.321	158173404.2	1866522.392	2029146.553	4062588.284	122793864.4	2619082.36	123133707.2	2142597.97	1934835427	82929640.09	577034565.8	99453021.17	502987401.1	1913010218	23393116.36	12051315.25	2109696.704
Com_240_neg		C45 H65 N2 Na O9	800.45837	7.963	799.45221	No results	No results	No results	686715420.1	681117763	671184222.3	633197673.8	624141034.5	1211977426	1410721496	459923476.7	745900238.6	1206750987	344652504.9	377963387.3	506977437.3	215426924.5	411353037.3	647685668	9954657.699	476460419.1	147521902.2	290614875.7	56404897.61	539728699.2	252740372.8	397326617.8	975063277.5	660802853.7	1007921040	1931085914	860519112	363284770.3	592158536	20736734.29	550470164.6	372727571.8	492681813.9	1234178777	592342650.8	883489760.3	867286352.1	27919540.07	533439534.6
Com_241_neg		C40 H67 N2 O11 P	782.44856	7.921	781.44128	No results	No results	No results	686612464.4	680999594.4	671051543	632951770.4	623906358.7	1211823582	1410598301	459777250.3	745695066.1	1206214481	344401328.3	377686457.4	506877438.6	215194892.6	410860430.1	647561165.2	9265036.062	476387942.2	147444351.2	290561963.4	56319650.92	539622156.5	252419666.5	397256877.3	974960088.3	660480547.6	1007772639	1930931193	860275247.3	362567991.7	591747161	5563589.162	550229085.6	372667551.7	492561958.1	1234120042	592258700.7	883432574.3	867225389.8	5304999.079	533205620.9
Com_242_neg		C3 H5 N6 O P	172.02707	4.98	171.02034	No results	No results	No results	392902617	7317800.012	426569448.7	9011181.616	419384774.9	741432.4876	3951292.46	5408378.672	4239742.422	563929.8293	1524849.167	179032484	4844853.019	573240374.1	6374493.628	6094476.806	78912995.77	963587.5584	1019479.216	2951339.734	624298.6365	210807326.7	587244362.6	1155999.683	862635.0374	2005322.778	2128036.607	4206305.713	802043.8827	2802731.223	123399233.6	1306086.907	1924327090	70831474.77	573856739.1	1421808.644	503196294	1567233718	23534080.19	9111868.126	2289610.072
Com_243_neg		C16 H15 N2 Na O3	306.09765	4.989	343.04654	No results	No results	No results	392744360.3	7172785.065	426418226.3	8867948.923	419236228.7	575062.1429	3751482.356	5264166.592	4086481.711	626376.228	1369603.323	178910286.7	4702396.909	573069477	6222299.401	5972752.644	78772041.68	767725.0612	1182088.404	2846682.358	1350359.583	210666981.1	587117097.1	1470522.19	1040137.476	1866522.392	2029146.553	4062588.284	1014158.641	2619082.36	123133707.2	1575397.656	1924113548	70611226.4	573696141.5	1296225.64	502987401.1	1567098490	23393116.36	8930060.436	2109696.704
Com_244_neg		C23 H23 N8 Na O2 S2	530.12822	5.015	511.11041	No results	No results	No results	605423348	587641798.5	602276106	539538918.1	536725993.1	118464846.9	183701616.6	104120551.2	122604500.1	24637694.58	114721868.7	196540706.5	685348791.3	1533919713	40828813.03	262593110	64909324.93	257174205.8	280661357.2	312917446.1	15126410.84	1409149523	1902551232	221206478.5	63743130.57	107679536.5	277950034.8	145064275.2	455354004.2	421668291.8	631063201.2	1376039394	1134350138	277068232.8	794853610.3	199206752.3	1480873347	1402381499	1404421629	62600206.35	503390102.3
Com_245_neg		C23 H20 N4 O10	512.11753	5.064	511.11005	No results	No results	No results	577678717.9	559378956.5	571048932.1	497151803.3	507210117.3	80939662.99	123241739.2	64993225.49	99927648.8	42991984.14	103672370.6	170987840.6	665490707	1511639208	3173786.66	220728992.2	26467995.57	239853666.6	268987511.7	294074496.2	9388512.964	1349803772	1890215678	162688375.6	33226812.11	71255288.87	265761432.5	101696913.9	312214339	397762313.7	578946024.5	1349722556	1108810102	240436717.3	765988838.7	527227958	1465023269	1383007895	1379488374	65592628.06	467236869.2
Com_246_neg	1,4:3,6-Dianhydro-2,5-dideoxy-2-(5-phenoxy-1H-tetrazol-1-yl)-5-({[3-(trifluoromethyl)phenyl]carbamoyl}amino)-L-iditol	C21 H19 F3 N6 O4	256.05886	5.068	511.11044	Invalid mass	No results	No results	576399422.9	558132331.4	569886533.8	496020031.4	506004498.9	79815525.08	121643290.6	63527828.26	99155604.17	41736467.65	102864801.3	169919013.2	663443740	1507743508	1932093.921	219557716.8	25182814.91	239008365.7	268151534.8	293338610.2	8132989.724	1346909349	1880807995	161019695.1	32138598.14	70336251.89	264965111.5	100414348.1	88615496.77	396897876.7	578197761.6	1347244022	1107358669	239233836.7	764595326.3	679171483.5	1461779852	1380013802	1376284093	64400420.27	466190609.8
Com_247_neg	6-O-Pentopyranosyl-1-O-[(2,6,6-trimethyl-1-cyclohexen-1-yl)carbonyl]-��-D-glucopyranose	C21 H34 O11	462.2113	6.038	461.20407	Full match	No results	No results	967437826.9	922807488.9	975444595.1	970588538.9	966883563.4	1565463786	870898397.3	412133778.2	969520901.4	1182504272	676940273.5	998361021.8	1290432535	1168772868	1148287135	583296354.5	1673066130	611105075.9	587875842.5	468449951.1	1161841286	667257136.3	829036097.3	457431480.7	298322089.2	501191184	751152613.4	1820810506	1861891739	606874997.6	1868488599	860634856.7	720872113.9	289143907.8	908900221.4	1239304864	1364709424	1029474150	531060069.6	1422669984	906305028.3
Com_248_neg		C22 H28 N2 Na O9 P	518.14362	5.7	517.13641	No results	No results	No results	557869278.4	805462807.2	885030583	820483659.2	866087616.8	564850073.8	1023215538	1590222584	971656890	1704243517	1204541414	688036976.8	328936803.7	583721849.8	710213624.7	535615413.9	733346103.5	839899977	855666134.2	1813088778	1189002392	232901533.1	1494885066	1864918765	983228408.8	556389375.9	1168561004	734089547.3	620190797.1	966183803.9	924258693.6	428412910.2	1195643218	893264411.1	1634887458	856727327.1	335400536.2	818560614.1	137260499.6	690542716.2	762499780.1
Com_249_neg			273.96655	1.125	272.95929	No results	No results	No results	1017543986	1062444579	1447950352	1489431522	1487904553	1107489604	1715174887	1117983595	1294501986	799342726.6	1105380322	1018377912	1122220871	1383986989	628560607.8	1374519572	1364907008	1133578130	728045322	512735337	1684508858	1452829608	1782709376	882404501.2	1077509062	1268295247	607281591.4	1474708566	1851791080	1721951166	770157133.5	1546845116	1527432991	1079434953	754639340.2	1230470488	1454273761	1402338948	1401652848	1246653432	1264647489
Com_250_neg	1,6-Bis-O-[(2E)-3-(4-hydroxyphenyl)-2-propenoyl]-��-D-glucopyranose	C24 H24 O10	472.13819	5.681	471.13104	Full match	Full match	No results	553178012.3	816813906.5	908887091.9	850747375.9	876789831.9	589732613.5	1065435043	1010379796	977570621.9	1699589433	1241729636	723974007	351914307.1	622428430	762417403.3	564659638.9	759000495.5	836355756.7	843906167.7	1752791598	1206079926	1133627553	1471043342	1846176039	1024491605	602619754.4	1197279888	772937485.7	645672767.1	1009806671	953614089	496123688.9	1253985227	924983250.6	1621426423	875629783.1	337491134.7	856923778	161588269.3	717021206	769864886.4
Com_251_neg		C20 H16 N2 Na O7 P	450.05995	6.026	449.05261	No results	No results	No results	230205937.1	343014686.5	285502953.2	624910641.6	614798716	801666354.9	1036132739	641238093.3	503450669.6	298731674.3	169784066.6	796620011.7	181780834.8	96378786.51	7279155.054	484057813.7	162697701.8	1832423436	456462241.1	814407221.5	55360142.12	153955293.5	1015646226	1647830968	169614806	158776644.5	89963971.31	212363506.1	87354665.49	93860430.55	31347071.07	102333972.1	172277178.8	743490320.7	402576970.1	248238269.1	254209183.7	157604245.1	113401962.2	71365338.69	462818236.4
Com_252_neg	Sec-O-Glucosylhamaudol	C21 H26 O10	438.15309	5.621	437.14609	No results	Full match	Full match	16789419.88	12711611.49	10797821.72	10087407.72	9092167.275	7471758.419	13025871	8442724.067	10708588.87	9201167.311	9733747.896	7025024.582	12232330.5	24175546.51	1809449774	12400422.52	8745083.318	18906866.78	14819761.19	13919035.22	18776074.47	6942192.163	15004521.57	6918899.87	4266101.652	5511861.136	7851656.057	7595332.957	13922603.49	11186568.85	14476576.15	11076464.86	5514236.516	9294930.273	13241195.12	15466258.81	24400269.48	9471141.226	14972470.9	9176266.032	10410693.91
Com_253_neg		C29 H25 N6 O P S	536.15426	5.697	535.14728	No results	No results	No results	512812121.6	775480197.1	867421083.2	807226505	833157699.2	553960200.9	1007740926	1546250148	949460591.1	1663782771	1176861511	684630582.1	322247833.5	576881921.4	701379348.4	528534511.7	719436473.7	815358069.9	830266204.3	1737945480	1166888303	1072516414	1450533779	1801514450	973136241.8	549840275.9	1141579283	722580299.9	606968755.4	952172605.3	902815786.5	419471894.6	1165535970	876961599.4	1587917898	837665042.3	309732266.3	805719277	123778103.1	675177640	743860887.7
Com_254_neg	(6S)-N-(4-Chlorobenzyl)-5-{[5-(hydroxymethyl)-2-furyl]methyl}-4,5,6,7-tetrahydro-1H-imidazo[4,5-c]pyridine-6-carboxamide	C20 H21 Cl N4 O3	446.13756	6.506	445.13025	Invalid mass	No results	No results	718440933.5	1077935621	703901672	640625519.6	727341075.1	774908768.5	788344689	690973001.3	422837815.4	1558083871	409553961.5	838617524.9	290489030.4	372350635.6	670864556.9	507971955.5	416187253.9	1190604798	1516132866	997603359.6	698171024.5	991295914.7	1132027055	642894638.5	1686593878	543670357	894312791.7	1425082835	387918451	1025005164	720562534.5	587411874.2	1642961204	522801740.9	1594014577	968637925.2	523440109	312743003.3	273280113.2	43214818.87	1792881224
Com_255_neg		C17 H28 O	248.21453	7.485	247.20671	No results	No results	No results	799001382.5	794743151.7	839563668	821386072.4	857243219.3	1569522628	1169830271	1662683780	1007488529	1186355465	448561639.1	529796884.4	743948008	1779156447	439143602.4	1419686416	1588661397	1113337055	1294497368	347879009.7	988766638.3	388107846.6	319485054.6	373961487.4	481356355.4	570852611.4	911372155.1	968020719.2	512757200.1	555575625.6	641088376.4	445035318.4	832660673.6	156369403.6	472789504.5	544658647.8	744365091.2	142154209.1	428002655.9	648320002.4	602067791
Com_256_neg	13(S)-HOTrE	C18 H30 O3	294.2199	7.478	293.21252	Full match	No results	Full match	798492385.9	794217483.4	839072568	820373537.3	856926866.3	1565560405	1169454474	1662472894	1006609997	1186329678	448044208	529093084.9	742932290.4	1769842082	438688453.1	1418900415	1589297889	1112180811	1291627381	347414440.3	987492644.9	387492326.8	319203586.5	373678103.6	480757496.4	570541891.8	910684988.9	968117824.8	512513322.5	554941611.2	640719584.4	444807274	831860733.9	156089176.1	471992435.8	544252729.7	743772216.2	141903638.7	427735877.8	647989977.7	601398161
Com_257_neg		C41 H73 Na2 O6 P	738.49373	9.969	737.48657	No results	No results	No results	367194827.3	129794177.3	646564883	333228373.3	545010327.2	89972742.56	456709319.7	30308962.9	266961670.4	276820083	286811989.7	737826017.1	252161814.5	894810563	275938822.3	778143419.4	283962605.4	113934730.5	89435226.84	14633451.64	97028932.62	271847709.7	95422897.93	112467544	1075766236	534415047.7	284881613	1763323049	423891788.2	324903207.6	215544180.8	523818742.6	257272870.4	165457948.9	1229788195	164114282.1	48563099.5	335322480	510169541.3	443422805.7	300956271.2
Com_258_neg		C27 H16 N4 O4	460.117	6.641	459.10962	No results	No results	No results	437091260.5	453363706.1	528811618.9	434122421.7	458834863	349322316	749344873.7	700245928	420682927.7	1474559371	487513785.9	233082807.5	193174318.8	105764157.2	1496087004	681211113.4	1761311818	244988181.5	522857069.3	376967301.8	183780521.3	284290988.8	149965501.6	177529669.6	1023440891	319957505.2	961760191.2	1291615697	292169840.9	1172199368	763259256.7	338907851	497804049.5	148575046.9	258012023	891574419.5	161990955	116107994.8	112647969.4	1512631868	716375979.4
Com_259_neg		C40 H22 N6 Na2 O5	712.14502	7.66	711.13733	No results	No results	No results	68191944.01	62756072.97	41005845.07	54309096.83	28818310.77	5152892.549	7752617.45	6346068.579	385662.2425	8145126.054	7648082.265	37279170.1	92816201.55	505277525.6	20800827.59	12315649.79	4087023.655	6390654.757	20467775.45	33332438.63	3291051.425	388962041	365987058.1	26758217.38	5552912.261	10453847.74	16434253.78	21212433.67	281159934.8	60518125.74	61069645	474157079.1	36191187.35	23292436.8	316881384.6	100236583.4	274310317	1012436467	1760912794	87056893.8	82877229.12
Com_260_neg		C50 H45 N6 O7 P3	934.25619	5.714	933.24878	No results	No results	No results	1143656466	1187531658	1195275730	1070096496	1069576488	1033789925	1237515012	732187978.4	850027794.1	838609571	1240296788	993461360.2	1420945859	1431438295	569235793.8	888589668.1	643359054.4	434540582	491643381.2	444491564.3	846300422	1241658846	790842598.6	1750267914	1079318611	926667457.7	1293128544	829512818	1175682318	1014691506	743938900.3	1065185611	573741484.2	1296643247	1533594343	1292443008	944633263.9	862223587.4	1695745565	619240655.5	1493520994
Com_261_neg		C33 H32 N2 Na O3 P3 S	652.12484	6.021	651.11511	No results	No results	No results	1336135779	1154155728	770511283.4	989538318.5	917677820.9	379011300.4	1025522128	598818684.2	831828809.7	266901710.4	1164026033	904591394.2	689441198	249818061.9	30099974.11	613968817.5	137818747.8	1604908098	1516435489	501434246.2	456806153.4	982113315.1	859571372.3	97489239.45	185148648.2	654181483.9	545417742.1	497009603.2	303387993	939290738.8	1099676885	1238355407	1728803583	1492028475	814403260.7	740997030.3	1339900273	561874296.9	784941345	128614452.9	1749409192
Com_262_neg		C35 H25 Na2 O7 P	634.11337	6.083	633.10602	No results	No results	No results	1316251067	1119786297	690454518.8	982872258.5	906325976.5	377266547.9	1024117591	585612090.3	828471508.6	261452110.5	1179114548	873751082.8	686042872.9	216541496.6	29978141.62	585464684.7	136696602.7	1533388031	1506732296	501837457.5	446918594.4	969811567.2	837104242.9	75036739.64	181667084.8	654727322.3	538412065.2	498640745.8	298586151	917457181.9	1103696310	1241628193	1544120945	1442431509	887136135.2	734225386.2	1315110946	467784151.2	786755148.2	129213825.3	1747530652
Com_263_neg		C20 H44 K N4 Na2 O3 P	504.25836	5.657	503.25098	No results	No results	No results	622941745.6	617116092.1	648362565.3	625061520.3	630974895.7	784154591.3	375768803.2	264504788.6	629363784	467683791.3	674042151	1219467870	769064278.2	1743875572	416377722	496330811.5	657027322.2	455441675	341920852.3	336112701.8	866340718.6	680376533	371386720.5	152923228.2	268744558.5	382295437	484642639.7	596704770	1129280404	448039052.3	539795644	748161894.9	300143871.3	319596077.1	524511686.4	856342060.1	569812014.2	511672303.4	738908841.9	679766840.6	569713945.8
Com_264_neg		C33 H47 N2 Na2 O19 P S	884.20172	5.586	883.19537	No results	No results	No results	1032580138	1035922034	912900380.4	888146302.2	933268577.5	557543424.3	1311585679	788657756.8	1069451310	757411553	1096307393	579893151.8	1481719947	530103550.8	1326436217	1404273299	1397525797	539286919.9	702655944	593162098.9	1155746188	666855803	752101658.1	1058581369	1736711263	1336312654	993210699.6	1033809262	1597046763	1048492851	788560453.1	1481534853	618952512.9	679977160.5	1005396530	1091570127	490897499.3	851003142.4	1255645055	809787720.3	1277778562
Com_265_neg	OxPG (18:0-18:2+2O)	C42 H79 O12 P	806.52017	9.037	805.51282	No results	Invalid mass	No results	436832639.1	426382920.2	479056608.2	447771061.1	441378299.3	1158443504	637605508.8	577750490	969268185.8	844711681.2	247537569.6	323197862	927133835.2	386911330.6	341226877.5	1298936379	1735496518	353544036.8	357445976.1	295409595.7	59987389.75	345358846.2	69062260.48	97172465.8	587747861.9	265486330.5	990888731.2	1295326280	414197797.2	593449299.6	638769672.2	612756891.3	338628847.7	73376886.03	89949514.23	552454303.3	287151896.8	317072437.3	246624442.9	584675362.4	275498661.4
Com_266_neg			868.17256	5.564	867.16528	No results	No results	No results	718578380.5	751890303.5	735228577.9	678124951.8	648126383.3	1627065155	696834180	924833676.3	935888924.6	1729412217	609656760.5	730774665.2	611742970.7	599039772.4	1196098505	486776025.6	717423731	533783625.1	404030773.3	302169753.3	391146332.3	654048052	379140413.9	873379065.1	896787899.6	763535728	668174536.8	743951370.7	323106103	908424392.9	448281704.6	311875091.1	716018809.9	1721604485	898165309.2	853599745	605384892.6	454685900.3	335468048.9	812902066.1	556747207.8
Com_267_neg	Timosaponin A3	C39 H64 O13	740.43712	7.235	739.4295	No results	No results	Full match	509358490.3	486756036.8	512740706.7	492822654.7	497773057.8	391184018.1	1130518804	445725223.4	434332214.4	579384959.6	658409899.3	268641434.2	295795451.1	201645814.4	1141606289	304562997.4	707375930	448862486.5	426783086.2	287959136.1	150594797.6	511144484.9	202234852.3	94253105.02	304895277.7	408346765.8	517570862.3	1165281433	596524346.1	1720763929	694021476.8	566249265.6	682661439	237189018.1	436090923.3	982156350	158392337.3	99504440.31	246495275.8	584881168.9	422659651.8
Com_268_neg		C55 H41 K N2 Na2 O5 S	926.2143	5.586	925.20624	No results	No results	No results	847330512.4	778267866.3	803578713.9	829741856	812016230.4	931908613	553024110.4	1608340391	680640426.1	638355521.4	1083216300	1009962431	667508061.3	372036713.7	1320581721	989064819.3	594825705.4	919557264.3	919475197.6	610735255.3	565884695.9	883139873.3	660521835.8	379151796.3	1009531586	1173674719	859561770.5	1713833075	758246915.2	997825919.5	1054070091	762280001.5	1172564260	458439830.9	590658090.1	602269720.6	325886290.2	1065909937	794342065.5	1154442940	751507975.3
Com_269_neg		C50 H55 Na2 O15 P	972.30762	5.731	971.30017	No results	No results	No results	631533314	671734407.1	634423977.2	563405190.4	517828391.6	538755123.9	771915406	295758771	42289470.02	317032686.6	340648833	597412284.3	65623121.34	1232727817	54924317.71	436654895.8	195914390.6	162900692.4	345859362.7	97581324.13	595344513.3	1122018810	515746959.6	1574776239	246427509.3	247118789.8	535692869.8	263404451.7	663434118.7	361939772	463531233.3	678469519.7	305148514.2	726122348.8	545532545.4	639875573.7	747173690.9	986602348.3	1711697695	192842774.3	478723432.8
Com_270_neg	L-Threonic acid	C4 H8 O5	136.03746	1.357	135.03017	Full match	Full match	No results	419100921	432810116.6	502453270.1	496217777.4	486928354.3	687179946.5	380210981.2	556475184	391529574	431429609.7	158932389.4	127823893.1	212785908.1	242262108.6	392670744.5	318149619.2	505385437.1	463712028.2	322330926	255439240.2	177891730.2	161857175.3	1709336748	822383829.6	359095124.8	303779458.5	284549762.7	552804687.5	354072090.6	544985083.7	247758308.8	254258618.6	1225476475	340493236.9	287804990.8	337983780.6	539022441.5	532201497.6	189123143	655276377.9	450854879.4
Com_271_neg		C13 H14 O11	346.05424	4.85	345.04694	No results	No results	No results	387487641.7	394544234.3	403593058.5	436746781.6	389280111.8	507437787.1	276719130.5	340526665.2	226300777.2	366211482.2	127531065.6	168741180.6	199336412.5	543728119.5	133614255.2	224020641.7	576800792.2	412670745.8	178346890.7	33598424.88	255069926.7	196875752.7	526025595.4	448754681	195645973.1	184978641.6	225044827.3	294626450.9	144937246.6	401399863.9	141467834.1	348329863.5	1691693712	65325210.7	520553758.1	123546132.7	472324269.5	1567151171	135770804.2	384519659.3	369996169.2
Com_272_neg	N-(1,3-benzodioxol-5-ylmethyl)-2-methyl-6-(trifluoromethyl)nicotinamide	C16 H13 F3 N2 O3	338.08539	1.425	337.078	Invalid mass	No results	No results	631540237.1	927556486.8	915050163.7	971808617.5	1002734698	1316376936	653893541.5	634068497.3	772718542.6	1002650186	688939216.4	1687700807	1011912444	1415786209	623922111	813817337.8	681622878.9	1333795878	1163381530	997415137.6	802068961.1	1152375206	1087303077	622149622.2	430434229.8	618209685.8	762077489.5	845364516.2	754647413.2	698997680.7	845774712	768237151.8	579539717.2	791907966.3	826231597.3	1038304575	1601106677	854547203.3	940108607.8	870300512.3	1097470504
Com_273_neg	1,2,3,4-Tetrahydro-7-hydroxy-1-(4-hydroxy-3-methoxyphenyl)-6-methoxy-2,3-naphthalenedimethanol	C20 H24 O6	360.15791	6.139	359.15067	Full match	Full match	Full match	263147336.8	284925902	196743511.8	181335717	190274067.3	8997111.497	85299190.25	53325448.91	6205175.46	4983341.787	14024877.75	15755246.11	65649007.38	21981585.38	10819495.9	9373022.821	6520053.326	687984188.7	767700639.8	103742157.2	292740827.6	84881860.01	200418496.2	25737613.46	2208010.263	49121895.72	14294415.6	10111917.23	6523901.124	172184258	358675675.7	28336947.92	115817093.9	58301007.33	3685679.39	60305120.15	1675553488	5182718.182	44697119.12	316230344.2	1090228930
Com_274_neg			881.70009	5.59	880.69281	No results	No results	No results	869496052.8	788507560.6	829742110.9	810092141.6	817064731.7	679473483.7	1338674546	591914929.7	854837879.8	336932668.2	616115976.6	491173110.6	1442508632	601538797.6	574805006.5	961204864.9	1231420833	552025706.9	706116646	910470423.3	1256163211	670001402.5	1206224356	691244786.4	1001181535	945141577.5	727264083.3	912559851.6	1668924482	737240661.6	560431757.8	1501268416	418587569.7	567038386.8	711687532.3	1110154661	497822886.5	849152642.7	1573139999	383387080	1360382691
Com_275_neg		C20 H12 O7	364.05908	6.562	363.05185	No results	No results	No results	125517049.9	127235519.2	105961147.3	99691945.2	90322824.9	14702728.74	8964847.182	7361129.863	9303631.967	9300378.25	4949665.575	10716621.44	9832276.269	17808230.11	1917171.593	37444703.8	3729090.556	1664211629	657737378.3	176411459.1	568386226.7	43929979.79	113040893	17153339.1	5003771.17	3701484.134	4297992.073	4971775.411	6373606.72	6793357.569	2405751.648	7345274.416	9110644.005	3952254.895	16251752.77	10451346.9	723596589.7	14407035.63	25343696.12	25293874.54	443671716.2
Com_276_neg	Wulignan A1	C20 H22 O5	342.14732	6.16	341.14008	No results	No results	Full match	244464673.1	262529167.8	178135511.9	164435360.2	175264431.4	7662154.3	83301583.11	51913620.81	4656211.407	3894062.31	12618783.12	18600388.52	63238453.34	15652382.43	9550804.421	8205455.537	5379221.596	672946263.7	628480535.1	99067728.59	68167280.46	45165521.3	198614982.4	24238477.55	977993.1236	34943201.89	4919547.532	8796580.441	2397793.464	59981034.42	130721711.2	24096939.1	41351710.53	51106705.55	5574759.755	58284344.56	1663383355	3866740.123	41832083.07	306725494.1	1063114250
Com_277_neg	9-HpOTrE	C18 H30 O4	310.21494	7.457	309.20767	No results	No results	Full match	436844465	427134743.7	395423526.2	357424960.6	344404527.3	770846557.7	387819420.2	274740643.2	620330259.3	445380451.4	258566439.3	397685195.1	347989305	1656440195	225664755.8	521771016.1	324317133	907016270.2	1660701931	231716049.2	1043624200	206711842.5	67364765.3	41234847.11	154863895.1	160728484	321401469	176622744	59836295.33	387943146.4	213132167.4	285569336.9	597740714.3	35908711.17	457609168.1	293312426.8	590852796	72915228.37	174969471	147125764.8	397841852.5
Com_278_neg		C21 H14 N4 O8	450.08083	5.442	449.07358	No results	No results	No results	900805905.6	945770649.7	935923534.5	891082646.4	882716143.7	1047209499	606785123.8	304475839	732442441.2	346803615.5	331957271.7	1610134767	685452126.8	1253812725	693028515.3	1098649407	1058847479	201932624.5	438055729	256841174.4	6748549.618	1656844028	829537875.1	1498738233	332646203.5	519800468.4	496254738	945609976.3	161478444.3	166319253.2	210244846.9	773359476.1	1484760679	1414714201	1421969494	1160906932	548163005.5	1419865652	1023977369	919245521	438839828.8
Com_279_neg	Gluconic acid	C6 H12 O7	196.05863	1.307	195.05133	Full match	Full match	Full match	912062736.8	953211676.3	993913651.6	932297954.4	976310994.7	1388297104	725876685.1	900975395.4	1045386273	727611166.4	740379461.9	695022097.8	805919123.4	702489494.7	774214213.9	804316731.7	1152080635	1126391542	1054545179	624501944.3	1599115812	1055107186	1656814709	1024664093	1029262102	893774579.4	877122416.6	841530388.4	707687662.4	1205355597	852581421	809836067.3	1618549593	713087367.3	956557502.8	843958978.2	844098773.7	1084361823	344544136.4	859431784	1190668890
Com_280_neg	Maltotriitol	C18 H34 O16	506.18558	1.415	505.17929	No results	No results	Full match	1060830214	1055755937	1028752501	1003202987	1021321281	928113142.1	1098218830	532052470.1	1106543306	1113081480	1126599549	584775673.5	853156999.9	1000209980	1136341129	1057436412	1652392535	935923023.9	919732457.6	691683837.6	879201037.5	838961203.3	597650246.9	577517189.2	705342910.4	1149978359	1254904209	1179189203	829902191.3	923813014.9	1162857986	1450617249	890486923.8	794514623.1	1305230541	1381665430	1193720443	1060964722	596561984.5	1196980973	1165016452
Com_281_neg		C12 H18 N2 O6 P2	348.06399	6.298	347.05676	No results	No results	No results	270535184.1	288042079.5	325529487.4	279215970.5	321571355.9	156403665.3	151692006	86059048.01	238919462.6	72072757.52	111966035.2	246696580.1	283433995.5	254086336.1	9417329.706	199773628.3	22280013.73	1650253277	708397392.1	213798269.8	573290297.8	349877009.1	672635324.7	619968534.2	62316810.45	57245452.22	129753906.2	91289619.26	172934136.8	272849466.3	77171170.97	293316975.7	174820433	82670616.97	376635144.5	261650721.6	841558038.5	281977038.7	279657622.7	21661908.11	657996980.8
Com_282_neg		C19 H27 N Na O5 P3	465.0995	5.796	464.09222	No results	No results	No results	897117678.7	930634742.9	951947586.8	931176124.9	959489789.5	916972038.3	669455063.3	707801270.2	716412171.5	709789509.7	1426028590	1039442225	702614583.3	511739779.8	1444364589	1533415660	883359913.4	1212212870	1288507043	891039174.1	688907505.5	721295319.4	783052122.6	496964185	1256140392	1628835880	1417438189	830690119	782260177.4	1456069439	1639509503	1111060673	755164082.4	934676455.9	958706172.8	907450413	1127868120	893937396.1	970446962.7	1001471307	910574998.7
Com_283_neg		C23 H50 N2 Na O3 P3 S	550.26393	5.649	549.25677	No results	No results	No results	548844583.2	555291394.9	569150598.7	547183446.8	551760936.4	655725446.5	335886392.1	208623496.8	512739280.2	395779128.2	601856829.9	1103890559	686799041.6	1638122527	345933847.8	446260518.1	529715218.5	387195644.7	283889736.4	272156064	778829620.9	603598878.5	319148323.4	130990376.5	221509424.8	339293885.6	423836029.5	509800696.8	981981084.7	389743995.7	489227649.7	707903628.2	269566752	307881372.6	481584174.4	8189294.581	491945570.6	462652804.5	672405593.6	584341809.3	494566325.1
Com_284_neg	Caffeic acid	C9 H8 O4	134.03703	5.364	133.02975	Invalid mass	Invalid mass	No results	180828668	172980234.1	180039382.6	198997146.5	196479475.9	260407606.4	339221137.5	1634466902	218992466	196310424.8	399197407.6	154860069.2	62803880.18	61855496.21	1190031948	198790990.4	246404828.5	282196518.5	171474503.7	238479485.1	432205816.4	117211168.3	91514125.76	303878674.7	731683857.8	362669685.9	182388034.4	127878197.6	49811121.62	170514868.9	72002701.01	52125393.69	91752753.98	82389964.23	122957051.1	98793183.41	67189630.75	58060120	51195538.57	212969857.1	89987669.14
Com_285_neg		C27 H18 N2 Na O6 P	520.08064	8.645	519.07312	No results	No results	No results	193134211.1	188375019.2	205132102.1	200191583.3	172090315	142737638.2	114145344.6	53591422.12	159027679.3	62252040.19	39210041.41	237845347.3	213495321.1	249763736.9	8132728.004	191564438.9	9207922.696	134796383.7	136924787.1	116757830.6	66995493.76	268779068.8	356277716.6	1632095374	58307570.82	35103847.04	66122485.58	31487727.72	234408315.8	84989216.79	10279249.95	136763542	77832131.16	61475571.21	291821133	89588537.3	149015638.1	232600327	237074472.7	6892802.314	121354470.3
Com_286_neg		C20 H18 K N2 Na O2	380.09038	6.031	379.08292	No results	No results	No results	733140417.3	707855933.3	854976151	849736423.2	886139502.7	665972926.4	296070569.9	189516951.8	1292670561	153757355.7	385944808.8	950376018.6	1630886266	357966592.9	4198923.358	434096877.3	4745030.921	253092802.6	538366002.3	1094717691	78515426.72	1328557951	452362296.4	1456478181	107633458.7	170566788	394713145.2	69568598.55	758814082.6	924958717.2	35867191.13	1207721802	697396024	44627318.45	605081543	913453277.2	517179556.3	1208476206	1279084172	3349503.928	605942618.8
Com_287_neg		C26 H39 N4 Na O3	478.29433	6.501	477.28696	No results	No results	No results	601484572.2	536095990.4	583752212.3	527173666	535594427	1585870069	711036502.7	203630240.2	1102823493	62450779.74	831763196.6	296272469.2	80937223.14	605483822	234853267.8	302431712.4	439420056	1270755708	504118620.1	799016123.8	577628626.1	765654566.1	1626620321	490694309.9	326507453.1	597779358.9	485101820.5	379559640.2	640401031.3	839276900.6	52361344.65	1227108495	154660161.7	559262199	752105456.8	216060384.9	36834052.55	348898454.5	726309901.1	655963135.8	420310497.5
Com_288_neg	Caffeic acid	C9 H8 O4	180.04256	5.363	179.03526	Full match	Full match	Full match	157218245.3	160539913.1	165400160.7	174161293	171665525.6	238393458.2	327246197.6	1621341123	204314254.1	182241965.1	378729212.6	137254896.4	50789114.17	32927140.24	1173195461	176561558.4	227347115.9	258319379.8	155703327.3	222175511	395036941.4	81213877.06	77729191.29	287283352.1	719076792.8	350669586.5	167765040.3	96383550.82	26223790.32	153447691.8	55192660.42	35971426.37	72372970.66	61259096.22	87029981.12	77273778.97	50890503.81	35153319.62	37143287.57	190615376.6	72487676.95
Com_289_neg	Ursolic acid	C30 H48 O3	474.37213	9.309	473.36658	Invalid mass	No results	No results	1271316458	1171041755	91916299.33	88396282.34	77217575.34	38281170.03	146709963.4	63173862.01	85476291.02	159367374.5	51780109.59	46047583.44	73782092.78	189570194.8	158186039.3	147556886.9	436039276.8	278864240.9	381622806.6	157777041	99429575.11	70470206.83	621612428.9	17152578.3	78999108.44	129571383.9	131188377	248892375.8	124800171.8	82896264.59	36339240.05	78079777.49	91584366.31	28079797.58	23477798.36	28981664.03	173025627	21215197.01	43017015.25	131619362.2	1618930760
Com_290_neg		C36 H43 Na2 O15 P	792.21372	5.426	791.20624	No results	No results	No results	697652985.5	845764383.3	684122055.6	687827312.9	762207427.2	400098319	1092789849	363324205.4	622320937.5	551212614	603248683.5	218041713.3	1070684644	1076904824	207804008.1	1352647686	1018291055	401894586.3	439566896.3	450516236.3	768452196.8	766876118.6	846152295.5	642050237	431289060.9	450967790	509488438.4	874701245	1609326445	490706852.8	412257023.2	757027965	181334135.7	229138559.3	832057778	833977219.7	327063503.8	1078605372	1077944658	598794216.6	1096151064
Com_291_neg	6-O-Pentopyranosyl-1-O-[(2,6,6-trimethyl-1-cyclohexen-1-yl)carbonyl]-��-D-glucopyranose	C21 H34 O11	508.2168	6.038	507.20932	Invalid mass	No results	No results	851486620.6	821513794.7	842133308	846759290.7	847902454.9	1369879268	768989851.1	365593248.2	842124569.8	1035243775	587359451.9	839017403.4	1133670834	1007949570	7197295.589	512066399.5	1451981356	518664569	494084722.7	413899161.6	992290168	580193530.9	729619279.8	390490965.1	257071419.8	436197463.6	651793644.2	1561814538	1604709945	534572508.3	1608916517	737408688.2	638997535.4	259315010.4	797211769.8	1034601525	1193891080	890002959.1	467537220.5	1219382210	757401894.8
Com_292_neg	(1R,9S)-3-[(E)-2-(4-Chlorophenyl)vinyl]-11-(4-methoxybenzoyl)-7,11-diazatricyclo[7.3.1.02,7]trideca-2,4-dien-6-one	C27 H25 Cl N2 O3	460.15924	5.26	459.15186	Invalid mass	No results	No results	739092049.9	633283346.4	779618631.6	755210352.5	755701211.6	1044358160	449103160.8	428044165.7	629712515.9	501862102.7	1500813450	1337582986	688533006.1	894480333.4	738176442	716843889.7	706838613.9	575470496.6	455539043.6	578788592.2	1608531425	1112460686	832460128.8	303085912.5	492270660.7	974526453.8	648612927.8	434145502.6	990773086.8	693530610.8	1390678920	885464823.6	403625441	392366287.4	442334670.9	1056536250	996872584	512464107.8	809086318	591743217.3	875466416.9
Com_293_neg	(20R)Ginsenoside Rg3	C42 H72 O13	784.49961	9.985	783.49243	No results	No results	Full match	336378674.4	363902502.5	601914482.6	304526447.8	510655130.4	67294538.28	402808652.1	30987390.11	253130664.5	804294851.3	242920248.3	697389887.4	239213506	837653600.7	255181777.5	686289272.5	259833817.9	97323394.76	70305224.95	11727358.2	73226336.7	244392251	84135820.1	96840366.01	973898390.1	498056978.5	268391473.9	1606080340	381299695.9	293092302.1	192641383.5	469308372.6	233792870.3	147268815.2	1099788522	144767752.1	39230442.73	223782813	423235963	295413166.6	276838716.8
Com_294_neg	(20R)Ginsenoside Rg3	C42 H72 O13	784.49932	9.829	783.49164	No results	No results	Full match	97469609.56	97152730.41	601914482.6	100462635.3	510655130.4	12941621.56	134426842.2	7644473.274	64808755.07	210675460	242920248.3	697389887.4	43351243.07	229005184	255181777.5	142075044.3	87202797.98	69078147.47	7594174.878	396301.61	73226336.7	244392251	68431300.78	30966659.82	262740753	120553007.5	60032670.64	1606080340	61892559.09	73314322.71	192641383.5	157056068.8	233792870.3	147268815.2	286524204.4	43564773.44	53139910.71	81137637.49	91783577.73	105814759.1	65249764.99
Com_295_neg		C15 H26 N2 Na O6 P	384.14267	5.424	383.13547	No results	No results	No results	511915939.6	494994226.9	545312070.8	522909659.6	509936333.5	376912513.4	411735557	283696845.2	407546281.2	294763646.4	798629724.3	854984746.4	395508214.5	837315672.1	583990067.3	1036018663	452529618.3	537056320.8	136587419.1	465421617.2	1602811997	602044464.2	642873098.3	179378763	328333099.4	532213693.2	411533295.1	217097777.8	1078750916	898584227.1	546983272.1	476963313.7	183831649.9	380378300.1	487056354	825329483.9	269675439.8	265519630.1	343976784.3	304084895.3	249562348.9
Com_296_neg		C31 H61 N2 O9 P	636.40989	10.121	635.40179	No results	No results	No results	318260877.9	299959743.6	308746400.2	284816072.4	275780279.8	39035205.59	229965487.9	11113678.85	225510029.6	510736844	69541012.77	233937729.3	251204983.2	365242475.6	380185636	832939631.6	77678766.81	90579561.89	45432635.65	18328405.25	66864327.5	124414346.4	37148028.62	91560142.24	1221847471	365819877.7	176105531.6	1602655890	510990896.7	79862398.88	22089179.67	365311873.5	194947999.9	83079381	469005960.4	78608541.87	212975969.5	72727509.1	242277335.1	361148255.5	301479210.8
Com_297_neg		C10 H12 N9 Na O5 S	393.05726	7.347	392.04993	No results	No results	No results	116118593.5	138678387.2	152139557.3	161477459.6	182715274	46995263.11	26117683.53	10702280.06	35264868.96	11923754.36	9246473.846	41791615.57	49943899.38	74115639.56	1885307.722	24920564.2	4628118.188	1587632183	649830356.7	164599195.6	366377421.3	113192527.2	172329882.6	40733174.67	8157259.834	9310794.758	17975334.46	7012178.392	28138725.17	26737285.54	10378448.93	46287692.5	34966748.14	13926687.23	104705591.8	67489244.21	1039187972	83447928.48	81531090.57	16460896.9	588345393.3
Com_298_neg	2-[(1S,4S,5S)-5-Isopropyl-4-({[(3-methoxyphenyl)carbamoyl]amino}methyl)-2-methyl-2-cyclohexen-1-yl]-N-methyl-N-(3-pyridinylmethyl)acetamide	C28 H38 N4 O3	524.29981	6.495	523.29236	Invalid mass	No results	No results	593353261.3	528174746.8	573892247.6	516902460.9	525925628.8	1555803832	699517602	200684703.1	1080186171	59889595.04	819437786.6	293040857	77568808.47	598294837.9	231430631.1	299891821.1	430991066.9	1239362698	494886410.2	782138084.6	562957097.5	746227198.1	1583933024	481122332	320990726.6	587015804.7	476264219	371071312.9	628909422.9	823432603.5	49988529.51	1196748130	152216466.7	550724819.8	745653336.2	213771777.6	34084735.45	341042202.1	707946023.9	641739485.6	413804987.7
Com_299_neg		C24 H38 N6 O14 P2	696.19203	5.213	695.18475	No results	No results	No results	548184318.8	536751754	510495732.3	469403250	458275125.1	239373101.3	1407468395	293743470.6	98656587.48	161190786.5	131936639.6	46577225.16	119169954.1	1090622291	221121100.6	223313764.3	185106208.9	106953210.5	52321283.26	141759149.2	246912541.6	1580349701	184259570.4	297196621.9	157116781.4	142092660.9	122791627.4	1103407585	408437401.4	97553931.13	141758284.8	216866172.6	306504525	220001730.6	885777616.8	148610267.7	134795916.8	628423054.7	138686607.9	758057917.8	154210413.8
Com_300_neg		C24 H37 N5 O15	635.22861	1.457	634.22144	No results	No results	No results	90484136	104296149.7	93261458.1	88802269.51	92310708.13	28688049.47	57927461.3	121473429.9	1621174.98	6637423.259	3450092.645	2165852.199	1485594.481	303082805.8	66056610.36	68334966.53	2487124.346	313771252.8	1465706.361	1373139.992	2164247.342	151412573.7	94187434.18	3240800.265	2026143.127	2343535.99	18204294.45	6030112.455	1578591373	2565039.922	97477187.24	9209172.521	20701803.98	6453550.838	2049609.659	3678967.371	2412332.873	66781617.96	251945244.5	89010218.87	3497719.784
Com_301_neg		C26 H44 O10	516.29476	6.956	515.28766	No results	No results	No results	355771845.6	353033551.3	360184451.4	348307977	355273005.3	178680954.7	382959972.2	343960297.1	110731676.7	206957175.3	77476403.51	323311373.1	475062858.7	208217865.3	160718596.3	94141831.32	105218006.6	756161703.9	644696586.2	456715982.8	354932265.5	515952919.6	287777938.9	134798480.7	30087171.36	130556592.6	71413700.56	131414280.1	39675478.55	257851404.7	368176385.2	417345501.2	33076972.8	494408975.2	281975458	199421976.1	1578521072	41551579.53	494126459.4	809933710.3	709110009
Com_302_neg		C39 H33 Na2 O12 P	770.1506	5.718	769.14331	No results	No results	No results	408356731.5	397098943.8	162426852.5	339890244.8	300458768.7	49882119.31	239360507.5	15641478.87	40727987.39	4448233.175	77851744.8	296515238.4	84881012.15	533834646.8	2470411.684	90301773.66	11383531.97	26440652.13	15335169.67	142409332.8	2451302.476	600151607.3	278855295.9	213273964.3	8191777.503	173711699.9	13242420.58	299246860.3	893653913.6	22593364.86	99445927.73	628962833.8	216014180	420546003.8	1180512665	803667050.6	1182695726	1354065896	1566270865	18055424.27	66259869.01
Com_303_neg		C20 H20 N4 O6	412.13849	5.825	411.13065	No results	No results	No results	224907431	236210245.1	186227644.5	184731043.3	178564926.1	9100129.969	163127732.8	172600914.9	719286901.9	558510568.4	397095348.3	239568777.7	81822544.39	2443446.591	333666983.8	128863828.9	758191746.1	1129800509	62234898.79	1869950.189	285770509.5	12542690.53	1564873268	3809143.58	103587805.6	324385752.2	2077567.79	415268528.7	43272676.73	155165485	13901515.94	1031867523	293882310.1	24777521.85	27577095.13	22297985.91	156546986.4	688488709.1	31525260.37	161138534.2	126189288.7
Com_304_neg		C43 H68 N4 O7	752.5093	10.184	751.50226	No results	No results	No results	168514825.3	215728051.5	222892429.1	187543753.7	163837570.4	77338892.01	220552706.6	14989995.14	185684758.7	421450908.7	193099467	203164655.1	97398493.76	1562540336	143528515.8	483063379.4	99496543.89	174394821.2	142700768.3	2532032.063	46878366.93	105036840.7	15961457.58	89111907.96	677280216.2	235377628.5	68011902.93	562080738.5	252729868.9	152603527.4	47925531.98	288227975.6	103548549	77653589.47	1163171447	112736257.5	118494036.3	158972933	268974063	292586587.6	215656752
Com_305_neg			946.25801	5.615	945.24902	No results	No results	No results	790788235.3	877305899.4	930166067.7	789730752.8	677876074	497416450.5	921837979.7	796570170.3	717939699.2	911024394	677042216.2	786468009.4	840334956	758734888.6	372893340.1	724014911.7	490007224.1	899593236.2	674480836.7	1140067134	733672642.5	455116054.8	1560575624	1169101970	438895427.5	456228759.6	601415960.1	504398201.4	497598618.8	512091152.1	410787732.8	833774863.9	777334653.5	406018067.6	1285893908	1127012553	939307465.8	820074581.5	834962218	325492304.6	912258077.5
Com_306_neg			928.30417	5.822	927.29474	No results	No results	No results	732686983.7	358193437.9	265340107.5	668112708	590676453.6	190960727	764182341.1	650204943.9	1104126537	1009201219	940896432.9	538444876.4	552289225.9	91384093.46	383059567.1	556038643	853621801.6	807817273.1	409800143.5	151066821.8	850898689.1	434738842.3	1521266364	595085398.2	526383981.1	682636288.8	161694261.2	657311129	461238109	556150804.1	539711894.8	1141867050	626848061.6	417526985.7	384366013.7	292156040.2	554461456.1	1559304210	855527253.2	391708798.3	460316238.8
Com_307_neg		C11 H19 N O8	293.11145	1.879	292.10416	No results	No results	No results	109412913.2	108309296.6	84036812.63	74764248.6	110047037.3	68235046.63	56766001.21	126455311.4	1161984.866	10802200.95	2358045.967	1344651.994	1164102.547	478909572.4	96531292.96	83957346.95	1614280.418	410301603.2	1321137.905	839485.493	5439579.013	134117579.1	172341015.2	1518575.409	932139.8398	1199730.469	31148099.65	1177038.603	1557499329	1121701.102	118741817.2	7421817.3	36082666.11	1083257.937	1440872.105	1447462.941	1446369.933	108174842	301500121.5	94925451.69	1390116.086
Com_308_neg			864.17902	5.56	863.17053	No results	No results	No results	721579316.1	727860984.7	737990476.8	641849866.8	548552031.2	1535945866	694860211.6	890894924.6	905589179.1	1554041771	539441368.7	642185360.2	643784238.8	610820052.9	1084695920	469554295.7	690026650.3	482570919.7	413272843.5	241688960.5	428949172.5	579587297.3	430458992.7	891586613.3	678273922.1	661811226	718652105.8	644472429.3	397431938.6	701462027.7	351499397.4	315381568.7	622290477.2	1197818941	778523242.2	811971430.7	619646414.8	383146944.9	361484173.8	715924809.7	555101579.9
Com_309_neg		C25 H17 N8 Na O2	484.13819	5.738	483.13095	No results	No results	No results	520772734.2	518836058.3	445543962.3	476665011.7	537067179	609754267.9	476061685.7	586701113.5	319421467	161547927.3	420671346.5	1174301464	456295115.6	1197824601	241418552.2	322758548.3	193244513.1	198976901.6	333296941.3	846810384.8	109435956	1214871993	838391193.7	474006052.4	147217370.2	196702140.6	172000284.3	407981959.5	433989817.6	277421319.6	683602904.3	628777332.7	663262857.6	510940229.8	1032787252	789247334.3	669602053.4	1545537903	1146590314	481783161	557150867.4
Com_310_neg	Hypoxanthine-9-beta-D-Arabinofuranoside	C10 H12 N4 O5	268.07972	1.383	267.07248	No results	No results	Full match	792255927.1	846209837.3	911814307.3	914450446.3	913157533	909065828.6	606110306.4	523319931.5	793082975.8	480604638.4	936081401.6	1246150277	795825415.8	1541407903	630835355.9	745210004.4	407477259.7	891132107.8	848620319.8	900534780.8	1373177767	1222440005	522935767.4	473174856.5	504153685.6	663488185.6	696516979	733296024.7	835844507.9	689755204.3	763366116.1	1002088276	618453619.8	768790177.7	847437618.8	1052126556	1158716121	841644001.7	791426552.2	928943909.5	1103161367
Com_311_neg		C44 H52 Na O8 P3	824.27692	5.84	823.26996	No results	No results	No results	12010431.15	228705082.5	8714193.206	178343153.2	171282586.3	7641649.592	13972171.26	166988816.6	703602032.4	546269341	385585956.5	231817693.4	26745227.17	810731.9554	324984501.8	22819515.27	744564451	1105939633	56537801.51	655318.1299	273844983.6	10139564.11	1539706920	861156.8746	5817338.589	317673296	719427.6782	402836775.7	17513642.59	147079898	115126703.4	1005912092	284735369.5	21387021.31	23465796.68	18999042.54	149316606.3	671130519.8	27643744.95	155746942.8	119879440.3
Com_312_neg			864.18315	5.572	863.17621	No results	No results	No results	154200782.3	203444936	10732926.51	158059990.6	115790080.4	1537251295	170709329.2	199066356	210003543.6	374401242.6	134354242.7	165692845.6	130053283.6	129774034.7	193465474.2	718863102.7	173295026	76445525.08	100990454.9	242788718	108992421.9	137568688	113135922	194089981	166506936	9992669.766	285312863.3	158189026.9	102309130.4	147641962.5	88034998.96	77558822.69	144351325.1	13485305.99	187547347.1	211739141.1	620679689.4	6068353.517	63716582.39	135516072.7	137180083.4
Com_313_neg	(-)-Epigallocatechin	C15 H14 O7	306.07441	4.851	305.06705	No results	Full match	Full match	103775971.6	112029467.6	90319270.85	80102954.25	92952617.77	27007541.57	81811411.64	92626093.7	42493653.5	7957488.234	65543660.17	143074871.1	15565661.06	61721887.91	236916036.9	93480592.8	145340236.8	88283216.87	50590144.03	41739722.34	4889103.214	53384840.16	79393725.93	9492208.145	19764033.34	74020152.52	39172690.6	69364074.19	17879716.8	99362525.15	298702628.8	79119977.84	826966203.8	1526962546	102417940.2	106223739.8	145340755.7	121488007.3	24567122.12	407801689.9	129363446.1
Com_314_neg		C17 H32 N2 Na O10 P	478.16982	5.273	459.15201	No results	No results	No results	710050023.1	609425141.7	746304094.8	728543659.1	743028761.7	953837996.1	405566746.8	400721937.4	607084187.6	469191672.7	1446753454	1301315329	657451342.4	873013157.9	709907716.8	694704936.6	691954948.6	544909467.9	412231435.6	554692119.7	1526755197	1085504794	775576449.9	285243733.7	458369512.6	926611906.1	597223506.8	390268699.7	947825149.7	672517452.8	1316647943	855683904.2	388377043.9	374506622.6	387860437.1	1024525673	963466188.9	483203246.7	774172081.3	574624201.5	829744740.9
Com_315_neg			891.1806	5.537	890.17334	No results	No results	No results	858832887.9	790429156.7	1008930507	898651654.8	870368366.6	1233866361	710640314.9	877620472.1	1096042173	1183623274	1158619710	951811085.8	742972429.6	565757803.8	1312105416	1016810321	811374707.9	934433773.2	987596024.4	669486268	622900513.1	686782948.4	704617603.6	757994446.5	1318996963	1278389053	1298663054	666030239.3	636869697.5	1525711922	931045258.4	606467839.8	731133480	1112508902	6323927.041	892172370	860660122.1	352163020.8	557020776.8	877577827.2	656232602.8
Com_316_neg			692.19671	4.994	691.18903	No results	No results	No results	654330714.2	661590946.7	644768687.3	705841528.9	626223310.2	431696105.5	890733622.3	1418938586	336274610.7	289883102.8	277252435.4	389833730.9	446590623.3	1419172192	655382641.7	484296695.8	349997233.3	156135465.4	171787475.3	1163123242	272515407.1	455239451.6	599424273.6	1525125042	395587359.5	288719641.7	316560939.6	940773676.5	507760344.1	351150373.4	182256778.9	262864976.5	570823783.8	1430562805	1201366966	444631820.8	380962527.1	460119546.3	773414363.5	937399794.8	350963116.3
Com_317_neg		C19 H26 O11	430.14844	5.296	429.14099	No results	No results	No results	482504221.4	461783569.1	508840485.6	489450446.9	475840674	349842822.4	373953549	289814924.7	370018093	284844542.9	734668480.5	816054616.4	369758024.1	789000560.3	565320088.9	1015709733	427700432.5	531458171.7	126039710.6	452116835.1	1525040492	567595830.2	636434416.4	155992325.5	296300427.5	489322919.9	373845674.4	196532422.8	1005736583	859046080.8	519428129	436482676.4	176009632.4	392080258.7	468747410.5	803941094.2	250271265	263617256.6	325690339.5	284754241.1	243460250.1
Com_318_neg	(1R,9S)-3-[(E)-2-(4-Chlorophenyl)vinyl]-11-(4-methoxybenzoyl)-7,11-diazatricyclo[7.3.1.02,7]trideca-2,4-dien-6-one	C27 H25 Cl N2 O3	230.07963	5.245	229.07204	Invalid mass	No results	No results	708280417.3	607644428	744344493.4	727275872.5	741414906.3	953326221.6	405300104.2	399281917.8	604697257.6	464393681.3	1444925694	1299564436	653879123.8	872703004.2	707099972.8	693956838	689165426.3	541210197.6	407923514.4	551170822.6	1525008111	1084087934	773848457.5	285128211.1	457157664.5	924522246	595313435.2	388879669.9	947041641.6	670228903.1	1314615446	855059392	388112893.2	372403199.3	387327520.8	1021986074	962144522.3	481495933.2	773825924.3	572733448.6	827730237.1
Com_319_neg		C23 H17 N10 Na2 P	510.11753	5.887	509.11014	No results	No results	No results	325801234.3	325441742.8	273703110.5	318014863.4	239623744.6	39395597.55	73039201.11	32367458.55	20428361.71	22851686.93	83848179.13	150159578.5	111595705.7	1345689213	84487553.48	58711512.15	21324066.2	22914666.64	72299902.98	193075012.5	28012411.37	946855148.2	303910668.3	71416138.4	25879660.84	69000235.58	30015480.02	57833503.04	380111291	144102373.8	151308150.8	1122299133	157768570.5	116431459	1520634928	442521819.4	568518988.4	461547995.4	898938569.2	47388623.85	82164818.8
Com_320_neg		C12 H12 O9	300.0488	4.847	299.04245	No results	No results	No results	388727900.2	388501616.3	409188377.5	430626670.7	383136604.3	496452916.1	271023167.2	333965429.3	225041595.1	362367109.6	127226785.4	166074943.7	198703927.8	543065390.3	134935371.7	222874729.2	563406731.4	412842157.5	177672459.1	29517440.5	253804388.4	195312079.3	526167227.3	440713241.3	194897724.4	184131514.1	224287876.5	291868304.1	144693118.7	397151402.5	140562959.8	345024996.1	1518264879	53418056.37	517742829.2	122915375.8	470999970.9	1475864123	135204281	379559997.1	365998902.7
Com_321_neg		C19 H20 N4 O4	368.1479	5.831	367.14026	No results	No results	No results	500090345.4	511469121.1	596976441.1	568604058.6	589012262	19394224.05	451104062.1	464252250.4	911548065.8	728394515.9	612239748.8	528728704.3	368785610.3	21498276.44	551942825.6	490047325	1040291481	1161671103	306205875.8	115532431.5	730316064.4	237799092.5	1509286464	237691087.1	551271887.2	749598955.1	40796286.87	903353927.7	319204059.7	579882533.7	478296648.4	1295404477	771206495.9	276275965.5	325554198.8	268134047.4	461649036.1	1224519656	365663820.5	544744596.7	493231502.5
Com_322_neg		C13 H28 K N2 O10 P	442.11202	5.405	441.1044	No results	No results	No results	488681777.7	494101999.5	555282489	572597210.3	596858196.2	82657947.14	304513867.8	345582744	11896343.74	93337020.84	112132939.7	142611238.6	912612018.3	534247918.1	14189301.22	435130194.3	3560331.281	105785569.8	29571773.86	183663908	22276301.9	871664107.9	613640205.7	1066032448	151815354.5	213156290.8	1193057587	937448390.4	1189736814	537844708.4	1508247954	1229429898	950039399.9	760120229	258871644.2	507642322	823652255.3	733474524.7	1041871430	398755826.7	228890694.7
Com_323_neg	12-Oxo phytodienoic acid	C18 H28 O3	292.20443	7.456	291.19711	Full match	Invalid mass	No results	391080103.3	386796278.9	355722853.8	322778371.2	309572024.8	681191786.8	351630213.8	246845435.4	563995200	405354129	236388874.2	363596828	314839394.3	1477174755	202767349.2	472390498.7	292900644.1	820846269.6	1501809868	208944991.1	949276632.3	186898329.5	61067543.8	39002003.02	139004016.3	144975571.9	291033692.3	162683060.2	54321667.1	354409184	191673922.8	260478783.7	543364828.7	32568389.52	418932919.8	265730964.2	536820895.6	65050802.07	157871017.9	133640444.2	365373057.1
Com_324_neg			598.13314	6.136	597.12396	No results	No results	No results	1183853769	687072.2537	606450.307	617919.8132	677651.9793	808979.3344	624213.3025	557355.5912	643578.026	576414.5756	139174932.2	654352.609	688756.9809	1200502.798	8943234.505	626170.0868	544493.4028	788623.7091	1501465478	588246.4567	700374.2015	731657.3074	850289.7398	15239865.83	552297.2888	569608.5133	561245.2218	491494.0803	878177.5757	638381.2924	530323.4582	692437.5502	551510.8794	485966.4437	948458.8081	772273.8111	747603.3057	1425653.179	947365.0288	551870.5466	707722.9666
Com_325_neg		C20 H16 N4 O7	424.10145	5.518	423.09406	No results	No results	No results	476862329.6	479261411.3	538233792.9	558097253.2	581078377.9	68116701.41	292628615.8	339460191.3	81218485.79	70055000.6	102733086	117024223.1	900085822.6	509141835.2	62116879.84	425682022.8	138199737.6	81323894.26	76953498.24	176354139.3	10056907.21	857163565.6	596887838.2	1055770479	144152887.6	195626057.3	1180157593	929585716.3	1179850904	525979411.3	1496977884	1214462071	938352394.1	735601867.2	242647912.5	494135916.4	792798726.6	718771761.6	1030313741	377506196.5	207179667.6
Com_326_neg		C52 H36 N3 O12 P	925.20363	5.508	924.19635	No results	No results	No results	792324238.3	756597543.5	774820139	732968837	704249846.5	973796014.8	345510786.8	767347697.4	805920410	1019801172	1122410608	814961323.3	492910858.6	345035663.8	1273329622	1054496556	561652040.3	998982983.1	1138494438	698701312.5	474641461.7	538748768.8	476894655.2	483052587.6	1217277692	1493694015	1255928977	571959855	434382861.7	1298341791	956013716	521397594.9	559630963.7	859350428.6	745581917.4	545445587.4	700060410.2	404224080.3	369025300.2	641922014.9	414776801.2
Com_327_neg		C31 H59 O28 P	910.29409	5.828	909.28717	No results	No results	No results	689609516.7	312725987.4	234591104.2	641327239.3	537685227.1	106916578	745022758.3	626148610.2	1036698002	1028033177	937407532.9	528221233.4	521330528.1	66762966.39	373179588.5	553238610.5	840777438.1	715153213.7	419021757.9	151088693.1	856423961.8	385786827.2	1445056364	592128939.4	537547700.9	686947116	89987429.33	637756406.4	433367056	567970596.6	502842920	1049534291	602241699.9	406095933.3	390157618.1	293776795.4	505135650.2	1493366564	804714619.5	385483438.2	461557634.6
Com_328_neg		C23 H36 N2 Na O7 P	506.21646	6.025	505.20914	No results	No results	No results	25014025.53	24539323	893822114.2	849649642.2	27268626.12	1276490412	771411847.8	32662791.46	859459087.9	990697857.9	609059383.8	923398286.4	1142726662	1105284439	996510462.1	11283523.31	1470057799	558871572.9	445389305.5	12121857.63	25952037.1	587133104.1	38307024.43	15479965.76	9592098.771	429233854.1	584915387.8	1375854578	1399774589	18333141.05	1483115223	710309250.6	71513327.45	10600152.14	696081732.3	257100343.6	29140969.44	33150736.43	398531075.1	23539889.12	222540205.9
Com_329_neg		C17 H15 N10 Na2 O2 P	468.09152	5.439	467.08374	No results	No results	No results	751717880.3	792885945.5	785103820.4	746991712.8	738499400.6	903418627.9	522459029.1	255975850.5	612028297.7	299366558.3	334024428	1341711948	574976877	1049228842	695691415	922183913.9	886140722.6	203412663.5	369237981.3	257985153.4	6369423.041	1416290053	830028326.2	1288148019	280552789.4	443130580.3	422042254.1	792555466.9	162670718.7	172878986.4	212356239.9	775220018.9	1482029687	1410386635	1420184637	997520439.3	548856251.7	1205755787	856696854.5	769039702.8	376496211.5
Com_330_neg	Denin	C33 H56 O14	676.36909	7.963	675.36139	No results	No results	Full match	524780404.3	521497414.9	501054764.5	490674802.9	476021676.4	1429695176	971190080.6	732968354.7	1476864041	637407329.1	388532754.5	758955912.8	668000762.6	556482598.3	1094926306	994377425.9	554448811	311501343	390773730.3	170254862.1	564865237.7	170488887.3	343126046.4	339474576.3	483786685.1	660313522.3	548066035.3	383196250.7	339136229.5	294492904.3	468725419.8	477834107.7	267301296.2	466415285.4	618868660.9	181005635.8	330877538.2	123090925.4	158032202.2	369687550.7	163662948.2
Com_331_neg	1,4:3,6-Dianhydro-2,5-dideoxy-2-(5-phenoxy-1H-tetrazol-1-yl)-5-({[3-(trifluoromethyl)phenyl]carbamoyl}amino)-L-iditol	C21 H19 F3 N6 O4	476.13305	5.424	475.12564	Invalid mass	No results	No match	471303796.5	476217631.5	477465459.4	436984496.7	476111454.7	548793854.4	254691405.2	210050993.2	326057351.2	148672179	140218687.6	472213425.5	292027159.6	599080277.5	125174759.6	218183813.4	282023805.5	733311545.8	203667211.9	64202607.51	52457098.62	464938289.9	723321698	314469564.7	137997127.2	235512476	275949525.9	631105752.6	157843217	313727000.7	197793096.2	681745335.9	611208256.5	82976349.25	1210075324	410650979.5	1474036970	928543727.5	774508183.8	275709112.4	649986972
Com_332_neg		C15 H15 N9 O8	449.10481	6.101	448.09753	No results	No results	No results	1009180948	1003852852	1004180823	954194260.3	963603644.5	1264905697	967460694.3	676612653.4	909872632.1	900170601.6	1077462600	735719040.7	1072257352	1005815588	1209951493	1245166655	1036169027	836343547	1095443184	747381547.4	1203767683	1050349720	1456938503	751025679	1423311670	1467340483	1234946755	843397390.5	993774339.3	1163242885	782071616.7	1163933599	732385880	826081333.9	1404133134	1126588828	755657905.6	1016243875	1097189843	889419304	1269488084
Com_333_neg	Plantagoside	C21 H22 O12	466.11243	5.129	465.10501	No results	No results	Full match	631150911.8	72442660.88	616842332.1	76648243.8	74007909.3	126864593.1	207806525	9853856.666	60318490.95	13589966.51	74908558.76	115127999.3	78766202.98	109472233	15050003.48	43833193.35	240183331.5	77279867.93	91933323.05	59303489.3	311930735.2	148357799.5	169142550.5	137946574.4	48113851.56	119564883	327202440.5	21995595.95	119564592.4	122244059.4	632370535.3	168492604.8	107554329.9	60227382.19	840573102.4	140628126.8	219162813.3	1458206333	177901830.9	49396376.17	188231880.2
Com_334_neg		C19 H32 K N2 Na O7	462.17542	5.757	461.16791	No results	No results	No results	276632693.4	255203674.6	252895705.5	253820231.1	233253269	195050811.5	175001632.7	119048943.3	241902201.7	74496194.61	143988914.9	467762482.1	173926637.9	637330072.5	84871502.33	184817605	82125714.57	297813813.7	266371064.9	735684372.6	73024091.76	441076246.1	404428140.3	108014974.4	44666773.89	73898835	21122670.87	65138755.29	123802361.3	134639666.9	126836361.2	338958258	327581737.7	175334913.9	520233147.3	369197183.7	355554413.3	176007109.3	1454313523	77337419.4	304430368.2
Com_335_neg	1-O-b-D-glucopyranosyl sinapate	C17 H22 O10	386.12196	5.252	385.1149	No results	No results	Full match	994372064	1016397147	1056767440	1049738256	1064354883	1041214498	879684664	1043022067	803600030.2	739898327.8	1317815090	845817964.9	1068244335	852513125.8	1318299505	930111096.4	962410726.3	884567936.3	986144705.3	739169938.8	936482074	922825105.9	928752755.1	1380000724	709112117	971208304.1	1145042216	954030742.9	997279665.3	957097748.1	1451557962	1440249101	1037917004	1165159740	1211992574	1122789010	1082732885	1034384598	1074561436	822233136.8	1167282202
Com_336_neg		C36 H29 Na2 O10 P	698.12947	7.379	697.12201	No results	No results	No results	42117851.79	38582338.12	29998533.25	35055791.83	37925888.19	13114703.95	12677977.93	15510533.48	13826064.83	30350402.27	11237904.7	19892236.15	68946522.87	253835242.3	13842307.45	16818152.57	10519521.18	12045724.65	18573055.54	20494943.83	5809996.554	312560513.9	103368427.8	29812840.15	8356451.053	12177268.81	19445209.33	20287089.16	270453122.9	61352308.62	44620232.22	381932195.2	31576387.2	36892033.76	208199327	76171241.02	274872606	445866139	1444277072	56280791.99	72022382.88
Com_337_neg	Andrographiside	C26 H40 O10	494.14186	5.591	493.134	No results	Invalid mass	No match	461418810.6	449362212.3	464644447.1	426854279	459491179.2	536775875.6	229807355	5598586.542	313200076.8	134809149.4	128868193	453905310.1	279108953.6	589563754.2	5757696.179	208963275.5	269225410	714919982.5	9220851.855	48000191.33	4929309.233	451373650.1	710456095.2	305267877.1	134236313.7	231488330.5	261744481.2	8069642.057	146540973.2	301687286.5	5217134.063	667967070.3	11149030.5	78496518.44	1181466317	399803266.3	1438694812	909869098.4	762338688.6	269568145.6	621734118.1
Com_338_neg			694.2128	5.402	693.20551	No results	No results	No results	319808601.4	335010670.6	314387277.2	394578936.5	364887787.7	60073158.8	829976543.9	42091603.43	159368758.4	368082424	118247340.9	218946645.3	184333890.7	1424528824	185259242.9	356643311.8	202779454	349025125.4	446050852.7	122234273.9	153713526	993428855	329214350.8	307916594	1242362603	155430235.1	152854814.1	633448498.9	530780107.1	189955754.6	229278992.1	269330142.7	247263386.6	139569844.2	878565668.6	443088275.4	329628575.8	630017502.4	392037385	837215189.7	131864360.7
Com_339_neg	(6S)-N-(4-Chlorobenzyl)-5-{[5-(hydroxymethyl)-2-furyl]methyl}-4,5,6,7-tetrahydro-1H-imidazo[4,5-c]pyridine-6-carboxamide	C20 H21 Cl N4 O3	446.13747	6.813	445.13004	Invalid mass	No results	No results	191092533.7	217998813.2	240240535.6	267273267.4	181213909.2	137136992.5	207329006.8	364612036.7	203275991.8	809591197.6	274093018.4	224922883.7	203860290	216791247.1	712201888.9	480439573.6	995738043.7	259835760.3	280460476.7	243663051.6	304863236.1	265404545.2	212894466.7	354425534.8	558047095.4	30653620.35	659684124	612319007.2	286266664.6	288789106	98645082.54	247053066.8	393254359.9	186217712.1	403189488.3	302799887.8	117787845.7	127268020.6	144437238.3	1420465378	258254637.4
Com_340_neg		C27 H46 O12	562.30028	6.902	561.29291	No results	No results	No results	319347707.8	316407738.8	319830389.5	309667270.5	324581694.7	153076462.8	347130727.7	301757231.7	95197500.01	187031834.1	68192220.32	290802608.4	415648301.2	185585256.8	144108585.3	79497312.87	94007974.97	686213793.8	588967698.9	416104660.8	314202750.9	448982657.3	255384084.4	117846432.6	24456883.98	118952396.2	63681835.53	115115178.2	33911428.84	226726824	337386904.6	376388623.9	28738787.11	431703562.8	259677877.2	175711229.9	1418318001	33634921.74	430211124	709168184.3	631430146.3
Com_341_neg		C38 H16 N6 Na2 O3	650.10819	6.743	649.10083	No results	No results	No results	191950195.1	345794834.8	344618139.2	385882468.4	392164824.2	80633182.58	659740801.2	838628494.5	247199618.2	95195889.68	1236853614	209631648.2	243464863.7	42038970.28	18039647.03	468636813.3	78401740.49	212203049.3	109103777.1	70387406.87	25998560.99	251398091.1	62793572.58	233583728.9	76616039.2	762005811.2	182260389.4	328390667.4	696837933.7	396189786	1143820427	456012019.7	250325380.6	1412237487	77669616.34	145113243.6	467680110.7	110411550.7	177566994.7	92388662.72	268262673.6
Com_342_neg			448.08053	5.444	447.07321	No results	No results	No results	596991149.2	592552659.9	644852657.4	677899837.6	632813434	763691513.9	405482310.9	277116810.3	524542077.1	262664326	341403565.5	1120447324	493900205.6	941288845.1	726613651.7	890831607.2	795580831.6	203691145.8	306535295.6	214143241.7	5531757.835	1121023154	788959263.9	1411685853	296845957.8	470493889.7	457682980.9	704482851.9	158693653.1	172895057	208403014.3	712521981.7	1253008796	1288705931	1390316958	874754681.6	492678492.6	1088377281	895319663.9	646249421.5	332011242.4
Com_343_neg	3-Hydroxy-3,5,5-trimethyl-4-(3-oxo-1-buten-1-ylidene)cyclohexyl ��-D-glucopyranoside	C19 H30 O8	386.19497	5.428	385.18732	Full match	Full match	Full match	682531017	704734143.3	722197690.2	713029692.6	664463293	827719147.5	545287558.3	848353742.2	1172042133	656211810.1	621470576.8	805654427.3	833864408.6	842439538.8	773710721.3	573256098.3	1342534359	941152439.9	599134314.5	842495908.8	966000113.2	645520343.2	769515173.2	374660025.3	796711494.6	619512555.2	669950753.9	655925070.7	876527103.2	510045192.3	875430290	454061525.7	335720824.6	436870799.9	421881567.9	917360198.7	1411658127	412419814.8	371759086.1	806898267.9	535080344.6
Com_344_neg	(6S)-N-(4-Chlorobenzyl)-5-{[5-(hydroxymethyl)-2-furyl]methyl}-4,5,6,7-tetrahydro-1H-imidazo[4,5-c]pyridine-6-carboxamide	C20 H21 Cl N4 O3	446.13759	6.618	445.13055	Invalid mass	No results	No results	446446954.5	486428033.4	495804546.4	368427108.6	451569845.8	292163429.3	539895984.9	526632603.7	219963721.2	667092417.9	252328503.9	205905036.1	210591368.3	380629097.7	738262190.8	318078053.1	918571523.7	458943862.6	571040610.4	384647127.6	634328241.1	1013003841	500343976.9	668183721.8	641368930	308173753.9	629611213.1	1258129279	331190150.4	711217094.9	756478655.9	963702533.6	674997882.4	529063552.3	652846776.3	834392050.9	214411119.4	321167501.3	281820138.3	1408065673	306822201.5
Com_345_neg			968.3163	5.736	967.30902	No results	No results	No results	459164385.7	530433356.9	507090012.1	454980820.1	424212920.4	348847877.3	573292449.6	231587031.2	299614349.6	293170561	337046148.6	490661310.3	680771877.7	904285655.7	43888407.07	306300605.1	159181661.8	128963192.3	270972984.6	283634622	526512051	812019049.5	522898288.7	1405073488	195839924.9	185678238.9	386244156.5	234379945.9	523375029.2	256397248	344055338	522920709.5	285523313.3	586908805.5	416084191.9	466470758.2	562735326.2	784283448.7	1162865309	138110515.7	393650222.1
Com_346_neg			922.25513	5.734	921.24744	No results	No results	No results	624456876.4	675441018.6	597707372.1	586274657.3	625712022.3	478777961.1	857821442.5	509482640.3	519807078	485289496.6	511599044.1	394415856.8	877403846.3	599293922	237418813.2	594131962.4	466351633.2	172641535.6	285875162.6	337464945.3	687842326.8	689100880.6	448350025.2	1404486382	545366455.6	393915199.6	612885770.4	499551249.8	625981573	545832287.8	521136067.7	998060121.6	441635268.1	708815091.3	616241325.6	731570203.8	382799473.5	600361486.6	672323350.8	349690055.7	525099077.8
Com_347_neg			856.20673	5.555	891.17578	No results	No results	No results	25968319.35	612389037.5	866170728.2	801761937.1	32880199.19	1040992573	641595245.7	773867721.9	19172425.68	1008702254	991047053.5	797183918.5	767853835.5	509010063.6	1130359740	67326418.09	749701235.2	792328884.5	850969923.1	631432749.8	62254517.32	609272495.7	628141252.6	767972853.4	1402803702	1081851128	1110665656	587517851.4	32673750.17	1304186222	836591749.2	135187700.6	663412392.8	962651444.1	852002556.3	766695840.6	741441422.2	461580890.9	510037540.8	752206029.1	36518229.3
Com_348_neg			853.1603	6.896	852.15302	No results	No results	No results	178184675.6	169507479.2	157731323.3	160128835.5	128679193.8	11709074.75	27990479.59	3775222.577	18122628.77	14327463.02	22869719.46	43356241.48	131626255.2	344800313.6	10351369.32	24260017.91	5721956.128	9112465.803	12939834.1	29393004.91	793163.2577	246398416	143796951.5	49525743.3	7066027.639	33523798.59	27958128.38	33911918.18	381343378.1	55014056.17	60911309.17	443615228.9	109331938.8	59224412.73	410702976.4	156444097.1	143673702.6	747890295.3	1400993446	29653154.29	23404084.68
Com_349_neg		C41 H46 N8 Na2 O12 P2	950.25041	5.617	949.24298	No results	No results	No results	1065749302	1030411452	773546584.7	953937922.3	939252099.4	859253147.7	1161532071	733080078.1	906480206.2	1093298946	1222592903	598183792.6	726270367.5	718678386.8	301076832.5	587556104.1	620249124.9	811061454.2	674496767.2	1151742647	1020979534	562048512.9	1399013499	969095824.8	467090494.1	746396600.3	550653722.2	672498175.8	634837520.2	490596160.6	393317744.2	691019264.5	820234065.8	369866223.4	903406027.5	809220727.6	580919757.3	606581766.9	1206273213	468789547.2	1180198810
Com_350_neg		C47 H54 N2 Na2 O8 P2 S	914.28727	5.828	913.27997	No results	No results	No results	830923232.6	540273173.9	539966770.8	671283950.1	641207542.5	132122441.8	816104970.2	676471655.5	160709289.1	1113393555	1074881261	695930196.9	586787814.1	69859108.27	411826601.9	588153510.2	949603215.6	676671322.3	380791473.8	143044838.7	916313740.4	449548445.7	1397512202	647568737.1	540483133.7	752552326.5	95621119.12	685089207	556701612.1	595338453.1	564711587.4	1023766369	730351640.3	459030689.6	507628680.3	324942887.8	547076578.4	1267053294	677823850.3	432738962.4	562161599.9
Com_351_neg		C7 H22 Cl N9 O3 S2	379.09674	1.467	378.08945	No results	No results	No results	774017686.5	751349184	745716066	826215025.6	734053204.8	332939530.3	772795195.6	732548760.4	527202799.5	715691046.9	1089908549	894526613.8	742282321	446831959.5	299335300.2	656058648	265479417.4	454242037.7	679571136.4	926883025.9	729573032.5	879818726.1	492058597	1166741875	779454200.6	771106635.8	1016578326	113821237.8	735179525.3	1157156707	1280332881	1397197731	637146123.5	927523514.5	1070126718	801980008.9	955616422.3	846845628	1064278028	628882268.5	766485902.1
Com_352_neg			908.20166	5.576	907.19299	No results	No results	No results	553453899.9	426736028.4	764457803.9	65621854.27	676778979.6	833080087.3	553843167.3	1380127717	722442295.7	627625070.6	1185884028	968268571.4	736992993.8	316495166.3	1220042797	1096198282	644698715.8	715191845.5	987347902	607531019.4	610800814.2	6029673.082	694437384.9	376865523.9	1128552961	772558333.8	958745486	1346035004	790813821.3	1106955778	805688191.3	742702961.7	1018964022	519311282.9	632765292.6	644460183	243279009.6	691593398.9	769111335	950294155.9	702342313.8
Com_353_neg			894.19056	5.545	893.18323	No results	No results	No results	912435551.7	777224804.5	910806879.5	826544965	832489871.9	1122583882	630377937.8	798032521.1	980728207.9	1091278177	1035622396	853189484.4	682951926.6	15412878.3	1182680854	929318326.8	733799599.1	972016003.4	1060074424	673380314.1	568037853	599833354.6	651966955	683495609.7	1198408854	1151016594	1184099720	607016400.2	585055374	1378803199	180039763.7	555955924.2	818749416.6	1009004099	961969149.3	807396623.3	1010415407	459303043.8	515625021.3	952973038.1	616640981.9
Com_354_neg	Bilobalide	C15 H18 O8	326.10069	5.807	325.09338	No results	No results	Full match	597383143.2	539788315.4	605226806.8	677959000.6	654887454.6	471190450.8	521238965	488272132.8	397646067.9	455092821.6	444289206.8	509315460	624627995.4	755659059.5	177954399.4	499164575.8	301215852.7	190472493.4	415086356.9	498884769	666655729.9	819069670.2	524660449.3	1253622871	557211149.9	487286795.6	714411738.6	480109435.6	719601497.1	502726242.8	578657543.8	660288603.9	466970853.7	835711292	628987906.5	514455009	653975602.9	838561552.5	1375500170	468300649.1	501665742.3
Com_355_neg		C41 H62 N2 Na2 O6	724.44154	9.463	723.43372	No results	No results	No results	498925220.8	476490094	479836519.8	448141664	431560409.2	379878087	125989845.9	373031178.2	556395781.6	1074359283	218559681.3	153889378.9	470348585.3	159432577.2	328050275.6	501799337.2	625743238.5	116659812.1	84745680.4	140356730	49560254.32	534440252.5	496106628.1	340727907.3	723443957.6	1004231425	1366425710	706639877.1	1086842516	276756702.5	952802645.8	450447041.7	309328358.9	318860764.1	335627223.2	382928717.2	363815271.3	678862934.8	444424382.1	1210206076	189712369.7
Com_356_neg		C25 H10 N2 Na2 O4	448.04419	6.75	447.03687	No results	No results	No results	292040544.9	218245650.7	296018768.2	451225573	310341656.2	251465884.8	377702407.8	403309548	210042670.6	200191629.7	125216460.7	195042209.8	247580576.9	222637002.8	187335317.4	217277433.5	254945526	1361418247	398884692.1	253565978	651220118.5	152723036.7	588911475.4	680988634.1	597807584.3	205424649	117922424.5	104280943.2	168696610.7	90024131.24	73615452.38	137517422.1	145809423.3	316765667.7	619404711.3	295425528.8	406691104.1	315421819.6	231106035.1	494225936	438478114.3
Com_357_neg		C6 H15 O10 P	278.04068	1.308	277.03348	No results	No results	No results	872342076.7	866676752.9	816333844.2	854446123.2	779523855.2	1357384539	678672311.7	672002438.5	1008056324	739794473.9	885282521.5	774705224.3	1314300890	1303083192	1155552139	1052070408	835734721.9	696041147.9	906341058.9	571473196.9	428240453.6	601607231.8	836881183.8	949623749.2	710203690.7	1223235025	985075392.6	673178299.9	905422861	652399637.1	938466115.5	629466423.3	429807783.8	722904585.7	766521725.3	752693652.8	440757311	681802327.3	1147504504	653906841.9	567172494
Com_358_neg			734.17221	5.601	733.16516	No results	No results	No results	413953433.2	401458112.7	164873209.7	344738298.3	302887364.1	51321891.64	243714470.6	1762002.266	43278513.94	3464669.554	79222812.85	297716795.8	91496294.64	540082268.7	4392948.898	93812318.51	7068028.336	28318682.08	11556484.9	143622267.2	1708873.339	601361193.1	280161138.8	214464161.7	1840601.778	177318244.5	1771728.737	300436158.7	896468925.4	24951881.52	101012329.9	633567925.4	221974102.3	426580807.2	6784612.313	804904711.5	1184874800	1355186643	14172538.42	2048353.903	72649191.34
Com_359_neg		C27 H22 N4 O6	498.1536	5.687	497.14624	No results	No results	No results	26091021.07	702247013.2	17984563.48	686938248.5	26479796.2	49174279.21	13351271.33	808049245.6	12436397.71	750346150	583629316.2	619774838.5	548604510.9	402095196	360913508.9	558388023.9	350445746.1	23549317.92	598522624.4	45818467.29	650839991.9	81156479.19	1264538397	11163741.45	388711048	294321012.9	455581821.1	423026238.8	21898375.98	556522667.7	686431626.8	78769343.01	672703414	571076714.6	1070762587	93253885.53	844980899.7	709766477.2	1354353684	9393739.16	824685945.8
Com_360_neg		C19 H20 N6 Na O6 P	482.10753	4.922	481.10004	No results	No results	No results	415969077.2	414183581.1	403820272.4	414984441.5	418504516.3	400670897.2	186203205.8	222473490.7	499454413.3	177153103.8	534319463	445359317.8	424021968.2	161617959.1	163264783.1	384923449.5	479839220.3	908693908.3	990034610.4	463710555.6	396624864	469744986.2	385337896.7	205995148.6	200328914.1	579884559.5	534932765.7	248163538.2	376670816.6	668436658.5	1352643707	385342758.1	635457251	424967742.7	260415431.7	582928661.6	706865488.7	299604765.5	226653138.1	369011323.2	760678509.1
Com_361_neg		C55 H41 N4 O5 P	868.28167	5.83	867.27612	No results	No results	No results	871888659	462178176.9	456303264.7	722657200.9	684878715.2	52221139.29	745300284.1	663552844.4	65377998.93	1068316626	999496566.5	548170722.7	529610535.5	34790112.05	376998844.1	533061534.6	895949784.8	727220911.2	341435116.2	112487550.7	860421409.3	428561760.9	1350304524	617077399.2	518566518.5	705912623	60387404.38	637612975.1	481010026.1	540133366.4	544471314.3	971981682.3	648794877.2	426136622.4	486724388.7	285781073.4	535374792.1	1218449403	674693566.4	412578604.3	538014258.4
Com_362_neg		C13 H22 N2 Na O7 P	372.10629	4.783	371.09891	No results	No results	No results	353628710.1	342607878.6	331159237.2	318854258.9	301890648	246129544	1348856851	436018785.4	123062775.8	94072094.5	75580881.66	177920130.2	248504507.1	708055385	369941669.1	275254281.5	247106186.8	111543683.6	83472248.76	162844123.2	181364194	1231742848	214440863.3	357391937.6	246409385.2	137734660.7	133335627.1	861955492.9	1218507160	99473813.62	159107752.5	261092869.7	222365918.4	403396742.2	1028402852	154034288.7	130175065.4	763516415.9	150297453.1	1271644198	121793304.1
Com_363_neg		C37 H76 N4 Na2 O6 P2	780.50445	9.949	779.49658	No results	No results	No results	551573639.7	425675866.4	412307118.7	521662262.9	351371379.7	84691379.73	521997081.7	35680227.49	296267928.4	614296452.2	99476248.86	676181939.4	233421743.5	777958016.8	387647630.5	258575032.1	427221056.9	103808341.2	116822531.1	12979423.96	123866170.6	244204935.7	65319400.48	110179907.3	1147294417	546458689.2	275305829.2	1338650731	410905816.4	291806971.9	180589610.9	511329198.4	263654357.3	111632264.9	1294575023	146902339.1	46560007.77	309104777.9	271737997.3	402482134.2	250447330.2
Com_364_neg	Hastatoside	C17 H24 O11	404.13269	5.253	385.11481	No results	No results	Full match	757527603.2	771982928.6	798252109.3	795969281.9	800743163.2	769430758.2	641897836.7	779171130.3	667210521.7	520621551.9	1048853867	667780696.5	899786268.1	688649367.7	823650971	629433864	668288123.6	633014662.6	793456009.6	563333079	557166392.3	806944492.9	715573843.3	661938215.3	502986727.7	704189299.8	719661418.4	656731784.5	805544647.9	688832903.4	1332376328	1024191459	716123692.8	841112358.4	992270755.8	961949407.7	900409774.7	784969500	848400753.4	558801405.6	811668399.2
Com_365_neg		C36 H43 Na2 O14 P	776.21867	5.392	775.21136	No results	No results	No results	641696193.2	599277572.7	560503906.7	590739190.7	573891389.9	465071815	696622991	288935773.4	400765866	315842731.5	518665908.4	329402143.3	1115497648	327767583.3	167609227.1	559742731.4	716809064	381455352.9	386307959	379660263.1	713706321	484566959.7	946632324.5	538589417.9	329095703.8	337456993.4	355489663.7	227000554.9	956106882.3	389157966.3	365922755.3	1037476821	203478647.3	162482694.9	624003275	872717772.1	310607547.8	602954624.1	1162485987	490617984.5	1327065168
Com_366_neg		C20 H20 O10	420.10655	5.599	419.09924	No results	No results	No results	507380183.2	403073360	442295970	432017210.3	455998148	247599186.2	581109069.5	380062693.2	480624587.8	391291131.1	415164578.2	266430038.9	473828983.4	394100279.7	433335533.8	906597023.5	434958756.3	261055108.6	578827469.1	740368287.8	614095154.8	474951487.7	414664599.5	784777197.3	1053043458	342210446.1	330118113.9	316206303.2	702892719	298008661	1118432520	1326618773	497426366.8	541774638.5	436418962.4	254534133.9	107301505.2	371987943.3	339874719.7	418532970.6	290482855.1
Com_367_neg	Casticin	C19 H18 O8	374.10109	5.504	373.09308	No results	No results	Full match	506549965.2	402425591.4	441401691.1	430728464.8	455708558.7	246587906	567338491.1	46173313.57	46140688.9	390453775.6	414183691.7	265895427.9	473000858.9	122650418.5	39450275.15	900595414.3	55039769.1	261661815.9	45636244.2	94676715.29	612404050.7	202069790.7	336953006	96489098.91	75785737.42	341352598.2	329263087.9	315449660	254151566.9	86588885.47	354492347.1	1322313018	214794802.1	540209177.7	435678892.8	253726104.5	101442603.9	174491533	339195459.8	91233707.83	234871095.3
Com_368_neg			440.09178	1.727	439.0845	No results	No results	No results	430302599.8	1665436.472	363391674.8	1374271.64	1321974.199	467113186.3	561402.485	132266799.7	1041124.334	159557051.4	89569787.76	93437420.08	859250.9484	508699895.1	493842925.7	1335710.846	597499455.5	438515433.8	516635355.1	75263964.25	72860935.39	1070923.13	629883297.8	540929007.9	121171103	385396733.4	996798.4585	97948035.51	1184205.537	789221.6476	1280874.055	1397467.027	634591671.2	81061582.31	658907274.3	1642874.007	367605331.1	1322119442	1341713.781	466487998.8	1286801.797
Com_369_neg		C46 H42 N8 O11	882.29729	5.869	881.28998	No results	No results	No results	216424688.6	266844790.3	201600110	189307343.8	230949105.9	121812349.6	157550817.2	95942632.43	235209452.8	94285112.48	263295162.3	251399890.3	236705431.5	55742034.32	43882635.86	140409583.4	183225008.2	256689254.3	66676985.89	10943776.29	291441105.5	231187920.2	367572941.4	56150258.89	30490000.39	149806631.1	72541107.78	142859211.2	134717876.8	184408404.6	202944824.9	1318421623	117180590.6	73756636.67	110569018.2	190171154.8	295021554.8	686567883.9	234808373.9	116886268.3	214872785.3
Com_370_neg		C8 H10 O5	186.0532	4.787	185.04611	No results	No results	No results	352087570.1	340988063.1	329506354.9	318377692.1	300204823.2	244332547.8	1314389695	95353496	87023629.8	124278866.5	95777900.25	178213781.5	273861333.4	700262609	96783490.2	275396535.1	247445686.9	78265086.9	122524030.8	136221212.8	156287678.2	1213467173	341786444	280284626.2	134283855.5	120144729.1	204774245.8	850621096.7	1204822541	229962853.5	228410296.5	284635906.9	183316536.2	152178510.7	1017534386	277515886	282294901.7	757179911.2	505153157.7	1256540669	183636864.1
Com_371_neg		C21 H21 N4 Na O3 P2	462.09887	5.701	923.19037	No results	No results	No results	67920726.82	86574546.44	34211835.96	63941278.18	32589307.45	242850563	8784875.235	328295809.5	3611332.035	3629463.148	19168400.55	121721385.7	33164052.88	865138734.1	120103897.4	3402959.876	9251880.431	42398703.94	15471376.83	3135035.34	1113868016	60381311.63	1313434498	8899082.453	3762180.136	28208498.97	17910455.82	216897678.3	13954479.84	21882710.05	294965553.8	28399907.53	370553898.6	7311923.115	58857547.44	3388434.733	26617137.19	78923052.86	3309457.832	480056765.5	6789973.191
Com_372_neg		C11 H10 O7	254.04299	5.377	253.03583	No results	No results	No results	544208150.2	589787488.4	565840726.6	608986738.7	621666003.2	431025976.3	708637418.6	634807965.3	353624949.3	305276092.2	363649759.3	692257424.4	382673036.4	982702727.1	1153791169	524730853.8	1023836993	765459559.8	584763000.2	211610352.1	289379624.7	360859473.4	657328543.9	567270997.3	449882133.3	559761444.3	591605968.4	368994251.9	211581580.4	610234902.8	262714971.2	585727286.4	1308658171	862789988.3	1107060500	378455745.4	482690960.5	837222161.6	173329281.2	640529998.6	433906075.3
Com_373_neg		C18 H28 N8 Na2 O2 S2	498.1566	5.859	497.14932	No results	No results	No results	705919072.8	751749062.1	710875497.6	696876502.4	23057977.67	532852386.1	759874653.9	768841603.7	584315390.8	772360273.8	739967601.3	608910460.7	583080407	739450883	403983237.2	626511669.1	440088986.6	708302663	718047395.7	27629778.33	797336344.5	1065674498	1147500211	1307536695	635240421	513636041	684137354.3	449939195	19973666.22	745522870.6	714250334.2	462922841.6	762558600.3	820622034	1158202888	797827555.4	876198559.5	935814563.5	1205745187	528943104.7	751894956.7
Com_374_neg		C18 H18 N2 Na O4 P	380.0904	6.132	379.08322	No results	No results	No results	464084017.7	448947298	508001095.1	456080465.5	550507859.7	434604326.5	156793233.6	102215576	667966798.3	67492407.6	122278740.3	627389950.5	1278478458	772161403.1	5510493.11	248890980.3	5625339.475	159942086.5	413773498.7	576937652.8	91410992.96	1271960111	1188181863	1088894504	67651034.9	95043151.44	229785192.5	42043176.34	522009874.9	580120447.8	26016996.89	855457656.9	397964967.7	31441542.46	691199461.1	525911622.4	346561400.1	1064304416	1299122572	9150161.846	393550601.2
Com_375_neg		C37 H51 N4 O17 P3	916.246	5.746	915.23834	No results	No results	No results	805373598.6	765924374.7	447957900.5	356831846.4	470072102.8	363966451.3	905849155.6	398838970.1	320558403.3	460155735.5	875723275.2	577582046.8	501115686.7	848191983.9	328508794.8	281643733.5	247971383.9	396021518.5	495893506	472332519	203733038.3	393797906.5	180221657.9	1118043363	486455950.7	331056863.3	598513774.5	432109825.2	415916787.1	484261048.7	618043559.5	294450132	627440216.7	775935341.7	1294939869	567295000.8	506670310.9	233967002.1	664525755.8	427232178.6	755815036.3
Com_376_neg		C26 H36 N8 Na2 O5 P2	648.20716	5.436	647.19977	No results	No results	No results	113012374.6	286512588.4	181552295.6	325559238.5	321274836.1	44144461.53	509190370.5	44069680.89	62536688.29	81826126.36	58422721.3	64306220.92	87964231.26	1291828495	40599225.97	62397439.11	44607855.32	40073043.73	45900354.71	35761411.32	162420997.7	971362608.3	52674934.71	145649303.6	61393799.33	46285677.06	60770719.88	624071617.5	461623419.4	69658329.42	140756809.1	211055955.9	69715689.5	54387987.7	717970979.2	75606683.33	130376347.5	590268285.5	358937934.9	314586967.2	61088881.74
Com_377_neg		C7 H12 O8	224.05345	1.465	223.04634	No results	No results	No results	391142626.6	521208760.1	592302786.7	578407813.9	672349718.8	466608225.1	593186682.4	439677726.3	619095875.2	440680308.2	906689012.6	469066172.1	440703065.3	389166728.5	439721881.7	518742295.9	656698935	707764346	1097135942	502057586.4	495241198.8	488570341.5	487028258.9	1289246855	736896987.2	524320537.9	1188186174	1150593294	920008272.5	582709897.5	1246281016	564376876.5	742537844.7	1076426048	545441060.8	347864310.6	665892088.5	325897647.8	498632265.1	678175072.3	556253710.3
Com_378_neg		C23 H43 N2 O8 P	506.27408	5.617	505.26669	No results	No results	No results	436528445.5	436113496.9	434399480.1	422281862.1	427205908	715038797.6	236542681.7	182565469.6	405471161.8	286266108.5	274074751.6	690630460	357310117.7	1287352104	336603769.6	211926103.8	499826016.8	613502668.9	350342924.6	359886137.6	440178242.2	475458497.4	478768557.4	108001827.9	152481291.2	264173099.7	675451328.9	249522981.7	960796761.4	413295286.3	268829160.1	183674429.4	190242889.8	166262671.6	332334753.3	590481827.7	524032485.6	308217349	278882171.4	359221143.4	673405427.8
Com_379_neg			499.15738	5.664	498.15009	No results	No results	No results	527369511.8	534524817.4	538095504.8	43612969.93	510103683.1	368369231.3	543629609.7	618866776.9	405243156.6	575158229.4	449595989.3	460758116.6	411664953.3	1286806710	274486249.1	414004974.5	270329765	598366623.2	29100265.35	755870103.2	502378503	740985309.6	76777497.73	698004809	292377184.8	222525631.8	346985283.2	317003267.3	320773923.3	417071609.9	512997582.3	401359228.4	510220791	429547927.5	791463506.1	576356886.2	574930666.1	508106464.8	530423875.1	338079814.5	619384861.7
Com_380_neg	Benzyl 6-O-beta-D-glucopyranosyl-beta-D-glucopyranoside	C19 H28 O11	478.16393	6.743	477.15665	Invalid mass	No results	No results	464960610.3	453581797.2	463374485.9	437435480.9	429500910.7	475702421.3	714465377.9	515657974.2	279186464.5	1120414996	334017546.8	246044758.9	284322935.3	235998685.2	750319960.6	342164175.4	1073328188	326449651.1	337397401.4	370851139.8	488057800.3	265426057.8	287044900.6	288352209	912151371.4	329822298.7	1003428509	957281877.1	315560684.9	508705265.3	531562253.6	654418717.6	497229053.2	248653398.5	443413132.8	517783425.7	153274078.8	184845398.7	141050542.8	1286793018	464123819.1
Com_381_neg	3-Hydroxy-3,5,5-trimethyl-4-(3-oxo-1-buten-1-ylidene)cyclohexyl ��-D-glucopyranoside	C19 H30 O8	432.20042	5.427	431.1933	Invalid mass	Invalid mass	No results	654317846.5	680354430.4	687264788.2	673427967	629867467.7	797219000.7	524692983.4	822394008	1105251298	635101426.7	602090128.8	764459879.8	805839857.8	809993755.3	743825020.4	556646879.7	1269584839	866640808.1	548419198.1	799000705.8	900702530.4	611473321.2	732265821.7	363440730.6	749156774.6	599230399.4	645154797.1	627290262.8	836733581.6	490403585.7	826415968.6	428693305.9	319264738.1	418181307.1	408744710.4	864056275.5	1277703948	394475557.8	364390151.1	763814900	490988742.2
Com_382_neg			255.02969	5.58	254.02242	No results	No results	No results	967622551.6	919293350.1	1034156104	1028631766	1042200592	1277353241	939135340.2	1052892010	1051606935	1055693166	994765344.7	895012334.2	1003948115	800209585.4	1125356521	1008036801	1042148814	879524213.2	917623305	892067140	932017931.9	1006768865	956626715.5	1010149045	1161904516	1201331505	1055096334	1116269027	1092581698	1187854224	1032246217	978820800.3	1156682753	1061069675	1083417580	1098110690	1017382047	965773466	1064838244	1083438088	1217388970
Com_383_neg		C30 H48 Na O28 P	910.19646	5.588	909.18945	No results	No results	No results	557019063.7	497770946.7	531178442.1	99281236.42	528021502.5	583869861.4	380616893.9	857846001.2	717374431.4	430353361.1	1270187663	599666052.8	629583068.4	256511745.8	841623048.6	753882072.3	440856109.5	545663544.1	920260251.5	481014108.4	514080398.4	503439974.4	472213859.5	263453304.5	774433719.4	891325022.5	657481611.3	826270954.7	542058597.6	752242050.7	593291586.4	601111863.1	629477837.5	361556499.7	433741275.7	583838736.2	429387490.2	507046973.7	7571173.051	590328512.4	466027731.8
Com_384_neg	Hyperoside	C21 H20 O12	464.09613	5.097	463.08881	No results	No results	Full match	333535113.4	333964445	348586409.8	322757940.7	331947737.1	334335407.2	205580098	225541841.1	442831811.1	193570382.9	418028196.9	349283735	351610258.2	107462938	272625830	311173150.8	449732487.8	877602390	993191757.9	385736067.4	338892498.2	331275774.7	342215048.3	81858685.09	199551855.4	495048408.2	475944534.9	187630820.6	299128593.1	615166347.6	1266112176	280627471.3	466229475.4	340347719.8	165683422.5	498191519.9	624209421.9	218867107.6	179913223.8	281494847.5	632607615.2
Com_385_neg		C11 H20 N6 Na O4 P	354.11677	1.487	353.10953	No results	No results	No results	116163316.3	44853145.92	114892836.2	59495294.05	127787756.7	85481572.61	137347474.7	87972212.24	13596010.24	16568746.51	19379854.22	17095441.28	24571026.27	1261039199	171588947.3	45751900.62	16070344.57	245920990.6	27941746.62	18339741.96	15163055.79	193427244	79056855.8	17323996.26	16234355.23	22611706.44	33308666.59	14506724.96	623427417.6	17865012.22	116721593.3	27539125.72	19527467.55	25012497.6	31034881.55	14854965.86	21026788.78	110170520.4	244723704.9	67393225.1	19325037.33
Com_386_neg		C38 H47 N6 Na2 O13 P S	904.24512	5.718	903.23816	No results	No results	No results	540533492.6	579081215.1	497022850.8	500492847	534599884.4	434607047.3	698215021.9	473562784.2	454944251.7	424713239.3	420590313.9	331782718.7	707796115.9	514177538.2	215324349.8	509582744.6	371244111.5	137788621.3	218135645.8	247996379.6	534747984.6	603061386.5	322068950.8	1259851309	476821211.6	333620098	527109183.1	445210842.7	446591854.2	484361685.6	483277476.1	858864636.7	436776094.9	626978739.7	532434803.9	456368613.3	318998812.8	470289343	460749663.3	336616886.7	378126402.7
Com_387_neg		C21 H16 N2 Na O7 P	462.05945	7.133	461.05209	No results	No results	No results	9669275.774	9772055.33	9646716.478	13842378.55	12307098.71	11546004.76	24038832.98	12556613.75	9513467.53	4340881.896	5234313.968	9271780.131	10694038.26	11847924.88	2458736.03	12265417.8	6304589.811	6287296.352	4864836.288	8893264.932	2400498.843	12029113.86	56499443.96	1259064212	5970127.499	7375126.395	6866837.951	7728852.281	12348021.69	7977795.299	5179213.748	9105004.956	7459923.002	37771013.16	11168612.62	8782855.141	6751156.396	14672960.79	12072342.15	2876913.215	6992604.801
Com_388_neg		C49 H79 N2 O4 P3	852.52562	9.036	851.51788	No results	No results	No results	323039958.1	305960867.6	343191315.9	321808623.3	313934496.8	825776284.2	464232404.5	418640349.3	701668787.3	619532820.2	182432078.3	235848922.1	670649916.6	281558066.4	251936799.1	931795879.8	1256447657	256723462.5	254786829.3	215080304.6	43681880.06	257994286.4	51299605.61	71820923.6	430498242.9	192194089.1	706953629.6	928808598.6	297735200.6	423789453.5	453863545.8	444119655.9	245875299.4	54871706.5	68412379.54	398964160.6	200087671.6	240150263	176498803.6	417335229.1	196690084.1
Com_389_neg		C36 H50 N8 Na O15 P3	950.25057	5.766	949.24329	No results	No results	No results	628909809.5	613564662.5	599245723.9	504339949.6	550742533.1	529452194.7	572363351.4	389444668.8	501741650	684844454	672332646.1	537322693.6	605145395.5	694593657.2	326545042.5	540481620	410525441.7	646983479	500806266.8	845915713.6	645550008.6	812149785.1	1242542855	708052122.4	359344201.1	567394057.4	658941266.6	464008997	596209801.6	475504301.4	405700717	627543836.9	550170435.3	532239706	932089415.1	683176832.2	603623451.3	576958438	903876454.4	318710680.6	674451574.6
Com_390_neg			1002.31971	5.742	983.30292	No results	No results	No results	220730600	425542637.9	378214757	382410088.5	329055418.1	258993624.9	485352395.1	233187640.2	304246510	301020916.2	341359342.4	348979817	479381597.7	577437352.6	69951071.25	307835601.1	196154808.1	139543405.5	275373419.1	344966356.8	395725612.1	572500301.6	339892581.3	1232983000	222307771.3	202003024.3	368445465.7	191814991.6	453339290.4	226022137.3	273596596.7	313220687.6	224243604.5	499482905.8	354021725.8	330599781	386177967.1	485073841	939527686.9	111486765.4	276340639.3
Com_391_neg		C27 H16 N4 O3	444.12178	6.677	443.11459	No results	No results	No results	506115840.4	500168031.6	374504888.8	412861114.8	482588912.4	438994531.5	675146748.8	567974941	245390940.5	1231854828	300599052.6	213473589.8	227406230.8	208703331.5	889233151.5	496763643.2	909811590.6	281566053.5	316886983.8	240357333.6	216876506	359645585.3	379393384.6	383401077.1	718158678.1	325785560.3	614625897.3	679844699.8	351324041.6	539474371	656337713.6	307194233.8	415523737.8	229125885.9	488086969.5	643297874	182920345.6	191280817.3	195689125.6	1173409165	673614540.6
Com_392_neg		C14 H24 O15	432.11238	1.534	431.10507	No results	No results	No results	84453802.76	127740162	115081428.6	127506387.8	111310408	11965643.32	37377450.03	232080805	529271341.2	17437696.96	440154402.5	31254582.47	114916270.9	12483847.52	125310851.3	59746553.26	431560311.8	24067906.92	28719226.22	90158395.18	384866600.1	24907574.33	23846838.86	33739460.25	1230914854	199429457	47242478.21	112361848.1	84232928.13	280028473.2	15595532.04	163614555	18617499.48	17970041.82	16260538.39	8665624.277	20862624.91	40570972.12	7070282.209	153457559.2	54436202.54
Com_393_neg	18-��-Glycyrrhetinic acid	C30 H46 O4	470.3407	7.991	469.3331	Full match	No results	Full match	295462785.1	270454627.8	273740931.1	246747345.7	246922990.8	65013946.45	127850066.5	121035661	117433972	155067562.2	9956965.142	74114887.77	165624284.7	62753536.52	25536254.89	35188497.39	52838566.17	522518484.2	1222136487	612786367.7	438973350.5	121898583.3	70320891.7	12871885.32	26254659.89	104767467.5	143258577.4	28786514.06	38606624.43	235294700.7	371268063	54452590.37	386159926.6	101881986.1	34141314.81	79200067.84	1146783122	24736008.66	246669916.1	230616745.4	1060510029
Com_394_neg		C21 H16 N4 O8	452.09651	5.359	451.08914	No results	No results	No results	229879740.4	220076842.7	288732493.8	287220158.9	288422248.3	190686468.6	67290439.09	55860810.22	123644542.2	31996378.63	84136629.86	211622909.9	186035133.7	550109814.2	73139482.71	1206685721	246044732.9	122574145.7	208345490.4	48310968.98	3036871.14	241505319.5	391529549.7	258743271.1	95344969.4	312204154.7	223578085.6	94725503.4	39244430.91	133929816.3	49540691.46	296458909.9	292757738.2	136109837	382060375.6	161341377.6	16734582.99	861158710.2	390009032.1	146167357.1	157264737.7
Com_395_neg		C42 H45 N6 Na2 O5 P3 S	884.2185	4.972	883.21429	No results	No results	No results	378948970.2	251596582.1	358641640.8	353127373.2	335425780.3	92306596.7	352349689.6	273164554.4	103640061.1	281029638.1	868330706.7	112347252.3	150239579.1	53591363.23	253485983.9	180536247.2	150296870.8	669272798.3	1019708698	269210179.7	138209442.3	150837365.4	208244954.6	23110718.92	105740165.6	507284220.6	240766327.6	307663720.4	118059815.6	477549349.7	1156305766	514133820.3	694396150.6	1022544442	196483261.3	385259768.5	1171129074	109593976.4	189751158.4	511169689.7	1204581126
Com_396_neg		C36 H19 N2 O2 P3	604.06587	5.883	603.05859	No results	No results	No results	156916061	30740945.24	213932541.6	545959873.9	87236979.3	162457823.7	80357599.42	287890036.8	102276823.8	87374810.73	50470612.28	85154791.74	228161759.7	61348198.63	124781742.5	131796704.2	103946434.5	50102582.53	51179953.6	35357759.18	80948802.04	21759569.21	135691496.5	515203585.8	1203130414	208248782.6	112199285.6	49300495.97	98818145.54	145679642.5	50272359.2	46055934.1	107543409.4	60324360.17	251231931.7	215961677.7	174607262.7	202083589.9	214360354	256973007.9	74150775.36
Com_397_neg		C18 H18 O11	410.08575	5.84	409.07855	No results	No results	No results	148547469	149954189.9	152741263.5	150047366.1	166645432.4	506773127.3	80164275.14	254399662.3	367557336.1	18555626.93	12658912.35	24427466.31	221787966.3	32426117.87	80752584.28	82214793.67	29403720.5	1199045067	1087592836	76589608.3	203905012.1	34357356.75	81765510.65	18970274.32	386862653.1	44495668.63	147998458.1	15779539.86	50144144.77	99328381.59	228049155.4	35307897.93	64878424.97	66154696.6	28839503.02	28775739.32	83491852.09	83480481.03	19104787.09	21438039.49	78966908.14
Com_398_neg	Taxifolin	C15 H12 O7	304.05865	6.027	303.05139	No results	Full match	Full match	369112818.2	239441617.7	339554561.4	378098523	358626674.2	206541771.1	496212964.2	405964110.9	269852543	224423840.1	266862814.1	231621770.6	454177913	256081410.5	343120848.2	377816566.4	332548255.3	301131385.8	342968583.2	261951029.1	507034375.8	352921944	450818947.2	1198575884	392348632.2	363731658.3	297458666	306924156.9	349750468.3	263003084.9	267529291.9	432477783.8	264848624.1	550629865	370835861.6	212818235.5	272619147.8	368801335.6	316103531.8	252417718.9	339123765
Com_399_neg		C35 H31 Na O10 P2	696.1291	7.378	695.12183	No results	No results	No results	59437946.5	53207129.05	48344419.69	54468611.51	56824881.64	28575329.74	24283761.84	18777377.6	26755911.43	38505203.38	17325683.45	50622271.3	76396056.7	267769542.3	15887835.96	33009203.91	10669601.33	42653319.3	33302051.39	33798355.55	15232058	325140919.4	173020508.6	70866664.62	11452265.53	21635616.17	29642663.55	23745751.08	308463747.2	75961626.34	51213927.49	261188311.9	42123287.4	50093756.2	230273390.7	100291376.9	323478313.3	573474268.5	1196702494	60774247.23	93138044.85
Com_400_neg			908.20576	5.603	907.20056	No results	No results	No results	728677318.6	31981167.02	10609767.58	65621854.27	676778979.6	55965520.79	521340170.2	466849762.2	669892646.5	627625070.6	1096908589	851302582	684167965.4	335561748.8	87169114.52	1011660891	598154093.7	857825290.8	912619220	607531019.4	576736363.5	6029673.082	642782743.7	361758501.7	1037381205	1196442467	881360287.6	102581904.4	755907428.2	1008796978	200235667.9	811338020.2	71452764.21	475490991.2	590659837.7	613257782.7	243279009.6	663305178	769111335	398501049.7	702342313.8
Com_401_neg		C43 H37 N2 O13 P	820.20329	4.974	819.19971	No results	No results	No results	373490709.3	248361207	351827121.3	347008582	324617646.9	90907183.86	339717436.7	230989840.5	103300114	262548468.7	864413706.6	137212681.8	129270782.6	44035891.99	213787370.2	178373105	143612823.8	658905084.7	1016097096	264123886.2	134484305	149626554.1	176290210	17934562.73	103510492.3	501896736.5	237628262	299135262.9	116256636.8	468032923.5	1150565468	506109132.7	683318797.9	996477422.2	190876724	382879288.5	1167431446	94658177.83	202322034.3	498477166.7	1194124640
Com_402_neg		C53 H37 N2 Na O5 P2	866.20806	4.96	865.20038	No results	No results	No results	373310343.1	247422807.5	351397491.2	346398118.2	324389242.9	90773042.49	338989696.7	227194753	102598667.6	262268460.8	864267973.2	137091149.8	124812538.4	42238559.06	210301029.6	177883864.1	143428804.6	658714407.1	1015925301	263754012.1	133913165.5	148774189.8	172854031.4	17375385.4	103424802.6	501778014	237449340.6	298151276.1	115855957.5	467509070.9	1150341468	505466752.5	682724863.7	995853095.1	190385225.4	382172550.7	1167193370	92313368.8	180934427.8	494928062.8	1193698076
Com_403_neg	Caffeic acid O-glucoside	C15 H18 O9	342.09552	5.706	341.08826	No results	No results	Full match	616348141.7	599594182.4	657336316.5	681692632.5	573931859.4	319956826.9	664452913.8	841430901.3	444057144.4	738354718.4	568575816.8	438989607.6	439674610.9	548523710.8	357147253.7	474222887	395508451.7	607954040.6	567308487.8	1126679748	609854131.3	960984451.4	1116511154	1018188469	398716237.1	309349373.5	439282546.4	420502380.6	368324986.8	494687026.8	642017248.6	429777967.4	651681794.6	616467217.8	1191314622	609908553.5	678403422.3	691705806	673898713	512262734.1	706969843
Com_404_neg			660.13252	7.268	659.12524	No results	No results	No results	345939129.7	383691290.1	459411213.1	473159727.5	500566947.7	161621367.8	602339575	486256503.7	320160476.4	149495623.6	723604696.6	321251300.2	312778302.3	64221922.88	22789323.58	340313935.2	121244059.6	242146939.9	208053763.4	145842990.9	50820785.86	379003305.5	128789512.4	206487845.5	107497257.9	533293692.1	304167287.8	412163461	651096436.6	484239890.7	767676829.9	598488278.8	466405954.6	1175907904	113032584.8	293566725.5	533644196	196299516	369906932.5	180367008.9	443845288.2
Com_405_neg		C34 H35 N2 O7 P3	676.16574	5.171	675.15826	No results	No results	No results	570881637.3	581787772.7	528376782.6	515243861.4	487290321.1	442780176.4	1072875731	695630793.6	229815840.9	526767165.6	136879821.4	441572548.2	665942041.4	642801825.8	622648764.4	678897961.6	436168442	125653157.8	105927984.9	196235967.7	428154087.7	199459555.3	370800818.7	1172934784	485680209	280142681.3	279573880.4	825156366.9	358175158.9	240283826.9	170705462.8	828537787.5	486690280.5	893966829.5	688356191.6	350318705.9	258453373.1	495521305.6	684209281.7	719738862.7	249163195.4
Com_406_neg		C36 H47 N2 Na O5	610.33759	6.237	609.33038	No results	No results	No results	168833523.3	164462109.1	170417266.1	159007264	152164656.1	233260267.8	247853564.6	52516668.77	201603029.3	2722972.408	28748737.56	133713718.9	12250024.06	180006072.8	33880298.94	40902749.17	34968991.63	1046917924	316788151.5	403910993.1	183566109.2	211268721.3	1171859548	36056713.98	15849913.1	100048833	113117062	42725076.24	121774202.2	157883254.4	12796366.46	186200021.4	32971154.76	60796141.21	125650299.3	33025392.38	13655109.31	76095712.26	228670547	65898191.89	41566812
Com_407_neg		C41 H41 N4 Na2 O4 P3	792.21383	5.459	791.20642	No results	No results	No results	580697129.1	521234080.4	581980846.5	572878511.3	512960079.9	382623908.6	561625800.4	331590061.6	599723079.4	526086554.1	570875962.7	196953022.5	1014550615	243473393.2	171127485.2	510341952.8	991193274.2	394739293.1	425795651.4	440509421.8	722688752	448488074.9	807327269.3	569705702.1	395427925.2	418610076.3	485022609.1	497322280.2	1167801998	467503849.9	339348232.6	536618582	151263296.5	207458461.9	588378723	806872347	274896802.1	674694287.6	944146869.5	365589513.7	1060417712
Com_408_neg		C20 H36 N5 O13 P3	647.15248	10.382	646.1452	No results	No results	No results	550219475	539827413.8	561824708	504978025	543096856.2	453472941.2	638401573.8	390874220.7	322661516.4	1167123580	276897002.6	398515204.3	231576960.3	349075968.7	66550260.35	773110240.8	559342872.1	383704263.2	534110345.2	278794352.8	69580849.17	423344399.9	266555865.9	326224280.2	869740929.5	299484010.9	674076001.4	890105746.5	376714790.4	826417550.4	408176792.2	517171625.9	623178666.1	216846569.8	712233070.6	661312073.2	279679776.8	322767871.5	322768902.9	496451536.2	811501782.2
Com_409_neg			808.14443	6.433	807.13696	No results	No results	No results	589975378.8	498916648.9	397982426.9	406314788.6	415803449.8	417573565.4	301600059.2	55019273.07	290878448	161318589.6	92765589	429796630.6	323406818.2	201110555.5	3767420.06	227043329.8	7359772.735	1076678141	785391884.5	213051660.1	444790964.8	501154488.6	629340542.1	156959570.9	23015959.42	19027529.71	58573476.41	20458546.58	10372938.38	435863582.8	20895306.56	770933903.9	903254072	125322529.6	661187674.1	526625019.2	1165284951	315620582.3	441927801.3	6697470.129	1125394250
Com_410_neg		C7 H12 N2 Na O3 P	226.04817	5.289	225.04085	No results	No results	No results	230189250.3	222954632.4	365065371.7	361319191.3	292858074.1	196256446.8	73933994.9	61592957.97	197685605.2	67197484.69	87697354.28	216246689.4	216600470.2	629219190.5	106161483.4	1163783377	304728327.8	272630301.7	304243790.6	66030475.76	6943384.376	283548654.6	179537820.3	413719739.7	107795421.7	340912850.6	228728618.9	97871732.41	65747157.44	172082550.7	54501302.82	347020926.1	489173097.3	155165027.5	429830525.5	31893620.55	212301776.8	1043920473	486622911.2	152063745.7	257005547.4
Com_411_neg		C10 H16 N2 Na O3 P	266.07931	5.809	265.07211	No results	No results	No results	555519138.8	496900713.2	508727106	526160723.7	546711865.8	394667365.1	526262587.3	474423671.2	439201446.7	512725715.3	536631508.3	509119023.1	586421993.6	755154680.2	296003668.3	487271704	423268585.1	312754574.5	419909957.1	560886076.9	717937972	657357174.7	567660596.5	1132358826	501164321.7	377012369.2	655524859.5	403244274	712687982.7	450387106.6	511971974.6	605632687.4	475605199.5	722502153.3	640291690.6	457715485.3	536144466.1	768532747.5	1161533373	421055175.9	450768099.3
Com_412_neg			936.23467	5.609	935.22797	No results	No results	No results	512119613.8	419273034.3	471370441.4	440162064	476841955.2	250116980.8	561031166.1	984966233.4	489494284.8	995296288.5	406837886.5	432340878.5	344211366.4	578895641.2	345827059.9	279071962	251644138.7	529044423.1	339063569	727366670.8	350204202.8	550256445	475444122.2	1159821209	305229679.1	256375004.3	610047276.9	401482133.5	248288687.9	557698349.3	328174568.8	162248321.5	662308220.6	719100634.5	936851875.5	422706005.6	172630481.5	398242109.9	383900263.7	409132210.5	227881941.9
Com_413_neg		C28 H41 N6 Na2 O5 P3 S	712.18715	5.05	711.17963	No results	No results	No results	596671298.2	580396607.4	500009920.2	618187342.4	539790457.5	510130118.7	836603558.6	894855458.7	315278296.1	575662978.2	329061082.2	143935957	475459413.6	425570663.5	727693176.1	661293168.6	518216367	252587308.4	101049871.4	388791214.1	309960877.5	378761884.2	585811887.2	1152553480	615765059.4	436671595	353539978.8	956832757.9	391452619	268666003.4	246100536.1	700735952.5	668108168.3	822361734.5	951593519.7	113619626.9	199392627.3	564439603.1	514556379.9	582611169.7	374653763.2
Com_414_neg		C25 H55 N6 O25 P3	932.24293	5.837	931.23566	No results	No results	No results	59485775.58	59134977.52	544782818.3	28529770.14	82845923.12	70144435.59	647265460.4	914332379.4	96319620	59943282.2	521194976.2	79119993.26	302663944.1	560542970.6	448739319.4	411569821.5	28398299.26	23397966.33	331736550.1	59111781.99	24449957.2	563038291.9	66594350.14	1148608134	514139861.5	327312166.5	590392335.5	418975678.8	291441423	40027212.75	401844927.8	66996467.02	33987727.99	611284941.6	103102282.3	75068421.53	68745371.34	87174704.82	95373169.69	78565281.12	284686833.3
Com_415_neg			936.23127	5.675	935.22473	No results	No results	No results	515114933.4	421031161.4	479285834.1	429672733.6	474795715.9	251834424.4	563700297	995287626.2	477971040.2	233562127	419110333.3	71792228.17	336651324.4	24201635.22	351608405.3	271661257.7	252666716.4	291726810.5	353174637.4	182983301.1	352433972.8	106410914.1	487686098	1147779146	302833656.8	258725812.3	631030604.5	405749901.5	245610058.2	554829036.9	82016643.2	33094224.6	667739951.5	712091159.9	908147430.5	428523550.7	155709323.4	380384203.9	388257217.5	417045319.4	226360646
Com_416_neg		C25 H47 Na2 O8 P	552.27956	5.608	551.27216	No results	No results	No results	367760486.1	368598249.6	366437968	346467862.6	359077256.5	560802308.3	202232214	151133303.6	353390229.3	228363908.7	237743464.4	617832505.4	284358858.3	1133511343	276354492.3	173330048.8	397465231	530909008.4	299960274.9	308010419.6	381818421	385718114.7	406327590.7	83877083.7	126762732.3	237696413.7	616453080.4	207456268.1	815875757.5	372775943.5	218130980.1	146785131.5	169133963.8	141607328.7	302382346.2	471890722	435696528.7	250144524.9	230230219.4	289925858.5	556341463.4
Com_417_neg		C23 H34 O13	518.20095	5.714	517.19379	No results	No results	No results	716725761.9	386561216.3	419647212.5	477872693.1	404738439.8	82034230.7	368025484.8	188995287.4	1124726141	634268731.3	424503013.1	458680051	454316855.2	51640882.16	488421853.5	615923975.9	733121329.8	635668132.2	1133488835	302166370.4	547063849.8	182858320	712122988.9	168450893.6	353628225.8	443737593.4	38966522.93	572612343.2	233269385.7	368255104.6	327269808.9	685625224.7	480535575.9	106719639.6	260855490.2	212520766.8	684324414.6	917089700	379884182.9	399576168.6	407302169.2
Com_418_neg		C5 H8 N Na O4	169.0353	1.326	214.03348	No results	No results	No results	637747451.5	657896342.1	686294976.4	674591863.8	617592469.8	289215319.6	845417351.5	718785292.8	393832100	535208569	702995935.6	761702091.1	501967108.8	649254669.9	144948492.7	801781138.5	240317750.1	596352353	381762479.1	1691689.297	822813150	762292263.4	464211431.5	1093020067	528689835.4	402577070.8	521176451.9	561266553.6	480532050.3	691649082	580519439.6	895193502.1	454095254	979206044.5	1105816972	867716897.8	750944357.8	618037534.6	1132994262	552704217.7	962297882.3
Com_419_neg		C37 H49 N2 Na O7	656.34312	6.245	655.33582	No results	No results	No results	167508969.1	163486038.7	168989575.3	156405250	150833867.2	228038647.4	244740170.4	51678747.11	198965399.7	14783453.58	32706635.6	131588213.6	13045139.99	177239943.3	40703001.1	39764352.34	34303418.82	1018193956	313340383.5	397015409.8	181021796.7	207234934.1	1124541343	35301910.39	14858242.58	99009599.09	111449039	48978552.61	120871299.3	156351211.9	13354625.58	182976705.9	31084376.83	60111560.56	64570161.9	38079947.46	12627922.05	74617999.07	224315868.5	76300674.36	40623810.49
Com_420_neg		C22 H22 O5 S2	430.09091	5.796	429.08359	No results	No results	No results	264434705.3	214001222.7	128154345.7	259277885.5	261544462.4	652691108.4	133959182.4	737502581.7	81120722.21	115526595.6	81358093.78	598680458.4	91733793.13	36894749.97	616155252.7	132391441.6	107282911.2	25202877.77	43235391.65	56313299.05	86685997.6	373951375	105510132.4	200621691.2	146453478.1	157775115.7	111447128.3	1123368370	75645919.99	121693973	148710232.2	171919033.2	1076110529	90848695.5	132336706.8	86513046.8	36066851.09	349395250.4	83021721.26	722797765.7	100713218.6
Com_421_neg	Myricetin 3-O-galactoside	C21 H20 O13	480.09155	4.889	479.08389	No results	No results	Full match	171471966	171767383.8	172417368	164687123.8	162577429.7	53127121.02	79114669.8	102844841.9	68864583.54	7672272.827	31703541.14	200170347.5	103743596.1	196118660.5	139112609.1	109693580	96840384.95	32673834.04	34222126.35	50475487.81	4578262.763	258123534.9	142160559.5	159436917.8	14661912.36	42751701.6	23116151.97	87942663.11	35959486.52	57516909.79	113310829.8	63315147.99	1115867550	521888720.6	137332379.6	239782762.6	77983799.14	529735591.4	52137630.88	206255158.5	92833916.08
Com_422_neg		C29 H18 N6 Na2 O2	528.1282	6.439	527.12085	No results	No results	No results	391354613.2	249473709.6	305434153	303574274.4	348511979.6	1021802337	241705000	87614416.7	194418953	237495629.6	223192472.9	347903240.9	422343971.4	549647919.5	83765176.37	173466331.3	225371188.4	197956223.3	235538694.4	112002383.2	187147599.9	819658708.8	243274038.1	455685731.5	55471085.9	221595350.2	128390079.9	101738117.1	229082206.6	166372303.7	212202847	845868425.4	454657913.6	172333563	288591595.6	640189903.2	1109458474	719775882.6	726241590.3	127367020.6	1111155757
Com_423_neg		C16 H12 O10	364.04347	5.496	363.03629	No results	No results	No results	56158480.54	56394642.49	64825966.95	67899597.66	74064285.73	11767187.37	11341301.31	9529018.263	5668517.397	12681223.29	3233963.642	6112466.965	4650094.788	7305944.446	4438851.907	6672262.445	7704131.967	1108686562	203563192	47183543.5	123144462.3	15890103.71	71135861.82	19783407.41	2873928.758	3286982.204	5804458.334	3548060.417	2820835.078	3226784.267	6337665.215	4403706.951	11000302.77	7838478.085	10460052.08	7732018.103	538362603.7	14000636.87	12278793.34	138218096.6	247168957.8
Com_424_neg	L-Threonic acid	C4 H8 O5	136.03746	1.493	135.03017	Full match	Full match	No results	281451659.4	258912201.8	316685776.9	316404398	257068609.1	443892513.7	264258914	300587661.5	235682149.7	395426059.2	183106568.6	139413483.3	197127856.2	201053318.7	372471593.5	266942025.4	331836647.4	206316559.9	227313310.9	147438740	129657784.1	135886022.5	1108190947	553505134.2	303727471.9	239873547	262243074.5	347739478	243225505.5	384940399.9	280564244.7	256175119.9	472636978.2	240637331.1	239438012.1	212585094.8	301646403.7	470051820.9	175507818.9	407224285.7	265162482.7
Com_425_neg	Nigericin	C40 H68 O11	724.47821	9.774	723.47107	Full match	No results	No results	159128401.4	159246535.2	177853096.3	106232882.4	152371399.3	34610476.69	190814339.5	29289147.26	72177754.43	74509369.52	175509849.2	271626941.1	116215054.9	58407550.94	79821668.1	610205016.8	47830370.31	28079936.11	40096068.47	45856019.98	81927556.23	70683682.22	66478845.83	103746717.4	193718063.4	383531775.6	113796552.3	218812044.4	173914324.5	41486335.22	32077468.68	415728413	22391242.07	123000540	1106866109	32674086.62	57626817.4	73767999.91	252984880	141652970.2	34657574.65
Com_426_neg		C18 H28 N2 Na2 O2 P2	412.1402	5.818	823.27313	No results	No results	No results	217176248.7	228705082.5	179956756.1	178343153.2	171282586.3	802310.1429	157458220.9	166988816.6	703602032.4	546269341	385585956.5	231817693.4	76454568.97	770634.9446	324984501.8	123374700.3	744564451	1105939633	56537801.51	583873.489	273844983.6	4409621.295	899219059.4	788352.8405	99031748.85	317673296	4317540.916	402836775.7	34600718.25	147079898	115126703.4	1005912092	284735369.5	672703.1955	12173980.53	723515.038	149316606.3	671130519.8	26285084.77	155746942.8	119879440.3
Com_427_neg		C26 H22 N6 Na2 O2	496.15938	5.303	495.15198	No results	No results	No results	324969346.3	162542692.6	165653360.2	328715334.4	166481935.8	179389978.5	1103607879	296284043.8	335124425.9	256814319.4	162955021.7	422654727	326306687.1	298385862.5	194074926.8	358322226.9	108568409.8	252245594.6	354046577	133203471	140502788.9	619772295.1	473546574.8	678651137.6	379494411.4	342188129.3	264504183.3	513750592.5	248809135	243954173.2	214681241.7	242721710.2	232880067.6	377463353.2	415102425.3	259558301.6	575142614	312743478.3	786606065.3	298515561	281223687.7
Com_428_neg			984.31124	5.786	983.3028	No results	No results	No results	132805853.1	356199750.3	302903012.8	323381944.8	267482787.8	205207515.1	364475530.6	182876352.4	220418032.3	261951013.3	281279008.2	264818096.9	385291497.2	460433675	46468069.86	257049038.1	155199489.6	74050565.93	176831369.8	265323452.2	323888124.3	486596530.9	252003077.2	1100412207	207457404.1	168221496.4	288720278.6	147326363.7	391301125.8	194289668.6	230318195.4	261038521.7	181913397.5	420392477.9	315469015.7	268231572.2	261490529.9	428412593.9	832010426.8	88395605.19	206068025.6
Com_429_neg	Isosilybin	C25 H22 O10	482.12265	6.428	481.11575	No results	No results	Full match	380066548.1	241641915	295974205.1	292200946.2	336317890.5	1011224583	230187103.2	78991536.52	183894120	225872643.6	214521272.8	341370348.4	407926056	534325802.8	59788654.54	160845206	208812572.6	181024397.9	220917863	104898970.3	110885492.3	811437915.6	227961521	441301785.6	35318732.74	210667965.3	119577710.2	93848085.34	219771893.3	153567058.7	198212332.1	837152309	442329326.4	164881619.7	280631282.4	627982634.7	1088507070	708401360.8	707214985.7	120046307.3	1100090843
Com_430_neg			870.18712	5.546	869.17926	No results	No results	No results	645605474.5	618787717.1	668432781.1	632718103.1	673683594.3	455011946.4	1099535542	688757535.8	617764111.4	552215805.4	585426828	393707687.8	980131687.9	505584802.5	392486378.7	518724693.5	634836834.7	366853213.3	354693772.1	529987910.1	704894740.5	442306073.8	668302440.2	815329263.7	618078996.4	478151564.9	479063966.7	732148392.2	926789514.3	462637335.4	437973785.3	656371030.7	396870365.7	456031161.6	643221665.2	925624746.8	403833552.6	610032538.4	642708147	570564501.9	860574060
Com_431_neg			412.09089	5.546	411.0838	No results	No results	No results	641331845	611958876.2	665476205.7	626214104	671942546.4	446216937.4	1094786041	685827943.8	615155552.6	544745586.4	577976370.8	389477414	978207345.7	502561386.1	381627599.9	277067887.4	628644035.4	363050158.1	352914680.2	528958180.6	702032345.1	440311560.9	666654495.8	813794693.1	608827794.4	470739698.4	475354334.2	730144985	925213078.4	452483886.6	432454665.4	654818747.9	396321914	452342633.3	637445095.3	922171930.8	401902465.5	608550148.8	641121884.1	567218686.7	854063540.5
Com_432_neg	(1R,9S)-11-(Cyclohexylcarbonyl)-5-[4-(methylsulfanyl)phenyl]-7,11-diazatricyclo[7.3.1.02,7]trideca-2,4-dien-6-one	C25 H30 N2 O2 S	458.17995	5.696	457.17273	Invalid mass	No results	No results	485873540	483833620.4	510524385.3	532249074.6	523533021.5	284264658.7	287239868.7	209386069.7	847696249.6	910273864.2	446064578.5	860160334	353934888.9	173706469.5	447928325.7	515959455.1	753191955	934971903.3	1073327708	434190215.4	900090192.8	239099712.7	979059281.8	117487779.9	296433439.6	471405565.3	91027161.74	591166534.8	335278560.7	402768487.2	427625101	627116429.4	562338298.3	141757510	452506551.3	308930017.4	623651108.9	1092028181	375462395.1	433897788	624736511.9
Com_433_neg	Phenylacetaldehyde	C8 H8 O	120.05781	5.209	119.05053	Full match	Full match	No results	343168042.6	361986825.8	434036022.4	434210027.5	439013408.9	297044948.7	375343535.9	334589338.8	245922400.1	423366597.9	208298238.8	343583263.6	463150542.1	384392181.2	324492695.6	282931639.3	331051057.8	169078963.3	142877394.5	121222382.1	535869269.2	264779071.4	276257523.1	1086194229	478944347.2	482687704.4	379351796.7	610227990.9	413632462.1	381457152.1	257637893.9	770148928.1	567488702.8	508958692.4	471632390.2	308402770.6	339048264.3	421081301	484942097.6	455831421.6	311008029.9
Com_434_neg		C15 H34 N2 Na O16 P	552.15492	1.458	551.14746	No results	No results	No results	399022355.8	348462141.7	411150573.6	409467338.1	383399694.6	340733793.7	690915490.2	1082450000	340948976.4	1020442246	334372625.7	294385547.8	435265236.3	249020032.9	408267243.7	912523261	821899233.8	305904900	245549813.2	338767858.7	294570388.2	324022111.8	190280364.9	1038109578	381928597.2	385354099.6	416656446.5	967016093.1	511509588.7	333368634.6	846408665.5	480030949.4	204108941.8	759807887.6	238898494	591619859.5	399299406.7	122098122	280619767.3	646157595.8	334884938
Com_435_neg	D-Glucose 6-phosphate	C6 H13 O9 P	260.03007	1.299	259.02277	Full match	Full match	Full match	527595561.3	496982935.9	549454829.9	575762180.6	510901737.1	742368983.6	446663794.8	483605001.5	586315403.3	544412711.1	729164306.8	622019343.2	1080791442	506663101	942908819.7	750229663	535608539.8	380396133	578286393.9	428294137.5	287695164.5	404191096.7	308580395.4	627709003	589915988.7	989813237	802110892.2	558828753.6	713109993.7	499381831	761194519.1	512473713.6	218241839.2	577402760	410068980	541085476.1	318551336	292924352.4	665185707.6	459795902.6	354320297.8
Com_436_neg		C26 H43 N10 Na O11 P2 S	788.22127	5.436	787.21332	No results	No results	No results	467089470.5	521042271.2	454877299.3	62648110.41	512498688.3	326039468.9	478690769.8	250374330.1	469051517.6	525139775.1	485185814	215297626.4	788970432	253292214.2	159197724.4	607811475.3	760752916.3	290023837.9	2093800.257	374402359	753978396.9	440002627.9	563539316.1	771781775.3	350311925.9	343710265	396105955.5	425883506.9	1080646453	339554585.7	280215505.8	308348771.3	139810584.8	137862675.8	710882572.1	593907183.3	244910146.4	653618779.7	952796929.9	80821264.9	866814353
Com_437_neg		C24 H30 N2 Na2 O5	472.19521	5.719	471.18784	No results	No results	No results	141271361.2	131467759.3	140194223	138469465.3	123051284.6	65546596.58	56132473.8	84747950.84	205950916.8	130628996.2	128626908.8	138502122.2	66286224.6	26844158.35	118399322.1	129201039.8	221136961.6	31242051.93	1079841680	281913143.7	426970089.2	73772369.07	31736397.55	19579925.37	40080925.35	77500182.23	9944492.027	56500734.44	50216267.63	108401971.7	101549373.2	174109140.5	134803647.2	23181945.49	131276165.5	40024768.26	378970445.1	369641844	89023818.47	66936566.49	31891063.02
Com_438_neg	D-(-)-Quinic acid	C7 H12 O6	192.06375	1.395	191.05653	Full match	Full match	Full match	286970989.1	169516932.7	324652342.4	350155438.2	318599304.9	178635604.3	732806619.4	363428968.4	119704698.5	301303101.4	60970889.57	173862342	201354389.4	116001628.4	229874226.2	523566493.6	266386193.2	101305510.2	55534373.85	195591825.8	131569244.7	162858928.4	187755335.2	1079071848	417677966.7	343336714.9	148007756.8	578704323.9	252758535.8	182709535.5	86032641.74	239456178.5	553031320.6	971657352.5	336375178.7	251818390	80158281.81	297889158.3	172623464.1	740674099.2	146663044
Com_439_neg		C35 H52 N Na2 O17 P3 S	929.19649	5.489	928.18921	No results	No results	No results	563548285.5	544654852.2	553796124.2	522797376.6	508118904.1	683453917.9	240902169.8	546154392.9	574259695.7	715109456	806318159.3	577940971	342925690.9	239774156.9	910757926	742677786.4	412411523.5	714597278	814017880.4	503852024.4	337012198.9	377148451.3	335465528.5	348097850.3	871894956.2	1072359064	885447634.6	405087335.6	307415840.3	923391431.3	680641699.6	374623667.6	407989878.4	657065695.7	532655362.6	388249523.1	492614847.4	281456290.7	257753288.1	453267506.9	295357919.4
Com_440_neg			774.22511	5.394	773.21783	No results	No results	No results	529755508.8	523549801.1	402772009.1	455699458.3	447495175.2	347295375.8	543652223.9	246162143.8	289685799.5	270551982.2	437796579.5	247738045	865501701.1	205111596.1	148528167.1	478139926.2	562312499.3	333913645.6	321218290	342256313.1	615574989.5	401421084.6	739677100.1	473172398.3	305279481.8	327687426.1	271765858.7	442130667.1	664845021.6	298455243.7	279096139	739843789.2	174775784	110002246.7	397321110.7	597239266	178197848.2	484239236.9	669459747.3	332842434.6	1071985864
Com_441_neg		C20 H10 O8	378.03828	6.343	377.03122	No results	No results	No results	215630831.9	233310549.2	219593878.2	229787239.3	240939724.8	675931941.1	598376075.5	231279794.3	198337514.3	128186600.7	152519197.2	247988681.6	59194299.98	96384831.78	21901677.78	251961949.1	219691055.3	764735049.2	185978334.3	206189206.5	148022025	73498113.54	331157785.2	1070475913	46039327.88	156796891.9	29914862.69	306176939.9	147309797.6	70164597.36	79737880.21	141087633.7	209364461.4	458091822.6	474023642.9	260609066.8	325124438.5	179416027.3	131102974.6	206005235.3	374260996.9
Com_442_neg		C20 H30 N4 O13	534.1806	1.397	533.1734	No results	No results	No results	543866265.6	519901615.2	502499559.2	551324317.9	465814806.7	371125996.4	720806333.7	638755106.5	320032978.6	632835897	157056701.6	513435616.8	313215648.5	361456427.5	491089299.7	641200935	569355175.8	232371222.3	215360153.8	292366116.6	215146062.7	435119179.8	404241606.6	924880424.2	634895941.9	505244581	369046848.3	777471580.4	388100975.4	360901262.4	269467904.1	433623683.5	956841593.3	1069286149	555174279.2	429283665.2	416129238.1	521788456	242792856.5	881726910.9	472096350.6
Com_443_neg		C14 H22 Na2 O9 S2	444.05024	7.119	443.04297	No results	No results	No results	130421679.6	1907133.343	143463373.3	137154987.9	145019853.8	189692506.6	409708982	153439121.1	126558451.1	81992983.64	85742116.99	273318502.9	68426275.59	158223001.6	20089850.83	198676052.7	116433571	211761510.9	88311829.23	221592390.6	54035407.14	95536762.36	427004534.8	1065136681	46777524.79	85783767.66	24768022.82	151572257	67272972.34	29454346.95	66215451.06	77780074.74	2891862.5	539411200.8	242290988.2	127434363.4	90394953.4	115484111.9	88780272.04	197530194.3	117103129.4
Com_444_neg			828.1565	6.74	809.13861	No results	No results	No results	81028801.9	72781877.41	106096743	72113247.83	122722177.8	56923944.31	341373255	106706084.1	75107620.65	28239658.22	60307413.71	44365716.96	171655664.5	47960052.28	4364022.772	179698332.7	52455596.17	135374706.4	26334500.49	37905899.23	39046408.75	104475453.7	66908400.9	351625277.8	40417702.47	92876629.3	45471980.15	139814840.4	1064766413	72314644.4	20591102.18	101719919.9	28051787.8	27335605.9	8827013.085	69880356.91	61414542.45	71966802.17	161818253.3	17726433.81	61143891.73
Com_445_neg		C25 H24 N2 Na2 O2 S2	494.10697	5.612	493.10004	No results	No results	No results	150065597.3	124682028.9	20743060.21	163437390.9	164496515.2	602376966.7	26160697.3	626828458.3	19605435.69	7988781.279	5036933.397	576325304.6	6112687.299	14138073.86	478924726.1	5748942.981	10414019.72	10306269.5	9496828.72	7457345.695	6395740.669	312995732.4	8436939.259	6333884.574	4871217.417	5010418.349	3401096.443	1007725273	4936117.053	9329957.35	36734187.25	6754351.417	1063861688	23133191.83	49954124.85	13105103.6	14934090.3	302652381	16240925.26	640830253.3	4401015.653
Com_446_neg	D-(-)-Quinic acid	C7 H12 O6	192.06367	1.333	191.05658	Full match	Full match	Full match	181875926.6	117998587.7	184765083.5	185714547.3	114493823.5	138328010.3	868465542.6	129186948	139341517.9	183515645.7	66954724.95	101048580.4	124724906.1	132675316.6	82500779.61	89482562.91	147329286.8	174560924.5	231463466.6	65262112.29	188105506.5	83903063.16	264969752.4	100201782.4	123739493.5	143430840.9	160457447.3	653636901.6	126534360.2	136269290	132624440.9	89467218.5	848651485.8	1062932221	320309187.1	188990175.9	120811848.8	484559770.9	211676876.1	818074084.2	265075620.1
Com_447_neg	N-({(2R,3S,4R,5S)-3,4-Dihydroxy-5-[2-oxo-2-(2-propyn-1-ylamino)ethyl]tetrahydro-2-furanyl}methyl)-2-furamide	C15 H18 N2 O6	358.08926	5.041	357.08347	Invalid mass	No results	No results	596474483.2	570866506.6	453835081.1	461992142.3	478365269.3	391920625.5	849729151.6	844843192.7	246678107.1	465551674.7	299740230.1	563969266.7	393567177.5	426574458.3	639531440.3	576230418.2	429300975.8	192175474	87328040.51	332375891.2	248886152.6	419259128.6	595390378.5	1060428894	485498200.2	336515409.4	231732293.8	810203960.2	343104514	216354630.4	194332432.7	698322746.2	790194134.5	712550999.6	732496000.8	393395569.1	200978618.9	449256585	531448427.5	616480138.6	352754404.1
Com_448_neg		C54 H42 N10 Na2 O7	988.30287	5.784	987.29602	No results	No results	No results	183585646.5	299428307	273006265.9	254968218.2	319336404.3	165769914.8	412437161.3	212628359	205354796.9	340395402.8	270851874.8	235282694.3	364137338.2	472472113.9	42502274.16	213501721	98327176.95	75728739.4	29843682.7	324708929.7	291457555.3	483586157.8	309962105.5	1059886893	213059345.2	150871844.9	347908779.3	164292638.6	348512638.9	218067737.3	265658429.4	205129007.2	188159129.9	431477119.3	229837199.1	235961020.4	300508723.8	459596925.6	831458564.4	86470207.6	209051622.9
Com_449_neg		C15 H15 N9 O10	481.09487	5.391	480.08752	No results	No results	No results	545799441.1	518342270.2	554921303.5	514086842.5	528341302.6	490819599	414767303.1	172792024.6	357538084.8	120728758.2	256162132.5	701427192.5	545938320.6	576252421.5	491456544	574522230.9	523155108.7	116166271.5	183950052.7	206068025.9	3808705.015	952855681.5	491013194.4	813075783.2	146731245.1	299118186.9	202412575.8	651994372	156384168.6	125402347.9	161708868.5	488554547.7	1059052173	930894595.3	625561597.9	833826942.1	480101498.1	723144400.8	575651015	461426478.5	317223640.3
Com_450_neg		C51 H26 N2 O7 S	810.14602	6.78	809.13879	No results	No results	No results	63755040.98	61786615.13	100655231	68482142.94	117291272.4	52214845.9	335403546.6	102081346.4	60714405.03	26557631.62	50672972.8	36389497.84	167829228.5	31601867.12	2396541.733	171576162.4	51016491.63	66461961.84	19066515.96	29261375.85	30351123.65	85459224.43	51677624.78	333264114.6	32991318.84	78211431.65	37319265.07	137223481.7	1058458466	70333105.83	18867299.81	98756967.01	19355142.22	20488341.3	1722087.026	71156715.03	49697284.93	59566654.27	152827898	13568985.27	52643804.66
Com_451_neg		C41 H33 N2 O16 P	840.15688	6.763	839.15143	No results	No results	No results	276260060.8	212689217.4	250583501.8	204736239.6	194851211.1	22923385.68	159339547.4	30765451.6	45275445.17	7137191.903	25502392.6	89740887.1	244746100.9	325253407.5	13146966.31	79173169.37	28054191.6	3516505.113	21429907.96	100951714	9687512.609	349265945.9	40382726.99	189804686.2	11953124.54	82236784.78	18579129.3	422520589.1	701984333.5	47789799.88	274392750.3	381767786.1	305126360.9	321643141.7	231685988.7	416587985	209006528.6	824516038.6	1057768835	52567255.37	29915584.68
Com_452_neg			781.50697	10.192	780.49969	No results	No results	No results	172241160.2	204373972.7	220619249.3	192624579.6	169916190.3	4697848.217	305142441.4	31912685.2	26377023.98	59450703.84	273595170.5	367148025	160810334.6	142546144.8	40104704.18	725380758.3	25714142.37	64258179.13	90356200.8	13446112.38	125625049	45427735.98	49228839.87	84285995.19	218645350	227936785.8	20087981.39	178343384	47408492.68	33120639.48	82491842	287712007.8	15181071.15	77494539.8	1057328095	26443569.24	4950490.974	28355064.09	616633591.5	213706345	39184267.06
Com_453_neg			677.20531	5.181	676.19794	No results	No results	No results	179567168.8	225872988.6	192327276.7	165439709.8	155038723.9	76576363.27	295561321.9	204711309.4	77924275.33	273735112.1	70971156.83	193507583.1	206397804.6	745713557	148284145.3	129577005.3	73738809.49	19218733.47	25685229.04	78726933.3	180575614.6	417034042	66024768.76	1056572736	213114729.3	82392137.77	89387232.34	495135674.3	397029655.8	117283025.8	45351426.88	349040316.9	267950752	314865996.7	394524381.1	69482633.24	82521350.27	266627867.8	73912107.73	315396839.8	90026011.93
Com_454_neg			915.22147	5.497	914.21698	No results	No results	No results	877892705.9	822909531.5	824614227.5	813672493.4	787398748.5	500684822.7	282284352	949246453.7	710995122	649803860.7	759448902.3	541235720.5	917505670.7	149968646.1	243436919.9	756200219.4	1052227474	106236344.7	703935945.3	956736249.9	316617151	565817069.9	856674425	228479105.8	897049156.7	814672279.1	693193682.6	991787086.9	344519644.6	592915161.4	724902457.3	844691078.8	435424940.1	500520775	709790504.7	765110384.2	421610348.7	401456635.7	769331127.6	630942550.3	839564546.1
Com_455_neg			897.21064	5.5	896.20221	No results	No results	No results	844730596.6	796726730.5	803274421	802408046.4	765993925.9	477011123.5	280359185.1	753821899.5	718520769.1	655648984.3	769132285.5	508449120.6	920149938.1	149042874.4	176335350.9	758417987.6	1048782883	100542156.3	704176094.3	965329673.1	306612889.9	509950062.6	862781088.2	227509938.5	904729143.4	821147578.2	690828363	811398822.8	333354665.6	600373877.3	662018294.9	849142451.2	381775941	505724822	718186304.5	769247534.1	421135324.5	213921215.2	775605473	547469195.8	836286774.8
Com_456_neg		C25 H39 N2 Na2 O17 P	716.17812	5.049	715.17096	No results	No results	No results	539141405.9	509192116.8	442230915.9	456559083.2	439667103.1	364342592.9	797102302.7	821860018.1	228939455.1	447112997.7	276604772.6	477397800.7	381219557.4	347465320.9	623770043.6	557177393.8	411107546.5	183491061.4	66856186.64	316192388.3	252721802.9	266587807.2	500679130.4	1045858927	475897854.9	322650984.2	218926589.3	767883417.6	325023151.1	216740282.3	164713891.4	652479203.6	709593456.2	697615636	653411939.2	378006179.4	170167558.4	404615000.7	492726845.1	604238028	293890422.6
Com_457_neg		C23 H16 N4 O8	476.09646	5.682	475.08932	No results	No results	No results	175344031.5	143539659.3	194594947.8	155130566.5	181346984.2	600486413.9	63642657.66	711607115.3	53472349.42	10753406.89	32350561.81	587425746.6	93519699.73	66006829.73	472335705.3	106722104.7	50447894.43	9822790.079	24363242.8	25604292.88	6178687.039	295187220	54131422.63	57905162.43	72791476.88	50584586.27	73159860.71	1045297791	21028742.58	31432624.46	34854397.13	40516440.77	973001310.5	125951317.5	54095096.8	3418838.592	50788603.39	292344498.1	60844694.06	627369936.6	3368654.148
Com_458_neg		C31 H30 N4 O13	666.18124	5.035	665.17365	No results	No results	No results	227521668.1	217454696.9	200926537.9	259426537.8	213882416.5	335391333.1	299169865.4	276410242.2	168078960.7	171041337.4	100779138.8	327889552.8	237431931.6	307894718.8	244578501.7	280784121.6	197056643.6	122734113.3	76197596.04	208025254.3	122768472.5	222712913.9	276690558.7	301881847.3	210989072.7	150511594.1	142665887.9	346941831.2	228507147	89678350.54	139726106.7	233922688.7	206088885.7	240774956.3	1044039871	201927298.2	109066910	270905150.4	161363651.3	266289170.5	153926906.8
Com_459_neg	Tectoridin	C22 H22 O11	462.11737	6.04	461.10989	No results	No results	Full match	329237366.2	304832676.5	309568772.2	269690020.7	252738470	674439635.6	197671374.4	326694128.4	408752142.8	187956277.8	251333240.6	154124146.5	203736431	239733076	383574504.1	758306480.9	212407658.6	347349312.6	1041674462	571602769.9	314564731.9	243056136.2	200781088.2	108171415.7	672153628.4	306839395.6	568859677.4	124976090.5	173404256.3	722733061.3	401423993.7	532169415.4	123059689.6	200145471.5	254648598.6	153667164.4	90255093.52	232376968.2	92986606.13	309625119.9	151961958.2
Com_460_neg		C24 H43 N4 Na2 O24 P	848.18139	5.712	847.17346	No results	No results	No results	94847609.13	122894497.8	72124749.88	76766905.85	68120531.16	181798325.7	75766823.8	147888774.6	79785231.66	187124610.6	133882445.1	93830687.74	110409885	557056504.6	188315897	73799293.97	104422706.3	65658384.6	62310530	690527242.2	57873180.65	59104106.71	77951196.79	100809311.6	134881118.6	65688296.69	227500002.5	156502552.8	80716059.07	142070753.3	241717517.6	83504761.33	146858451.3	314730020.4	105192282.3	100566185.8	1039258539	59013529.07	42852859.44	54677925.46	91524569.44
Com_461_neg		C20 H24 K N6 Na O3	458.14365	5.162	457.13629	No results	No results	No results	424043661	381179170.1	485096978.2	425850729.9	399755470.2	638900285	276907396.5	444578351.2	441403087.2	641128482.5	1037545155	508519343.3	356608341.4	436911680.9	621165888.4	426383951.6	583748335.7	579488047.2	442855289.7	296424555.9	708746581.5	714484404.3	400228504.8	267601655.1	279355852.3	382251781.9	439724996.8	254733259.6	310850679.2	516526167.1	737942791.5	316797169.5	324338039.4	186589408.3	313291502.8	588855244.6	612387108.1	441688957.8	204988186.3	457291436.5	654390860.9
Com_462_neg		C14 H12 N4 O6	332.07506	2.568	331.06781	No results	No results	No results	157860953.3	133866030.1	148901633.1	145605674.8	136830826.3	49308070.82	139473812.9	87345550.53	38358719.2	31611085.23	55122843.02	74199977.69	67446367.59	118457363.1	47182405.68	78084301.35	70159934.09	431445190.9	635812805.5	28480341.52	22730967.36	102471584.5	127671006.4	111763940.7	30984746.17	124611133.9	37690434.02	73347508.8	49964221.21	167646159.9	303286541.5	93145657.15	303543532.4	128449590.6	59090744.27	79846658.86	1035756563	238567830.6	84388573.71	86609172.89	256962302.8
Com_463_neg		C32 H48 N2 Na O17 P3	848.20635	6.511	847.19604	No results	No results	No results	270275675.4	201136365.3	227763742.1	192974725.6	181081437.9	4790741.402	82911913.31	3154420.394	7892015.279	1876490.63	24493854.63	85588176.61	213787106.7	324471427.4	3480583.611	11680726.56	3374025.753	39798653.61	2594271.446	22775731.89	1475245.91	334506904.3	10117470.09	19742146.93	1552399.608	57439873.51	3126887.345	358582451.5	323063479.8	35542890.42	22964403.43	375838938.2	303533142.6	310607192.3	230893757.6	404170278.1	207613008	819081437.6	1034950964	11438977.03	5508072.579
Com_464_neg		C42 H35 N2 O18 P	886.16228	6.635	885.15491	No results	No results	No results	269790882.8	200836458.4	227445975.9	192668917.2	180781686.7	31976771.19	82549517	21907633.29	54961129.55	8677145.724	24191004.88	85249409.06	213508725.4	324070870.4	16541812.72	77953376.62	27222320.03	36329568.45	24428793.77	165991876.3	8771013.782	334170292.4	54763006.77	18716301.57	8718593.67	57143113.95	16706423.53	358320164	322491019.5	35210791.08	268786908.3	375176828.1	303037631.4	310309954	230317557.5	403570769.9	206732877	818360513	1033756581	67010048.04	36462218.62
Com_465_neg		C22 H20 N4 O9	484.12286	5.326	483.11551	No results	No results	No results	597357560.8	592630202.5	608100534.3	615590940.1	610114261.8	621893354	566255507.8	316399049.9	332505861.6	460527476.9	685175554.3	769335452.3	721034670.1	854806729.7	408042853.3	572754929.4	645441197.1	431595946.4	299657517.6	356277333.5	776089387.7	542065517.3	734041480.5	468880193.7	348512601.2	882570554.4	541064010.5	568459754.3	772857030.8	423864715	588856886.8	1033495453	322749461.4	548123835	330596003.4	765508260.6	573979328.3	630484311.9	759387314.6	546198684.4	774865977.7
Com_466_neg	(3��,5��,9��)-3,23-Dihydroxy-1-oxoolean-12-en-28-oic acid	C30 H46 O5	486.33581	7.117	485.32852	Full match	No results	No results	333724377.4	309745562.9	303932609.7	289037477.5	304440870.9	267736901.8	441737789.6	528104222.1	339992602.5	525322506.6	42239834.29	432456002.3	348759131.5	366552955.1	76596253.03	180041158.8	218434060.3	573911833	947421590.2	719422042.3	249324790.9	90551466.26	104074053.6	28149106.58	81002993.63	117356426	123585921.4	73296441.71	123492182.1	140324777.7	83573459.97	95643541.39	163494490.3	148980778	55595951.53	275942980.3	1030226212	29976741.71	535213159.5	138671219.2	525460171.3
Com_467_neg			881.70429	5.589	880.69763	No results	No results	No results	516734034.4	500266991.4	498186925.2	494552819.3	490674380.6	334039060.4	818641481.3	354148001.5	170892148.4	336932668.2	616115976.6	343636510.9	876831909.7	358733867.4	574805006.5	581547785.8	860629690.9	329960468.2	385355418.4	552131158.6	769613650.1	396822535.7	732631916.6	478531358.4	628057575.5	556003248.8	425714953.2	541991263.5	1026119072	435126379	367382506.2	913857357	248571388.2	329047151	499515892.1	656434286.2	300194263.8	518413431	957890449.5	383387080	852723431
Com_468_neg		C24 H18 N4 Na2 O4 P2	534.06004	8.063	533.05273	No results	No results	No results	102125266.7	87101522	87197726.72	109108095.8	95599283.92	40958061.87	31817710.61	19506777.15	32541609.3	25288068.77	11885226.59	21621440.64	28430700.52	31832343.38	22449063.63	48082214.8	21987019.77	1023067965	306848116	86414544.45	385980564.3	56281369.47	119690180.7	45763796.65	31476206.33	24436070.46	26954021.56	23247681.93	27039762.68	32584670.78	19126207.95	26611485.87	31311878.2	25514865.14	34864710.17	39742871.85	637772471.9	65200069	94132974.29	63274555.8	310985289
Com_469_neg	3-[4-(beta-D-Glucopyranosyloxy)-6-methoxy-1-benzofuran-5-yl]propanoic acid	C18 H22 O10	444.12208	7.139	443.11481	Invalid mass	No results	No results	401749860.7	385351131.4	383420273	355941455.3	392012375.4	368298192.7	540575730.9	575571646.8	254514903.2	912527615.9	310148572.3	303886294.3	213864030.2	214266264	409917652.6	427427415.4	797454895.1	386167554.1	287375823.7	306390697.9	322190344.8	321545039.4	403000972.4	376064843.1	684550523.2	357521448	649172577.3	679878849.4	322301333.4	486917564.4	476395953	384659965.5	386905449.2	957766870.7	506191624.6	488976209.8	133306583	170638618.1	143149904.9	1018669660	461439589.1
Com_470_neg		C19 H30 K N2 Na O4	412.17439	5.746	411.16693	No results	No results	No results	451313400.7	435790052.1	459450712.8	457473516.1	471831842.6	244918942	251465273	190410791.5	781422824.5	861931879.1	410389484.8	806761179.1	322317871.2	92282305.62	431758845.7	475544188	702624627.6	840921198.7	963606308	372376894.4	822903814.3	212932988	890638826.1	102532856.6	285337931.9	443159539.4	73661051.34	559256320.6	306463624.5	376785386.1	372370386.4	559416914.9	15011145.08	115549847.1	419477975.1	276487798.7	553724117.5	1017659599	342991911.8	396938459.4	567836340.6
Com_471_neg	2-Methylbenzoic acid	C8 H8 O2	136.05273	5.362	135.04543	Full match	Full match	Full match	133095368.6	144327172.4	144961939.4	149960713.7	175332700	173180913.7	233971339.7	1016159225	151592560.3	143419822.5	249713224.4	120125349.1	63947522	44104458.64	736923422.1	141894672.9	171874637.1	188508183.2	119154863.7	176664968.5	266128424.4	81993538.44	83584334.89	253566852.6	441590841.2	210403398.5	130781023.6	87230090.65	47354562.76	107266133.7	66926681.89	67456449.43	121813919.9	84595443.59	89313208.85	88074310.65	62343554.47	59111834.19	49926584.08	168257120.8	71593622.7
Com_472_neg			778.45497	8.053	777.44769	No results	No results	No results	441157297.9	453629522.1	381093995.4	448958533.7	336137588.7	747357300.8	849704415.2	301538470.5	445615352	735182471.6	207451445.2	228973709.4	335402195.7	156685946	244691361.6	446698341.3	999437347.3	302177298.1	102912212	179875555.7	29093333.84	304634507.9	174872392.8	232363725.7	533183908.3	366767297.6	563850104.6	1013497642	444523847.3	218693826.8	333634336.4	708629258.1	289045824.3	205659227.9	267867059.5	861336536.7	389380484.7	605514570.5	625466822	767990058.9	300506548.9
Com_473_neg			674.18847	7.462	673.17993	No results	No results	No results	69147662.12	63397766.21	41514349.91	1448870.791	1480699.142	421393.9474	472177.9116	406344.3227	780621.5234	344351.9884	358133.6719	37513484.62	1662087.532	507565112	966917.3534	560475.1077	304780.4258	6667930.15	839972.2751	666269.5292	263991.1158	389871726.7	367582237.8	1098079.906	356950.565	451190.49	405278.6278	622358.9049	282108478.9	3439758.946	61923893.09	11938408.97	1924263.656	1202396.075	317439726.9	101147846.9	5921510.375	1013381737	29015895.66	3705598.09	3079533.519
Com_474_neg		C29 H44 N4 Na O19 P3	868.17045	6.008	867.16382	No results	No results	No results	158823519.3	234754701.7	137560415	146457519.6	144174960.4	939316017.3	141469208.1	273012066.4	163915349.2	345800641.8	164573030	128364995.1	167910403.3	136175627.6	361576462.6	147905022	204258159.2	270038355.1	66181605.05	26651183.16	62976960.73	91369117.92	80682975.54	107756027	118314858.5	253096746.4	313337332.6	242503248.3	45645263.77	437232753.5	117411816.9	64080553.26	243339149.1	1008209507	268122153.3	218310839.3	61270271.75	200189953.3	139351401.5	220380403.2	140991054
Com_475_neg	Catechol	C6 H6 O2	110.03689	5.792	109.02997	No results	No results	Full match	444432081.5	419169098.4	427664823.9	448356998	32681203.44	320327079.4	513829498.3	328147745.9	344611876.4	373335442	441002115.5	441751138.2	510889983.2	688666536.9	178377230.9	403277357.8	328999044.7	212851732.9	299468750.3	372461919.6	593030638.3	635277964.3	447757148.8	104939531.4	444868067.5	334261390.8	531716830.4	326021689.1	563698043	386980939.3	453187185.6	528999217.2	386935600.2	47976190.45	491578631.8	442439374.4	519648726.6	676345445.4	1007914068	357850460.6	364315399.1
Com_476_neg			899.69929	5.493	898.69348	No results	No results	No results	876058864.5	784844848.8	838015942.2	834736727.7	794072409.7	122469079.5	834038176	794574264.3	753051559.1	673604832	794551718.2	525165743.2	961283854.6	447215992.2	707579178.7	788480208.4	994816570.7	597100965.7	733409710.3	1007415585	947172988.2	530957812.7	877194384	827368267.4	949331922.4	927324520.1	729362573.1	846531034.3	770508429.5	627998431.8	693872247.1	882872195.9	399412229.4	530774603.9	742759327	794466536.4	438358931.2	643340521.9	794280737.1	572182931.9	702932413.9
Com_477_neg	Maltotriitol	C18 H34 O16	506.18566	1.508	505.18008	No results	No results	Full match	1004716299	753300500.5	512334440.6	949279996.2	616212124.7	579769315.3	755416456.8	378363813.1	820772313.2	766885804.7	519749440.5	288826204.3	440605172.9	661840093.3	430789408.2	536044230.5	859179268.3	664761972.8	405956607.9	380287937.8	468067411.5	686143149.9	320186951.1	395030575.8	555267098.1	622278959.7	723721305.1	624992956.5	440280371	448302243.4	731178143.8	828872547	519719223.4	384612127.3	556728637.8	687873298.4	785366342.1	510039386.8	319832114	780974350.9	831189933.1
Com_478_neg		C17 H26 N4 O12	478.15428	1.385	477.14706	No results	No results	No results	350753665.6	359422642.3	326129927.6	335956786.2	251290394.9	482537521.1	222997371.1	415896246.2	186075983.2	373004822.9	74314764.57	137559278.8	224107314.8	190670694.1	462405686.1	278250841.6	412056059.1	198834499.8	100576222.3	127575108.3	93577793.53	96728506.17	1002975563	455833236.1	319046547.3	240055621.4	193335405	356653462	212279253.4	302952547.2	168067710.6	147359000.4	646558066.3	268479168.5	130480946.9	233668531.4	364105574.9	418903855.8	130307813.4	414829014.2	273380865.9
Com_479_neg		C24 H16 N6 Na2 O4	498.10247	4.829	497.09537	No results	No results	No results	173134543.8	168420064.9	169005875.6	163011868.1	159803927.6	56699213.54	83039059.01	109385766.8	69525893.42	9517794.645	31531264.91	197268411.4	104238872.7	192380066.6	135281774.9	108808645.3	96734776.22	33916777.75	36902593.85	50688548.07	7727516.176	250890317.4	144964414.2	160473951.8	22904147.88	52606050.29	33161325.23	89387250.13	35156243.75	57120569.09	110605148.9	62192863.4	1000319659	486062522.2	141364375.3	231326153.8	78516667.54	507864281.2	52515605.02	200103309.9	50495404.66
Com_480_neg		C17 H26 N2 Na2 O8	432.1489	1.382	431.14114	No results	No results	No results	341425141.1	350328681.1	314482066.1	331134710.7	216333637.6	472474273.2	219396420.3	414557699.4	175774603.3	366437707.1	64646613.07	131866973.7	217597953.6	185566605.8	458025389.9	256900209.5	360904913.6	192170922	93123811.89	125279448.7	68673533.74	90050087.13	998802374.6	454917796.3	309648341.5	220495062.1	184568462.2	314273755.8	177218146.9	250588470.4	165122047.2	124498529.4	642168225.6	266392940.3	121744135.3	227520722.9	357579138.4	417141546.7	121710718	365473440.1	262689933.3
Com_481_neg		C9 H8	116.06289	5.356	115.05565	No results	No results	No results	600364866	612530112.8	595511693	639377640.4	627680851.4	780088521.3	395458052.2	199395766.7	589389833.5	624325168.6	436649483.1	525411523.6	168352848	494032131.7	141021402.6	554138996.3	512127465.4	662153003.5	432421899.5	317837037.3	620706197.8	821909651.1	662808992.5	648679093.1	240324653.1	315047588.4	480414526.7	423380666.2	759818704.8	624297966.7	425969524.8	942768412.1	311663783.7	304829513.1	922879188.9	958972324.9	791346043.6	830683472	998368065.8	500177444.4	877721215.8
Com_482_neg	1-benzyl-3-(tert-butyl)-N-[6-(2,6-dichlorophenoxy)-3-pyridinyl]-1H-pyrazole-5-carboxamide	C26 H24 Cl2 N4 O2	494.12226	5.891	475.10434	Invalid mass	No results	No match	133146080	120187430.2	215945694	370724925.5	286420647.4	374615081.2	60650310.9	62873373.08	232712017.3	64941846.88	91571708.2	197609367.7	174282021.8	121102102.5	365720137.9	205586249.8	53963565.22	99467794.43	240985102.7	177871928.6	207077405.1	239941514.6	185069800.8	229944177.5	387741182.7	180748409.9	449014597.1	385099909.6	104440559.1	302129112	363543476.5	106118336.9	997620782.6	231905560.4	207288182.1	311198503.3	186489343.1	261327656.4	113813774.7	13894075.03	195702309.9
Com_483_neg			711.21087	5.216	710.20374	No results	No results	No results	431754612.6	407088299.6	361972135.2	364913308.2	346196611.8	247188656.5	765118443.2	247315556.8	115045053.4	227008227.8	71536399.14	283677188.6	261292436	996678959.3	198346619.5	227686704.5	149585792.7	61604282.71	44693906.84	95783682.85	133297765.1	504099571.1	161099103.7	560973278.2	195911078.6	91160096.87	107011115.3	926737497.4	459106627.5	119949098.1	37346426.54	355783694.8	424903723.4	234612048.9	856652119.5	109251733.5	104456196.2	633203279.1	183065610.3	616246997.2	173124002.2
Com_484_neg		C19 H28 N4 Na2 O4 P2	484.13814	5.965	483.13086	No results	No results	No results	402752443.9	387232323.4	389019102.1	354023326.7	356707511.1	276069868.7	330127708.6	126853667.8	245948512.3	122405646.7	234589478.1	753428680.2	327296553.1	988926171	106133743.3	282520062.7	162003049.7	185368209	244261854.9	484512443	45141672.84	350212390.7	433710091.7	308841621.1	119238335	176833805.6	134108062	171079221.2	338754130.7	204275968.1	221146018.8	455251606.9	536275981.2	396614629.4	995608832.2	525487642.1	567369536.5	797175623.1	780051595.4	108889128.7	435984531.7
Com_485_neg		C5 H17 N10 O10 P	408.08686	5.836	407.0795	No results	No results	No results	115284802.4	128330106.9	12149204.28	11640517.76	14819917.58	366006614.7	10202060.2	3045025.488	9363889.591	24303314.57	14687256.8	22989975.9	15940788.7	37293908.11	7840807.121	9526874.444	21514695.93	994332405.7	780302882.9	64734011.33	200973685.7	37864206.31	72284347.33	23727529.99	281872702.6	39568947.68	12696475.13	10110916.59	8079610.688	75054994.15	176029433.5	36576652.23	65853180.03	55606288.01	30200374.08	29707798.51	77169213.71	83422926.41	26528572.51	25034598.76	80891180.2
Com_486_neg			676.2289	5.348	675.22162	No results	No results	No results	204846402.4	185497937.2	185293914	186532995.3	167388311.1	108288782.7	268881425.5	21103400.9	63431082.73	83722722.15	59290471.88	110380887.8	132660667.7	993853726.1	24459719.31	80695360.4	45225636.73	32356824.89	31029352.89	15030708.78	97579420.73	490292784.3	50582034.37	150047969.4	44751945.35	38157647.17	64442872.76	331525875	307577508.1	66848264.1	64573761.32	201918698.2	66992149.16	47366037.78	332732120.6	55574832.52	120877382.4	310505106.4	121146607.7	219484438.9	72956419.39
Com_487_neg			430.1086	6.015	429.10193	No results	No results	No results	455738244	457107752.6	441621075.7	429640756.8	430457595.6	434086585.8	557003565.2	314071463	618993489.1	501974513.5	511094943.4	215794976.8	477084066.2	391722657.2	504341949.9	860797013.1	508477115.2	257564326.8	680588393	432756857	388557355.4	403261492.1	506481232.6	988467554.4	856359057.8	602187201.5	238225564.3	512961458.8	470014538.2	633974372.9	269855616	885618144.2	611846427.3	341994152.8	640664670	379551859.5	203794447.5	454124496.6	408743662.6	372426841.1	372692753.4
Com_488_neg		C20 H30 N4 O7	438.21131	5.884	437.2038	No results	No results	No results	296213760.6	308265586.1	319813518.2	331101548.7	322038015.5	270194569.1	454604740.6	405091629	485982363.3	179715895	70074237.19	412023288.5	241585034	267117425.6	216053318.1	195192430.2	237044091.6	711204192.6	987989068.4	826494512.1	195672815.2	400948009.1	505753385.6	125113016.5	127117522.7	302970045.5	314441350.3	169391653	205920532.4	394658404.4	117513238.9	478834819.6	139849952.5	257329610.6	285935916.7	246131998.4	258331099.8	144115269.3	435822913.9	216409601.4	407870211.5
Com_489_neg		C25 H28 N4 O8	512.1906	5.862	511.18311	No results	No results	No results	503582584.8	514208543.9	514662817.6	511618011.4	520630430.2	986131296.7	580971315.7	444548431.6	677819425.5	404933447.3	290692467	433005996.3	618974956.2	826375201.8	300907083.5	550840485.3	396575961	389195934.4	626388378.6	804234349.2	703218791.7	619536569.7	603524282.4	579337180.5	245514252.7	298794339.9	443258081.2	421435988.8	767604906.3	340220402.5	492734472.1	460757388.4	296594384.3	253983477.9	495225222.5	744893158.1	645626533.7	376816781.2	615288487.5	633522742.2	660359400.1
Com_490_neg		C14 H12 N4 O6	332.07488	4.839	331.0675	No results	No results	No results	242454783.4	217810580.3	262505341.5	223953948.9	289488746.9	64454203.86	476677671	414186522.6	97447529.88	233233686.3	62722646.1	116269830.4	169855316.4	420944457.8	39387146.7	137303393.6	621794493.8	266226177.5	181635446.7	46257833.5	95152382.41	173900878.4	174906443.3	311834342.5	78019531.19	77001095.75	109072552.7	97254814.05	72747631.71	268874404.1	88949890.65	122754408.2	980469784.2	431255831.5	643411626	74184001.36	298718376.4	278250248	181004799.2	418260809.1	249786948.4
Com_491_neg	R-Notoginsenoside R2	C41 H70 O13	770.484	9.799	769.4765	No results	No results	Full match	109035105.1	106546872.1	114313816.7	97370385.53	108340427.3	488887.9834	178331289.6	9771405.809	8757419.569	21034046.44	167547021.5	249374829.1	83836826.84	44923896.93	14166982.55	364759770.5	14512625.05	18049830.68	17274595.05	1417618.656	75563948.27	34556277.14	17242612.61	25520668.19	89267916.14	268698648.7	9235263.684	67801231.31	18646647.81	19158165.69	63413099.03	199322289.8	1543147.149	38617107.11	976739012.8	10821497.18	320073.3976	9422043.555	328964450.9	68665402.41	15785573.32
Com_492_neg	Quercetin 3-alpha-L-arabinofuranoside (Avicularin)	C20 H18 O11	434.08615	4.899	433.07837	No results	No results	Full match	167876061	163692958.2	164353268.6	158334187.7	155427805.2	53175382.43	79139479.22	99314493.77	67401370.65	7755239.124	32243190.54	190870642.4	101960450.4	188076952.5	133529508.7	106774717.7	94153079.59	31717541.58	32696543.28	48758374.52	3462336.209	246206253.3	136791897.3	154260414.3	16508984.78	42801164.48	23493213.3	87005400.68	36666218.79	57417765.84	111237860.4	62448183.29	969048097.1	476382176.5	133486412.4	230069461.4	75352961.74	495846935.9	51090818.89	195108254.6	90637622.16
Com_493_neg		C23 H25 N8 Na O4	500.19058	5.724	499.18326	No results	No results	No results	610649708.5	295726157.6	319324393.6	375858573	321161741.4	33992257.88	360937319	137804032.5	968214416.5	604106961	324731315.2	354182254	408041057.3	57572306.45	504677011.8	512171922.7	588107741.2	673638016.5	95642650.12	40985002.8	155967430.4	128436206.3	737175679	165523980.3	336642017.1	400375982.3	49389032.38	562316014.8	210316125.4	301202940.5	248386700.3	561772443.3	382773713.3	100479623.6	160604801.2	218210564.6	347571194.6	597530422.8	323301061	382249030.3	421542691.2
Com_494_neg		C21 H28 N6 Na2 O3	458.20345	5.302	495.15201	No results	No results	No results	317535725	158421763.1	162441037.9	326263193.5	158469770.6	183646252.3	968053482.1	261877650.3	337077895.4	256045191.8	166383083.2	418669034.7	327710249.8	293974640	196003544.3	356220825.5	111833910.6	254367960	367189192.3	136137789.3	145362780.2	606633758.6	470472980.3	662916628.5	375092118.6	343683212.2	263770125.1	507110926	249055445.9	245554926.5	217107326	214599411.4	232439564	378035184	406009175.5	261798011	570043944.3	297353799.8	773999460.4	296004787.7	281932501.1
Com_495_neg		C16 H11 N8 O3 P	394.06973	6.408	393.06256	No results	No results	No results	95030583.47	122302163	144793703.4	133403868.5	154356837.7	58832468.73	60197074.55	35234997.5	112675412	16689696.49	54744562.4	46706058.1	114803769.1	31444285.62	2170137.029	47336760.04	10286121.07	963391701.8	390238847	97438394.95	264436484.7	87163270.22	95580671.99	77314892.23	37644816.1	27469736.78	68242416.93	73066605.68	104685480.1	164421636.1	42075505.67	91560287.76	69797739.34	18600317.23	40715726.85	94847513.42	531090123.5	67522835.68	107010105.5	6866856.982	298598447.7
Com_496_neg		C40 H22 N6 Na2 O5	712.14497	6.837	711.13733	No results	No results	No results	10447835.93	8345661.75	6696427.285	11344223.59	8427883.286	3006119.54	3524059.173	3185372.969	1763275.837	2789686.185	4805722.79	3535401.642	43058706.45	306894739	12811004.96	5104911.987	1376966.005	5201730.845	5328282.128	11616675.75	1295097.527	193694109.8	165375077.6	4110244.064	2824656.383	5967910.23	5365969.997	12894718.81	248685932.8	54312797.06	56931736.72	352678245.3	12638053.31	10047209.95	65084013.35	52324973.09	186420372	453670887	962080848.1	60390341.68	40323247.91
Com_497_neg		C16 H17 N O3 P2	333.06969	6.816	711.13757	No results	No results	No results	5654168.538	4378653.749	3623978.088	5728665.151	5174625.597	1626854.273	1000350.466	2519819.817	693508.7103	770835.3895	4805722.79	3535401.642	21743238.87	306894739	6933070.322	1758959.202	745187.608	5201730.845	2883564.154	4544923.97	685377.6884	193694109.8	165375077.6	4110244.064	1112391.987	1935845.087	5365969.997	6286475.162	248685932.8	26500150.24	56931736.72	352678245.3	6598589.93	5437357.438	65084013.35	52324973.09	91895916.54	453670887	962080848.1	30525962.14	20141732.43
Com_498_neg	Taxifolin	C15 H12 O7	304.05858	5.458	303.05121	No results	Full match	Full match	237555226.3	276933690.3	937787159.9	922131401.1	949538146.1	145532942.1	362815929.7	326567084.1	218396128.5	122323554.7	250148438.6	190188855.7	409744355.9	188933631.5	333452064.2	212470142.7	874354911.8	188095270.6	407726805.7	383698681.7	748678062.9	294150735.5	389576977.2	314046715.4	91249050.28	331255524.8	98324121.7	454232645.2	515608322.1	169172332.5	795185111.7	921528141.8	456158723.4	220651718.1	515808410.1	830753320.4	388747617.9	680675047.8	945859487.7	249206824.7	959814767.8
Com_499_neg		C25 H22 K N2 Na O4	476.11219	5.795	475.10535	No results	No results	No results	127858188.7	218263631.7	210872368.6	590820462.8	222330542.7	771690630.5	182739592.3	110704606.1	469689678.7	292961447.8	218767939.7	355434420.4	356347009.6	107917156.6	715434221.7	201658966.7	149658408.6	83544614	347091235.8	120190515.2	369818360.7	479307334.2	174280251	190725369.4	644601691.5	179498224.1	914248787.5	384382196	101214291.6	300571244.6	692557204.8	225141066.3	958101260.4	229139048.5	383779680.5	307123867.9	55817781.72	515986446.9	95774443.5	16610262.29	326330253.5
Com_500_neg	Chlortetracycline	C22 H23 Cl N2 O8	478.1123	5.879	477.10483	Full match	No match	No match	427012480.5	409154786.8	375930914.8	348838347.3	427963284.2	438669435.6	312962106.4	607074634.3	375060976.5	148692436.7	240766745	310661208.4	223303618.1	284352821.1	715911112	839628458.9	229436545.6	244944248.1	956195545.2	866986242.6	276393178.4	337447682	222246990.7	124169384.7	579949020.1	293546963.7	684832607.9	582801373.6	128301945.5	753796074.2	542380250.4	366311583.2	713883458.2	541613480.7	238624312.5	160900675	194282116.3	428716654.8	157189108.1	602650468.8	150386421.9
Com_501_neg		C20 H10 O8	378.03828	6.593	377.03088	No results	No results	No results	174655971.7	250414945.6	293767238.9	304388656.9	257852156.9	384726486.3	953254955.5	86182361.77	349100950.6	136548528.9	413976476.2	445227921.6	118134345.5	265493136.1	13543209.25	259897488.6	213442268.9	264167106.3	154277593.9	236685978.4	89877941.43	230182926.2	235377198.9	347847878.6	43939417.32	204906673.4	43177584.26	166029632.6	229910344.6	119755117.7	90758385.63	330222349.9	221891852.8	246936498.6	939076594.2	518216577.2	221175216	191201531	147381521.4	183432858.7	245545249.8
Com_502_neg		C14 H15 N4 Na O3	310.1057	5.209	309.09848	No results	No results	No results	400586271.1	356943793.7	353776990.2	552245260.3	560296020.8	657838622.5	545594541.5	506619380.1	434643064.6	330187185.2	538012330	515408042.1	684896570.6	265665540.5	455993857.4	352229484	733157228.2	618918844.8	788692758.8	531450503.1	729810450.3	803201752.7	559361424	447799020.7	285837285.1	441145596.5	437591481.1	480330978.6	651151882.2	455288484.5	655822061.6	478697101.9	508431056.4	459321513.3	618413230.7	793739720.9	778487514	537806999.8	952314167	395150348.4	715488200.9
Com_503_neg	(1��)-1,5-Anhydro-1-[(2R,3R)-3,5,7-trihydroxy-2-(4-hydroxyphenyl)-4-oxo-3,4-dihydro-2H-chromen-6-yl]-D-glucitol	C21 H22 O11	432.10669	5.439	431.09952	Invalid mass	No results	No match	219746623.5	64588807.16	180495196.9	215728056.5	194824085.5	118313536.8	28957823.27	3477062.226	13594775.69	16610144.68	8968855.56	323960005	24080036.63	38411240.63	234407070.2	101796678.1	3493709.63	10932693.46	32453402.51	1384520.621	40254728.91	341495153.3	29272260.36	2961874.943	17630786.77	3576921.217	108802482.5	949803595.2	6549914.641	3666075.518	4405614.851	7552843.823	2833495.581	10627357.76	32308692.73	69960796.34	35241892.25	667244289.4	11670589.13	387029639.9	55392430.24
Com_504_neg			866.19322	5.661	865.18585	No results	No results	No results	480932427.1	516286909.5	453132226	432564782.6	391942276	460563403.6	503209594.5	491553863.8	614561468.1	550909421.6	588093962	266179783.5	589207706.9	205671979.2	918463443.7	851864329.9	702875334.5	226623556.7	300548733.8	203927363.4	418979792	286162752.6	322267260.5	656551370.4	947063772	783362731.7	615540548.5	535932583.5	483478492.5	659066764.6	422787941.4	539258821	412389940.1	440269633.1	529922238.3	336738467.8	212653787.7	281664883.9	215907066.8	467234907.8	315909592.3
Com_505_neg		C24 H30 N2 Na2 O7	504.18543	5.673	503.17792	No results	No results	No results	337020128.3	333428231	339151966.1	271987937.9	333756608.8	191860927.8	146467321.7	190537910.3	549741298.1	583840251.1	263336435.7	479271247.2	259336574.4	22135739.85	242700388	347087104.4	608670595.1	518369642.9	945361209.5	417420555.5	894237758.4	157383372.9	570221995.5	43393062.18	124871910	271357775.4	22911359.85	422838595.7	235149118.1	245872365.1	312735433.9	513452261.2	278974811	97302666.87	304820106.3	187536131.9	351130331	627449279.4	175386053.6	217600490.6	425519513.6
Com_506_neg	3-[2-(��-D-Glucopyranosyloxy)-4-methoxyphenyl]propanoic acid	C16 H22 O9	358.12692	5.211	357.11978	Full match	Full match	Full match	360166848.4	353807004.2	390331319.4	368337844.3	380603679.9	388505111.5	194982148	316762593.4	497324698.1	430469147.8	337736195.2	252570680.6	373946785.1	299471572.2	190592661.6	451784276.7	302050617.1	606583992.3	643073099.1	528623933.5	180294750.4	347242880.2	943760943.7	337769707.4	308236768.2	317140592.1	481138751	199954978.3	349750507.9	336623534.5	514258900.1	405846076.2	270971513.4	264385757.5	464027591.9	450037598.6	537922009.3	549433921.8	598380569.6	247135542.4	517094945.5
Com_507_neg	��-D-Fructose 6-phosphate	C6 H13 O9 P	260.03009	1.533	259.02277	Full match	Partial match	Full match	461721148.6	485965850.5	558746439.9	500199497.1	504673560	542300873.7	540255429.4	503296396.6	423380388.6	460871968.4	594876288.5	388532063.1	806988475.9	346366059.4	763770263	516661285.4	479262990.5	448913544.5	515286437.8	354260458.1	270807525.5	143686077.1	466492644	941781402.4	510432923.5	823667600.6	727301359.5	522150195.7	577726398.3	498372622.3	742152646.6	499640052.6	370861114	497888127.7	593021480.1	463006259.1	452476376.5	380391830.8	529475395	425900011.2	394670791.3
Com_508_neg	(2E)-3-[4-({2-O-[(2S,3R,4R)-3,4-Dihydroxy-4-(hydroxymethyl)tetrahydro-2-furanyl]-��-D-glucopyranosyl}oxy)-3-methoxyphenyl]acrylic acid	C21 H28 O13	488.15432	5.26	487.14676	Full match	No results	Full match	422170177	454729311.8	475352274.8	474406551.5	526076684.6	676618013.2	305908373.9	327519752.3	652984119.8	496450998	941381303.2	542645286.3	595877938.9	204221589.9	408310677.4	391920815.1	538984652	432115954.1	293317963.2	146521973.3	715839314.5	244017777.6	314176107.7	410244924.9	284410296.2	800466729.8	786587565.9	388020488.7	756063774.7	559099490.9	890785898.3	535145230	356860086.9	417570977	209661268.8	409639226.7	497851713.7	680147870.3	595393222.1	372714349	374886842.1
Com_509_neg			916.19292	5.881	915.18274	No results	No results	No results	501465513.6	34939316.43	57886573.23	31733082.07	20359031.37	46568818.88	36657334.07	28911562.92	26812892.85	90703766.14	28630574.29	38117682.55	23982179.69	12326732.54	940035788.2	50510309.95	31167929.09	28697693.08	18295972.81	12373469.83	31173941.07	22110965.03	19503197.11	18312924.51	43473033.94	57837156.47	53437260.13	26562243.3	14208990.89	810427011	35362655.8	21336166.18	24501083.24	45652848.08	42262944.29	35937628.67	27344189.22	19397632.64	15476920.18	29680287.56	19077818.24
Com_510_neg		C36 H38 N8 Na2 O13 P2	898.18251	6.003	897.1756	No results	No results	No results	500421392.2	103478215.5	56606665.54	96103021.75	91968775.62	262587214.6	86823801.83	97617727.82	86684867.45	89662357.45	27611301.05	128641075.4	85880252.99	61462651.36	939140942.8	201409331.7	102673055.7	96406570.27	92747914.86	41336776.75	30210091.81	79530923.27	68119778.45	52014611.38	175769846.9	217775081.3	155540867.9	77463315.41	71581642.95	809515718	110917085.3	20191742.43	77874353.8	133493429.4	132926357.1	131775871.5	291946332.1	54658080.69	65146243.12	90791247.2	18052709.98
Com_511_neg	myricetin 3-O-beta-D-galactopyranoside	C21 H20 O13	480.0915	6.144	479.08417	Full match	No results	Full match	389567357.6	382882684.3	339976862.3	360791019.9	318727804.3	355073720.5	293341442.6	103343879.5	198044456.9	66150441.71	121671520.5	563841929.4	413959373.3	850918262.1	358740832.5	356346662.5	296329414	60000275.5	112844694.3	124941895.2	15260432.31	832121797	458686443.2	431564568.7	96750672.07	144497198.9	97728332.22	397302927.4	98927621.39	70992473.09	82558592.32	298554548.8	939071179.6	644188443.7	561062750.5	565040048.3	336690530	842272000.7	535566619.9	251563358.3	240515703.2
Com_512_neg		C37 H41 Na2 O16 P	818.1929	5.078	817.18542	No results	No results	No results	590147962.9	597768310.2	608500654.6	523026149.4	562333342.5	494203545.3	509644798.8	519223690.3	353062701.9	423777411.5	353306948.6	516454812	526647952.9	149189262.7	511704502.2	667760011	444588838.1	592614568.3	372211267.6	347448808.5	336319519.7	366471283.6	497232099.7	259704704.5	394466311.6	565391711.4	426077956.1	372914247.6	345126734.7	573372757.6	629467570.1	546486905.5	936019463	558750388.9	440500681.9	613737235.7	556241196	343260329.8	291685396.8	536922504.3	588508695.9
Com_513_neg			910.21703	5.548	909.20874	No results	No results	No results	162682703	60618946.88	176839208.9	211185001.1	191574560.6	81940706.48	22504324.24	49008614.72	12705672.08	5791796.347	4368149.068	240771779.3	21422156.05	37635270.36	231969040.1	94281793.82	43670289.49	10285497.53	31854912.64	26641305.52	38426946.81	340061717.9	28511563.46	7775325.205	55271009.39	16399920.42	107164834.7	935612798.3	30294476.47	17612792.3	2954306.2	61954619.45	406618198.6	10123405.77	26382910.77	67587934.47	34456801.27	665873206.2	10596828.32	383895618.2	52928270.07
Com_514_neg			910.22028	5.531	909.21338	No results	No results	No results	217158009.2	60618946.88	176839208.9	211185001.1	191574560.6	117423889.5	22504324.24	920118484.7	12705672.08	5791796.347	30827611.34	319158521.5	21422156.05	37635270.36	231969040.1	21687456.58	12258758.07	10285497.53	31854912.64	39823254.07	38426946.81	340061717.9	28511563.46	6610759.215	32310422.17	16237471.56	107164834.7	935612798.3	45517109.55	16947561.51	216578524.8	26687583.41	385005801.2	16163159.13	26382910.77	12233510.79	34456801.27	665873206.2	10596828.32	383895618.2	52928270.07
Com_515_neg		C49 H33 N4 O8 P	836.20342	5.062	835.19745	No results	No results	No results	606588012.3	608009673.4	610782604.4	525693786	563797615.7	494315857.8	517830578.2	519156382.1	356714571.1	425506239.2	355760876.7	522779903.5	527717173.7	158294639	512262934.3	680225130.7	447434952.5	593548269.2	372454745.6	348330239.7	340076608.9	403989918.2	500557408.7	277657505	403920718.4	570333186.8	426668513.8	374595178.8	351548904.9	572664732.5	633968042.7	549603407.7	935052946.5	558486034.3	442703189.4	625037694.6	558082532.3	348312667	295716646.6	539580917.6	592724301.9
Com_516_neg		C47 H36 Na2 O4 P2	772.18832	5.074	771.1806	No results	No results	No results	590391246	597052872.6	607122871.5	521732691.7	564010624.5	492253279.2	508444163.7	518354901.1	352721598.2	421560830.4	352889261.5	515833007.5	523578300.3	148471555.7	511602747.5	666086995.4	443881528.9	591037456.7	370794046.6	346069110.6	335797113.3	365072235.6	496031454.4	258822669.9	393099775.3	564879664.5	424474967.9	372205275.6	347367660.1	571198575	627356671.8	545763884	934308306	557231550.6	441781445.4	611780166.3	555380497.2	342656394	291093917	536167558	586362854.6
Com_517_neg		C51 H87 Na2 O12 P	968.57367	8.758	967.56622	No results	No results	No results	257881067.9	261599008.7	263033567.8	250195506.4	252514254.9	648732595.3	426451396.8	368497978	383791878.2	433636715.8	169022204.4	198973838.9	409914534.1	166418449.8	162634236.9	590852728.1	933024814	155580413.6	194829409.7	137734264.6	50677095.27	210795543	23031446.4	37334574.84	240106332.1	120760972.3	405652452.8	553498262.7	163564244.1	396268573.2	368004146	325260931.5	274076153.5	35601631.38	40992084.84	358054230	193899197.8	181313627.7	146296367.7	310401948.2	225465021.9
Com_518_neg		C20 H28 O11	444.16429	5.323	443.15695	No results	No results	No results	419352009.5	519140256.2	483271813.9	510294113.6	370410614.7	514023611.1	313376152.1	298472841	407787014.1	320735914.9	789299550.8	932597348.5	411344677.5	568878810.5	411396890.3	385102551.1	353009439.4	270009577.6	166557284.1	266828559.8	847824432.9	540427684.5	184218548	210780828.2	278729106	588188530.8	430276853.8	232018400	890408861	510823546.8	575411018.7	475485787.9	390975664.6	380315715.2	211417652.5	509673831	427012508.8	342058667.8	446303549.6	456513205.4	332642228.4
Com_519_neg		C12 H33 N6 Na O2 P2 S2	442.14859	5.383	441.14203	No results	No results	No results	345818064.2	369589327.2	373661193.5	166789810.3	417745609.7	587995627.7	260817630.7	243888289.9	571766359.7	451691001.8	931306000.1	199963237.8	407667082.6	165466952.8	370671304.9	379600865.7	191405417.6	371764969	271328351.6	104000030.6	605116522.8	121642852.2	252261651.2	252964419.5	272467472.5	738645715	485045259.2	120719291.4	486248583.8	432747769.3	724146416.9	389427211.1	179834512.4	313875645.3	110147114.9	187262511.4	134820305.5	571508026.1	157632531.3	268320920.1	144339032.4
Com_520_neg	Dihydroroseoside	C19 H32 O8	388.21103	5.432	433.20911	No results	Full match	No results	455679303.9	455422588.2	440535694.3	436632396.3	453989242.5	509084879.4	464866398.6	735654311.4	546579667.8	572126662	745795255.1	559916313.1	497378089.6	431075543.3	794830249.5	600396746.8	521885827.2	345882898.4	383459061.2	353412865.4	639229635.4	362750589.2	330252872.8	396060463.4	927601024.1	660996759.2	627602130.1	478994732.3	442276085.3	579743638.4	451759708.9	271502421.9	422347548.2	488841104.5	374712501.6	370462760.9	367848796.7	317817416.8	218929911.7	637548621.4	439521773.5
Com_521_neg		C22 H30 O10	454.18509	5.728	499.18329	No results	No results	No results	578967037	260692548.9	284697584	343011253.6	284207387.5	20379533.69	315353022.7	108043250.4	926862683.1	507341202.8	300004450.4	327880434	391160156.3	38274282.48	373101978.2	492208681.5	530649347.9	608842088.4	78101361.16	26560409.99	129263186.3	112110912.9	683621593.1	153753455.6	316837753.9	370030980.5	37319195.15	518909610	186653730.2	263522997.6	228730478.6	516150687.6	354593694	88474580.85	134548984.6	176621176.7	317568851.4	557276344.7	296904107.6	338068087	378430352.3
Com_522_neg		C14 H24 O15	432.11239	1.685	431.10513	No results	No results	No results	83566267.16	102337334.6	124970696.5	98796627.6	110383344.9	10543064.93	37861790.32	193485282.7	354585216.6	22241519.91	433660456.2	42537999.84	129857146.9	13066550.33	130223832.1	50747707.32	289121422.3	16932292.15	18875129.52	54912969.72	383617700.9	27360607.16	15153830.39	44916333.93	925520631	171336210.7	53449635.55	111689877.7	108345978.1	229129282.7	24340237.81	201399248.2	22968006.75	24338574.06	16761224	9039478.742	11995112.49	38926928.12	5943379.765	151640219.5	21347451.8
Com_523_neg			925.19502	5.491	924.18774	No results	No results	No results	493287636.3	477611780.1	475579230.4	457986605.2	442137917.5	588398802.5	209745114.4	473164652.2	498579669.3	622242525.6	697912442	498219973.2	296877773	204572506.8	786929507.2	645653901.8	357997850.7	618184240.3	698667785.5	432811314.4	287342255.5	325699667.3	287150840.8	296912106.8	756446451.2	924303084.3	768353428.1	349391634.6	262742075.3	794082900.2	586459019.3	325398384.4	349865990.3	531010518.5	460146112.8	331454042	421878976	252424356.7	220727824.4	389636703.2	253993488.4
Com_524_neg		C16 H11 N4 Na2 P	336.05214	8.192	717.10278	No results	No results	No results	4881645.937	4422900.963	28593300.6	61598768.82	2640896.64	9178764.171	5467864.948	5448251.848	7046918.239	21034799.31	21362167.53	203103749.5	407877246.9	16069008.66	11405547.66	29990895.89	1261237.257	86387110.61	104082565.3	185312493.2	53407971	707555290.4	387777888	170924817.1	28374806.85	17626546.76	34656097.54	1793901.216	66720375.77	99910998.63	18742516.49	58460755.84	7619886.632	2053466.465	255833765.3	126935576.3	107952749.4	806132724	924181313.6	9468074.628	140456116.9
Com_525_neg		C22 H10 N Na O3	359.05488	8.139	717.10248	No results	No results	No results	4461916.964	3967448.973	28061110.77	122096384.9	2099932.806	8882473.724	2882434.834	5149658.431	6748483.471	2668795.909	2177329.267	4115045.544	5236216.739	15767953.07	467900.7302	29667190.63	545527.8577	2846370.375	1784747.734	184740692.4	2774089.869	707236376.9	3494330.814	170591511.3	596157.2415	1580420.619	34362194.72	854157.5503	66285346.29	1307689.188	539400.9805	58160688.5	7308450.652	974452.8896	255531537.5	2863542.728	107584945.3	805669629	923841749.8	613354.6587	3161556.671
Com_526_neg		C25 H29 N8 Na O10 P2 S	718.10993	8.148	717.10382	No results	No results	No results	4461916.964	3967448.973	28061110.77	60888204.59	2099932.806	8882473.724	3611701.838	5149658.431	6748483.471	18154357.32	17364519.31	176174532.8	356998142.5	15767953.07	9761510.314	29667190.63	930114.7218	75347364.45	90883967.8	184740692.4	46545424.03	707236376.9	338458827.4	170591511.3	19174357.92	14262070.47	34362194.72	1317613.893	66285346.29	87225701.22	16147655.39	58160688.5	7308450.652	1047019.395	255531537.5	110922333.5	107584945.3	805669629	923841749.8	7371976.437	121178375
Com_527_neg		C8 H6 O	118.04207	5.26	117.03484	No results	No results	No results	394014314.2	397590055.5	406077086.6	423549302.1	427259984.3	298311413.6	403438557.8	312475845.3	244361233.9	336298419	409965343.7	349301770.9	483908949.8	432224995.7	315259168.1	430514726.3	322102970.3	163623455.7	189314337.9	129228990.7	688249114.8	290466950.9	222772919.9	922622570.6	442757080.6	601003184.1	384068785.2	477405745.8	439293303.5	369130883.5	416186839.2	654888009.8	492726951.8	583035196.2	414133320.4	311809939.3	305300750.5	346775439.6	451774431.3	392853339.5	308856402.7
Com_528_neg		C22 H38 N4 Na2 O11 P2	642.18106	5.208	623.16302	No results	No results	No results	198288340.9	123890919.3	119517226.7	203067239.2	167404632.8	54527137.3	363649875.5	291595496.6	66377135.66	327509385.9	65682570.1	145264990.2	104766978.1	103194687.8	257638821.3	112636056.2	261279162.5	99669426.63	94379796.54	32764626.1	118139642.4	32207858.93	162274262.9	207308634.8	61603654.12	85369307.85	54610130.85	67364453.81	42887891.41	147735818.7	78540866.94	168695964.4	920519400.7	699381890.4	206182669.2	131412933.9	102853425.7	79342094.12	133898388.6	86782243.43	148732188.7
Com_529_neg		C23 H24 N4 O10	516.14893	5.009	515.1416	No results	No results	No results	369568631.7	391601471.4	385361779.4	391630530.9	367018586.1	455562408.9	430734330.3	350975151.9	212581661.3	367440205.9	186712734.2	392128645.8	390820615.7	350162103	359065865.6	286964056.7	378363469.5	320843503.1	172842887.8	348803821	313975004.5	348836303.8	577946471.6	918424957.4	316020222.4	189869270.2	213688570.9	307710337.2	413020820.5	145644451.7	202806881.4	374212450.7	368654048.3	381687889.4	554725433.3	523560625	348861325.2	395505620.3	232483502.1	461049700.5	338822774.2
Com_530_neg		C20 H27 N8 Na O2	434.21646	5.426	433.20895	No results	No results	No results	447432787.4	447343389.1	434074421.1	428819791	446244347.8	502485936.9	458408749.2	729355774.6	531670041.3	582683974.3	737001981.3	539197603.5	491669821.3	426342543.2	789277324.7	591616146.8	518846419.7	342647818.9	379672000.1	351650857.7	628600711.4	353525068.7	326466588.1	391899670	917099670.2	652603569.5	622366110.7	469317590.4	434059229.3	566813874.3	443078616.3	270367958.3	419281840.7	483434001.3	367583538.4	363572316.5	345453773.4	308981303.9	211680681.9	628797489.5	431937338.1
Com_531_neg		C23 H26 N4 O11	534.15964	4.951	533.15228	No results	No results	No results	425500542.5	501737217.2	429014848.3	513424347.2	493249827.9	564457840.2	458287427	310332096.5	265989746.7	407383114.1	267349619.4	494888604	438351442.9	501251188.7	375769778.8	421773373.1	503505278.8	415214835.6	205968632.4	440831395	43713208.72	496807905.5	696782182.3	916263462.1	330681282.5	319327907.5	128610391.1	411611604.8	112751109.4	212460090.7	94481089.77	310123876.8	369653493.1	401695971.7	573208103	683180206.2	446335888	410115619.2	351308950.1	458221634.1	438815076.2
Com_532_neg		C30 H32 N6 Na O10 P	690.1817	5.268	689.17444	No results	No results	No results	198565042.7	200678421.3	227702899	322788441.9	197254912.1	109011644.7	160869757.8	120423921.8	107377300.2	151944272	71387995.96	107539896.9	225174201.5	505410643.3	85233665.67	145715265.5	55427376.08	79499126.75	93647948.36	68900422.76	78982596.46	414779700.7	357986081.4	209361715	76488871.67	9962139.434	98054573.17	133081560	239576274.5	232236408.3	110660793	104629884	905871431.3	170704617.1	428694501.3	292896345.7	254503662.6	346639087.1	304667357	114843372.2	298980555.2
Com_533_neg			686.18971	5.273	685.18243	No results	No results	No results	206160063.7	191169221.5	203891347.2	187075172.5	188059272.1	126178850.2	134094118.6	112942412.3	93676853.84	137996674.4	43773516.55	90907190.88	180494207	486357804.5	77657515.18	135701742	57674910.63	68027627.98	2253548.084	80195200.17	118685486.3	371864898.8	447301691.5	171583608.6	68640737.65	55350450.66	104926894.3	120113716	186114522.6	187666052.8	70803854.22	336201238.4	902119124.6	123913526.7	436053787.9	2721953.68	240065794.9	346273988	416899331	90351614.99	279926952.2
Com_534_neg		C41 H25 Na2 O8 P	722.10879	8.213	721.10107	No results	No results	No results	144923207.5	131867526.2	126710896.5	143269149.1	130963910	78211301.76	1460149.631	39954643.52	179864879.3	27136224.35	23759880.14	256242743.4	421339027.3	873623997.7	13059033.08	106026391.7	2744219.2	90593691.64	124805979.9	238341846.7	66011714.08	570534303.2	198084370.4	211225020.7	33269792.95	21269239.03	49066429.02	5123793.468	125663354.9	142259246.7	23181833.51	207228060.3	51013933.35	1235655.153	328820148.2	156725288.9	114768242.6	782649798.5	901310140.1	12302362.83	85036948.31
Com_535_neg		C4 H11 Cl K N4 Na O9 S	387.94731	1.109	386.9397	No results	No results	No results	520646593.3	407875243.1	436149509.3	487402958.4	472389970.7	451087326	898646185.9	537499106.6	618486100.7	333457592.9	424746154.7	378838274.2	426878190.2	522280228	217459604.5	580551860.5	665134699.7	492046373.2	199885344.9	111848268.6	720397685.6	557324346.2	544387318.5	367998180	375584715.6	449192404.7	193133573.7	567281573.9	713342300.6	681794525.1	243134681.9	632174669.7	511420360.8	493591865.7	258579107.9	274763934.2	385188234.7	535471571.7	462144840.6	495249091.4	548519549.7
Com_536_neg		C47 H66 N8 O5	822.51565	8.3	821.5083	No results	No results	No results	186963667.5	175958884.8	161792751.8	144161846.3	127557194.5	416902874.4	240869267.5	231648329.5	375803402	288423330	142217724.8	100441642	241707436.5	74232202.5	209220138.8	336891514	897707907	129012630.4	103682465.3	103381293.3	49929466.4	103268282.7	24003251.97	34469717.44	242612135.3	137703017.5	336295221.9	406281717.8	112795947	212340384.4	342114740.9	181304955.7	132716332	35939441.47	46358970.07	224435934	114463209.2	97345193.55	89606128.92	277274493	123899531.2
Com_537_neg		C24 H51 N4 O4 P	490.36685	8.44	489.35983	No results	No results	No results	387615667.9	370140379.8	358734709.9	317616080.8	397182153.3	226035491.9	431754163.9	272119707.5	414763561.8	194079657.4	110509716.7	367604528	185410454.8	138329834.6	296914101.3	225024567.6	190953919.5	711676225.9	893282050.2	672474063.4	205636352.7	273396876.2	760564928.2	34966720.47	89997669.44	167097646.6	292308468.8	151493153.3	258037062.7	288161682	155837685.2	110275547.7	419998394.5	413784219.8	142119196	104399379.1	337390894.6	193755331.9	282343487.3	337190948.6	433907131.3
Com_538_neg			435.08916	5.656	434.08188	No results	No results	No results	469011201.3	478086226.7	515173730.4	539484397.8	508435239	726014166.4	443736117.3	630469959.9	506454427.5	726461415.3	464036737.4	516214324.2	410382008.7	466857333.4	707726618.5	496206776.9	484556118.3	337348426.5	411937804.4	301052213.1	401387025.7	523633422.5	387937422.8	582710703	667095834.4	612920332.8	759067349.6	576177573.5	414356594.3	655985801	546906381.4	471694954.9	605158087.6	890900020.2	647094845.6	621639804.4	509928465.5	429845934	342250208.3	667135393.5	452745316.6
Com_539_neg		C24 H26 N6 Na O5 P	532.15965	5.758	531.15234	No results	No results	No results	431027516.3	365079262.4	399185163.8	339416841.5	366129040.1	268722996.2	195690128.6	164727432.6	186664588.6	165903459	390721144.8	202869812.7	335772171	546349274.5	142383584	205174599.5	136852061.2	418035543.2	434160006.7	707597672.5	150750004.1	449932491.5	426500814.9	271621225.5	262431595.3	214137680.6	335120451	98819108.8	424324825.2	305943054.7	401486822.4	352550903.3	154075952.2	371953601.9	604687749.7	463064330.2	295572376.2	507972123.1	889588510.4	82982514.93	386508584.4
Com_540_neg		C27 H55 N2 Na2 O22 P	836.27742	5.341	835.27057	No results	No results	No results	96094497.96	277202514	283210589.3	340403042.7	274684952.6	50942008.38	204252621.9	10184522.86	118251889.4	48718614.49	23473327.85	281949342.4	29337589	209626151.5	23642996.81	29567075.04	129276891.7	99281787.01	37594800.48	22647559.17	21077861.3	511175285.2	55991012.38	465500899.8	109922121.2	47460360.79	54924174.92	282965985.6	47316405.42	29441471.71	8726017.802	50207245.04	67943071.99	44157614.69	316570113.3	120475056.6	652860889.8	75125208.54	887146229.3	169633778.7	367876086.1
Com_541_neg			918.26162	5.733	917.25415	No results	No results	No results	450540315.4	468912152	445091808.9	415169354	423547304.2	297092636.1	705182884.9	157600140.9	428205104.2	284587098.2	417548596.1	265118614.6	743825767.5	490637647.7	132992404.7	509736222.2	359733996.4	150611881.6	284303950.6	313884869.9	596738089.6	541087150.7	454598290.6	886609487.4	305215634.1	308900569	455993665.8	320840774.3	569746023.6	339869154.6	244842510.1	686349325.9	268874961.7	388514720.5	383495018.5	248578713.6	276670554.1	536412929.2	730632715.9	181520416.9	453256830.8
Com_542_neg		C17 H16 N2 Na O2 P	334.08477	6.356	333.07742	No results	No results	No results	360086351.2	386090702.9	406436255.5	362261130.8	198236911.3	244551424.9	233445132.8	82112188.04	254224060.3	92092552.63	104168418.1	352442219.5	529890091.8	634164075.5	8962538.087	358337947.6	14608429.84	164744827.5	198068667.3	345777163.7	47518363.22	587663487.6	885943479.5	837067301.6	119653159.4	207718659.3	235558290.1	50067859.92	473520920.5	204252586.8	43837458.65	444352622.1	222254076.9	45311291.38	264458219.7	327188881.6	191760216.7	342096323.3	414396183.5	17117742.83	355083528.5
Com_543_neg			224.05334	1.555	259.02274	No results	No results	No results	440327935.3	460190307.6	502931230.3	463333133.4	612443331.5	541211588.1	557942147.2	453475008.1	475909484.6	553403970.2	568958696.5	368777665.6	731148706.1	320289990.6	769686849.1	507855294.9	509622626.2	446818030.7	491375375.6	298758813.5	288814652.7	93866225.27	418997481.9	877558480.9	462626887.6	884442590.1	686133649	666376833.7	524948044.5	810297712.4	618446165.5	524781489.8	363632229.2	445160168.5	630362554.9	511552908.3	575805274.2	330607006.8	429974887.3	516756826.4	364880401.6
Com_544_neg	Purpurin	C14 H8 O5	256.03769	5.611	255.02994	No results	Full match	Full match	615810164.6	82624605.84	482000576.1	535483066.3	509150832.3	506041890.4	642008338	26099604.7	43728899.87	473954762.9	510273273.6	382209025.4	611572620.1	338991893.2	525466785.6	510349005.5	633502120.7	533034864.5	471532195.8	337353708	402466272.5	578594907	522513505.6	601055476.2	491622449.1	761532613.1	505992366.9	717463202.5	661361148.7	763626379.3	375639157.9	714416509	543475267.9	682546489.6	542459734.5	772398230.1	446833709.1	613657234.7	573214830.3	744381862.6	881158771.3
Com_545_neg		C21 H20 N5 Na2 O P	435.11984	5.773	915.23688	No results	No results	No results	422380120.8	406868042.3	426988673.6	327606799	448565781.6	232856177.9	554085174.5	260449950.5	317782520.6	392801953.2	443835468.9	465663114	420483822	843855168.5	244629805.6	147294219.9	245281338.7	7994595.755	108981916.7	50094982.51	200871706	359079524.7	169576765.1	758811852.4	483741769	328227816.2	595996234.2	294955956.3	412825698.6	481651374.6	315900420.7	62118151.89	156278693.1	773560097.8	878982711.6	218101807	326068037.2	216437114.1	602599165.7	349854921.5	426670489.1
Com_546_neg		C42 H36 N8 O13	860.24018	5.826	859.23297	No results	No results	No results	340134897.9	336719949	316538108.8	294144422.4	296366761.2	28854916.95	320864402.6	226707607.7	539527197	704676136.6	498517971.9	293639045.3	243366117.5	7497933.843	593665178.7	269214095.8	577567520.5	566377744.5	126570451.3	31389192.68	325062559.2	99772375.02	877836030.7	95976728.95	226550950.2	483950383.4	31912921.1	326013860.1	204214719.3	327175017.6	170635085.1	509174103	376025866.7	151756509.4	175633747.7	185743083.6	196536323.3	433996307.5	148717107.3	251056034	354767470.8
Com_547_neg	Fumaric Acid	C4 H4 O4	116.01125	1.285	115.00397	No results	No results	Full match	4345142.683	3137426.007	2722674.264	2784998.548	525370339.6	388858984.2	615968520	1437330.019	1419312.048	469686265.8	260349920.9	347976882.6	509255851.7	5661213.255	323648831.9	2543977.552	7731047.819	1989755.277	270214507.9	329424979.9	876792414.1	566475372.9	565099845.6	483110780.9	323445803	368708163.9	286330869	729335542.6	536771454.9	348760315	286746727.6	380919460.8	579787465.7	598654096	412123783.3	787427747	458135300.4	207622519.6	415037236.2	685603765.9	691130035.9
Com_548_neg	Fumaric acid	C4 H4 O4	116.01119	1.492	115.00391	Full match	Full match	Full match	492011824.1	533540063.6	515968993.8	535901635.4	525370339.6	388858984.2	615968520	552280405.5	561539919.4	469686265.8	260349920.9	347976882.6	509255851.7	634317055.3	323648831.9	687318221.9	663378559.1	576692325.2	270214507.9	329424979.9	876792414.1	566475372.9	565099845.6	483110780.9	323445803	368708163.9	286330869	729335542.6	536771454.9	348760315	286746727.6	380919460.8	579787465.7	598654096	412123783.3	787427747	458135300.4	207622519.6	415037236.2	685603765.9	691130035.9
Com_549_neg	6-O-[(2E)-3-(4-Hydroxyphenyl)-2-propenoyl]-1-O-(3,4,5-trihydroxybenzoyl)hexopyranose	C22 H22 O12	478.11244	6.076	477.10516	Full match	Full match	Full match	270541303.5	296114162	233685128.5	235401373.3	303821082	400397848.9	188543321.1	470189933.1	237999652	120435321.1	186932253.9	255519918.7	198399700.2	98992387.21	443921054.3	479094809.6	138066554.5	220866124.5	876235318.7	539777053.3	55598177.58	299692149.8	161930589.3	89691757.19	436937078.3	246074994.1	422372583.7	395990099.4	109378249.4	517610995	461292948.7	323747118.4	387829537	350711400.4	185189182.8	137006464.1	127515876.5	438844338.1	123552294.2	343134746.7	103079827.8
Com_550_neg			485.1613	5.264	484.15402	No results	No results	No results	258433950.8	253828688.4	270220970.7	277101792	300827378.6	415909757.3	226215951.7	173891319	358707360.9	265084389.2	874232844.5	403342437.7	257232629.1	222062581.7	224112438.7	298007196.7	339505440.9	166838004.5	139406239	85436425.87	487039251.7	273317380.2	112201614.6	282310678.8	280869712.9	493205928.9	364916905.8	193436898.4	342495052.6	236443464.2	430185402	289470717.2	105359914.2	227094398.4	154418837.4	226702214.1	350029953.1	263373125.1	319304599.2	251419934.7	217264224.8
Com_551_neg	7-Methylxanthine	C6 H6 N4 O2	166.0479	1.473	165.04059	Invalid mass	No results	No match	475209824	413889065.2	486562501.1	528820484.5	361151907.9	693294438.4	409236399.3	339344831.9	406917680.6	502091303.3	407720053.5	663984741.2	563740136	873797439	397450932.5	449914763.6	572748918.6	527953134.6	372660852.5	306108944.6	572327104.1	697789177.8	620718699.5	441657337.7	266868490.1	326811346.4	336377730.1	349629712.6	595011881.8	372096338.3	525209426.8	540764480	402667296.7	323319019.8	304376218	568727831.2	568616668.9	489921853	331321559.6	411440155.6	515018785.4
Com_552_neg		C38 H24 N4 O8	664.15975	11.873	663.15277	No results	No results	No results	360599555.4	450601902.8	419960264.6	474811795.6	472045366.7	360709826.7	416639753	432520693.9	238133768.7	873155475	264206152.6	302728488.3	189487758.6	157700812.9	32446608.09	429014971.8	412288246.2	287523706.3	450024572.7	197994757.5	49714289.11	369634072.4	298487731.4	580368846.7	414862572.1	249290921.7	569583829.4	495645620.5	313630088.5	519639459.2	328550815.7	310867722.2	560304839.2	216138818.3	352077924.4	606866162.9	160780108.2	302989847	175395822.8	297494722	520714095.7
Com_553_neg		C58 H39 N2 Na2 O5 P	920.23975	5.665	919.23199	No results	No results	No results	511514932.9	497641216	471397452.8	258923195.8	504542083.7	476779252.2	528026298.9	746933437.2	644386297.5	785456712.9	582319119	526559271.3	607015179.9	413229565.4	359804555.1	337019491.2	448938443.9	496683209.8	337532182.7	480706759.8	485714780.7	519277058.1	511117003.3	743778629.9	718987169.7	494659589.1	715402734	350421356.3	471264039.2	677429217.7	295562628.6	372243710.4	475966045.7	687766896	662954034.7	541757116.9	472934877	602833271.4	871825710	337726385.2	515248302
Com_554_neg		C26 H34 N8 Na2 O7 P2	678.18157	5.258	677.17468	No results	No results	No results	363199320.5	415911034.2	358319491.2	240367105.7	326986069.7	233340865.4	867029413.8	139808607.4	147438265.6	114184327.9	79062076.7	202309496.5	170226576.4	692633627.5	211849582.5	226303842.4	83757973.95	149370835.8	179266249.1	245462841.9	99941401.71	798319015.9	404484834.9	83379001.81	62821526.85	131978087.6	143855809.8	523417027.9	379586962.2	212854266.6	206663773.4	207224108.4	519787917.4	133802110.4	528376570.7	447726824.1	444143233.9	447896648.1	297032416.1	446153736.8	277199445.6
Com_555_neg		C32 H10 N4 O5	530.06519	8.029	529.05792	No results	No results	No results	9568391.308	7214685.842	4937549.582	10244210.54	9966563.382	25587360.81	2887535.342	11690838.69	15779354.8	14493696.59	7834447.222	10298323.28	19792223.48	21356008.93	14202107.57	24446045.27	14089254.6	607946826.8	235311718.7	9811902.8	9503250.242	37078153.46	17928700.56	28601718.92	18856585.65	14722561.15	14221705.06	12938095.01	18541479.28	19671552.86	11117920.31	17666802.22	20961180.02	12535723.57	23812126.83	25936428.37	865120564	41133280.24	60732669.4	36781021.65	451352991.8
Com_556_neg		C11 H18 N2 Na O5 P	312.08511	5.282	311.0777	No results	No results	No results	193187280.8	124861243.9	120585185.3	87363917.41	188420699.1	79793710.29	347229814.6	273887461.3	79500319.26	63926252.86	50219162.98	148685118.5	101992611.8	138906699.9	57187518.64	122863534.8	230587131.4	128523884.4	120358486.1	38521030.88	35485587.38	52630506.06	190771890.3	143769774	63776556.44	47768075.23	58457666.56	66312484.17	85433459.62	195338780.5	176398317.5	190613699.2	864242500.9	633955832.2	204093083.5	131875515.5	95770849.73	103863934.2	135863664	117958551.4	172719917.4
Com_557_neg	��-Ribono-1,4-lactone	C5 H8 O5	148.03752	1.314	147.03026	Full match	Full match	Full match	329523552.1	355276867.6	396253023.4	377982322.1	517355529	566048952.2	515947539.5	694731349.3	389762598.4	547958810.8	274652276.5	456726115.8	313947254.9	442413839.8	405179279.7	452654655.8	539230152.9	489031991.9	419235919.2	379639864.7	520363727.3	319928527.6	565298717	863762820.9	308772587.5	437117656.9	487892105.1	559094515	399907294.9	226406151.5	490143078	225881987.7	330694323.1	507733981.3	239537137.8	333519649.5	292867681.1	202099651.7	148130936.4	381158392.5	328635908.1
Com_558_neg		C35 H30 N6 Na2 O9	724.1874	5.19	723.17969	No results	No results	No results	250723596.3	277933523.7	231861834.4	214415376.3	231755464.2	199737582.8	862779497.6	283767621.2	99214587.6	170618975.1	31742287.64	128334328	184713063	409621155.2	246231628.4	209589826.5	144181021	81350753.41	58321982.79	151314147.4	120765145.4	339844131.5	189781944.8	298653339.1	110318017.2	77893599.55	73589489.61	492844111.2	293440594.3	69404830.8	86369258.63	139368294	130197221.4	200906139	319863589.6	154434432.5	107787333.7	358124471.6	174887506.3	442081274.5	113854768.9
Com_559_neg	Narcissoside	C28 H32 O16	624.17046	5.218	623.16296	No results	No results	Full match	150731512.6	73254772.2	70041588.59	143639574.4	137947384.4	38149147.42	308056771.1	269849347.9	47828939.5	246993605.8	29948951.23	95542810.04	64812888.99	75958232.21	217374581.5	62743216.61	189075274.3	92049591.58	88556689.93	8818179.204	51137576.18	10116250.78	154101397	111724500	26754386.02	9496969.323	16987152.81	21772930.41	39578880.87	115735717.4	59893030.49	117550357.9	861921116.6	613548728.4	168319818.4	100337217.7	74582419.91	64697768.3	84272291.07	59229053.12	109032549.3
Com_560_neg			453.0996	6.141	452.09256	No results	No results	No results	428633299.8	434366733.5	419069820.8	399561749	415996605.2	748582494	363528044.7	359506159.1	377625075.2	513305440.2	346301332.7	410639153.9	419818398.6	861703658.1	581220127.4	367318882.6	385125374.8	364669732.9	283424785.4	189168888.8	376179135.8	430863374	445199216.6	375126528.6	444435584.3	447288826.1	429429050.6	380493880.4	276443651.7	484216776.8	289101533.8	329805090.2	335324605.9	471620772.8	736807739.5	554986174	410216949.8	441561147.6	364707619.1	409944215.3	440945717.5
Com_561_neg		C11 H14 O7	258.0745	4.898	257.06723	No results	No results	No results	341844070.4	64405509.16	343529941.1	52105851.38	64359009.11	71457564.27	373229833.8	46679754.38	45327998.08	328170797.2	19670628.4	51121717.3	352649620	13419891.43	305808474.7	37195894.68	47464716.62	72414119.11	154925481.6	66358915.93	39559971.36	69103504.8	103030687.8	860234976.4	275968284.5	28843372.73	42157120.87	275241938	70026219.4	135863970.2	37067812.55	47381487.63	342686163.3	349139189.9	512515934.5	107528871.9	66446563.72	356269048.8	65386299.67	8873672.791	52704668.3
Com_562_neg		C35 H57 Na2 O7 P	666.36379	7.073	665.35681	No results	No results	No results	360367989.9	333765012.9	336837315.5	303453810.2	310917866.4	378166765.9	737415152.3	134674691.2	304493285.9	523931399.8	251886641.9	179735423.3	173922227.9	63426351.95	154255794.4	151924313.3	570963309.5	247129362.9	51625834.01	104915863.2	25897241.08	221309407.6	275149233.9	292115989.7	441682846.6	441641274.1	339986925.1	837578558.3	539580496	105017308.4	170915966.2	859749869	267148855.7	392269420.2	445736580.6	699966381.2	314614690.8	341329314.1	533910106.9	557299057.3	310580454.1
Com_563_neg		C37 H24 K2 N8 Na2 O	720.11365	5.98	719.10687	No results	No results	No results	71723930.85	116860264.2	102865546.9	89877414.37	91730361.7	169734199.6	355827015.4	148231670.6	94270236.19	100674176.5	225980314.6	248121855.4	20588864.28	33072756.85	31990836.21	267968422.1	161012203.9	164726733.7	42343526.85	148619972.4	40997347.14	22020283.94	40339376.31	34284006.84	63675177.21	145408679.6	29634986.24	144630079.9	16939842.45	25095651.51	99715458.92	28332967.39	24380560.67	859047697.8	34579517.86	59523507.84	30650539.29	7903007.015	14959143.32	126165963	67201588.54
Com_564_neg		C8 H16 O8	240.08478	1.313	239.07745	No results	No results	No results	397375073.9	409988641.3	311378154.8	334667668.2	319027424	667563842.4	289878449.6	217206504	466856367.4	238985690.2	223486065.6	230920621	305928903.3	858604010.6	278811023	377664517	343533691.1	365475956.7	442019501.9	189189871.5	197547672.2	248831039	559026286.5	354600522.3	169315743.5	308023005.4	243191221.4	175681351.7	241803549	213488526.7	247687486.2	189950114.9	242475491.3	202286212.1	430684517.6	275814693	205018482.5	425204892.4	538890480.1	246039602.2	283132588.3
Com_565_neg		C7 H12 O8	224.05351	1.352	223.04625	No results	No results	No results	171857396.6	162054884	209818980.8	189193093.3	197846733.9	65199340.54	108476052.6	92713998.53	130404061.7	219826492.4	509500627.1	232749443.2	175845121.3	65824460.81	292851111.7	122493237.7	495583499.8	588991931.2	856092960.6	201199222.1	486749166.1	121261605.5	64087618.87	106234449.4	101181944.7	301800383.8	699279244.1	198658953.3	83405404.44	416580575.6	431254925.4	158441444.7	393658324.9	381851255	251012986.3	195471388	179287858.5	101330898.3	40269375.31	124062728.1	316181396.3
Com_566_neg	D-Glucono-1,5-lactone	C6 H10 O6	238.06933	1.462	237.0618	No results	Invalid mass	No match	395680913.9	334868574.4	373881904.3	394581506	515966289.8	360401921.6	442254361.9	585737258.7	405716116.1	404592927.3	211402582.3	397758477.1	558307421	573744840.6	300916805.9	544089390.7	482093842.8	394246179.1	289822919.1	331019932.1	494066696.3	441429979.6	282302195.2	376861643.1	359146164.6	318650483.1	282504983.1	574732556.2	404465701.2	294631371	271028996.7	285978948.3	416394958.6	496358634.3	312992304.3	855664471.7	315721502.5	266741899.8	271835079.6	444524194.5	473580543.7
Com_567_neg		C34 H26 N6 O19	822.12505	6.194	821.11804	No results	No results	No results	329941028.4	258580115	271326830.7	351544891.8	331617801.8	206451286.5	201268756.9	150314120.2	257984066.7	124157295.5	179051802.7	330220686.6	227752098.8	129883259.6	74634733.14	257212453.9	118503981.5	148826584.5	179801355.6	120944368.4	107427824	42445022.01	237930794.8	290079026.7	142780744.3	234428499.9	187079187.1	161581826.1	216195772.8	207400666.6	263594961.7	239950457.3	704897143.4	854720011	558954776.8	292032999.9	280188018.2	372560002.2	248223066.1	144326138.4	223517702.2
Com_568_neg			916.17428	6.947	915.17017	No results	No results	No results	116235107.1	83968210.96	94595102.97	87654852.67	111272343.6	44761051.6	152878433	74477000.13	65371660.39	14348990.55	64781393.02	54762340.52	165649570.1	137689998.1	7821962.774	165259127.4	34718778.01	11806162.2	13558966.78	108814894.3	33677165.64	296237279.9	288700163.2	396353340.5	33156490.83	49293209.82	29845118.94	93966416.81	854196753.5	71281322.58	9316654.51	111830702.8	16521822.17	23499907.9	27901200.52	120226117.7	16365271.69	195350445.6	270500509.4	6551307.705	59959248.24
Com_569_neg	N1-[4-({[4,6-di(4-methoxyphenyl)pyrimidin-2-yl]amino}sulfonyl)phenyl]acetamide	C26 H24 N4 O5 S	504.14919	5.139	503.14157	Full match	No results	No results	317207306.9	319892657.4	385153964.2	311573325.6	323034203.7	494071638.2	241355098.1	406737854.1	301175245.6	509856312.6	853440247.1	452037875.1	188140834.4	342340861.2	506403402.8	362787441.7	523584999.9	484940861.6	321429497	194595890.7	518185417.6	628576857.4	340223990.1	210579803.1	201898280.1	298185326.5	314341672.7	218980277.3	194131896.7	436512714.7	482626112.2	248273214.1	255199355.8	147969694.6	299313871.7	372548129.3	513300488.1	322605037.5	164563476.7	377840736.1	570886183
Com_570_neg	Esculetin	C9 H6 O4	178.0269	5.337	177.01958	No results	Full match	Full match	106018518.2	123036342.8	112373047.1	123775237.5	107270250.7	430770029.5	194096017.3	831688566.8	229959281.3	427144243.1	248612971.9	87523269.69	86323039.13	55693564.12	288896505.7	130283038	338604573.8	279575783.5	211997667.7	149649341.4	852777739.4	58005080.86	88958058.86	150539104.4	138155664.3	164194490	86283036.43	87643569.21	41893196.56	120241072.2	41902480.49	54433411.21	28290428.78	41626840.72	66292836.44	116823079.5	61526203.27	74810224.53	85678446.63	134214358.5	123217821.4
Com_571_neg		C9 H8 O5	196.03758	5.257	195.03009	No results	No results	No results	107082909.8	117215829.6	9854037.719	115414895.3	108649713.9	414897572.9	184687446.1	831624709.9	218894689	410566415.8	252606313.8	74122405.62	12621360.4	41440705.18	288361654.8	113182539.2	315965237.4	13937705.53	202479259.7	139696315.6	852638824.4	55492633.69	8697083.636	13174250.43	129298384.5	165845771.8	73574417.04	81838262.32	28168664.5	106983033.8	42538764.33	11435865.65	21776132.72	32285928.08	9142924.122	97403313.94	9372730.892	43394157.36	11709115.15	118814158.8	8824968.572
Com_572_neg	Uracil	C4 H4 N2 O2	112.02673	1.461	223.04613	No results	No results	Full match	322894819.4	337296106.4	398256654	381977884.7	372503861.3	61597185.94	109922253.4	203236087.5	230623373.9	440691413.2	507693339.2	414662288.2	174190711.3	131460804.2	289624892.7	241731069.3	489159619.3	587882424.3	852364679.8	199726586.5	482242186.4	230469822.9	62798286.3	103758633.1	183308683.7	461392431.8	697075576.5	401975862.6	117658227.7	414586221	428751918.3	157314407.1	391819777.9	380507346	249661323.7	316040627.1	385100477.5	187602116.8	67624276.4	270795525.9	494612184.7
Com_573_neg		C26 H12 N4 O6	476.0756	6.949	475.06848	No results	No results	No results	112590235.3	81199092.2	90375366.71	82661914.21	106516919.5	66583469.68	198745954.7	72875791.01	149062157.2	22267684.67	63115110.05	39586035.87	267322391.9	134023136.2	12745374.16	162967908.8	35578071.83	19584209.02	13569590.53	105496251.2	33907550.95	170127715	279072274.5	350916970.8	51087675.42	73794968.23	30060625.64	88692779.48	851919918.1	71722330.52	11530850.58	110708887.2	15473486.18	4133848.062	25901590.95	117343854.6	18065086.95	191494656.8	268346462.9	15910864.14	57766876.13
Com_574_neg		C43 H35 N6 Na2 O13 P S	952.15115	6.888	951.14429	No results	No results	No results	111045672	79608680.12	89361392.85	81860764.55	105717199.3	67174010.37	198673302.2	69843287.54	85199516.67	23114939.02	61887733.89	38419552.74	243902887.7	132922768.5	13426517.22	160501833.3	33853715.53	12473688.74	12486895.57	104072559.1	32741908.17	121655554.6	277920059.3	347657927.4	51725198.37	73882744.34	29123363.83	87410892.34	850516729.2	104812477	6954872.499	109625644.7	14427876.97	2676664.983	26382552.37	116435935.9	17355751.16	190205123	267228862.9	15932234.15	57013394.1
Com_575_neg	Mogroside ????A2	C42 H72 O14	800.49471	8.722	799.48688	No results	No results	Full match	260855850.9	235372940.5	273218547.9	236212426.9	265205054.7	36823549.25	850121090.2	57248065.64	76029920.43	89331955.83	497509535.4	361297300.9	240678514.3	580566048.8	103207028	520006230.5	115662432.6	44348511.83	112196352.9	36861409.76	207020211.1	94278214.09	78178021.29	95284556.73	300303132.3	370557541	38366973.08	375110413	191629368.9	77501216.2	80134959.35	662761881.1	19363893.58	110087772.5	689579348.5	87735490.16	44437037.98	48305418.63	508529874.9	384229042.1	131268915
Com_576_neg		C34 H42 Br K N4 O2 S	688.18501	5.29	687.17773	No results	No results	No results	210368282.1	203659535.7	197534323.8	183507473.7	178814873.9	119766543	124566680	115286578.9	86612139.52	120660268.2	44180491.58	101126024.1	166882093	456039612.8	71800912	145171512.7	59876369.73	64705140	71309183.47	76276381.12	112564123.4	350981827.3	427356005.2	209450497.4	69814122.47	82876693.61	80416644.77	118351558.6	172078548.1	167142750.7	67930293.69	329631593.3	850041248.7	217659204.2	388841477.3	204951969.3	226900154	332334197.9	375565197.2	89651840.67	258816038.8
Com_577_neg		C48 H23 O P	646.14897	11.871	645.14124	No results	No results	No results	490722235.2	439004711.8	405492153.2	448582938.7	459376404.7	343627341.1	364613791.8	572135682.6	313207844.2	848266581.9	342981068.5	283995577.2	251154387.5	207317260.5	39435298.49	581132099.9	558520585.9	273753536.5	410582924.6	188273054.5	61652796.88	357999226.7	285981416.4	507763768.6	555021284.5	335839532	551950485.3	667736084.8	422361956.3	503298495.3	444983103.6	424757782.8	554556110.2	300780445.6	470495111.9	590376601.8	219197819.7	295155801.7	236801448.8	404291619.2	715583310.8
Com_578_neg		C4 H8 O4	120.04247	1.478	119.03526	No results	No results	No results	402278930.2	336308662.2	358443798.7	380207164.6	319416514.2	578394782.7	298817578.6	239784782.6	339031211.9	334713160.4	292548859.4	639232600.4	374671605.9	848179507	322307757.9	286931860.3	370153887.7	297177140.8	269868891.8	260574622.4	420280171.6	420540113.7	451058381.9	232411746.6	198694313.4	213834030.6	257445397.8	272375906.1	411781591.7	269914790.6	389835941.5	513826879	267565940.7	212989778.2	286043473.2	385628870.7	487619215.6	428817062.4	273317887.3	352180000.1	326606936
Com_579_neg	(2E)-3-[4-({2-O-[(2S,3R,4R)-3,4-Dihydroxy-4-(hydroxymethyl)tetrahydro-2-furanyl]-��-D-glucopyranosyl}oxy)-3-methoxyphenyl]acrylic acid	C21 H28 O13	221.07441	5.273	487.14685	Invalid mass	Invalid mass	No results	336568963.8	338721688.2	340008736.7	347598544.8	384267928.1	551346230.4	239953988.5	231409689.8	518980175.5	418533501.1	845483116.2	485784645.8	346872497.9	87906747.07	345829568	355775017.2	433301433.4	348775078.1	253419477.1	92727233.19	642304483.2	77641185.35	236807412.4	229474777.5	227614388.8	712340611.7	437382946.8	194747134.4	439854686.6	405523825.7	625722987.3	395526299	161501540.8	275920722.9	159117800.2	286618270.9	371804455.1	535780477.4	374941133.8	229250451.3	250278124.1
Com_580_neg		C48 H39 N4 O7 P	814.25565	5.233	813.24841	No results	No results	No results	251282286.6	251099497.6	247236291.6	224812059.4	250944480.2	222646655.6	361272500.8	91355033.5	83268093.59	160137282.4	126525927.1	208265406	143096616.3	843505148.8	171720021.9	51703665.37	103021402.1	46093160.32	34655399.1	38321856.18	169314747.5	771482160.9	76222510.53	140292383.2	123356624.6	75794575.06	64894099.17	318033644.2	374173415.7	104356638.4	85131340.01	251444321.7	125605912.1	60943896.81	475506853.3	191150334.4	151583458.8	353906802	124212934.1	337569890.4	153782649.2
Com_581_neg	D-Saccharic acid	C6 H10 O8	210.03793	1.323	209.03072	Full match	Full match	Full match	271895145.7	247519215.2	301319761.3	267381001.7	280066214.2	260649181.8	249291107.1	340679285.4	283739435.7	457545808.3	363848562.9	370313277.5	260801425.1	249798855.8	330769160.7	331289207.5	543978913.4	302654719.6	530729154	181324292.5	842840135.9	270464718.1	148617012.6	349495165.2	290043273.5	445796844.2	554099690	331407699.4	269560241.3	237000572.7	299397760.4	281171460.4	214289763.3	333804789.7	307603228	196574444.2	168694235.2	125980361.7	97262046.07	279488418.4	251786663.3
Com_582_neg		C28 H30 N8 Na2 O10	684.1888	5.242	683.18091	No results	No results	No results	266648463	264485741.4	184562070.2	230309793.9	114921155.9	79055356.43	178009666.9	225736627.2	110570342.6	176182706.4	315441447.3	235769675	240931337.3	552267413.9	241620496.8	298119971.7	148529533.8	87502191.15	150562387.2	116300936.8	361734641.8	398956507.8	426575149.7	149226249.3	165064342.5	375694660.7	213920321.5	181225764.7	304767205.6	33659047.78	464315405.1	404013693	841979613.2	250188549.3	458064552.9	311772239.5	250392623.4	297488513.6	446191300.7	135273514.8	282032791
Com_583_neg	Gluconolactone	C6 H10 O6	178.04804	1.446	177.0407	No results	No results	Full match	156559167.5	384859490.9	463047382.5	454456870.3	238114902.8	131392750.4	284520212	251740591.9	279456200.5	511143893.8	563159301.9	467328259.4	241265608	118164709.1	338768674.8	312823178.6	564210900.8	664332640.5	840573990.3	238462411.1	530354100.7	286404455.4	139759693.5	184380368.5	127970375.6	223783357.5	772755726.8	473993633.8	88683036.46	459018058.2	510142593.8	208744247.6	450860501.6	438387939.2	347103215	185745287.8	455031975.8	227366052.1	155127859.7	338397621.2	279225657
Com_584_neg		C5 H19 N10 Na O11	418.11163	5.598	417.10495	No results	No results	No results	282011827.5	307574974.9	322335965.8	294946325.2	283637997.6	158759301.6	339395860.4	278255074.6	290122368.6	246203072.3	244421791.3	161414210.8	300392923.4	194391449.7	277131668.8	691269391.7	91602133.17	163945528	350230458.9	514324503.9	385654656.8	204443723.8	228316476.3	578405473.7	566655507.5	193983088.3	208926137.4	236240893.1	233422718.5	293999984.8	546261046.7	840426937.7	207617794.1	39898794.09	300352238.9	157983252.4	66669577.16	223873648.3	207887243.6	435315981.9	157611333.5
Com_585_neg		C20 H14 N2 Na O6 P	432.04931	7.841	431.04202	No results	No results	No results	34134646.08	28884581.65	41970127.74	33703420.9	31504529.76	46216570.99	143015782.3	68224096.77	35239594.76	21225270.06	15172666.42	36960907.96	19173741.09	23045160.44	3636830.424	74139187.56	35919461.53	15730470.09	10155199.71	26700320.12	4764123.777	22246385.67	66590492.38	836486808.7	46652317.4	24328982.82	10837747.4	37500445.57	30892054.87	8538112.105	20201147.22	12580643.72	13566792.23	215889580.1	35621401.48	16325340.69	23997158.74	28758040.51	26120845.48	20653634.42	20126783.3
Com_586_neg			899.70761	5.491	898.70032	No results	No results	No results	479792783.7	422394324.3	5969236.826	460358318.6	429997432.4	122469079.5	453949074.4	434934798.2	412856913.1	362317099.4	437566440	284984788.9	525242478.3	245916194.6	395218243.4	425031442.8	538623815.5	325150128.2	398504641.4	540728312.5	520357553	288843976.9	470756402.8	445759613.1	513007251	466367345.1	392290564.8	462597827.3	490233039.2	339461011.7	371918813	834718477.8	216493817.8	288400518.1	405211324.4	431740757.2	234750076.9	355602864.6	434969774.3	313649247.9	470559785.1
Com_587_neg		C52 H44 N8 O14	1004.29757	5.649	1003.29041	No results	No results	No results	217543982.5	234088545.7	244066625.4	162433907.9	168439632.2	86168377.59	171393835.8	221257965.8	161234091.5	312836579.9	218810333.4	159229523.2	159383534.8	148979011.8	46337695.88	58908003.61	71855154.89	197287603.3	204138893.9	440105891.9	211965091.7	319827849.5	350356321.3	834680126.1	146211627.1	64276306.04	116190939.2	87793129.72	149784786.2	134807549.5	170379962.4	120545296.9	142694669.7	184637746.9	343082941.8	186390181.1	136089673.6	216103442.4	290279618	95911729.77	149651157.4
Com_588_neg		C15 H27 N7 Na O8 P	487.15687	5.703	486.14957	No results	No results	No results	516254626.8	513039004.4	544598019.9	504648356.5	539922733.8	253146824.2	528005760.6	344111494.9	396749857.8	345199701.6	444656188.5	478614966.6	602158693.9	684426666.3	147076986.7	411740711.1	304733111.6	305820519.3	346541101.2	413707239.4	548017684	750183464.1	553627203.8	796546697.7	322179736	37348452.98	480572978.2	346987646.2	484383055.7	396900446.1	437999188.8	622324015.2	377959230.5	517518142.1	545657080.8	596711510.2	631050134.8	672090090.1	831858056.9	269117494.1	519679383.3
Com_589_neg			708.15016	7.676	707.14288	No results	No results	No results	44655717.59	40435638.77	28068081.85	3534104.999	27281174.6	4953717.733	5941659.149	4697694.88	6781296.779	6050151.489	5313898.027	31449398.41	9394169.424	261402114.3	14935798.84	8989461.622	2811924.741	13524314.07	13440218.15	21875715.05	2817678.245	297926505	205407979.6	17802858.32	4364793.38	7199365.888	10985429.73	14700683.1	181276656.8	39357967.26	36125381.01	203464207	23956805.57	19511401.27	188506879.5	8714081.135	174667765.2	603214509.7	831464708.1	55646826.92	54119003.37
Com_590_neg		C4 H14 N9 O7 P S	363.04649	6.769	362.03922	No results	No results	No results	100302263.2	111281770.4	104289849.9	101611126	105469247.2	27646394.62	32828577.96	15187950.62	19801278.45	20304253.18	14019611.92	15978769.47	16403403.44	29333707.19	4155990.575	19016642.21	16987740.61	829606121.2	364237392.6	88159013.56	337758334.1	62515559.69	144637800.9	49796317.06	8880362.809	11824651.93	12839079.82	20655973.73	18848366.17	18448760.51	10238682.48	18535562.21	17688683.24	15141464.07	29835699.95	23162049.86	562670460.3	38932667.7	45579078.28	30142882.01	365563524.2
Com_591_neg	Tectoridin	C22 H22 O11	462.11687	5.766	461.10922	No results	No results	Full match	70307813.92	22902701.87	51188281.21	7469095.067	58822943.1	2803257.227	24426480.18	15797818.07	3849289.087	3366315.517	2571458.004	2724963.086	18679749.41	112706040.8	258234412.4	2605608.912	7996947.077	2278374.663	10098786.6	5600753.073	1911870.983	43887370.91	3433868.947	6514861.313	2654262.802	4533200.735	2284320.843	147960253.1	1705816.717	3463282.597	4301167.793	3904530.376	33445712.58	139652780.1	8399843.418	2463896.822	13455683.51	5028388.136	828427237.9	248431246.1	6152548.229
Com_592_neg	PG (18:3/18:3)	C42 H71 O10 P	766.4869	9.8	765.47974	No results	Invalid mass	No results	111850868.8	121885505.3	104183513	110096526.4	90641474.27	516819.9567	178703443.5	10227967.61	8540204.598	24518495.13	183296327.8	240507239.4	77892704.98	72311166.61	13900087.51	423984760.6	22232833.5	23241220.25	16240893.78	1498612.437	66858385.6	32397547.93	25724171.24	23729415.87	80431961.14	238922179.6	8939804.418	102601532.6	16131871.67	18208357.89	63373916.4	88091907.07	1557981.21	36031030.91	828182473.4	10675965.85	338360.3712	9209490.019	331013674.5	76407338.96	15395344.81
Com_593_neg		C19 H34 O7	374.23141	5.705	373.22357	No results	No results	No results	407652774.8	386076812.9	387475494.3	394231255.1	411987708.1	750839480.7	308913830.7	377689563.7	326165347.8	376499150.2	708637165.3	380642347.2	724080759	468239971.3	800873336.1	726491293.4	455825964.8	348180115.9	234246925.8	353822823.7	353325770.9	608427476	412116739.2	351036054.2	587843859.5	554982146.7	371432770.3	509990778.5	590312009.5	290648494.3	415957683.1	314147734.2	295298189.4	438628594.1	554682542.9	827990247.8	549670457.3	247398068.3	332249143.6	620968006.3	475470776.6
Com_594_neg	D-Raffinose	C18 H32 O16	504.17008	1.405	503.16309	Full match	Full match	Full match	414422669	473440102.2	430346991.6	474122220.8	471139330.7	354811382.3	464285228.7	622502893.8	625363441	589931825.7	558990526.1	553181078	603595971.4	742023846.5	289506825.2	506899834.2	337786967.4	254213345.1	310182212.9	437549215.4	584036175.9	519763521.2	178256589.7	315629061.2	424586202.7	352246738	318080510.2	523887063.5	483573068.2	524507958.8	313599614.4	555032587.2	207329553.9	398429779.1	318723676.9	570085173.1	479064352.3	268403472.2	827621444.4	482283845.1	472315927
Com_595_neg	Methyl (1S,4aS,6R,7S,7aS)-1-(beta-D-glucopyranosyloxy)-5,6-dihydroxy-7-(hydroxymethyl)-1,4a,5,6,7,7a-hexahydrocyclopenta[c]pyran-4-carboxylate	C17 H26 O12	468.14367	5.711	513.14264	Invalid mass	No results	No results	410146622.1	343726501.8	352118580.7	304848630.2	331323437.3	225077117.3	116821826	39635742.82	121444807.1	33795385	362235857.4	247228457.8	314958870.4	524476442.6	35948322.03	149069318.1	59447546.12	323928654	334751119.8	567634270.7	82728312.17	577471632.6	362532221.8	81020705.46	228907750.3	203223692.4	247125677.5	50588066.64	337757034.4	265462815.9	361361422.5	409145712.4	108122581.2	300213664.2	564595625.4	503514314.8	342859074.8	527022659.8	827460661.9	28287250.02	359669276.5
Com_596_neg	(2S,3S)-2-{[(2E)-3-(3,4-Dihydroxyphenyl)-2-propenoyl]oxy}-3,4-dihydroxy-2-methylbutanoic acid	C14 H16 O8	312.08504	4.939	311.07776	Full match	No results	No results	392572064.1	428969144.2	403072700.5	430788673.6	429022302.6	701136774.3	513184174.1	365702818.5	374112616.3	197424717.8	143340417.1	715875520.3	377758336.5	825387487.9	414849949.5	482165888	450459387.2	250106636.8	205730682.4	401108478.4	91742727.74	739515772.9	609531853.5	419149238.8	318226066.9	273422887.6	219587819.8	558246715.2	396210031.6	220838101.2	450706513.1	435209740.6	406346960.7	389437665.9	583918012.4	444805232.9	436788346.5	594807242.7	224925047	646922784.3	280644126
Com_597_neg		C18 H20 N4 Na O12 P	538.07121	1.54	537.0639	No results	No results	No results	160377549.4	163113235.3	139581904.1	144694463.6	149823771.9	449799226.5	76945656.58	84620170.68	175413138.8	54858248.74	40485439.38	18160016.33	94752974.84	213941573.9	245252435.1	48632227.68	157980289.7	291354364.6	466788487.3	27383238	26592223.66	75450079.99	668220031.5	194570110.1	65079111.38	180507575.5	125575096.7	34240546.05	91363501.18	105709661.2	86325039.21	37100669.48	387686928.2	21631623.34	325592089.7	48483903.43	81844007.55	824050398.6	120666571.1	108531609.2	90630084.86
Com_598_neg			500.11513	1.342	537.06335	No results	No results	No results	4609179.364	4245430.785	11250308.13	3003743.943	139927364.2	431184068.8	8124284.018	2071184.029	170401764.1	6358501.82	3296173.462	4781059.659	5206572.065	8126261.457	9189774.972	6674391.812	5079703.388	3684145.863	455365454.6	25458225.1	25579369.31	3432351.135	663171081.5	177157642.4	53338249.3	154554399.5	112513622.7	3116567.291	80522655.85	96613794.25	9783891.444	2329714.949	3701434.167	1712056.564	3872790.649	2610337.691	2050081.511	820056946.5	116208915.2	6648332.476	85995803.67
Com_599_neg		C18 H18 N2 Na O4 P	380.09037	6.463	379.08322	No results	No results	No results	211346244.4	72062307.08	259416920.3	244745866.4	153739358.6	208902330.9	171941357.7	78337533.24	228369181.7	59758751.78	97521728.02	230079243.4	372898969.8	436033753.1	7098135.142	251604245.2	10830027.82	68185060.34	117242773	112743551.1	19892664.35	471934352.5	503914239.7	819903799.3	87370283.73	149753496.4	162541584.5	40647345.77	402345389.9	186862381.2	32363999.46	313902731.4	163516978.1	33606772.76	174654219.1	227220869.9	143087401	284577257	325121319.7	8048297.792	205151546.6
Com_600_neg		C7 H22 N10 Na2 O6 P2	450.09823	5.352	449.09131	No results	No results	No results	193456990.9	176363053.5	209679369	212697021.8	187190436.7	127772027	64842254.03	11758184.23	87027822.4	29240809.76	59169560.77	193839836.1	148328806	338921222.5	60887116.56	819881878.3	188338159.4	98830978.47	157139186.6	35469313.58	4257918.286	198406771.7	290760236.9	235641793.2	74036265.01	246612645	151441935.1	75893899.05	28713744.2	91197722.2	42776669.42	198088283.7	233169751.5	160359191.8	268665019.6	140833730.2	23665348.75	553186022.8	319994281	109101539.4	126656009.4
Com_601_neg		C39 H65 N2 O10 P	752.4374	7.472	751.43005	No results	No results	No results	278031012.9	269435955.6	280039000.9	258364785.8	268396524	333255507.3	578683117.6	186101033.5	251085819.2	349104226	162036934.8	187872564.7	169839651.9	64846249.18	314259055.8	152513183.8	415785809.4	181669667.5	78337227.53	135416692.6	24523424.11	152320003.1	255692710.5	169201673.7	334063781.3	255720311.7	303570539.9	819570557.4	326445501.6	158389164.5	241944736.4	369302890.4	315061417.3	325809409.9	306620528.2	442808007.5	247255044.1	258825101.6	270402682.6	483909106.3	376026193.6
Com_602_neg		C20 H41 Na2 O5 P	438.24761	5.7	437.24026	No results	No results	No results	405294868.2	384099846.8	384228834.8	392019478.2	427170537.1	753272452.5	310376652.7	395139720.6	329785498.3	392255276.9	708784396.6	382236422.7	721186215.9	468003549.4	796777490.5	747471451.6	456626554.3	349960475.4	232377066.1	354474175.2	364929554.7	606409068.8	409277101.2	363180943	609423154.4	572222181.9	384435952.9	511021914.4	587954469.1	292695022.3	427758042.4	325771220.4	295009804.1	448806963.2	550496925.9	818467192.5	544844312.8	258436166.8	330471529.2	615037910.9	472592263.3
Com_603_neg		C20 H16 N2 Na O7 P	450.05992	6.664	449.05243	No results	No results	No results	219828876.5	56664957.25	98675454.78	275533347.9	377016923.3	425875648.1	817330287.9	130684087.6	145926353.8	90275582.98	317886239.1	541857145.6	116801778	224302191.5	10564949.46	242557076	103015618.2	364988740.8	117709382.4	236108566.6	76975977.81	211972688.9	768221176.4	366394618.5	77175849.22	151315148.8	39783003.81	103850194	48343431.2	84059742.73	44189631.31	239454559.9	109897266.2	167515830.7	332750131.2	404745321.8	203792876.9	132880457.6	103294618.2	83769652.84	235908583.1
Com_604_neg		C10 H11 O P	178.05561	5.212	355.10394	No results	No results	No results	265053959.2	290534460.3	290348633.4	492458635.6	431876030.6	503532948.8	240510755.1	181603994.5	309987480.1	227808894.3	187162349.6	169971763.3	500877942.2	200487703.4	144303096.5	259548816	308702235.3	494760961.5	682161517.7	419257568.7	237022124	649977477.7	431260170	346240439.7	105494212.5	173121964.5	295975609.5	220040845.8	591252314.1	386452374.1	268906877.8	364371409.4	185873201.6	116320635.6	498307582.8	725631114.1	646045472.3	491651725.2	816655845.5	308649884.4	598092563
Com_605_neg		C48 H30 N2 Na2 O3 P2 S	822.12471	7.082	821.11743	No results	No results	No results	268789615.2	278247407.8	250168724.2	277320705.8	247153788.1	98003986.98	247318528.8	229367081.2	173872601.4	74234677.7	204417795.3	343472059.2	158635993.5	100420668.6	17705533.63	157478636.3	37967303.31	172007958.8	114525407.9	103593000.8	50013585.27	263617069.5	212567635.3	162258592.6	49251069.51	173018585.9	116863341.6	117580895.1	191614656.8	216764885	293088692.3	313175178.8	796682885.5	814439209.2	183626679.2	263128241.8	300955805	290707104.8	201968161.1	39618542.81	252123044.5
Com_606_neg	Vitexin-2-O-rhaMnoside	C27 H30 O14	578.16493	5.212	577.15729	No results	No results	Full match	149136054.6	70164291.47	69142322.43	163325661	138431667.8	15644030.16	312148670.7	239123420.9	48755276.59	260314994	26719720.83	97123890.65	60752748.76	77199316.57	219106543.4	60430268.76	183845764.6	77545991.03	72464329.97	20910047.67	51702957.9	6473317.625	146667383	110148121.1	24228499.37	8230590.163	17323092.67	18189101.91	33110268.81	113638715.8	64202277.56	113020704.6	812720380.7	601371860.6	162609390.2	103823077.7	61606259.12	59904568.75	83501448.34	59579883.55	115650259.4
Com_607_neg			898.18283	6.171	897.17584	No results	No results	No results	502545060.5	279393244.6	244174589.1	245091838.9	216131685.5	505407563.4	214598344.3	189866587.3	174315848.7	90377572.43	433868929.2	131508859	87458782.77	158614167	633309288.1	399952557	241663859.9	238728376.5	180313114.5	70353750.12	124601966.8	157223487.3	168356274.8	130350917.3	427304972.2	546316285.3	385831392.3	184076956.2	135087148.1	810960395.4	281162826.2	156472494.1	186193058	331084060.3	319513761.1	328128166.2	293238073.4	147024690.9	132159126	232030214	228485322.2
Com_608_neg		C23 H37 N2 O P S	420.23707	5.706	419.2298	No results	No results	No results	399999593.3	378495288.7	379337944.9	385969562.6	416350643.3	743327576.7	305490850.2	385221046.8	322221059.7	384210906.5	700925939.8	376080984.4	715627074.3	461607111.2	788542647	732853330.9	447050554.4	344101884.8	228031214.3	348400824.7	357091011.2	599896149	405640381.9	356287967.6	596582127.5	558714183.3	373822645.7	503396138	580767494.6	285288136.8	418153113.6	318398083.7	291531679.8	440232358.1	546699367.4	809884358.2	539656319.3	251523220	327417636.3	607914984.4	464951638.2
Com_609_neg		C12 H12 O5	236.06875	5.178	235.06149	No results	No results	No results	350429213.3	352277091.9	362996214.7	347329291.2	421922387.3	501858626.2	476207017.7	474025662.5	197213164.2	391741190.3	539886237.4	504248596.7	212057970.9	388555303.9	296590060.1	405197323.8	408480528.5	286644836.8	165218298.1	401646594.2	808817405.5	507738416.3	417319745.4	362344232.2	237960144.2	702369811.6	363418392.4	386410556.8	252195875	212855629.2	665833089.2	317765946.5	487273175.7	569002888.2	283632988.4	561305591.3	357190842.1	289588133.5	307833476.4	291646533	395529181.8
Com_610_neg			446.16701	5.326	445.16141	No results	No results	No results	409071322.6	388572160.6	420413896.1	416477969.9	400290113	501696583.4	356789014.2	119165117.3	227152085.9	355707438.1	553449598.6	652447006	408885363	807584620.7	270546510.1	333905813.1	387774534.8	273394812.5	119460652.9	96318076.66	529713696.4	409815379	199257891.6	299673452.4	192784174.4	613713968.5	417745672.9	410857601.7	364277662.2	318030339.1	391709394.9	754391835.1	212445284.5	456993360.6	224231225.7	473190063.2	477068683.7	414821879.3	481824263.8	411841976.7	292671722.9
Com_611_neg			687.18596	5.228	686.17841	No results	No results	No results	164967761.2	43750786.69	41438322.68	34214132.36	144762534.3	97128793.07	12337732.04	50868928.42	72109705.71	68346441.53	24055479.31	77084190.65	33290821.65	63346223.3	11466229.34	107243717.9	44396461.47	52365680.87	58106363	61731922.52	85289295.77	22435471.92	346773377	144682395.4	52244003.99	29370775.03	57036947.87	94602328.28	14864521.9	29837145.85	54502738.74	53294340.64	806335192.4	124631511.9	428425022.3	247969591.5	84989612.51	340932328.1	464722391.4	69457570.78	215479590.9
Com_612_neg		C20 H28 N2 Na2 O12	534.14443	1.416	533.1369	No results	No results	No results	311206304.1	335602238.6	323306260.3	311946688.4	289094889.5	255606596.3	435133791.2	631237026.1	286348879.9	806309811.5	141065655.1	189016479.6	351817523.9	161466216.7	268394999.5	663030097.2	388232290	193229336.2	189119319	267171425.6	213680680.9	232036701.6	138559051.7	646651101.8	273551211.6	264529602.4	294937740.9	730936656.7	395214012.2	250227195.4	510486769.4	334660894.1	171697144.7	535992345.4	196526769.9	384992757.3	246643278.2	114759568	209777207.2	457512214.2	238911234.6
Com_613_neg			718.10744	8.196	717.10016	No results	No results	No results	4461916.964	3967448.973	28061110.77	122096384.9	2099932.806	8882473.724	5952590.309	5149658.431	6748483.471	21338233.44	21411174.06	203739901.8	407059997.5	15767953.07	11441321.1	96755830.52	1548114.561	88016957.38	102801195	184740692.4	51845021.43	707236376.9	384236332.1	170591511.3	29147756.82	19002283.28	34362194.72	1794312.815	66285346.29	101634650.4	18427238.32	58160688.5	42901447.66	2477451.332	259281848.6	124766508.4	107584945.3	805669629	722558024.1	12150049.33	136854309.2
Com_614_neg		C36 H23 N4 Na2 O P S	636.11316	5.756	635.10583	No results	No results	No results	132592643.7	396014688.4	322041090.9	117118032.3	195220621.4	295855729.4	368705329.8	154142670.4	439250576.1	276109300.6	402949647.2	348111839.1	443829829.5	301830931.9	240438686.5	686309186.2	804588924.9	97094941.34	249953927.8	487297306	401144249.4	139792904.3	283804378.2	98901118.99	267252382.9	348296194.9	217033495.9	334196891.6	175897941.4	157442631.1	208286353.8	109663221.7	67888221.65	332208078.9	104348249.8	211497365.4	67044402.5	103333864.4	160738685.7	250643913.8	108992059.3
Com_615_neg			895.70635	5.613	894.7005	No results	No results	No results	472208728.2	538778266.5	464746843.3	34824211.33	361625102.4	573190936.8	509423018.3	183052436.8	518465123.7	87134530.1	549997336	283044015.2	665452228.4	291935723.4	564236897	550152313.6	793377458.2	300774442	384339855	320204373.9	516729867.4	466465072.5	576581732.6	372250581.5	743500268.1	803709029.2	399966873	473534962	651921267.8	333788612.3	182584226.4	584541966.9	271967344.4	209863437.4	344086947.6	661296371.3	224254622.5	269156330.3	500068269.2	191270307.3	708492946.6
Com_616_neg			452.06383	6.706	451.05902	No results	No results	No results	145677979.9	192728208	188232004.1	198713177.8	181387727.7	189961101.2	76439679.01	563126871	339084140.5	91640857	192048794.7	490280772.7	121021019.9	168239816	57724977.91	431298595.8	18699357.87	53463084.3	31883724.83	265279106.3	11758868.15	53376317.21	149277981	60406693.13	107945233.4	131263709	17815643.19	268939537.9	127018365.5	26345631.18	68824612.39	56117818.47	83134172.39	802404895.5	143550017.1	86728395.14	44811616.99	68195650.81	84349763.58	188890432.5	49955150.36
Com_617_neg		C18 H38 N2 Na O4 P	400.24717	6.491	399.23969	No results	No results	No results	174005707.6	161807370.1	162759219.7	166535681.8	174977457.8	118600076.9	158791101	127146071	90162293.6	194120098.1	27498014.61	220817175.2	126891926.7	47528226.04	40358116.43	28837184.06	36666840.35	414190490.9	437078626.4	251799820.5	118738841.7	112624783.3	112860908.7	70045385.34	7705144.932	62282909.27	18062707.28	64633109.78	22610517.06	68274335.2	75824975.86	92704537	19023691.17	171717107.2	38701190.28	174373925.3	801958245.5	11673678.82	420425030.6	275097533.7	597468673.8
Com_618_neg		C31 H30 N9 Na O19	855.15565	6.835	854.14838	No results	No results	No results	107287033.2	103630652.7	90213170.17	91584408.14	74505020.98	7782861.64	16212774.61	8110825.945	10599039.78	9207485.938	13080153.33	26155776.69	75282585.07	197205784.6	7212516.151	15300770.93	3752045.503	5387369.051	10169760.77	18642288.41	907286.7768	280410666.8	82243517.58	28325853.2	4670541.812	19173668.77	18239676.98	19162054.16	218106298.4	35023246.41	34837736.64	253722186	77032584.56	33872929.7	247988668.3	89476951.48	112768195.1	428955541.3	801287008.3	16959884.69	13981057.49
Com_619_neg		C38 H55 N2 Na2 O17 P3	950.25052	4.973	949.24359	No results	No results	No results	184438071.8	209169373.3	43364452.74	209512105.7	210931296.2	53901207.32	202365842.4	142826697.7	48740158.9	143763621.5	228628985.3	81858055.09	68688054.66	32905938.31	177707486.5	115540239.1	139328561.1	79793928.06	196070322.2	104466642	2208889.069	73784426.11	124999464.5	5604964.573	71359221.53	208426417.7	92384107.15	234894774.1	54038907.12	183700442.9	431292223.1	339524435.8	530855222.5	799900056.5	185073005.6	195528530.7	142365002.6	82557962.96	137143149.1	420647919.5	57864845.1
Com_620_neg		C26 H8 N4 O7	488.03926	6.777	487.03198	No results	No results	No results	131953625.5	178876944.8	174027504.3	184461925.4	170568150.6	179518207.9	733578067.3	557764117.4	323989374.2	89721775.86	187819896.4	481267109.1	87696311.6	157500882	56396183.18	418021017.1	298208280.2	49290960.73	28714590.29	256592328.3	9350269.294	35369729.12	129596079.6	454928093.5	103763113.7	125178645.8	14985102.92	260877741.8	61453664.57	20459993.78	67633429.38	43834000.37	81596602.5	799808550.8	135601366.6	72326683.74	40642549.5	53064975.88	57174760.94	187138517.1	40428860.62
Com_621_neg		C40 H53 N2 Na O8	712.36929	7.07	711.36194	No results	No results	No results	339188762.4	317368245.6	314785121.5	283414137.1	292696594.8	359735787.2	696582156.7	129423139.7	289384357.2	492652941.3	240190425.9	171484944.4	165069373.6	61002661.66	147362615.5	145277530.1	532658370.8	233054860.3	49331860.41	100523558.1	24638321.77	205932717.5	257086138.7	271770777.5	412462964.3	413437063.4	319339494.4	785332400	503957618.3	100626887.5	162341914.2	799478316.4	250979278.8	370691661.6	414877048.5	652436706.5	296976466.5	315590474	494733426.9	516692163	290091508.6
Com_622_neg		C20 H14 N2 Na O5 P	416.0543	8.207	415.04697	No results	No results	No results	131266324.9	162394388	196415423.4	266785842.7	238101115.2	143740025.6	317567716.5	137801093.2	144283345	92412602.23	171533181.4	194309085.8	136364333.3	98015112.89	13905113.39	201283642	166306783	145560073.5	189858685.6	145293927.9	176030592.1	186067497.8	208663746.7	796936336	140982485.5	300898870.2	176460540	193635847.1	398653860.4	194668747.2	194000923.8	230113030.6	240589750.7	477706977.2	366732178	197738366.9	306151519.7	239677842.2	276470484.2	96922961.72	213344476.5
Com_623_neg	Tubuloside A	C37 H48 O21	828.27156	5.206	827.26721	No results	No results	Full match	335141564.7	304465733.4	344268144.3	297124809.9	327050685.4	367491264.7	327440463.8	177251548.7	159637841.2	243350699.5	240837611.7	407853937.6	233808729.3	105203444.7	203871952	256826071	196168333.4	137159103.5	55590884.85	56051326.07	372872387.6	796027078.2	174745111.3	284235294.4	47219433.68	167217857.2	140184812.8	311128114.3	55944945.64	197761912.1	118452699.3	300192105	202047505.1	100303709.6	151237531.4	287300060.5	251962762	314288038	234199314.4	385726772.8	269512285
Com_624_neg		C26 H16 N6 Na2 O3	506.10746	5.592	505.10019	No results	No results	No results	101623412.5	80460893.57	106928462.8	87170791.87	78315182.55	97562848.53	20774470.82	259353242.7	36667941.11	19916837.02	57042970.02	248934613.1	16175618.3	76832339	219999010	29750905.83	41637893.15	46174861.56	33707835.34	4489827.834	13038100.78	148088442.8	47685978.39	19235895.08	29204266.49	66701054.75	22832969.13	106258557.2	20242930.76	36554704.34	151049815.9	90011009.53	331553371.9	45470602.1	54588051.53	27330416.96	351327460.7	483226181.2	177611177	794560104.7	56104359.03
Com_625_neg			632.09939	8.122	631.09296	No results	No results	No results	65146160.38	78187746.06	94878494.3	96627115.29	116771571.4	45224519.47	174045295	70773545.5	49525964.95	29255863.02	52756778.12	12883201.51	28098218.78	38325032.17	3087938.839	93479246.63	48707418.39	31607657.53	12197178.92	65459753.39	1353373.315	82295231.96	171399226.9	794071434.9	43729436.28	62442593.55	27170053.2	115388125.9	122587107.7	22391149.16	39797615.71	69161974.35	44297236.44	222739407.2	144527341.6	82979144.99	10147348.7	144523159.8	166028520.4	47369384.34	49605612.51
Com_626_neg	N-(2-Fluoro-4-iodophenyl)-N'-(3,3,5-trimethylcyclohexyl)thiourea	C16 H22 F I N2 S	420.04916	6.646	419.04196	Invalid mass	No results	No results	155701230.3	168535263.2	280106348.1	283909498.7	183966519.8	216674397.6	609058346	226700505.5	182695279.5	72070103.54	170319277.9	394057550.5	43478420.13	169182668.9	8659800.78	414555229.2	147389616.8	208089983.1	71525652.51	309727343.8	15082337.49	104293488.4	196713831.3	613606852.9	79455148.08	64209477.42	21941005.78	299673896.4	91479408.98	77947334.14	92476264.13	103421115.1	127933001.6	792273600.1	346671291.9	278501481.3	215220239.6	107069960.9	88274760.1	123051066.7	153621678.7
Com_627_neg		C24 H10 N4 O6	450.06038	6.36	449.05304	No results	No results	No results	229432719.5	228309258.5	262920096.7	246249092	258094140.1	372909114.9	637818766.8	273845151.7	188599562.5	150260448.8	124641745.9	380959659.5	100800227.2	100177403.8	11482120.26	269188187.4	127743400.9	593715676.8	237624703.2	381355753.9	77035961.55	104919769.2	788946664.7	753974455.6	87644125.15	121527348.6	37814313.48	201202481.8	87065098.13	51249428.61	43949882.77	84949651.05	130218627.6	443668190.7	299019470.2	176684778.8	234064001.7	106972013.8	73637280.27	136111324.7	312062222.8
Com_628_neg		C41 H33 N2 O2 P3	678.17573	10.654	677.16809	No results	No results	No results	299857747.4	318116599.9	332989434.3	348705635	368352509.7	437186518.9	646124512.9	330333341.6	185052528.8	787410773.7	234640803.5	243435881.8	197822026.1	98440502.09	25457743.51	427504239.4	382208228.5	248786667.9	247907280.8	170253719.7	107002768.7	257521393.2	162446823.2	365505402.9	534988982.4	309600149	385840091.3	642434821.4	390449564.2	375561713.2	229026930.7	247712947.3	460889776.3	183947545.7	452871057.5	350427983.5	149358725.6	177155286.7	94406645.93	282913067.8	360999603.8
Com_629_neg		C34 H26 N6 Na2 O5	644.17623	4.957	643.16852	No results	No results	No results	171341754.1	157577434.2	168238678.8	160924435.7	136495579.2	7474003.042	362059100.8	83449007.82	25854165.46	27802914.87	79398080.78	109882672.6	57507774.2	77260529.5	78391438.66	65289204.45	51729836.88	52169956.4	30657217.27	87002416.86	470012.4295	47633672.53	69551083.91	79301840.16	26407663.05	57759353.15	9002920.338	89003224.6	52815338.22	80737825.09	56880054.46	561321989.8	443330846.1	786495539.3	559293284.8	43873005.81	63187328.53	166122217.1	298084160.5	59343958.83	93167750.7
Com_630_neg		C20 H15 N8 Na O3	438.11767	5.323	437.11041	No results	No results	No results	399187918.2	375844806.2	411277237.7	407274354.6	392626639.8	489365725.5	351615811.3	115260796.4	224153331.8	353626651.7	534382759.2	625364978.7	402028116.5	786234982.5	262410627.5	330245822.2	380876886.1	269558073	113735618.5	90592493.86	504247965.3	402144988.1	196799144.9	295577768.3	185278515.1	594933062.3	410460651.7	405429650.5	347636373.6	309759525.9	378589992.1	741431490.1	207914187	453304792.3	221594208.4	464384967	467949572.8	407215045.2	470403185.7	402982734.4	287043065.1
Com_631_neg		C22 H44 K N8 Na2 O7 P3	710.19807	5.044	709.1908	No results	No results	No results	421185864.3	425553132.7	404314265.1	396678246.3	413136952.8	351020307	624970516.7	587061521.6	182542696.6	444564817.4	166973593.1	358159282	362664637.1	360881248.3	491252213.4	454704076	478203007.7	164318538.4	57694643.5	177593319.3	279842975.2	271811587.2	335944254.4	785993418.6	402352376.1	254099540.3	203428284.5	552925645	286687393.4	203825440.3	109333241.2	509370770.1	553997023.8	491957002.7	567331335.1	303957973.6	177419643	358907082.8	359721794.6	448028820.7	285985875.1
Com_632_neg		C32 H55 N2 Na2 O16 P3	862.25571	5.813	861.24518	No results	No results	No results	210887677.1	221103301.4	173829560.7	172116049	180753372.9	4660102.802	147250089.9	124359444.3	430513322.4	284865948.4	341970376.5	112253540.1	175982083.9	4337332.388	319910872.7	214453571	589223559.5	325295764.8	103002025.2	34700922.35	342459478.3	54379081.86	386240849.3	83801199.47	203692108.9	348142632.8	5538516.686	341134596.9	119708716.8	211244668.1	121056320.1	785940808.3	191392224.5	76911409.92	107624028.2	94027934.94	91715736.41	285931794.4	122301765.8	136667684.2	259817680.3
Com_633_neg		C28 H42 N4 O7	546.30547	6.818	545.29791	No results	No results	No results	99636999.95	90563604.38	89741645.41	86276856.54	76223203.4	104604267.5	66155518.38	32377396.14	131321608.8	57097839.45	72934118.66	68959593.68	86461880.84	102262725.1	71026681.85	52717344.72	39395731.19	481081896.3	785494452.5	173960848.7	287162508.2	57110966.89	21189097.39	5799458.454	19518066.91	31798019.91	80791931.84	18092222.27	14365909.01	178167202	49557000.99	127424695.7	146278730.1	16393472.35	96401216.9	72886063.97	363080741.4	16286383.68	28795629.47	69140038.71	106874032.5
Com_634_neg		C29 H44 N2 Na2 O3	514.31537	8.257	513.30804	No results	No results	No results	393828890.3	297700347.1	376613230.6	291754782	364258005.3	726574724.6	410522627.7	374310522.9	784160081.3	359923410.3	162611162.8	436859794	589607663.1	517045544.9	646098573.1	642157784.3	287371083.2	379989792.3	445833570	181964945.9	382047733	209167023.4	374574629.9	248631196.5	307994480.3	381886260.7	514981948.7	204541298.7	309698978	341024718.5	428531386.9	441413675.8	249869996	320134708.7	433553098.7	159744991.6	474716645	109236141.6	162993320.6	302535689.4	155213172.9
Com_635_neg		C49 H68 N6 Na2 O7	898.49522	7.783	897.48792	No results	No results	No results	319400823.9	299951083.1	291123861.4	280230501.5	258011423.2	484800945.1	653130157.2	206091990.5	229163716.4	490195664.8	160282102.8	137433112.6	155409533.2	75388825.86	87542654.2	217490818.1	781342501.8	175854560.6	87335721.18	87883846.89	29759162.75	200313560.3	89967626.45	148355731.8	299244838.7	199713549.7	347632358	680124491.4	300654588.8	170374550.2	250099384.5	573237794.4	316478798.6	167826062.6	184660520.6	569137049.8	308717520.8	265260771.3	324963760.6	491402975.3	361054887.1
Com_636_neg	D-Glucose 6-phosphate	C6 H13 O9 P	278.04062	1.539	259.02277	Invalid mass	Invalid mass	No results	394549903	405679997.5	458757667.1	412021097.5	442327819.5	491302511.4	451889106.4	418571590.5	379607045.4	350559501.5	508879315.1	317158983.3	710533351.7	316306861.6	712381058.3	473721085.6	445244034.6	380022650	419369108.6	275526275.7	234378052.9	63007951.41	397676408.8	780174605.4	439452334.7	726447692.4	611125434.6	461910857.7	505860496	396291258.6	559871139.8	368992413.7	293603825	393038328.4	411054503.3	393840078.8	372894068.9	269887952.4	390117239.9	371200456.7	328082964.5
Com_637_neg	Timosaponin A3	C39 H64 O13	740.43648	8.063	739.4292	No results	No results	Full match	6072933.827	4336565.924	10137294.24	7240154.829	8584311.556	10088932.09	6565968.318	5020224.198	5343306.009	14072019.9	3616099.283	2499185.413	4204918.71	2642985.777	5463945.542	4977657.008	10399914.14	5578285.919	1671643.397	112602315.1	924717.7157	9088471.61	3887115.218	2911766.045	5071231.982	5850210.653	780019643.5	12532441.82	9443346.574	5448465.555	7799906.178	6244397.485	8211797.116	2682275.384	6437098.946	7418418.672	7022689.939	4708169.032	3234392.778	11104292.74	3430390.049
Com_638_neg		C10 H16 N2 Na O4 P	282.07426	5.177	281.06711	No results	No results	No results	288282080.6	296680129.7	312977271.8	287535461.8	370112989.2	451504741.5	398430897.8	408879154	157914504.4	366166787.9	517311540.6	435940177.6	154664778.8	281019958	233487667.3	369425351.6	360518721.6	269252381.1	154814567.3	351938696.1	780017924.3	410209157.2	377490974.9	299131675.9	183828345.2	667762520.4	332318548.4	311699533.9	127141192.1	190078518.8	635148513.3	268966012.5	449881507.1	528638553.4	245583492.1	510091805.6	331930544.2	234396570.2	258964413.8	238504259.7	375082079.1
Com_639_neg		C26 H43 N4 Na O6	530.31052	6.821	529.30304	No results	No results	No results	307472158.6	246232585.8	331998804.7	240746498.9	305977524.9	538476271.1	480659211.6	343214983.3	387479782.7	328418884.4	208535110.9	149853080.4	322776097.3	178565722.4	162910686.1	367783038.7	597529984.2	738012131.6	778853099.5	178150723.7	319144736.9	127767466.8	53752537.39	58233291.19	144150390.9	227801756.2	429844938.2	193521577.4	201602975.6	466885204.5	290431046.3	215502877.4	263588875.3	73783283.44	81162963.07	163814678	473589641.4	37003847.34	44921012.51	237983131.4	106770188.6
Com_640_neg		C27 H30 O6 S2	514.1491	5.718	513.14154	No results	No results	No results	343099894.3	307936595.4	327599692.9	329466687.5	308585883.8	204865674.6	102946740.7	22861909.72	101578907.5	42656941.48	302800896.4	166089180	285131290.8	540396730.4	33659840.03	178021732.9	71043437.34	337381083.4	325324775.1	531368264.6	67342092.19	459228070.2	330552396.4	70594290.47	246718025.4	177671284.5	266892000.6	45574614.53	300845820.5	260483663.4	360702819.3	304433412	79761855.49	300456103.7	472384088.2	527615083.8	307169823.2	440930097.4	777441553.8	56310891.76	327571973.8
Com_641_neg			338.60268	5.15	337.5954	No results	No results	No results	110239823.5	139449434.8	147645738.6	136103276.4	121515835.2	37465549.05	214484248.6	89111469.31	49049252.81	100013011.4	48490476.17	82384321.92	243421575.9	776040537.2	105851611.3	47268315.92	79653568.95	19950592.47	20924461.65	73002930.16	196758301.5	431522172	60160696.53	502883503.4	53817047.24	47962587.65	92429646.91	400124305	200994842.7	86896734.19	24235048.9	257199478.5	114744909.2	162822023.2	219279701.1	40324027.25	70813233.37	309777554.5	140365135	212305184.2	56486653.13
Com_642_neg		C20 H36 N6 Na O2 P	446.25271	6.491	445.2453	No results	No results	No results	171303526.2	158313243.5	158551084.6	162692389.6	171894322.3	116745063.8	156360990.6	125366891.2	88647354.86	190280657.4	28865114.18	216002456.8	125064318	46009325.95	39293490.09	27639470.27	35837141.99	403362462.7	422465752.8	246195005	113404098.2	110890642.1	110675872	68502177.65	6654797.666	61020532.92	16949699.33	63460111.72	21538132.32	67079778.2	74179021.84	90887658.33	19590335.03	167800763.3	40479964.81	171538301.2	775865094.5	10646578.84	408438845.8	268219394.8	578971446.8
Com_643_neg	Butanedioicacid	C28 H36 O10	532.23211	5.723	531.22491	No results	No results	Full match	264087856.8	249783122.7	264224726.1	257814625.1	267287977	296018111.6	144089366.5	48173057.78	213716331.4	158243733.9	366539283.9	538633475.3	329056053	774159816	185463306.1	235957402.7	316554226.1	147857260.6	89214711.43	67664180.26	616775060.5	315805115.4	88747679.69	60810925.04	206523090.9	285088695.1	340655607.6	207509022.1	407168863.7	219780761	227850596	352487431.2	132446990.4	158676440.2	194955970.9	302133086.4	414118971	207720682.2	234375478.9	255006805.4	176124856.9
Com_644_neg		C27 H54 N4 Na O20 P3	870.24461	4.902	434.11481	No results	No results	No results	92317523.65	85271005.71	91153213.44	99892372.94	86562441.19	29026175.3	37635361.56	26592664.37	23172237.5	24250198.38	30323146.61	30875196.59	23300949.26	15795906.34	38341618.46	28829726.14	28475710.14	772849727	355350006.8	84213522.56	54857450.82	36048754.66	86314357.93	24152065.78	27400289.29	36635732.99	32240626.26	29085337.59	29983158.29	31933394.29	79120824.87	47467343.04	53978008.82	43006332.53	42039516.82	33082054.17	732124568.7	29415814.05	24185268.33	94712360.91	253973537.9
Com_645_neg		C19 H17 N4 Na O6 S	452.07595	6.523	451.06909	No results	No results	No results	144223530.1	107060629	123467782.5	75714849.79	110809012	135331439.8	305501233.8	70115134.49	138712243.6	5171064.128	45711622.07	260052029.7	34984876.75	235517701.5	1213793.341	125543359.2	40594602.66	45047549.29	45981215.96	216468405	1884226.943	80049590.69	772288447.5	623340224	10802617.94	10936763.72	2865143.934	108936892.8	46331033.46	3601971.204	4250151.982	109656831	6571279.773	156841427.2	685331114.1	147069692.7	69144881	138302556.9	146804867.2	28344574.19	58613625.95
Com_646_neg	4-{6-[2-(4-carboxyphenyl)-1H-benzo[d]imidazol-5-yl]-1H-benzo[d]imidazol-2-yl}benzoic acid	C28 H18 N4 O4	474.1327	7.204	473.12537	Full match	No results	No results	216026384.3	413212686.1	495765600.4	440611684.9	402291413.2	192811237.3	301922112.3	515406270.6	108407239.4	323930803.9	256917107	205818396	49530564.9	219308479.1	212804336.9	396754528	405523459.8	287658499.7	352347243.3	408737031.1	43504578.49	300124123	548195447.2	424359853.2	397624494.7	272891139.5	436131101.8	567699126.4	409822018.6	515435916.5	570633474.7	360880456.2	333076479.3	177649193.6	629035090.1	641004417.1	248286212.7	247961536.8	268847726.2	292907447.2	771813263.7
Com_647_neg		C35 H44 N8 Na2 O10 P2	844.24521	5.814	843.23792	No results	No results	No results	214243855.9	219830944.4	177185152.8	172900510.3	194773049.6	59181268.34	151254151.8	135599276.7	425215760	283248232	346224409.8	108388168.7	187380421	14230685.04	314873207	207162071.1	570527419.2	341041677.3	135666499.3	38754428.8	347611401.2	52690637.52	362427654.9	87953164.57	208931438	354056486	31664733.84	333711382.5	120866313	240166184.5	132072308.3	771142281.7	191706709	74113235.41	113023293.8	102687696	94336816.72	288222048	119096060.9	157994216.2	248526414
Com_648_neg			478.09222	6.148	477.08505	No results	No results	No results	331557640.2	327259096.5	287825525.4	304699870.8	270138682.6	298110085.4	249890932.5	89177422.15	177434737.4	61362713.86	106321625.2	483390230.2	367618941.5	715528128.8	296981576.9	311153136.5	255160310.3	84470471.32	108238186.5	113138001.4	19959665.77	693763217.6	380504457.9	367226259.2	84869602	123701309.3	88255851.67	332426887	85376034.16	69217665.65	75333764.84	145092159.7	770470735.5	548174124.3	474253012.5	479122655.2	284147957.8	696411968.5	459635705.3	242234778	212932103.7
Com_649_neg		C20 H16 N2 Na O6 P	434.0655	6.484	433.05777	No results	No results	No results	130627143.5	94703994.94	110440615	70248976.28	97848284.66	116894909.1	243393335.9	64545617.74	119581849.1	784280.7651	47495414.89	250530636.3	30831789.8	234875987.5	749669.5501	94635311.88	42299531.4	43402074.96	44238228.77	200330754.3	715575.0773	77202761.86	770198077.3	575312876.4	753168.695	25269801.38	750429.8242	65468594.56	36313683.69	862495.8443	11137806.33	107159440.8	5297153.448	146027652.2	684530864.7	140615753.2	67662111.27	136402247.3	145622459.2	24367528.51	57463591.04
Com_650_neg	(1R,9R)-N-(3-Fluorophenyl)-5-(2-naphthyl)-6-oxo-7,11-diazatricyclo[7.3.1.02,7]trideca-2,4-diene-11-carboxamide	C28 H24 F N3 O2	489.16452	4.984	488.15707	Invalid mass	No results	No results	219256500	196207443.5	196122507.2	165509790.3	141836536.4	26398444.42	7133949.076	6134221.452	28969804.34	10213911.24	31315660.97	2183487.7	643148676.3	534408408.9	6921940.918	41198388.21	8511317.199	106146134.7	265012476	51597339.96	19523104.75	418629724.5	71182315.89	8884986.637	14256885.71	49389568.59	418499015.3	7814408.687	100275569.6	341364615.5	212401831.8	769346129.1	5780587.767	3336293.752	18564768.01	209925968.5	378581853	711284490.4	230106117.8	13052939.99	176598495.8
Com_651_neg		C17 H28 N10 O7	484.21658	5.872	483.20932	No results	No results	No results	238009041.9	243820566.3	253119403.8	262277862	252669023.8	229987585.1	379663376.9	353286580.4	420274982.1	152666279.5	45334920.05	348886771.4	110815668.5	224256266.5	98663629.77	163699913.9	198800239.2	510409141.4	766874765.4	695185650	155233218.6	329207253.6	409247958.5	101235215.9	106099444	247987319.3	260682399.1	136929280.1	170078942.5	317894583.4	97129371.93	398600623.3	110429848.2	213150527.2	129888310.2	196476645.9	133752446.8	119700851.1	367570398.9	149673489.7	260105325.8
Com_652_neg		C26 H37 N O18 P2	713.1487	7.04	712.14142	No results	No results	No results	15959608.97	11470679.98	10720902.29	13490678.34	9300727.069	1599841.231	2091518.393	2964483.222	1942886.245	2620767.888	3013122.301	19475209.56	53102459.71	232433059.3	9696449.14	5894149.684	1876395.326	4657050.209	6531763.273	11098799.6	1251826.099	267210829.7	125372258.9	8462020.971	1797838.259	3885090.77	6537590.767	12940309.95	169484428.2	45044084.5	44506281.58	241066980.6	11041358.76	9244677.416	152258418.7	56989092.54	105311267.6	360160640.6	764732041.4	36539420.28	30065375.62
Com_653_neg		C13 H22 N2 Na O7 P	372.10624	5.325	371.09915	No results	No results	No results	257494789.3	206867025.1	216312836.3	210818267.7	230324802.2	225498260.3	86468216.6	112882023.7	171417169.1	193195631.1	168725774.5	135994089	259461433.8	119158054.3	75193488.93	181779578.1	237638693.7	169661648	195680566.1	143059219.1	218732106.8	310786853.9	220751073.1	288033562.4	130795154.8	185859959.9	230756500.5	121685378.3	351391266.1	159866184.4	193849897.4	222277684.7	137984391.6	196919655.1	235008733.4	322893689.9	334443480.6	328431971.6	527187354.6	763320427.5	266895865.3
Com_654_neg		C16 H21 N8 Na O8	476.1387	1.46	475.13147	No results	No results	No results	275373265.1	278878099.2	296357013.2	282882344.3	456693903.5	278383672.9	363005764.9	529201743.4	336048300.8	301848003.3	190093513.9	283224952.3	521214364.5	512325952.2	281340722.3	546817487.6	421113637.8	342186381.1	171047212.3	262292209.3	400978332.7	368962328.4	197941222	323786854	299316236.3	282727455.4	229246377.6	500330134.5	327959841.9	221129819.2	181140837	218787781.4	274271091.9	435154458.5	191712677.6	762195444.2	250241910.6	149542481.2	227654652.3	371572441.1	415728325.1
Com_655_neg	4-Hydroxycoumarin	C9 H6 O3	162.0321	6.131	161.02478	Full match	Full match	Full match	126589899.6	132533597.8	110556623.9	117106782.4	116915649.3	79575775.09	61495255.13	49342207.25	69880011.9	45549446.87	44242071.53	73619790.39	80212134.86	93913238.31	25652561.43	63554386.03	55914063.9	761039731.9	654119312.3	231766216	113066903.1	97854098.91	74170784.6	111237903.7	42228770.66	39811091.08	46752739.49	43776474.36	45523757.48	48126529.2	53756522.03	55470290.14	75543285.75	62553974.8	101210991.2	68899057.92	485356449.6	98849128.95	85089434.9	157678999.6	89502053.7
Com_656_neg		C19 H30 N4 O4 S2	442.1689	5.323	441.16177	No results	No results	No results	70090404.68	399450205.4	395645916.1	378413148.6	74166880.14	418207047.1	253227194.1	5348122.275	317898883.5	198689946.2	738587657.4	760881195.2	368590982.7	128290248.3	330978660.2	319928601.3	345031684.4	113924992.2	164487167.4	9911374.074	174606488.3	416313406	175138023.9	138130721.3	241496191.4	701798607.3	303173271.2	209498383.9	734081055.1	342808954.8	114991574.4	471571476.1	164811361.1	351695519.6	166644374.9	415391788.7	365796404.9	239055171.6	370898586.2	312276382.9	52941319.61
Com_657_neg		C25 H19 K N6 O3	490.11506	5.939	489.10822	No results	No results	No results	67935385.37	73479241.86	72368497.95	70933675.94	79555338.06	126267679.1	13293756.03	562659216.6	21936457.17	12476713.08	9862963.596	112334202.3	14856036.18	13665300.99	97464011.58	16507437.45	12253711.18	20026837.93	21189206.14	5232374.045	6577237.799	86741933.99	17820283.54	8970675.857	9403109.742	29552751.39	18990278.48	237610251.9	34061999.94	7802402.654	386507355.5	14461371.3	221579801.9	9721261.169	12449930.53	6681090.505	26874527.68	83887367.75	13568330.28	760321275	19834429.84
Com_658_neg		C24 H18 N4 Na2 O4 P2	534.06004	7.269	533.05273	No results	No results	No results	64187800.3	43238372.32	55756172.02	84300238.01	76710811.01	33299316.51	14303920.11	13452500.41	17181064.83	15954403.08	11777653.91	12495889.97	15500383.4	18229593.13	37998819.98	28372953.94	16620842.92	757339969.2	296531127.5	82178274.34	194995107.9	39735378.27	107536106	26088786.59	32056677.44	31056658.41	15686241.11	13084524.9	11776730.4	27526411.9	12963686.39	13323940.02	30628802.2	19493057.68	24569009.66	38351376.22	502649597.1	59822082.41	84797649.16	81337935.29	245821773.1
Com_659_neg		C50 H43 N4 Na2 O3 P3	886.23469	5.023	885.2312	No results	No results	No results	162445354.2	188229114.2	86394500.07	189232989.3	193765227.3	52176578.64	186634436.2	139860464.7	47564251.86	138073150.9	217889680.3	77526434.78	61933288.56	40587372.96	173709314.4	108502719.2	135762255.9	179322933.3	167990971.2	95580421.71	29206528.55	57743931.24	111027738.8	6841830.862	70255528.89	198403808.2	84872338.52	223190858.9	47566025.32	155681920.5	362202567	310066462.9	506489277.5	756897479.2	168703620.9	171364880.9	214885755	74799653.77	118311780.8	396184420.2	192592384.2
Com_660_neg			396.16239	5.316	441.16043	No results	No results	No results	64528554.07	374986473.5	391924716	353679198.3	69304519.14	414160760	236315628.5	154459138.6	295334411.2	199012414.1	696283347.7	756363114.7	341913605.4	124325528.9	311883600.5	315041517.2	324963724.6	108502439.9	149348309.4	4999004.435	174468648.6	389568109.3	162053658.9	128516716.4	228257562.5	661115753	284940966.9	193785258.1	691814860.9	321089477.2	109391218	441070939	156362999.5	328450348.7	154425304.4	387288160.7	357646392.9	224314152.2	347620248.8	294065874.3	46957871.88
Com_661_neg		C51 H45 N4 Na2 O5 P3	932.23984	5.015	931.2326	No results	No results	No results	161493612.2	186922766.9	166272888.3	188421763.2	192918253.3	51311194.81	181996403.5	136747174.9	47011598.03	137288039.2	217307193.1	76900430.59	61133862.6	27883445.07	172436334.1	107132191.6	134765245.2	342139728.2	167555159.7	94827261.92	28579760.82	55209548.16	109542546.1	7954520.762	69557489.91	197819185.8	84276253.49	219021581.5	45030859.49	155102473.1	361455763.2	309129999.6	505366114.1	755398944.7	166922452.9	169595372.5	404877482.4	68454595.08	117524910.5	394421501.9	372007512.1
Com_662_neg		C11 H18 N2 Na O4 P	296.09022	4.888	341.08844	No results	No results	No results	17926904.47	19669397.24	37284671.55	32794004.53	21372521.97	24937315.98	17686451.55	26342331.23	21769818.16	20734854.06	12999202.02	56674284.67	51396185.64	52957641.13	15440932.65	13791090.71	7424631.56	20734989.45	27517813.77	18331112.25	34084121.49	65381804.57	22338511.12	28018599.24	14386034.15	10661470.06	18331920.61	50813547.24	21423304.98	14626334.48	12488734	13290441.5	15189668.73	12854698.94	17178022.38	755321715.1	21849292.1	15480711.19	11576844.63	20116586.44	17665875.96
Com_663_neg	Caffeic acid O-glucoside	C15 H18 O9	342.09562	4.909	341.08835	No results	No results	Full match	28572354.03	30836313.61	35073589.86	32074375.69	32911349.05	37009065.85	28102077.51	25745161.44	32447072.47	30320097.77	20362105.31	55783687.66	50226377.28	50255485.51	23863681.45	20879408.54	6414870.793	32473022.49	26983467.17	26932356.38	33397696.36	64332526.19	34819297.35	26696834.69	22977836.52	10128548.8	29123497.59	49721630.85	37455253.16	26072287.44	21602132.81	18501716.44	23489550.91	20929313.66	26415109.47	754273584.3	35239317.71	21449722.02	18855123.17	30199404.4	28372024.71
Com_664_neg		C23 H22 N2 Na O3 P	428.12717	7.143	427.12012	No results	No results	No results	155672064.6	212417201.9	149984319.3	86438869.98	135330605.1	174602657.5	285520960.3	500534283.9	102378562.1	174572975.3	89803208.8	190220809.3	45648260	213939547.9	137115379.1	380764043.7	134674097.8	278638513.4	340015222.9	393772062.7	41708284.48	274622828.9	520466863.2	115349756.4	93666423.64	59620203.48	55679212.28	106856710.9	77044069.74	160460324.6	126213226.3	110008320	100453816.5	166549279.9	608529920.2	320530473.7	241257918.5	240698256.4	260832242.1	275053054.4	752109247.8
Com_665_neg		C11 H23 O14 P	410.08313	1.523	409.07645	No results	No results	No results	74930874.31	66451801.71	62515549.45	70642697.96	82652792.32	63703585.04	86063156.79	119862266.4	14774321.53	14959808.82	12321466.44	8794601.071	15532067.82	751606723	99323638.74	59813067.74	8442835.6	152844912.7	16234733.43	9027212.603	8145263.957	121805927.8	92783257.27	9878950.403	5138048.537	11707300.93	28593475.53	7616496.315	386499152.2	8368987.011	75572201.53	18217752.84	13359911.72	5433085.395	20091690.06	12876376.37	15624818.06	76888505.2	128854191.5	63638381.41	12554255.33
Com_666_neg		C47 H40 N2 O9 S	808.24542	5.27	807.23737	No results	No results	No results	118588729.5	118960201.5	124628682.6	133325357.7	119573290.7	18533931.36	226216177.8	15119048	16690538.91	26020866.95	28474704.33	130689940.6	46062429.74	370215083.4	23120999.73	33720142.31	33264334.5	20606163.78	32467037.79	20176784.2	41771076.82	751026748.7	64982927.57	161437294.9	64280906.96	32959019.6	91187397.48	467699280.8	22796313.96	25084955.92	127777267.9	57039157.01	56540036.92	18168099.98	342981880.9	96174436.53	88106535.86	104786950.6	78477915.33	23341728.73	46618348.71
Com_667_neg			418.23745	5.709	417.23059	No results	No results	No results	84795212.01	475247211.9	444720379.7	431602955	400130355.1	671949638.3	356954375.8	407960650.4	360777886.2	381560598.1	668046697.5	344894470.2	702423844.4	385085138.8	725533663.6	748025440.2	543240665.1	361934769.1	259037125.3	337221248.4	362009846.1	528854804.5	410973658.7	352586569.7	681885898.9	554507888.7	331799612.2	436721272	493461345.9	309652759.4	405314921.1	320921712.9	245302925.4	414139303.6	462594224.1	750354315.1	467988458.6	248499484	269379283.4	493830787.6	588593176.1
Com_668_neg		C32 H53 N10 Na O4 P2 S4	854.25094	5.273	853.24347	No results	No results	No results	99369099.5	110907540.8	108440504.3	83021974.56	91694356.38	47424234.21	265477833.2	15688805.6	11193138.4	19660855.35	17368636.33	95740563.82	24086690.38	316700302.2	24153875.92	34729109.7	26389771.91	15781092.94	9452781.834	10917047.07	33670304.34	749594560.6	228524447.2	153268736.8	84410146	11624338.89	103803272	499160506	63058072.05	8056843.878	98390610.2	25249019.6	38948739.87	12738700.24	642019790.4	37725200.34	57147305.36	57293681.01	107413978.3	26104512.1	32324733.58
Com_669_neg	1,5-Anhydro-2-O-(6-O-benzoyl-��-L-galactopyranosyl)-D-glucitol	C19 H26 O11	476.15407	5.143	475.14679	Invalid mass	No results	No results	398558675.5	415887329.3	414284113.7	415368909.6	400837894.1	592320762.9	418252973.4	262167600.1	297397643.4	383908311.6	724385158.4	657389721.2	332431911	490589971.3	446628777.9	462239197.6	387778800.9	416983840.4	236074834.1	240141045.1	585380900.5	749243487.9	409526237.8	231673456	256963089.9	315666034.2	326267415	279328522.7	261168556.1	345854371.1	478392518.3	371993226.8	285545900.7	183375894.6	486812995.5	615304567.3	579277868.4	268612853.6	270474745.8	314362063.4	617534153.3
Com_670_neg		C34 H50 N4 O10	674.35375	5.964	673.34619	No results	No results	No results	160471027.1	133039108.9	163048269	147869956.4	165648842.8	24472222.22	176840951.2	51763219.94	77347641.94	172151332	280784804.6	232738586.4	47787797.57	34878200.1	410259565.1	76948396.9	74059448.67	68167904.82	85072272.85	60848388.33	33124117.32	154715925	168552875.8	24767070.9	85195888.24	97159808.83	133579124.7	248724816.5	316613873.1	747748736.8	121279815.4	159449984.4	259230113.4	162578769.8	548950373.4	394476773.4	18174941.74	17298742.35	104834848.9	73691552.53	135776850
Com_671_neg	Prim-O-glucosylcimifugin	C22 H28 O11	468.16445	5.741	513.16272	No results	No results	Full match	310866494.6	208682537.2	282247590.1	169446487.8	305271453.9	116590769.8	362260984.4	295384320.7	9148663.894	218488138.7	154104408.1	59374366.54	221612842	68183687.79	241931937	244485164.6	236476416.2	293851152.2	746259837.6	309366129	222165900	185923051.6	283175354.4	182526653	112424033.9	113407313.6	49885678.29	269846918.7	94659011.39	158366221.4	116220462.4	148604526.4	289154570.5	173860300.1	153702451	117417935.7	715880324.1	156031172	165468674.1	222809847	193952542.4
Com_672_neg	(+/-)12(13)-DiHOME	C18 H34 O4	296.23557	7.801	295.22827	Invalid mass	Invalid mass	No match	223089469.8	222627118.2	241507744.1	230880288.4	242336481.7	317563482.5	351205647.1	400788623.2	198700989.8	323178664.5	111489091.3	145327007.2	193430309	746123437.8	116878033.8	307220976.3	287164772.4	430901956.7	492807105.6	146008004.1	397503032.4	112630550.3	116921971.4	152655323.8	93830174.01	98868155.75	168663169.2	213091705.5	79909236.48	194042909.3	202177709.9	101045647.8	295897101.9	64288292.42	154148144	133204303.3	217053848	61142848.22	156614290.2	188380973.9	213880924.4
Com_673_neg		C41 H83 Na O13 P2	868.52135	8.3	867.51349	No results	No results	No results	142444481.7	134746976	121603713	117978537.8	91891270.16	308747177.7	182034928.3	189145936.2	290987368.9	231452915.8	105775766.3	76441627.83	181031721.7	55941685.61	170185884.8	262780026	745308839.3	99622270.39	83157338.06	79060914.43	38784154.96	80020089.19	18046325.03	26677503.23	193347501.2	113669254.8	253709091.1	334863004.3	90862016.05	160526131.8	277907101.6	141689592.8	100078995.1	28713542.55	36083218.24	180083092.1	88855724.26	71601047.22	69599814.62	229308463.3	90234397.88
Com_674_neg	Plantagoside	C21 H22 O12	466.11215	5.329	465.10492	No results	No results	Full match	190616961.7	268886241.5	270962453.6	282732448.8	285643081.8	133555563.5	216764587.2	226432629.7	179525246.4	127037402.2	174051758.6	175671633.9	336985144.4	147560885.1	167705991.7	306125344	258619042.1	260858622.6	305147221.8	342972639.8	311806853.7	233567721.5	745131068	147280000	195304559.6	276049422.1	180907767.6	189289783	478667481.2	236180273.7	317912119.9	418267804	259456675.9	161939728.4	220868151.3	391694132.6	209674121.3	339854940.7	399993776.9	155800883.3	615424580.4
Com_675_neg		C31 H12 N4 O6	536.07583	7.449	535.06854	No results	No results	No results	116329890.2	99965437.27	118467654.1	145140986.3	100583617.2	94676681.18	84671352.75	74855963.26	116714687.2	87193973.62	70434645.42	63466863.51	93657150.01	98670202.45	61803783.12	85544727.64	78722978.88	744835106.5	343406392.3	101615655.2	190366433.3	86321058.61	116626256.9	79277450.72	141211031.4	77838807.94	84764121.76	91493804.49	78587359.78	127783783	74269798.29	76419860.13	83366458.05	72225494.04	103372864.4	119689851.3	434273510.2	86721182.13	122056318.2	80193780.71	304298941.3
Com_676_neg		C10 H8 N7 Na O6	345.04171	6.244	344.03339	No results	No results	No results	4863855.944	2401225.178	3050076.422	5006195.089	3658467.334	5730292.798	5193252.513	3088449.09	3854635.899	6710566.946	2061728.303	1889116.436	6045568.657	9585681.183	13225863.75	4765572.147	7774456.128	2182063.281	4219522.94	2968257.964	5291062.562	1840275.377	8578451.442	6992937.656	16826381.69	5506254.341	3112832.203	3140705.881	2034154.453	6116984.692	3954458.746	1682614.388	203930346.4	2706435.359	2754174.529	5325902.86	4857340.619	3927642.832	10627934.55	744121792.4	2246658.229
Com_677_neg		C35 H18 N8 Na2 O2 P2	690.08228	6.462	689.07507	No results	No results	No results	85211726.2	16897103.63	37326816.57	232288087.2	119098523.2	135333759.4	126106862	61469711.62	56506540.6	183960041.6	24957108.44	28911459.63	206891580.2	592715929.9	551294031.5	158302540.2	253737535.6	15863988.65	103085035.6	86596617.74	164718229.4	44858247.73	555996134.1	321557198.7	401552087.7	168452346.4	32471249.53	57954272.53	32619342.36	127062413.7	104805311.2	21892820.29	203274560.9	75814392.24	42622396.17	140320145.8	138387831.5	138230808	717549339.7	743356875.6	18634791.08
Com_678_neg		C8 H6 O2	134.03709	5.083	133.02988	No results	No results	No results	454060473.3	496993392.3	515155246.8	434285994.5	548638088.1	276416082.6	640233544.8	442692566.6	168276596.9	437371315.7	374519800.9	268893465.1	387708062.7	276079305.9	512228105	495208527.6	549163277	287247833.1	229236399.8	276560381.4	634931115	388030317.2	305192761.9	706096209.4	452665617.5	404762512.9	313124388.1	647864388	321391533.1	354191841.2	363923430.4	564376100.1	742512550.6	483744561.8	551126793	486388188.2	463588177.1	310384571.6	453778467.8	477719574.3	427041204.9
Com_679_neg		C22 H37 N4 Na O4 P2 S2	570.16309	5.893	569.15692	No results	No results	No results	25487390.05	99471850.48	89981795.95	93876671.23	32307865.91	92021953.34	170237635.9	77712274.29	30699972.08	12297740.56	19751895.83	24837315.28	336534379.9	156815288.5	15677311.88	130554437.2	22483082.76	29664735.14	34332039.62	114829338.7	101631841.2	35898982.35	277147259.8	529560874.2	72458648.42	45948905.26	23139235.38	15064865.22	741698106.8	70190594.8	8349090.585	121651559.5	14067950.45	14599910.32	20705754.34	50283762.5	17157092.83	174574030.2	337343820.5	16927570.4	74177908.64
Com_680_neg		C46 H49 Na2 O18 P	966.2455	5.653	965.23785	No results	No results	No results	420480563.8	426337993.7	411760580.1	301347404.7	356540257.1	221753476	382671161.6	425372910	473068766.9	648965553.6	593684049.3	428706235	260663398.6	386600969.1	263162812.7	241811547.3	294467630.8	471914273	453034495.8	741204217.5	321552300.5	386756983.5	666127885.9	582121537.6	546455901.1	320848495.8	452801222.4	183942407.1	296850519.4	448291280.1	294716316.3	299453744.5	340390841.6	385496148.7	684069742.5	443183091.8	362967526.7	426173257.3	557406358	184520788.1	425685696.6
Com_681_neg		C12 H17 N4 O9 P	392.07247	1.532	391.06519	No results	No results	No results	68308396.52	63756383.68	56684264.81	68038252.8	75550585.99	47617215.69	84483895.03	122199497.6	2502410.602	11561580.12	9932248.553	7015350.037	16207635.9	740842467.7	94699290.76	60041823.86	6983997.12	144044151.2	17702976.42	7392314.895	10013371.77	115894690.7	96779504.5	12530936.38	6563176.598	8364484.088	28842981.38	7655259.751	380629762.2	10575104.8	70302662.31	14411413.97	28806653.14	6989204.102	15317545.03	9290837.719	14837972.92	72639011.29	122562994.8	58685768.35	10129445.05
Com_682_neg	Benzyl 6-O-beta-D-glucopyranosyl-beta-D-glucopyranoside	C19 H28 O11	478.16393	6.592	477.15652	Invalid mass	No results	No results	272219054.1	274150848.4	276105587.7	270691631.8	284595704.4	253236566.2	365928711.5	286057369.9	171930877.2	740491357.6	217886140.8	132236401.3	199431971.7	115250959.8	378622529.8	188697206.3	557297568.1	217233405.1	240951622.9	212263011.6	303440681.8	179820319.8	178977581.2	187260836.6	437798148.8	206531150	487374630.4	548560714.1	206899533.3	335398586.4	280840151.9	309295943	283142920.1	130602248.9	264733567.3	350028650.7	109393516.6	111820685	130596688	631314259.1	238940324.8
Com_683_neg		C29 H42 N2 Na O14 P	696.22768	5.214	695.22003	No results	No results	No results	364738587.9	359441926.2	376039283.8	256058060.9	322076205.5	306098491.5	196594390.6	233968462.5	262329761.1	370883405	215673825.3	204829901.7	415662807.8	314033669.6	123186309	342306465.1	318967157.1	188545477.4	152165691.8	165571302.1	259713798.8	233335012.6	412663959.6	572575713.1	183275462.7	195128711.5	278358887.9	181618104.4	250178308.9	316029972.6	242944258.4	459360622.6	277682201.5	239608007.3	477558886.8	447295830.3	485411000.4	350051480.2	739539408.4	189616862.8	463682570.6
Com_684_neg		C30 H40 N8 O3	560.32085	8.249	559.31354	No results	No results	No results	368205211	276702149.9	350715622.6	269220822.6	346717694.8	681269669.1	389174563.4	350367507.9	737718905.2	335479383.7	152462274.4	413327653.1	546902153.5	487173361.9	611624811.9	601344354.5	267381699.9	355146285.5	409094409.8	173287203.5	354353227.8	196250464.6	349449493.2	233295512.8	289452248.8	361261095.8	473327803.8	190893415.4	286489910.7	318512298.8	402225974	409686938.7	232793917.7	300101239.6	398213020.4	149289984.2	435386073.6	101114807.6	152337523.1	279698022.1	147304487.2
Com_685_neg	5,8-Dihydroxy-4-oxo-1,2,3,4-tetrahydro-1-naphthalenyl 6-O-(3,4,5-trihydroxybenzoyl)-��-D-glucopyranoside	C23 H24 O13	508.12284	5.453	507.11551	Full match	Full match	Full match	222965954	259727594.9	229193304	225577516	215452243.6	249925501.7	185153571.2	235711771.1	334081788	115111767	46082908.57	172946391	73897133.94	264051721.5	102211179.4	231395574.9	175309485.6	541298135.2	401593972.2	59984444.23	6375040.578	122540682.2	347016231.5	428294958.3	67573885.95	133886794.8	137508763.6	95270123.92	57051191.39	124254968.2	86699706.75	149735936	562210436.3	102623572.8	146932349.3	84465665.41	671492287.7	737443482.1	351435454.8	139558285.6	279767736.6
Com_686_neg	4-Coumaric acid	C9 H8 O3	164.04771	5.206	163.04044	Full match	Full match	Full match	333114229.1	343717208.2	360091235.1	369746808.4	384269254.3	258441559.7	329639626.9	282508099	206034040.1	294593107.4	357533097.8	308177831.6	429797176.7	327816692	301925972.8	362831356.8	283720577.5	164971795.6	187624206.7	135737307.2	590651219.7	217462704.2	169797468.7	736607938.3	423326876.8	615114377.9	371927266.6	415031722.4	397122978.9	341828734.6	379539541.4	559142906.4	388361628.4	493632242.7	336586495.4	290351047.4	286758225.9	265687041.9	370680470.1	357752101.4	232548000.7
Com_687_neg			766.52545	10.409	765.51794	No results	No results	No results	179808624	190641573.9	212184429.9	183702999.7	180444935.9	101273180.4	144263377.7	7528856.59	318360934.7	458637861.4	111704945	163297141.5	120112094.4	517570353.8	191477732.1	410052352.8	57465001.59	30788859.25	2378407.066	1147969.669	29827927.54	128674829.2	16674009.57	97168428.06	736480209.8	173768090.4	57384944.17	597934839.9	298389132.5	171787767.6	47269849.82	219267957.5	94557274.14	61434478.03	122343490.3	115094503.4	102865875.1	157378958.5	227380908.1	422660645.4	245682157.2
Com_688_neg	Caffeic acid	C9 H8 O4	180.04255	5.056	179.03523	Full match	Full match	Full match	355260709.4	440822733.8	432030670.8	348770153.5	425730749.9	261640297.9	510118200.2	463136203.1	172435917.8	370501797	265816313.6	240979914.9	316933544.4	290054995.4	398154570.5	407182090.6	424039205.2	236654119.7	250185153	261779278.9	721329192.7	306092380	330267318	736230791.5	355819377.4	454084899.5	297771260.3	522215914.6	288630892.3	296586985.1	458026504.7	545969995.2	625223871	507944230.5	564743151.1	369638950.4	435243878.5	305679490	448438081.1	507410805.5	402984937.2
Com_689_neg			510.19628	5.852	509.18823	No results	No results	No results	406337023.3	14404695.53	397505127.7	406796309.5	23884235.36	735911748.1	450539152.2	475102153.9	491556130.6	34685549.65	12124645.82	50832833.96	499738960.4	627193095.2	18657688.32	455257305.1	332484664	19848412.6	515427870	599803060	52686755.45	72012114.79	462313797.3	488870433.3	192155935	242053517	513386451.6	329228271.2	61466056.99	339860874.8	339784242	295291387.4	201161494.2	198473316.6	349362662.9	568846415.4	445389888.8	287349546.6	473102136.8	13327655.94	527973103.6
[truncated: 27,140 more rows]
