# Supplementary material for: Combined transcriptomic and metabolomic analysis of the mechanism by which Bacillus velezensis induces resistance to anthracnose in walnut
Source: Front Microbiol. 2024 Oct 9;15:1420922. doi: 10.3389/fmicb.2024.1420922 (PMC11496756; doi:10.3389/fmicb.2024.1420922)
Supplement: Supplementary file 4 [file Table_3.XLS]

Name_id	Name	Formula	Molecular Weight	RT [min]	m/z	Annotation Source: mzCloud Search	Annotation Source: mzVault Search	Annotation Source: MassList Search	QC1	QC2	QC3	QC4	QC5	A1_1	A1_2	A1_3	A1_4	A1_5	A1_6	B1_1	B1_2	B1_3	B1_4	B1_5	B1_6	C1_1	C1_2	C1_3	C1_4	C1_5	C1_6	D1_1	D1_2	D1_3	D1_4	D1_5	D1_6	E1_1	E1_2	E1_3	E1_4	E1_5	E1_6	H1_1	H1_2	H1_3	H1_4	H1_5	H1_6
Com_1_pos	Sphingosine (d18:1)	C18 H37 N O2	281.27188	9.724	282.27927	Invalid mass	No match	No match	36453058735	34050163395	36597303182	34496786044	35918855245	22551125059	22911391829	38337270597	29285153798	33377407505	22730911824	30475063140	25593460822	21817486776	42738388576	32589977643	25236934620	39745078829	56490418654	30324994085	25417104820	24222493319	23079077824	50514414058	78399726128	51700436256	35711429774	38773514543	35723873250	31427169676	28047030890	27560010780	33897519917	21403062878	26321842363	23672763183	36340798422	25434747519	22131935867	23181778652	37898122688
Com_2_pos	2-(2,6-dihydroxyphenyl)-3,5,7-trihydroxy-4H-chromen-4-one	C15 H10 O7	302.0427	5.551	303.05026	Full match	Full match	Full match	28921546862	27787390399	26386161782	29796829196	29387889324	38102008047	29648093503	27057847197	26757188081	29181113893	28620232912	33247543469	33144564473	25137379521	30237665102	28658228099	25077246532	26938321832	24040860812	21480716629	20200709863	28239013750	42923868292	26481224106	28107860754	31268216297	27114546239	34324867915	29853033797	29544382556	23670673769	26715809919	28617727563	33258404990	39996601518	41857106314	27289986186	35118916293	36065199620	26099773067	50911644796
Com_3_pos		C18 H32 O	264.24525	9.813	265.25256	No results	No results	No results	20062947019	18472453418	19317311248	18955606411	18737932348	12098153056	12430018758	6532766944	15850185224	5677118598	12356873637	8042197198	13739526192	11904461585	23383773993	18042004238	14005577925	8376635535	30400546076	16351125304	4805807170	14149754996	12555121605	25881721842	41590577180	27603529916	19948438036	21728376443	18824928964	16931199186	15147583530	15149231817	17403281244	11539680236	14571327381	12463973878	19257264435	13960775353	11930547057	6116788243	19954773504
Com_4_pos	Phenylacetaldehyde	C8 H8 O	120.05766	2.427	121.06487	No results	Full match	No results	10081966802	9683276145	9893946883	9211832185	9644549346	11662256861	1793630506	516890754.5	16119409418	3534033699	5248984562	45251373.77	27748488085	30829698311	616493204.4	7535148569	8132767642	3946957835	5152319933	860189281.8	38630989547	2196060998	288277591	1260585987	5903903177	9701304236	15237429199	2034118626	4816905512	7404190091	6582472443	23904970594	35139415.18	672970920	148235177.2	4191005044	5571626182	7532717893	11482929086	11605816669	5456597644
Com_5_pos	Tyrosol	C8 H10 O2	138.06824	2.434	121.06495	No results	No results	Full match	9171371825	8487867880	8938378751	8284970415	8719267372	10601362035	1596009744	485229881.9	14273346311	3245434073	4541540569	10405640.27	24723690494	26739363650	560741260.2	6819187735	7280613421	3480751947	4615264459	767761519	34411138389	1975664280	265150526.5	1145262674	5385001755	8673239829	13469992463	1841669699	3342423910	6898712177	6033786117	21761663164	8309780.895	609270519.2	34618150.51	3777429449	5060715599	6850294702	10527836818	10527719428	4841095157
Com_6_pos		C18 H33 N O	279.25634	9.223	280.26355	No results	No results	No results	17410648378	17381404705	18296349933	17305405760	18394709108	14049083315	12979783450	16630367490	14003683142	15840479855	9192801481	19091648202	16278880309	11738772162	22546535183	17654398869	13042758345	19118722222	27523555414	15704688422	17209733842	15504056070	17136079863	18191457255	33488741615	22333301467	18194464586	19698146905	16036907300	14078821728	17863550000	15185465638	18025916119	13129965580	16182385668	13400970437	17087952875	14308910564	16996420684	15474551762	15740166067
Com_7_pos	5-O-Demethylnobiletin	C20 H20 O8	388.1161	7.113	389.12323	No results	Full match	Full match	11020529977	10600567190	11029127804	10254974246	10676925939	3647329275	9286379529	2819893687	11757601997	20049642600	19393091900	14652316305	9177875905	21342596313	1814749637	29539967822	4553832256	960042990.7	2573665497	233180227.5	3193961169	7103328120	512000789.5	868506034.5	18386862279	29784420825	5610329726	13171325838	19752014311	11413434543	9487435280	23966626715	2222404134	2094838977	17956295770	4126699071	816944648.7	3495063253	23648638847	7823838002	10387724514
Com_8_pos		C18 H34 N Na O	303.25377	9.765	304.26105	No results	No results	No results	12480507698	12125919476	13706765130	12137555287	13664977078	8387378509	8334663115	15758608122	10477863171	11620951892	8477850933	14299760974	9356725509	8098717587	14314779931	11004692022	8934477358	14384673761	20246374566	11446789367	10054421204	7800039218	8681869772	18617129977	25211261358	18442501276	12273022104	13001338822	13054776478	11737464997	10372696991	9925702105	12991297703	8168439850	8970722672	9347325850	13692934846	9398772090	8427892516	10447368628	14436688578
Com_9_pos	2,5-bis(4-hydroxy-3-methoxyphenyl)-3,4-dimethyloxolan-3-ol	C20 H24 O6	342.14731	6.184	343.15451	Invalid mass	No results	No match	4527034651	4547660733	4584952816	4241573399	4294282313	133418367.6	1487894544	1008651655	112156636.2	81106659.76	207846394.8	321965598.9	1088092387	210898134.1	193126859.9	141661061.4	154816505.3	13474049204	10969936108	2130504327	603792867.3	1045319400	5143047684	790212809.3	7855465.539	789608607.9	86417887.15	212662977.1	44088070.52	1683523259	2898513808	623836373.6	1263741611	1221727828	158509092.5	1675550433	23922821625	62425649.15	1161025987	6394414679	17538669819
Com_10_pos	Lactose	C12 H22 O11	342.11626	1.453	343.12347	No results	No results	Full match	5602494356	4878060319	6237909386	6449784331	6679279431	4627600479	5827574041	5836322690	3703980782	4562155781	3885701496	4183287787	2785191260	2361683834	5064947318	3617705463	5485589866	5254661081	6108698470	2558156136	3848258388	5629271565	8214761205	2842713996	5691248591	4250228377	3684924011	6716396243	4126730491	6839762669	2459626744	4872077317	18928135455	4762408966	11424322103	7240961226	2145030531	13756930222	4281744270	11642640675	11553214725
Com_11_pos	2-[(1S,6S)-3-methyl-6-(prop-1-en-2-yl)cyclohex-2-en-1-yl]-5-pentylbenzene-1,3-diol	C21 H30 O2	314.22479	7.174	315.23218	Full match	Partial match	No results	6570847140	7054461189	6541169076	6295196087	6315009500	7511494480	9742719401	10764908560	11196503731	3094259455	3361565605	4926681796	12673854171	4003718093	8279402333	3455113631	7537774104	15124052572	18190310011	11070391946	4774075012	7188520671	10235844597	2931252252	1427746898	4505292450	6815015223	5543249196	4313459510	6165344210	2823140118	9732946730	6909199034	4376192011	4412627825	7139951299	2734248753	2379503476	7114969206	5565163881	7157153659
Com_12_pos	2-(2,6-dihydroxyphenyl)-3,5,7-trihydroxy-4H-chromen-4-one	C15 H10 O7	302.04279	6.125	303.05002	Full match	Partial match	Full match	8050253131	7724671146	7787196387	11321260000	7057218564	11489156459	6535105760	4793750447	6414042570	6639807320	6868094939	7385467180	8326881484	1192672276	7464191328	8005478587	6274147529	8241536393	6514333163	4352288648	6505870237	11429089445	11691745750	6614290630	6453844019	7756514390	6663698582	3926778590	5804040117	8917447323	5498345593	4426649861	6551937804	7959263518	15561414163	17946568307	9484723677	9143942792	9790443768	5696634572	9440324740
Com_13_pos		C9 H18 K N10 Na2 O P	398.08348	1.278	399.09021	No results	No results	No results	4791064598	4584792758	5678404992	5447830159	5885332030	4144130849	4703455473	5389711130	2935634071	4046725990	3526066707	334851564.9	333958389.9	1362116928	4351428766	3045947920	4823000129	4954349473	5301935266	1762879275	3145130120	5081109753	7371531740	1987608563	4577224562	3702993208	3427792026	6029495477	3481583243	5628263746	163037869.9	4633092732	17765027257	3565223980	10348124262	6452740872	1732638354	147664683.4	3538613746	10556573516	10572758082
Com_14_pos	4-[5-(4-chloro-2-nitrophenyl)-2-furyl]-2,6-dimethyl-1,4-dihydropyridine-3,5-dicarbonitrile	C19 H13 Cl N4 O3	380.07224	1.407	381.07953	Invalid mass	No results	No results	4790480643	4583357998	5677420033	5447338230	5884427029	4142492788	4703045904	5387933764	2934768340	4046059848	3524526509	2537553786	2210743755	2069863733	4349883955	3045747547	4821505629	4953737233	5301394072	1762726570	3144440876	5080730334	7371272298	1985623033	4576361250	3702393959	3426612039	6028572369	3480659958	5627492163	2398538835	4632409234	17764037555	3565048045	10347063910	6452521790	1732416382	12814416031	3538386838	10554638585	10572578369
Com_15_pos	2-(2,6-dihydroxyphenyl)-3,5,7-trihydroxy-4H-chromen-4-one	C15 H10 O7	302.0427	5.867	303.05008	Full match	Full match	Full match	3302007437	8528608559	12012898740	7913520841	5415670584	10623470513	7767256039	6997270341	6727412017	6838150343	5838744390	8587641874	7744218374	6609914055	9694905298	7815502141	8544483083	10924975362	5349013868	2363207364	2876001210	8396319165	11219509311	6718873927	8764813254	11925476657	9564475251	8368765910	8856429299	9815737094	7281781029	4721000548	17484089463	9042619838	9997968968	11285299776	10057996997	8750281513	10069396336	8378389099	14454019545
Com_16_pos	3,5,7-trihydroxy-2-(3-hydroxy-4-{[(2S,3R,4S,5S,6R)-3,4,5-trihydroxy-6-(hydroxymethyl)oxan-2-yl]oxy}phenyl)-4H-chromen-4-one	C21 H20 O12	464.09594	5.515	465.10324	Full match	Partial match	Full match	11040342304	11133258675	10971182273	11101856514	10885534094	10407761427	9946956982	9681462880	8723119227	8463953492	13569035024	10104130841	9953480601	7454013296	13965699330	14823881753	9454778797	11686645773	12258312919	10056835989	8057191650	9396444301	8706647440	8817102927	12629225082	15114758593	12649066037	9041770507	9869088530	13622603319	13121994021	12023912741	9318114639	10763040922	11934073584	10934755590	11128211883	10607625244	11279438230	9584612756	12407811081
Com_17_pos	N,N-Diethyldodecanamide	C16 H33 N O	255.25633	9.502	256.26352	Full match	Partial match	No results	4141487124	3672692352	4079136101	3660042823	3896991814	2408857344	2255346394	6925604134	2702997549	3026554218	3944860363	5931504709	2153802389	3115481631	4785311230	3096134549	2205055515	3459024099	4982873402	2441002756	2242638575	2405765475	2148196581	8659802437	14382073007	8152670903	2384010923	3060806219	4589302199	3570909864	1933910079	2463594299	3055754989	1997973045	2617757626	2438365427	3025957126	2119822828	1757546531	2653159117	4569471753
Com_18_pos		C11 H20 N2 O7	292.12678	1.328	293.13376	No results	No results	No results	1897615666	1720072619	2218243303	1830632458	1754678576	989331809.7	732370139.1	3998455964	47004917.77	327478142	234896759.1	36167900.91	49500308.32	14084050733	5209875373	1712613950	23437288.62	2588269133	49121476.91	40720801.42	79345909.93	11741673653	4570201810	10967166.91	6588053.949	21785493.59	596563259.5	52247220.07	5800059651	37951082.83	301740961.6	263882675.2	59537148.54	20003760.6	19205455.08	37283768.6	63002460.62	645573543	6409958814	3190938506	26794805.12
Com_19_pos		C18 H32 N Na O	301.23815	9.219	302.24542	No results	No results	No results	7100278812	7301934690	7571173297	7376137159	7945224846	5672570596	5338733286	6438055819	5104829389	6453568694	3770220480	7949238225	6778354055	4974215261	9418666856	7149153507	5340323309	7919009379	11682623516	6236373938	7325337777	6436934696	7280253986	7638994322	13855849929	9510466418	7495229066	7754978746	6832532043	5981757309	7552790317	6377227263	7428349174	5631376729	6655724640	5891446335	7553029872	6266556891	7465849590	6597284477	6966825939
Com_20_pos	Juglalin	C20 H18 O10	418.09046	5.691	419.09756	Full match	Partial match	Full match	7496309190	7224972367	6793682809	6716904126	7601914090	5146861784	10120219816	8207711558	6561570107	7104280713	5863527871	4098577824	7534776003	5324699081	8102388616	8811624756	6386646299	4027414339	3684587463	2941216810	5909520369	6731582133	6090785056	13581233565	8250902761	7600636594	5822216602	7639588961	5474898792	7296956934	6486222744	9786780249	8295222253	7337295891	8022897247	5475942745	5588321874	7423528037	5520840939	8445088261	7087174751
Com_21_pos		C15 H26 O2	238.19361	7.333	239.20038	No results	No results	No results	2918926314	2799837139	2525560205	2951904548	1886613504	978899801.7	1716252929	698441598.3	439041192.4	1170773454	369538042.6	2172882630	1477495864	913813655.1	891699387.7	492776883.6	326394920.3	5819320389	8377194015	2943343976	628521583.8	2000623740	2423278608	410646307.4	118836158.6	1155275820	98164178.29	783273238.7	89144441.16	1054596073	1340208538	1124685951	753035220.1	2510547643	115343839.8	1874729291	9009834434	46322341.54	1220313596	9258141378	13537451061
Com_22_pos	4-[(3S)-7-hydroxy-8-(3-methylbut-2-en-1-yl)-3,4-dihydro-2H-1-benzopyran-3-yl]benzene-1,3-diol	C20 H22 O4	326.1522	6.363	327.15955	Full match	Full match	Full match	2014538789	1928673739	1935456794	1880589140	1791024725	18927355.52	535875003.1	82036328.44	27194614.9	20296730.35	54375347.21	59970189.36	310185369.2	34774907.04	25182938.12	42640169.04	19672684.07	8508193577	7531773761	780631627.3	626672329	668222112	2242408087	119536524.4	5916846.948	153700618.4	20958618.06	60635959.75	17327860.8	899314491.3	1597533279	48501129.45	215948249.6	369917533.7	15848751.76	359801375.4	12666506569	42404088.22	181611341.9	1281641660	6156058748
Com_23_pos	13-HPODE	C18 H32 O4	312.23004	7.162	313.2373	No results	No results	Full match	5909869519	5667253205	5342112026	5208546979	4670366739	6669993709	8931625428	9136464661	8998900794	2525974988	3256928596	4111584352	10972125206	3789600655	7446272081	2962923259	6532734833	12628882760	202888905.6	8926879483	5862272739	5896307025	8372095022	37701746.35	1810790357	3632877510	5659918686	924794762.5	3539793668	4983927773	2381560169	26840181.86	5322649331	3777461640	3532530700	5892260656	2339450077	2143190585	5347343796	4262994912	5353069723
Com_24_pos	Trifolin	C21 H20 O11	448.101	5.612	449.10812	Full match	Partial match	Full match	6326235473	6436086924	7582505866	7126470208	7275047257	5852349707	6321000348	5770074537	5776502788	5324906943	7812144546	5423387036	5885153676	3936896912	8445264141	10013954222	6221033855	5250393321	5845064774	5080844181	5183581970	5944237670	7190913464	7953578996	11566238339	9945195196	9725987759	6282998820	7040021690	9910815801	6702194355	8556981633	5321196071	6865664204	7989433221	5629348781	5499148621	6825895435	7416201370	7859751418	7519829508
Com_25_pos	Gardenin B	C19 H18 O7	358.10565	6.904	359.11261	No results	Full match	No results	3071488865	3086655840	3159013689	3052735181	2890050549	1013171293	2738610092	844126989	4671661278	5868910119	11210684277	10026502823	2079971651	3878188375	2276028786	9919843687	1952577381	120766347.3	130519246.5	16285277.47	1245445093	1562656654	43053294.37	196709268.6	1994230742	8423487811	576144836.8	10615294233	3038041570	1599527822	1769132170	8788532429	599224710.3	137228988.3	4897677959	771569774.8	111405912.5	461403052.1	1057713472	4131812579	1128634534
Com_26_pos	Plantagoside	C21 H22 O12	466.10933	5.44	467.11533	No results	No results	Full match	5986503608	6094076727	4357523.64	3380943.002	4927548.543	5579168134	5950445612	5322960149	5407282128	5011858697	5185528.86	5221222773	5602901660	3496942.251	7847790237	9471229068	5875920051	6758348.628	5700358.405	10648292.4	4977878370	5717376573	7283834.622	7414883328	10532018374	9246675255	9105242157	6128868.815	10636448.33	9421534687	4978566.308	15540509.59	5921174.842	5090155.689	13081484.33	9201598.111	3562627.918	4549773.438	10048803.42	6698322.845	5755061.392
Com_27_pos		C18 H21 N4 Na O6	412.13758	5.849	413.14429	No results	No results	No results	4549552023	4501026008	4474103917	4311168814	4522232339	156559415.7	4447888629	4760630149	7777011220	6617465374	6188089995	4334266609	3381493380	146326842.5	5065359353	3826935005	7056663676	7553450779	2314043903	1238180660	3971956183	1678472791	10304202547	2999103959	4504487013	5590676338	281841426.2	5622199765	2351622433	4181814625	2675321447	9514298777	5377070037	2985169093	2276215575	1938766572	3382070927	9753424056	3758600278	3629033469	3771442212
Com_28_pos		C15 H27 Na O3	278.18609	7.454	279.19351	No results	No results	No results	1043362929	1521219452	1694349550	1102584259	2199648525	639553412.9	991336786.6	533475721.8	294516955.2	1211952905	695657463.4	1643732905	1621293752	573452640.6	954626440.6	600148677	423419615.5	2526030850	6554991283	1952842328	667796789.1	2786074782	729819720.1	489947360.9	120209415.6	1468231746	131374991.8	972988352.4	148312026.3	1772145964	1825554831	1399361865	1120238813	3448576956	138779172.8	2493709070	2569605508	46275154.21	1471290324	7470901886	9809940326
Com_29_pos	2-Methoxybenzaldehyde	C8 H8 O2	136.05259	1.984	137.05974	Full match	Partial match	Full match	2757628987	3613519126	3427170553	2914926870	3697088172	6406163506	1439228348	1013495546	3588482130	2840243683	1180781518	22453952.3	6704058630	8871655865	306163338	4191287931	3719909295	3167183145	2659310918	804249272.8	9698205638	1956314174	332830997.9	655489786.4	2363447998	2170831766	4164337897	1273748581	2661222705	1666962707	2872571463	5075079772	26796293.09	150230379.2	166716624.3	3045257844	1705982298	3936658827	1741571342	3670638909	2442753306
Com_30_pos	Gardenin B	C19 H18 O7	358.10567	7.073	359.11276	No results	Full match	No results	2692859395	2643045804	2630706536	2534340274	2469525480	878787695	3602126523	1029944402	2434658800	4104078380	6840512460	5640763294	1893872578	3057623569	1644396765	9485340869	1492915053	159879151.5	152150918.3	27170519.07	943315306.9	1471867265	55413501.96	427968066.8	6222903515	4946067331	517917779.4	7335252154	2037744100	975859512.8	985044214.7	6843036149	1257293326	486377848.6	7178072183	745885888.5	116561641.7	1355150892	745291995.8	3151268630	755456255.6
Com_31_pos	Taxifolin	C15 H12 O7	304.05823	6.126	305.06503	No results	Full match	Full match	3911526702	3786819594	3922373802	3696758677	3803888258	1421914862	4639354541	3798589491	3422630162	2640301021	2697575841	2354532941	5218697475	5703499899	3897695728	4458774643	3989832841	2295985053	3895375918	2105226539	4401100213	4626082584	5469447548	6686308710	4053126547	3650293863	3083342011	3022128387	3515706213	3773989589	3553857218	9322813969	3971264350	3132398506	6284096244	5150394127	3203007689	4799705684	4449793637	4450279696	6066330176
Com_32_pos	1H-indene-3-carboxamide	C10 H9 N O	159.06856	3.306	160.07564	Full match	Partial match	No results	1743392118	2102556404	1924237661	2054199246	2370518211	1714577845	5538002137	823676370.4	2369712950	1239419622	1721028941	3240999805	257371385	9255524045	965925008.9	1375282685	958493484.8	2246513492	1209122991	122598096.8	9016011408	1335266165	530248759.9	535696251.1	2164804643	1001562500	966547205.1	2058840905	686812737.2	1214771345	1161630466	1647106946	1872689050	498769657.9	1650903259	687716443.5	2050340331	701907533.6	1690053510	1390582970	1929515855
Com_33_pos			462.09604	5.517	463.10281	No results	No results	No results	7975482052	7225218567	6861005754	7142015055	6909930529	7322414736	7359121060	6877032287	5721959329	6182221420	8702192554	6833931581	7008042473	5540737130	8900317503	9225503563	6737182005	7441094270	7454080211	5807300810	5138332826	7124026432	1848974463	5948150686	8404844102	8392029036	7366867792	6224747351	6744888190	7994217511	7821170680	7611656170	6061760728	7297634347	7723170528	7277149009	6529677451	6537110815	7021622133	6058345540	7736279847
Com_34_pos	2-Methoxybenzaldehyde	C8 H8 O2	136.05259	1.458	137.05974	Full match	Partial match	Full match	2815678256	3076962533	2658826191	3429228084	2929960877	5274373633	1019511460	867050388.4	4633196062	2750398762	1189511795	24365978.73	6606486891	8209719546	336013762.8	4335429190	4395105246	1780838789	2598524406	1197489771	9055485407	1498072223	222056624	498692773.6	3501153739	2350226901	4198667498	1575048653	2317762746	2015558704	4009584055	6462290033	12768709.12	191263194.7	100302842.5	3120513721	1194472613	3280287510	2225868904	4095670018	2179315805
Com_35_pos	4-Methoxycinnamaldehyde	C10 H10 O2	162.0683	5.393	163.0757	No results	Full match	Full match	2418542451	2576934447	2827984623	2800860804	2473598807	3118737184	867890077.4	451626499.3	1181232728	1171050227	1212533396	1674598407	3124337130	1974395618	294530531.9	1732547353	1629421706	3010693671	995995652.1	456054844.8	1634982232	7163464422	2739310588	1250880807	492956627.8	825662806	1560217871	2475007399	1964744835	2461037763	1291407334	8996185476	862236381.7	696039923.4	6111696487	6089680649	3762733349	5245296594	3116644574	1576496441	1272541079
Com_36_pos	Dopamine	C8 H11 N O2	153.07912	1.455	154.0864	No results	Full match	No results	2784748765	3042426255	2624211537	3387312548	2895150469	5201623456	1011672795	860724415.7	4573482885	2720966940	1175643689	27121201.2	6512586827	8084223354	300247332	4286752002	4341922036	1764792106	2573263211	1183228897	8926280963	1487254767	223845962.4	495922236.6	3463006111	2324860143	4141793202	1562199130	2287743832	1994398519	3964365323	6382206208	13129801.89	192232063.1	102245254.9	3081479373	1181384289	3252038466	2204981039	4040851584	2152011669
Com_37_pos	Phenylacetaldehyde	C8 H8 O	120.05766	1.562	121.06487	No results	Full match	No results	2216574744	2141772272	1921494826	2482007174	1840426527	2309659009	235249783.7	32246793.74	5419449887	1286749738	1206364664	13591382.56	8607155298	8221531114	222730221.1	2254871943	949683785.8	414174417.5	1756316865	443017642.5	8863050571	373509465.1	16781009.7	21961882.68	1138004778	2579965584	4241668708	442181447.1	1646876214	937807352.6	1771941352	6452330314	5308342.509	182015749	22802340.66	1314928263	48758735.63	1182653342	2760787745	2411119370	815826100.5
Com_38_pos	1-{4-[2-(7-methoxy-2H-1,3-benzodioxol-5-yl)ethyl]phenoxy}-3-methylbutane-2,3-diol	C21 H26 O6	356.16301	6.489	357.17041	Invalid mass	No results	No results	824888582.1	834232791.8	852792735.9	893249861.7	883623185.4	30993108.03	357474807.4	48116704.38	8924976.059	86014588.89	84305189.5	412258244.4	321223837.8	106288462.6	85728624.62	99166646.66	15404127.99	2926969306	1581546398	72033828.07	935797349.6	280629456.5	215029017.5	190856305.1	3650797.285	85653634.33	49476355.85	35482754.68	7130513.788	579290043.1	1252102730	108505354.4	381101054	883630282.1	9007258.558	206323392.9	855881286	8287414.319	1015864511	2388653445	8703355733
Com_39_pos			446.1021	5.614	447.10925	No results	No results	No results	6376871789	6490357516	5892029264	5860534545	5653389559	5376436547	5902827108	5542587384	5406279979	4792899038	6005239471	5401185194	5821837058	3823179083	8446777271	8480534822	5956165817	5584069259	5055951163	4025369321	4502601443	5433587606	5237762298	5690987497	8173864350	7947064287	6846641348	4618663532	5943929474	7336873965	5604447260	7348666227	4214824238	4845369676	6811434272	4999579019	5619240027	5367238497	4796075826	6262895536	5795661128
Com_40_pos	beta-Caryophyllene	C15 H24	204.18808	8.214	205.19534	No results	No results	Full match	1242581123	1321577852	1351992179	1337226886	1366292050	157540799.8	1202122028	86363750.23	326778745.2	253096707.6	162777552.4	265312171.8	420086981.7	150961263.6	171853546	134371885	84759110.03	2814473673	4531071706	906122394.3	339679692.4	1216310877	221315739.8	239046011.4	12646353.51	668453022.9	44526190.07	592152075.8	34034567.7	501222685.9	1056435013	780195367.1	730959652.5	1283966507	65487363.12	574118857.2	5275758152	23575675.81	286342757.9	3610820564	8287080676
Com_41_pos	1-Naphthol	C10 H8 O	144.0577	5.394	145.06493	No results	Full match	No results	2168849497	2329452120	2555992645	2525095192	2450786453	2820977433	783949939.4	393244368.6	1071902410	1047520680	1090499927	1525137815	2816904886	1748922883	246466489.3	1554902564	1460896442	2722482411	890559344.6	403119106.5	1439613576	6552091728	2443941320	1120438263	436183498.2	735753142.6	1418235237	2258090073	1770263031	2244314729	1128730767	8274336015	672759884.4	618621192.2	5541492189	5565746472	3476408079	4760359307	2725887523	1419636730	4362479155
Com_42_pos		C41 H59 N4 Na O8	758.42213	8.079	759.42957	No results	No results	No results	2754206734	3760466111	4091207996	3743008924	3791896418	6114588561	7144152177	3112743707	4038099396	5892456637	1476541184	2470427101	3019666912	1971490173	2038608174	3928715310	7622826941	3033499325	789694554.2	1864783422	471864038.6	3183567852	1908119009	3563808974	4778163952	3943439337	5253211462	8125813001	4586043325	2066704903	3477464287	6414462812	3104825636	2466240168	2758083838	6721154379	2236852547	4749187829	4846220584	4384116878	3535054927
Com_43_pos			370.69795	8.078	759.42999	No results	No results	No results	2737055262	3739232482	4071494136	3725222980	3770303557	6089543507	7111753281	3103577714	4023948530	5874539366	1471447992	2460079253	3006586291	1960669072	2034653362	3915006909	7589538776	3017114649	785390434.1	1855449103	471393980.7	3169765072	1900094293	3537495491	4762136778	3930386663	5231458635	8086517258	4559756453	2053885878	3467610769	6380376149	3086768656	2456125475	2744306089	6697081472	2215258253	4716726235	4812998003	4359407690	3517195684
Com_44_pos	Stearoyl Ethanolamide	C20 H41 N O2	309.3034	10.523	310.3107	Invalid mass	No results	No results	2284245254	1993493102	2213577134	2093706670	2168953206	642970318	736654867.8	3151772819	1367396474	2208121314	908263511.1	2366505820	998432792.2	526389700.9	3289400631	1922070069	1192828361	3297764468	5076933785	1361129438	635453701.4	791559167.1	564080366.8	4230583341	8063923902	4370402602	2137084370	2796777033	2240829019	1803153610	1085496132	1163043034	2161898651	720583464.7	1419089331	508526294.4	2808837329	489370244.9	424580459	1052725718	2592052595
Com_45_pos	(2E)-3-(2-{[(2S,3R,4S,5S,6R)-3,4,5-trihydroxy-6-(hydroxymethyl)oxan-2-yl]oxy}phenyl)prop-2-enoic acid	C15 H18 O8	308.08991	5.344	309.09747	Invalid mass	No results	No results	2284313066	2109680889	1871428457	1751121543	1639856135	1140975768	2786890420	1296683510	1110001491	1382548000	3126369919	2403037111	1025435889	1411147829	1978246306	1070899073	1839902687	3637464624	2636640042	856067222.3	2251100437	1040407025	896824575	1010358560	922301772.2	2520398046	1481990387	2156322523	1451722301	1294402511	5216083884	2767316641	4559841754	8042423349	1686490556	1926372877	693271619.8	1223003000	1911131092	3338740714	3374151174
Com_46_pos	[2-(hydroxymethyl)-5,5,8a-trimethyl-1,4,4a,5,6,7,8,8a-octahydronaphthalen-1-yl]methanol	C15 H26 O2	220.18296	7.45	221.19032	Invalid mass	No match	No results	1439329848	1473653788	1572098587	1572966153	1808127532	653800169	1024596703	460564515.3	213681045	1142310075	489369589	1528801136	1332647156	541559950.2	802497477.5	495638992	313729602.5	3382666479	4572625197	1827049325	606243640.6	2498452209	1328641569	382411601.7	69542545.51	1107302918	88619667.85	856248413.7	85151715.13	1457757435	1421832918	1268093115	995035253.1	3031893432	137825230.6	1993714613	3031330610	25486237.88	1363442532	5521372124	7930850161
Com_47_pos	Curcumol	C15 H24 O2	236.17813	7.002	237.18484	No results	No results	Full match	1043415720	1112596085	1110198034	1075052443	1142787066	333993669.8	528175010.9	349484252.1	198293885.5	355952767.7	163568689.3	894330181.6	499545220.3	322428062.6	256412114.8	129440490.2	180409955.7	3115444319	1711482825	1033306561	166713802.2	746547599.1	781917272.5	130564390.1	70950762.26	234808689.7	76905793.2	156067955.9	104526582.4	364879896.3	455048121.4	305008958.1	405321225.3	998462669.1	128539730.5	1076112729	7679336413	43496113.04	816896520.1	993670639	4272098070
Com_48_pos	2-(3,4-dihydroxyphenyl)-5,7-dihydroxy-3-{[(2S,3R,4S,5S)-3,4,5-trihydroxyoxan-2-yl]oxy}-4H-chromen-4-one	C20 H18 O11	434.08552	5.576	435.09308	Full match	Partial match	Full match	5047757722	4973322196	4849843792	4851521007	5079963154	6579185248	5234494222	5174216721	4347347999	6081867233	5040154743	5205533475	4805862587	4844610226	5847824432	4049573978	5275150614	4395188297	3629507756	2899933541	3247823061	4550396311	4897988033	5257161491	4697542361	5020897615	4508263389	5132804428	4505524453	5392642801	4067136816	3625025106	5781087431	7619577440	6014494495	6334462882	4678004392	5324036081	5170891727	4578223568	5724054381
Com_49_pos	1-[4-(2,4-dichlorophenoxy)phenyl]-3,3-di(methylthio)prop-2-en-1-one	C17 H14 Cl2 O2 S2	318.03797	5.445	319.04523	Invalid mass	No match	No match	2796376314	2868263986	2958960946	2928438113	2878562658	3030568561	2628946427	1161245545	1930323566	878079973.2	1225802731	4560918765	2695145516	5241290828	2339940704	3348054406	2961849224	749628941.1	1041311027	908881787.6	38378275.37	5445738311	3181875176	5756692520	1118968061	1640248634	1277956807	3716888148	1041159028	756013515.9	720024344.1	2363491768	7178033058	4943066935	4054969053	3812948783	1845263954	5953512695	3699561095	2536046298	1851890665
Com_50_pos			440.11314	5.347	441.12006	No results	No results	No results	6113183.61	6108354.157	6085382.842	5253753.345	5384838.753	4951016.773	6585635.064	2964824.024	3593387.078	3704433.505	5575005	3909973.45	4417655.27	5844190.985	2124154.179	4879865	4158309.475	4887944.073	2667855.23	1842324.688	2548236.189	7128711084	6953873.413	5366194.426	1911311.446	4161513.822	3915470.774	3607011.463	3148631.201	4214137.465	4214672.795	12620284.3	11103524.44	7296655.315	10561106.46	6643593.567	6562340.261	15876668.39	7666865.839	4185573.276	8299002.992
Com_51_pos			212.07015	5.421	463.10345	No results	No results	No results	1700977.469	1365313.178	1816158.695	1650957.739	1266057.328	1160336.394	6392567.083	974157.6102	646210.0088	698080.8442	1631376.133	1384468.104	732508.3163	652715.6877	610846.1972	1578379.267	655170.0894	2532083.558	2106642.39	1297949.577	895071.4695	7124026432	1848974463	636894.3547	508075.2151	926310.4401	1000082.944	815767.0813	1290677.702	1989060.492	3559991.376	2719890.96	7359418.497	5233319.914	1885727.346	1713380.517	3134446.75	7879795.571	702814.5339	1336495.85	3844968.776
Com_52_pos		C37 H40 N6 Na2 O4	678.29079	5.629	679.29749	No results	No results	No results	1366983495	1262680045	1174010760	1109912123	1101167133	496466285.5	595125467.8	177199690.8	650929979.1	855758219.7	1315279590	1230402321	702386330.5	3061571758	431627430.1	834742193	683467592.2	1840643445	1572130954	732089082.9	7097186422	976314235.8	614777982.4	275149139.7	812848570.6	1015828321	1693689598	476550109.3	642876766.8	1326134109	1376840882	642530395.6	813867386.2	736353444.4	1474474116	588801940.3	825125451.3	465567094	808919394.2	1456882198	754169392.5
Com_53_pos		C17 H27 N3 Na O2 P	359.17372	6.142	360.181	No results	No results	No results	1718951427	1723474090	1757731407	1603249751	1560099781	48987945.78	568367302	398684945.1	41411559.65	29036218.66	82106101.14	123241319.4	408108551.7	74882473.9	72812327.8	51513874.87	59259675.08	4678974716	3748884039	73043855.26	190575455.3	357619296.6	1980437368	311323377	2526435.47	307479523.1	30955280.65	80436484.17	16296598.95	623988377.1	1126718167	243087389.7	494650354.1	424111314.3	60885736.26	634134872.3	7067406777	21586077.23	442352489.4	2156159306	5672151883
Com_54_pos	3-(3,4-dihydroxyphenyl)propanoic acid	C9 H10 O4	164.04766	5.81	165.0551	Invalid mass	No match	No match	3345850111	3459159166	3043571664	3036131107	3209291455	2575085739	3318796336	1569189537	2049082446	2039333554	2921965760	4019598720	3630927480	5819104994	696670228	2763142735	1848008726	1598927018	1711064431	2212078916	3875338409	4846721043	3280867432	4674724584	1958309679	2234593662	3031304626	1954370569	3294351257	2347167136	2563756086	5095586587	2578817776	3987824787	3051582969	3919799656	4691122810	5703351331	6977404770	1780063663	3347532413
Com_55_pos			462.09601	5.709	445.09253	No results	No results	No results	157086139.4	24180665.55	131325557.7	153457304.6	168191834.3	161695458.3	143029563.5	6970541690	23290340.35	173286910.1	160896474.4	120629116.1	131056331.2	86498983.7	142328250.7	121492118.6	135095078.5	150585648.9	113917587.9	104207320.5	94250930.41	123547421.9	114975236.6	112682935	130379738.7	170563555.6	16183962.1	149135130.3	120277116.8	125361702.3	77738770.17	141556743.4	74175384.07	210283622.2	154462813.2	202624163	112054184	146959137.6	214662192.5	92749769.75	256755289.7
Com_56_pos	Coumarin	C9 H6 O2	146.03708	5.819	147.04442	No results	Full match	Full match	3239058482	3348659129	2961160080	2960811893	3135084695	2486032718	3215861665	1531438342	1996300373	1990257314	2837959591	3894231240	3531446379	5612866038	667013934.6	2682986009	1799475137	1551063861	1622129215	2144141888	3810526508	4697844152	3188950090	4550076533	1899997946	2160067433	2939382124	1893620845	3179846458	2233640894	2477953451	4929451206	2506969975	3849064198	2935895549	3822999453	4570994137	5530831227	6725041885	1717588033	3249947584
Com_57_pos	13-hydroxy-2,6,6,10,11-pentamethyl-14-(4,5,6-trihydroxy-6-methylheptan-2-yl)tetracyclo[8.7.0.0???,????��.0??a??a,??a??????]heptadec-14-en-5-one	C30 H50 O5	472.35612	8.169	473.36337	Invalid mass	No match	No match	3381025752	3261451904	3314962870	2975711924	3065127561	1136303909	1365957024	2549926004	2465907768	2604216456	906827439.3	2832182755	2540249228	1930487786	1846872577	2310661111	2181756351	3559008422	6555429149	4713774522	3713193767	2744877104	1969839330	710423222.6	1086630075	3442273464	3387126575	1392469373	1309167005	4532061543	3698125207	1462983970	4284619877	3353878450	1388970640	1619626169	4220037642	1080707814	2650966202	2770163922	6176050774
Com_58_pos		C15 H22	202.17258	7.444	203.17986	No results	No results	No results	1138974029	1163867564	1246603457	1264484507	1489393947	518740387.5	808567008.7	363378095.6	177835532.8	900974027.6	391662559.3	1224330716	1025408546	431807954	641779929.8	402456662.4	249199107.1	2653207990	3643744292	1486418458	487093826.8	1991580478	1075393006	300234568.1	54127106.69	849142163	59979449.83	672022096.3	60899655.57	1130862093	1128456363	991083587.6	778841064.2	2365655643	112722812.6	1548337542	2356631521	15273626.11	1066855519	4277365379	6414680946
Com_59_pos		C15 H20	200.15646	6.7	201.16376	No results	No results	No results	1050641240	1048329945	1158658449	1159661204	1110535679	395245829.1	1250634526	66189433.1	55505093.06	445204641.1	219174488	448431837.8	621610980.4	215276241.8	436999404.4	126957866.5	91916044.04	2223820081	2772247204	1045657914	140552341.1	979522795.5	1041714367	354612884.4	15421760.25	668852390.9	39797197.28	327344144.9	42519881.59	743558380.2	484764748.2	611279210.6	419370363.5	1632730327	14989645.33	891346278.6	4141850230	10968159.27	203336475.4	3683996131	6227167153
Com_60_pos	Epicatechin	C15 H14 O6	290.07923	5.153	291.0864	No results	Full match	Full match	1557014638	1349109184	1124853681	1061245466	975681673.7	509742968.8	2015543966	1186173719	705158267.7	988713617.8	2092678371	1108054482	385394240.3	339514960.6	1759035158	939908969.9	1502049421	3524505665	2526291511	682045244.5	886007119	480423769.8	725754120.7	32111127.86	596136864.3	1568582499	826283296	1575408592	254288917.9	1064987247	4588258744	1653256700	4176793405	6129446770	1229884326	1361991994	3221829280	429476785.7	477572833	2919584260	2998258530
Com_61_pos		C26 H43 N2 O4 P	478.29394	6.527	479.30112	No results	No results	No results	2247527921	2149362790	2011637240	1965316700	1974579154	5798828969	2802749417	796967162.8	3975350855	265593483.3	3432605434	1220668558	318406376.4	2660624018	855796237.2	1202355134	2005879869	4775307104	1245000587	2688737249	1621924476	3379497957	6077583444	2061760809	1154383315	1943704400	1527799984	1377583315	2452093605	2667776985	161851282.6	4039356960	682685114.3	2005435938	2914069584	1077864551	129298299.3	1777748204	3197295947	2318432368	1579886311
Com_62_pos	(1r,3R,4s,5S)-4-{[(2E)-3-(3,4-dihydroxyphenyl)prop-2-enoyl]oxy}-1,3,5-trihydroxycyclohexane-1-carboxylic acid	C16 H18 O9	354.0954	5.069	355.10251	Full match	Full match	Full match	1949104530	1895938486	1905940029	1927974278	1882426812	1284230001	3861054875	3026226629	840957398.9	1940023164	875664762.6	1740356638	1638586679	1717480429	2456026788	1983598495	1947913156	823824429.6	440899770.5	977067768.2	935465719.8	1165863569	1580556045	5939042510	2158483393	1104279816	952699883.2	2545817638	1398868692	1037998282	582304756.5	2279552388	3566180300	3014293154	3121333395	1438933164	974333638	1906475149	1941266488	2593268689	1225542923
Com_63_pos		C15 H26 O2	238.19374	7.452	239.20102	No results	No results	No results	1377348410	1865092662	2046765155	1443270040	2537178196	784395742.6	1224680823	634437888.5	332414009.3	1469958862	799553251.3	1977759453	1956139769	690879588.7	1126760653	700261567.1	490495589.2	3345323874	4162785121	2340966205	793452035.8	3349186138	1006165122	574883587.6	135880569.1	1752463215	160472281.1	1167459082	173293157.1	2119587776	2147052567	1695536018	1354552419	4205047060	164310670.6	2986309915	3315529825	56804585.2	1787944538	4898721603	5846193584
Com_64_pos		C32 H54 N4 O6	590.40393	10.151	591.41119	No results	No results	No results	2425702308	2055187913	1940038285	1923173359	2112150893	258359788.8	1574896086	68979967.17	1411654792	3073848084	411150838.2	1564186013	1610561971	3031246731	2197119996	4909964995	411562575.7	672939155.2	272143015.3	111724964.4	416979965.9	886888691.8	290678119	707162645.5	5082414152	2291829687	1050388815	5814586146	3086622230	587652062.7	155731236.1	2486898308	1288019232	608077116.5	2587168265	525679150.8	1327168463	573683553.1	1888609916	2304356324	2323883486
Com_65_pos		C27 H16 N4 O3	444.12172	6.961	445.12869	No results	No results	No results	2398034257	1982613732	1967871991	1879147344	1639687087	3025245588	2730453784	5362736451	1975629925	5805395582	1871231372	1847748896	1476467961	1895222157	2626660101	2407154032	5319646172	1673674903	1615552289	2841584720	1556322424	1795149565	2683400809	2845597007	3003130557	1533397746	4028555432	2253748931	1548526603	2853317415	3028169637	1162917423	1934307854	1915467562	1698113465	3522670004	495887866.9	1488694033	1148938953	3955774976	1986233453
Com_66_pos	Ursolic Acid	C30 H48 O3	456.36133	9.589	439.35794	No results	No results	Full match	1439728936	1277367378	1272859974	1280431406	1236381899	359598228.5	492450701.3	421906692.1	775681819.3	492811520.2	231568150.5	473782656.1	410751985.3	402084237	531135405.4	476584958.3	387819699.6	5679513424	4141116502	2671715982	654884917.8	450110853.1	882980328.1	130355959.2	290392208.2	661106144	586628024.3	404018447.3	260847043.4	2280773157	390544440.4	378690443.6	2066587120	604175671.7	213315228.5	179388489.5	4274097723	346669445.5	868124498.2	550032997.2	4000079704
Com_67_pos	benzyl 4-{[(1,3-benzodioxol-5-ylmethyl)amino]carbonyl}tetrahydro-1(2H)-pyridinecarboxylate	C22 H24 N2 O5	434.11941	5.848	435.12634	Invalid mass	No results	No match	2540361839	2562276697	2551884571	2529960606	2772682065	81169875.21	2486384349	2753446471	4329202989	3642196104	3431917089	2435314967	1927007430	85777942.24	2877042138	2182243483	3905243829	4051930285	427741007.3	753749125.6	2251653532	1033817249	5476482724	1771379730	2644401314	3189926852	164815245.6	3215972209	1328339863	2294953784	1569945963	5228800008	3036319957	1820702067	1405219721	1172960995	2047691855	5645393110	2315546297	2282875314	2306315724
Com_68_pos	4-Methoxycinnamic acid	C10 H10 O3	160.05263	5.376	161.05992	No results	Invalid mass	No match	2629384635	2830946457	2894686194	2976194901	3124094036	3268639718	1797694783	837853749.7	2372638362	3326673344	1568840122	2040664599	3183179281	2841787763	575019572.5	2485699091	2110017018	3057030211	2231068493	1255737940	2191977047	3896365586	3677957777	4012583266	1048370539	1160346273	2181685627	1989428450	3253063267	2925149836	1336615632	3720816760	2034705143	1202448682	5621707365	3583974950	3414567542	5168694182	4724451383	2491478945	4855647250
Com_69_pos		C9 H26 N10 Na2 P2 S2	446.10491	5.612	447.11218	No results	No results	No results	1183874040	1196145528	1081185307	1091364405	1056876009	992611918.5	1095749296	1009815775	993162122.1	881429775.4	1343583752	993521527.1	1095183764	676304844.1	1566655000	1552772207	1107368740	896613379	1005244223	737444923.3	813874148.2	998114801.6	952939139.3	1040592200	1502961519	1470567866	1282539167	853725783.5	1081463183	1361897796	5604447260	1339196228	926454462	884964958.6	1228864075	915314930.9	1231701590	980632693.2	855311603.9	1134748308	1048976623
Com_70_pos	6-Methylquinoline	C10 H9 N	143.07376	5.158	144.0809	No results	Full match	No results	423675553.5	432068757.7	418761458.4	427574522.5	443847435	81212851.29	221536328.7	187768823.6	62262757.43	68620142.49	94773927.19	198602033.6	99093570.3	824459181.2	106103787.1	116951591.6	47661636.13	353887350	415684052.5	86836691.61	5592018484	167975628.8	66396613.3	247924909.5	76840669.85	88288686.41	53979890.35	53180845.11	90452158.97	65653024.35	458888386	76828890.55	238049220.6	86169361.96	285080593.6	166006838.3	333499429	38585336.14	274942235.7	272805594.8	228451177.2
Com_71_pos	3,5,7-trihydroxy-2-(3-hydroxy-4-{[(2S,3R,4S,5S,6R)-3,4,5-trihydroxy-6-(hydroxymethyl)oxan-2-yl]oxy}phenyl)-4H-chromen-4-one	C21 H20 O12	464.0958	6.114	465.10281	Full match	Partial match	Full match	3083219299	2891214238	2623029470	2485352113	2589075669	2710288125	1938959730	1562133112	2202980121	1745517524	3352183432	3123211480	2807350869	775266133.3	3114815746	5567132100	2021236733	3719277741	3285762712	3974211587	2219111695	2484019802	3998830142	1746800573	2701393584	3591360997	2702189704	1540851639	1863917775	3947544822	2457340699	2874853223	1300804250	2349917318	563867139.3	3222249679	3423318504	2997857725	3045383351	1626610344	2792846149
Com_72_pos	4-Methoxycinnamic acid	C10 H10 O3	177.07927	5.376	178.08612	No results	Invalid mass	No results	2632600042	2838576208	2903966393	2990716213	3138613744	3270953726	1824503719	838437670.2	2370630197	3331676550	1618917901	2083534733	3187802619	2862206152	589737876.9	2506523274	2155508482	3057646453	2220495476	1252616626	2216701040	3884014669	3667396991	4024168066	1068353115	1177306493	2190976250	2022238456	3231257183	3009963583	1348670855	3641852607	2039457844	1246714606	5528593359	3567653655	3400490848	5093548728	4657052456	2499474013	4817094782
Com_73_pos	[2-(hydroxymethyl)-5,5,8a-trimethyl-1,4,4a,5,6,7,8,8a-octahydronaphthalen-1-yl]methanol	C15 H26 O2	220.18309	7.324	221.19017	Invalid mass	No match	No results	1353164139	1426640935	1407619859	1357172609	1205962030	580300372.7	976842095.4	429061414.3	212835997.7	738769286.4	281616428	1165504203	859387738.8	519986653.4	549279471.4	320020079	180349596.7	3373744667	2969591284	1184933678	386299810.5	1282666803	862842913.5	246323456.7	50086913.31	683736841.2	61804372.32	489649812.6	62253860.35	865170792.2	755099463.1	792131872.6	505426095.1	1627463996	93499211.61	1327837107	4807642966	30669857.25	653463697.5	3055011241	5445270751
Com_74_pos	(4aS,6aS,6bR,10R,11R,12aR)-10,11-dihydroxy-2,2,6a,6b,9,9,12a-heptamethyl-1,2,3,4,4a,5,6,6a,6b,7,8,8a,9,10,11,12,12a,12b,13,14b-icosahydropicene-4a-carboxylic acid	C30 H48 O4	454.34543	8.155	455.35269	Invalid mass	No match	No match	2543612922	2496997467	2526524144	2302111970	2393556072	904223466	1901535603	1666829272	1653611365	1863928435	530051145.9	1899695872	1912546655	1398054211	1196322991	1759066983	1251650501	3157338313	5375477630	3192689956	2357116547	2357901519	1430899384	518151849.6	672097921.2	2355589604	2692809140	884126082.3	943627448.9	3421283249	2569953790	1165849361	3510854387	2543383259	1128112074	1303551015	3530533815	752681534.8	2085026451	2139031135	5136400385
Com_75_pos	3-(3,4-dihydroxyphenyl)propanoic acid	C9 H10 O4	164.04771	5.276	165.05516	Invalid mass	Unused	No match	2603982615	2524624343	2559859382	2576897196	2705277022	1640450000	3729821840	1423410346	1416142266	1208399203	2678939993	2998821463	1757401018	4957827711	1324257497	2367566245	1467021357	533397122.3	670739990.9	615427916.9	3979294118	2658016041	1028001164	5355413230	2355194996	3242498768	2915950603	3315226779	3687599741	1905279566	2065844654	3985241040	2412468938	4575384918	2917206415	2211264975	2811596700	2632389113	2810566911	2740493988	1365885676
Com_76_pos	Choline	C5 H13 N O	103.09977	1.298	104.10692	No results	Full match	No results	3812578555	3511743326	3502629659	3679157012	3570637595	4642478001	5252212867	3925703405	4004909614	3696816213	2878641692	3064900898	3088131773	4024821959	4028284627	4005090786	4843622003	4181707832	3010725684	2242622447	3100814437	2294435373	4206794721	4610997496	2777316849	3858263830	3510809770	3682032085	3521305661	3108745095	3381915902	3492092516	3228960354	2911422212	3988729226	3283450228	3217780549	3216933165	3572386495	2633230622	2978159649
Com_77_pos		C45 H74 O12	806.51819	9.058	807.52631	No results	No results	No results	1461001035	2404962884	2238678590	2117914958	1864156788	4667758151	2474337443	3075735893	3380300466	3435537064	1097106301	1241326950	3671426489	2021484914	1538466333	5246571873	5155476005	2005307160	1570949668	1405870780	314367661.2	1607515306	542752358.6	701272824.6	1699423613	1452334277	3988486121	3959788162	1485089574	2484781195	2915099782	2740617760	1755924081	493515694.1	602116578.8	2643961480	1216019908	2015674732	1011646925	2920028897	1112304753
Com_78_pos	Coumarin	C9 H6 O2	146.03708	5.242	147.0442	No results	Full match	Full match	2467850774	2388276884	1310676062	1255961876	2597044121	824442486.1	3117652142	1356621474	667531866.5	1180954371	2425518937	524113781.8	1621143378	4891802236	847398831.8	1497770159	942319794	499132652.3	598624988.6	340215126.3	357795459.8	481278022.4	562436327.4	5138461081	2166175827	2828068827	2748747083	3196260065	512096254.1	1790652080	1805460990	3801511917	2305887902	2365956666	2819496710	2117727251	2701143623	1214493396	1559275112	1280571580	1103272503
Com_79_pos		C45 H73 Na O12	828.50033	9.059	829.50726	No results	No results	No results	281744906.3	2498485723	2069324055	1972097360	1921220472	4697905514	2195189584	2838329082	3089438096	3152845812	1017950919	1113751824	3361406151	1869173287	1584596622	4779787658	5112436345	1851739400	1447763473	1316968980	296361587	1488213854	511997867.7	654158369.6	1519304965	1359398354	3651101141	3969888103	1347882614	2292977329	2708831360	2508144700	1634294170	465215507.2	567229248.3	2463277496	1136084559	1887017685	913493244.2	2703785332	1009469625
Com_80_pos		C34 H56 N2 Na2 O5	618.39897	10.095	619.40485	No results	No results	No results	841093650	759829841.5	647787782.5	737527713.4	507090589	16504001.79	305508884	11406340.15	102438262.9	368791351.7	333796887.5	142758852.8	241695248.8	286076894.2	1447171838	361188229.4	356514712.9	100457633.1	10436504	3442263.974	100976813.4	30235721.03	29023927.54	20383774.9	2987936683	1394679729	75981766.63	5085356658	588386009.4	23312544.21	11639887.84	1363123702	737318682.6	8011571.099	3185825475	8061501.052	76658498.13	110703084.5	86451736.13	675383464.9	171148903.7
Com_81_pos		C12 H16 N2 Na O5 P	322.0687	5.326	323.0762	No results	No results	No results	77996667.98	76675885.23	78307981.66	75378928.9	81496495.58	49861452.04	121940274.7	82243919.62	2009500032	1546827667	57865785	1191590414	106972254.6	2293870471	63104184.2	74810681.68	3728644765	1180101907	1508190634	112272365	3252687442	2092537837	142593910.4	93974815.12	62501977.38	64851254.55	1405407362	79190220.11	116892697.5	1356876262	68929688.55	3860441868	1677656553	1476269548	57932273.7	3423979283	51161914.35	101200708.7	5025043619	67532984.03	173149461
Com_82_pos	Taxifolin	C15 H12 O7	304.05788	5.509	305.06546	No results	Full match	Full match	2082656907	2172645220	2221197901	2401709701	2397975897	971378819.5	4162112547	2183279528	1988560486	1518199764	2273863609	1172779517	3601602834	2266753481	1239298527	1700493270	3705042496	1167420413	1485102964	3050804786	3221518533	2069894982	3447939128	3449580704	1908400269	1545758270	1387545369	3354534585	4858690529	1333024965	1473391541	3837454759	1629672906	1418343311	2104906900	3402953771	1035953559	3176282474	5004822666	1629435591	4150537046
Com_83_pos		C11 H19 N O8	293.11113	1.492	294.1185	No results	No results	No results	409406830.8	298561062.6	271177366.4	218198339	198062207	275079387.6	144455680.4	531073749.3	14696739.98	28694506.16	17941156.83	49386221.18	12014802.33	1217144105	141885536	263173508.5	34624718.52	1184308143	9645507.357	12370346.77	34021376.52	500162285.4	732592800.1	15202473.39	12399313.61	8969574.078	47965699.22	16597598.97	4948660379	12467953.98	247344910.9	15921601.65	84872893.46	15071147.31	13260155.72	12966927.49	27613978.8	151232812.7	884869157.9	302800648.8	21003378.58
Com_84_pos		C42 H77 N2 Na2 O10 P	846.51084	9.074	847.51685	No results	No results	No results	1555874565	2295737660	2108186397	2036268101	1780737814	4197291703	2232357240	2872016189	3086719896	3149717984	1020459236	1174664851	3409464192	1866401941	1478780057	4888973796	4612708253	1851155908	1447356315	1364630460	296428043.1	1487762464	534343686.3	723741814.6	1563940554	1463069763	3761595779	3631178647	1491860347	2290722994	2799571716	2576655319	1634410777	504782987.9	631431895.5	2462210484	1214069574	1952941015	968143158.6	2755490448	1042139704
Com_85_pos	Coumarin	C9 H6 O2	146.03709	5.348	147.04425	No results	Full match	Full match	346608993	1149683949	1139242774	1211311776	1273278197	795683940.1	487573101.4	633243438	718092301.6	710358872.6	2424952351	2346331765	1292734778	4872717544	394997626.3	742848186.8	499327117.6	498203776.9	591655426	233692659.4	3303244428	2079508680	436406137.7	2571041435	1244827600	2828069243	2738594970	1150344334	2937053322	739550181.1	1799109329	1905157369	963793968.7	1988331655	1201930077	2123060996	2701505137	1367581782	1072728031	1362809381	230121897.4
Com_86_pos	Stearamide	C18 H37 N O	283.2878	10.342	284.29501	No results	Full match	No results	1173656635	1037428085	1182739172	1048838830	1125812939	327310372.3	342324460.1	2107743539	535105959.5	887310018.9	801905396.2	1830263486	427440647.4	296366020.3	1379095742	593847897.7	534562875.6	1351843665	1931889248	497174890.2	289387231.5	353180242.1	254809062	3233270806	4785497695	3297194707	757121054.7	979702871.7	1423684692	986481549.4	289486906.2	333557061.6	708763881.8	315529575.2	394268839.5	185764873.7	988354018.8	126707178.4	98638446.56	337783387.6	1306621300
Com_87_pos	TKK	C16 H33 N5 O5	375.25293	6.354	376.26041	Invalid mass	No results	No results	364450808.7	466316012.8	445390813.6	444432212.6	395160976.4	2085373559	2173119081	1968486071	4215318690	2013867759	2424480475	1949169207	1909413517	1646432592	2333197148	2204230326	2283188855	2249996981	1826082772	2635764599	1750076251	1371697170	2322888381	1442975476	2442363483	3005638000	3867289770	1788957666	1886676659	2331660159	4783199778	2394272561	3385969671	1633389956	2468489504	1971538850	2238206886	1817091619	1538158233	3612062356	3674195552
Com_88_pos			405.73666	9.056	829.50714	No results	No results	No results	1551321386	1966121818	2066428250	1968626013	1516440381	3697539962	2190412747	2834921579	3085168608	3148713667	1016203827	1112456042	3357526763	1865613723	1251546904	4769817368	4017512590	1849872211	1446154385	1315720609	295993821.3	1486969308	511635663.5	653402496.3	1517651880	1358375128	3647089007	3124594416	1345278775	2289871041	2705453850	2503129956	1633581692	464849065	566675922.1	2461493201	1133977173	1884133828	911660999.8	2700314101	1008093922
Com_89_pos		C33 H53 N2 O3 P	556.37722	8.077	557.38464	No results	No results	No results	1926386551	1748875954	1842457534	1796157445	1689054486	3039813399	3499895596	1291053599	1696047452	2856868948	787942948.9	1057188815	1366270205	745057091.2	870800102.4	1739461932	4308498802	1557431409	568541557	774049855.3	167658913.9	1511073902	748415119.6	1513626912	2174366731	1538766434	2473078393	4733162978	2440686634	961899955.4	1510651262	3591834684	1591143944	931201038.4	1404114561	3494327907	1504090809	2566103001	2410272933	2926075593	1554146310
Com_90_pos	2-Methoxybenzaldehyde	C8 H8 O2	136.05263	1.672	137.05991	Full match	Partial match	Full match	1339453766	1458193856	1740770085	2132827998	2036033722	2665900432	761783232.1	597067391.5	1803632337	1686924839	555750459.9	25500480.77	2108992829	4067798529	183457572.3	1842685251	2660588655	847117997.3	969754169.3	387888969.3	4720358828	1008009921	151815395.7	384344452.6	1761643426	1024401081	1912311220	1025019841	1184872347	201326898.9	2276174404	3589008740	20070507.98	133244428.4	93434332.06	2053328701	833673849.1	2541550490	1397085059	751717428.1	1234529763
Com_91_pos	(��)13-HpODE	C18 H32 O4	294.22007	7.512	295.22705	Invalid mass	No match	No match	1530167324	1757552186	1880359425	1948634089	2030116399	3628208528	2206743116	3885733508	2216476707	2448203175	971078344.3	1194713018	1666936323	4676100764	1061236842	3442611064	3796300249	2516222555	2161429984	679019487.9	1864518223	830274048	998286192.7	1291609075	1260185336	1433857869	2114393171	2308003306	1254317778	1175419685	1336952449	1040162153	2164797238	362858718.8	1234868814	1268546347	1537670757	477420525.7	1047752082	1242535020	1135171666
Com_92_pos		C45 H74 N2 Na O P3	774.49132	10.032	775.4986	No results	No results	No results	1401484377	427755623.8	786344700.1	577582665.9	921551725.3	301042892.4	402198993.7	6362974.478	152978625.7	1372104378	564848181.3	515454734.3	460945931.1	4606702646	532239174.1	993518929.7	307192093.5	28861668.2	855689.1258	242367.4461	14417351.59	108524779.1	22923380.41	218627178.7	353827615.5	1062957099	150870335.3	1314140542	835036042.4	1261133452	181744818.3	703798486.8	65475085.32	166938551.2	2097449615	418867734.7	218232186.9	625560565.3	128705961.3	795423727	131405939.6
Com_93_pos	(2E)-3-(2-{[(2S,3R,4S,5S,6R)-3,4,5-trihydroxy-6-(hydroxymethyl)oxan-2-yl]oxy}phenyl)prop-2-enoic acid	C15 H18 O8	308.08991	5.806	309.09741	Invalid mass	No results	No results	2378422805	2360800017	2358036271	2340591408	2102357290	1875550960	2087878723	994075504.4	1225286785	1404455285	2172716913	2753682869	2773705353	3924901981	732517905.2	1851556535	1064783749	1011467632	1450938324	1242059665	2175339811	2866794192	2355201024	3309167355	1332290200	1153717743	2070771574	1421452102	2510303916	1355015516	1880678074	3271970467	1762742147	2471226967	2006577850	2511020186	2821016374	3471528135	4512831109	1275729020	2115250475
Com_94_pos		C20 H23 N5 O6	429.16446	5.847	430.17151	No results	No results	No results	1903202949	1829050938	1824924019	1685511474	1649588828	69540281.21	1859369102	1874655782	3243900751	2789721502	2597509303	1801720111	1384646327	55768674.52	1944185132	1576982936	2925241891	3209596572	1041701837	470371744	1633437050	623206336.8	4482106793	1164809733	1764020511	2272300786	111647277	2262708845	984013127.3	1790267192	1048669523	4023315554	2181203674	1120245912	822637809.5	734674096.9	1262412018	3780096875	1389520815	1264936816	1379526461
Com_95_pos		C10 H13 N4 Na O4	276.08453	1.546	277.09134	No results	No results	No results	393568264.4	281835213	248644299.1	173477700.2	195003864.5	267111322.1	131908600.8	532138535.5	41996432.08	27151018.2	37753733.17	46098925.39	13118149.93	1196282180	284899785.3	234344651.7	48922025.75	1092940341	19993822.85	12725989.02	18895423.93	457730750.5	652805754.7	47735280.92	13084457.87	15203135.05	65238090.37	14027546.89	4359003444	12053744.27	266256695.6	21384177.16	117816578.9	17080928.8	32263107.1	50771926.78	45441793.69	130062983	825338084.3	282293280.9	21104228.87
Com_96_pos		C39 H57 N8 Na O4	724.44054	9.486	725.44745	No results	No results	No results	2103162051	1762198164	1655356211	1826510842	1734519258	1555140475	596049526.1	1589001922	2341345462	4027284199	941817975.7	630273762.9	1985847884	681565368.6	1234024710	1992612727	2156134710	891210440.3	471473506.2	713641790.7	306472577.1	2076803275	2311899381	1436266497	2257396277	3428119686	4264245047	2216826168	4071111744	1082886622	3436053054	1604910861	1284991908	1349595095	1353690613	1312275174	1846556488	2808422450	1815158129	4348632270	1002326373
Com_97_pos	Nicotinamide N-oxide	C6 H6 N2 O2	138.04229	1.447	294.11862	No results	No results	Full match	380719097.7	240444214.7	238907805.1	165811600.5	162255006.2	233315548.5	118813480.1	485332036.3	2892910.808	13723543.59	4129203.262	4855505.255	2026760.005	1147897383	124334134	221028030.3	3296658.802	1060719613	1427353.52	2335963.179	6946100.46	416089159.5	639677788.8	2057738.615	1340209.547	1731294.957	28214574.58	2203032.765	4332441559	1797154.646	221001823.1	6971927.542	40611970.44	2987118.773	2324573.46	2300863.064	3076448.155	126319446.7	815624956	273938361.8	3585535.908
Com_98_pos		C19 H30 N5 Na O9	495.19559	1.452	496.20255	No results	No results	No results	1134148155	1069644960	1183171805	1167883294	1079765101	1905500486	342667385.7	265792484.7	1852635150	1089823596	495649244.4	5026586.018	3356449534	3631502703	110332579.8	1648178677	1518422608	647586945.7	1151935156	475663571.4	4268204471	561688637.2	66005243.65	153636897.5	1288712300	1019326294	2369492219	472256824.2	970775331	766656921.7	1709295631	3217825162	3193860.156	61728761.03	42286625.38	1027199814	543662570.3	1521599382	941034439.5	1458028171	774634756.2
Com_99_pos	3,5,7-trihydroxy-2-(3-hydroxy-4-{[(2S,3R,4S,5S,6R)-3,4,5-trihydroxy-6-(hydroxymethyl)oxan-2-yl]oxy}phenyl)-4H-chromen-4-one	C21 H20 O12	464.09623	5.877	465.10318	Full match	Partial match	Full match	2418421294	2553509923	2315536010	2274995038	2323533796	2238424565	1844463903	1482649434	1915601868	1866947144	3664949694	2466898656	2009498044	1234447115	3357123817	3760057689	2160857289	4265146830	3393035379	2006845296	1493467683	1719967428	2242336827	1331446468	2946584229	4007473913	1016609144	1541580017	1786466358	3778393575	2543550240	2438076546	1686283012	2842125073	2603748370	2329042422	3167872755	1942344691	2121295577	1665091056	2571734547
Com_100_pos		C36 H49 N4 Na O8	688.34427	7.103	689.35187	No results	No results	No results	2450883010	2137898060	2180970868	1974933806	2042294417	2478572630	3896011515	819987741.6	1661444731	2662179987	1326569096	1080909244	1315400777	481709471.4	842085478.2	749814064.1	3196313820	1788567204	348720691.8	584045220.5	161890355.4	1714342989	1909605670	3046068712	1966479883	1949610666	2101591690	3680275536	3199751754	625842924.1	665767221.1	3981338899	1951135441	2450953524	2390745721	4263978303	1877182352	3235252280	3572893072	2878709494	1798784716
Com_101_pos		C18 H16 N2 Na O4 P	378.07456	6.653	379.082	No results	No results	No results	860709093.7	936947717.5	852878490.2	888775220.5	789853501.5	1138897560	585195240.7	864822067.5	2345536274	302620571.4	843719290.3	1253161104	2931580631	1616104190	9423417.896	770502428.6	83343573.14	299297018.8	393278695.8	1481054521	449447985.5	1662378266	1383325628	4243738277	420689954.2	745723974.7	1030915429	455023615.7	1881409723	1037669385	412322903.3	1038073944	791791606.4	529228763.1	860596178	1048632312	282837757.3	2371535507	2158690195	22282263.34	219404160.8
Com_102_pos		C20 H21 Na O5	364.12898	6.142	365.13626	No results	No results	No results	832385852.9	850047613.2	781356773.5	811287691.9	810532868.6	22429943.86	238761240.2	173729765.6	23022868.9	15861895.12	37061783.79	62025451.06	222604283.6	41965145.47	36428461.51	22914653.33	27050328.83	2196717568	2012909604	131661673.6	120897761.5	203639005.9	970753587.2	143398647.2	660332.4468	132034808.7	17662693.56	36644384.28	7192732.096	286216841.1	427754487	117086475.5	216564300	218356478.8	28483665.34	311082666.9	4205479280	11773186.22	240199854.2	1240597338	3124801873
Com_103_pos	Bilobalide	C15 H18 O8	326.1004	5.805	327.10748	No results	No results	Full match	2268388723	2240809627	2312769978	2282927248	2042173097	1824435743	2086520067	971807601.1	1198575009	1465414398	2185908037	2664201210	2630420095	3760951540	747701789.8	1943002007	1062675539	924712474	1340711104	1147607017	2061586394	2580326843	2174193298	3224883275	1421551331	1159346012	1987527888	1797650107	2512205021	1279046925	1777775534	3123459052	1750566806	2393688952	1997530204	2427888620	2672520582	3172521989	4196022705	1274477802	1956003407
Com_104_pos		C29 H52 N6 O8	612.3858	10.15	613.39288	No results	No results	No results	1937178165	1672981428	1589246946	1568003294	1730563090	212671145.1	1255734901	56974311.35	1116668647	2402687142	335520071	1275697768	1320977013	2434784811	1740027101	3778890806	336212460.7	560088004.1	233840739.7	93648111.38	349598077	732356331.6	239044226.2	572856092	3669008533	1885641671	867259160.5	4149528980	2480897028	487877927.8	130154235.4	2005228163	1031315108	511221946.2	1882899433	440471864	1105578678	475661001.3	1549688574	1856477966	1973209034
Com_105_pos		C15 H22	202.17241	7.327	203.17967	No results	No results	No results	1039019018	1097128896	1088851609	1042966729	874631471.1	447899489.6	748437322.9	337873630	159372869.4	579519837.3	229490448.4	881879541.1	667022753	405883964.2	417285341.8	252464073.2	30166405.14	2549873839	2198167912	864208360.7	277499214.1	968367245.2	632074160	191488571.7	39533185.36	558711400	51411826.93	383619220.9	50568912.4	703412654.9	563372032.7	637042619.7	389210551.6	1271200515	69151730.33	1097306368	3675490169	24336605.53	520091063.6	2338028754	4122111271
Com_106_pos		C40 H66 N6 O9	774.4902	10.343	775.49652	No results	No results	No results	1805081816	1571268996	1535019493	1613816284	2020693148	506226588.5	2581627323	130181200.6	1769769723	2431654067	1917565201	2613655193	1353448647	3872560112	1343426610	3998383389	680740748.4	387005815.3	373046004.9	34833938.98	456713820.1	854444670.4	284403911.9	778456363.5	3433741799	1579909300	414777927	3054055957	1532382254	1161002817	292430815.4	2360619993	756498524.5	580813841.5	2845602355	700372338.8	377750281	1312834569	3280549755	2692255712	1498421709
Com_107_pos		C44 H79 O9 P3	844.49492	9.021	845.50134	No results	No results	No results	2586270097	2495154842	2002439802	1745303796	1757896957	3884325023	2284512548	921138462.3	3986092523	3290463588	1115415171	2231385083	3459179999	2234743911	2045004658	3187773820	3109784569	2187563542	3508650738	1192529607	635253855.4	2025422877	206477722.8	280438098.4	2186248374	517557255.7	2163423421	3026266046	1043600138	2698269205	1775316350	2531028503	2132228352	137015290.7	811543958.3	2576687317	1460681076	1496028821	1372063846	863883806.7	1205539844
Com_108_pos		C14 H17 N2 O3 P	292.09705	6.694	293.10416	No results	No results	No results	478994899.5	479000461.2	458425990.6	490540981.5	471852163.1	53933392.69	1543890904	231691183.5	54052852.1	604820305.6	382282738.2	639719417.1	102527970.2	289437908.8	274427300.5	1484461051	470427939.7	14015117.53	15340700.09	3731839.319	80259723.13	85891206.15	12134258.64	147095670	1351571775	123960154.8	16125579.31	3958699712	282605786.2	70892325.13	60717323.76	1155044606	572211041	42977583.7	1130560222	75262612.88	12989266.67	384659246.7	46271013.56	894320919.8	57294959.69
Com_109_pos			825.50913	9.057	826.51508	No results	No results	No results	2316708200	39456722.33	2061144704	2060104658	2252957897	1824564921	1310061499	316624638.2	339811734.8	3319851592	1282966817	1951435472	3544672567	210331785.7	1482591499	540689743	605548527.6	1626697949	1278870463	1262066586	34499555.97	1545942619	469806678.2	763556011.2	2277966038	120468657.1	3314563827	3936942179	2200694355	2351162909	248390254.2	2555469021	1663204772	450408316.5	562975711.6	2483199179	1204794817	1931432282	1552780784	2616443753	1306973179
Com_110_pos	Juglalin	C20 H18 O10	418.09049	5.984	419.0979	Full match	Partial match	Full match	1622196657	1723425848	1681786914	1569945040	1888388678	1059092633	2254976029	1656457728	1454464073	1599015151	1015360119	844246689.2	1585625412	1727668068	1982967049	1951859952	1687903001	750472853.7	674287212.5	361606339.7	1332966326	1335965412	1302581818	3901626969	1916921982	1647606897	1386103364	1554365149	1300026551	1737472609	1348771577	2563772688	2082413015	1717543950	2148366543	1252609545	1305741195	1715346351	1363380876	2481712285	1712197491
Com_111_pos		C10 H16 N5 Na O4	293.11088	1.613	294.11813	No results	No results	No results	209564499.1	218420682.4	228213209.4	147909290.7	230980422	120565411.7	115893826.6	410479552.1	4030516.346	22055712.97	6355724.028	16521132.97	3914155.224	631886639.7	133017558.3	161869302	11675099.12	985288221.5	5043348.541	3892733.458	15400699.34	354047939.4	713708903	4271979.718	3629627.469	2449753.806	56456973.41	6173768.488	3823113559	4058366.342	231276464.4	12694308.1	103947775.4	2695490.83	5472394.556	3385380.891	10823375.13	183152789.4	554748562.9	203591406.6	14974305.07
Com_112_pos			825.99552	9.064	827.00305	No results	No results	No results	1551371159	1659532105	1381392791	1382015281	1277508756	2943770781	2245556141	2134656895	2062278399	2229772741	851041425.1	1302973650	2350514199	1521749867	1053605093	3253275313	3810462710	1096947330	864021672.9	845230487.1	193310710.1	1028979991	317356866	514839598.6	1527584985	958229017.6	2227803123	2657621576	1459965849	1564280222	59760812.87	1719541462	1101262133	305084838.7	384043897.7	1661847588	812129249.2	1299803030	1043989623	1746650117	876199493.9
Com_113_pos			770.49773	10.307	771.5061	No results	No results	No results	1776589892	1593769932	1567922057	1502380322	1239516682	534682696.5	1684596900	116573430.6	1836636830	2168253877	2088139652	2238137256	1040083164	3785268456	5592145.151	2597148545	826448393.2	448182589.3	336231033.7	45457495.9	433694106.8	859466515.1	209153324	712025687	2893463134	1393298031	507810341.7	2457493406	1444851461	1277999431	333447042	1785910548	352539903	514729569.3	2663687885	746334535.7	7923108.134	1522696790	2376279552	2013898620	1257929132
Com_114_pos		C32 H12 N4 O5	532.08071	8.34	533.0882	No results	No results	No results	988838015.9	1076585269	1204767975	1211599507	1226760596	143577478.1	266021537.8	220694612.3	147440268.5	178448135.6	119315655.7	270859237.2	617236329.4	1541426985	55116183.91	358127751.7	80676029.02	204792383	201494095.6	190106223.9	27493106.32	1636433707	647999717.1	652442615.1	98893293.25	249434053.1	304100903.7	273652584.5	1628063426	433029095.7	477935013.6	1088324581	1333433905	589521445.6	1597284712	779883405.9	1262277556	2937670621	3760318203	136133112.2	294725447.2
Com_115_pos			452.34968	8.154	453.35635	No results	No results	No results	2126586501	2006080175	1915257124	1771542907	1601810437	825053137	1609515421	1514467080	1372203518	1495553403	494351898.4	1654976943	1745517952	1331932456	1120168481	1577138746	1066294916	2470590015	3725284652	2490957909	2043446561	1675435242	1260432163	482075641.9	451247096.5	1809811238	1995999218	739557732.4	981691733.3	2981424873	1629520517	1007295524	2450589780	1910337645	989918227.4	1064190535	2471089396	863904335.7	1546733591	1677237411	3144919616
Com_116_pos	Trifolin	C21 H20 O11	448.10094	5.89	449.10828	Full match	Partial match	Full match	1335483535	1622235902	1780826053	1719877708	1916724602	608420564.7	1619344648	3115587007	1544657774	1477376285	1893035812	918119452.7	1368098905	981369436	2260210198	3711860635	2652934285	2624299991	2235093188	848417330.8	1333270750	1327803185	2620409006	2277155199	2707629439	3655825698	2431232850	1395306672	2272945292	2811753079	1549764699	2192659544	1721305011	1708012241	2084659332	1568477392	1534141170	1783727471	1738028434	2371724710	2281635097
Com_117_pos		C45 H73 Na O13	844.49511	8.476	845.50232	No results	No results	No results	1331318206	1241171702	1326993735	1286985871	1454041111	2559258272	2603638563	1748253626	2233355549	2238406990	519053822.7	1246497335	1767495981	812013747.4	1436597522	2129178699	3697136023	941915098.3	437645554.2	848245798.4	131756618.9	639510246.1	336050145.4	559554704.3	1471279298	972748639.1	2076748782	2941452845	1283932061	1501791927	1745456761	1499547120	835129893.7	449887330.9	668896284.5	2028436512	914304236.4	1395142151	1195419902	2197895279	1219960861
Com_118_pos	Crocetin	C20 H24 O4	328.16774	6.303	329.1749	No results	No results	Full match	667231881.2	714810572.4	697592638	675741643.1	469390576.1	23993939.79	261775556.6	61541254.96	30270645.95	9285989.989	130574045	282156287.7	395796852.3	160462806.3	9103163.964	91303673.76	36098739.56	1604891809	3691971241	770335495.9	2037405266	387233399.5	345194572.2	70983618.53	4248695.459	290269225.6	107408050	51603526.52	27987231.67	1327032583	1642609597	119189229.9	1036065850	552996407.2	42818545.97	369660823.2	2278894188	61500222.55	144016519.7	548735645.1	2411024287
Com_119_pos		C9 H25 K N5 Na2 P3	381.07552	1.318	382.08279	No results	No results	No results	1394630950	1559784207	1532126407	1785772474	1789494726	1354509341	1370301280	1293317682	1006984006	1071588676	999299811.9	733307380.1	849484583	761971669.5	1205186821	988248596	1685868770	1417616537	1369632172	416027364.1	846119722.9	1330934795	2019970020	2512771952	1852947689	1406372270	1283481194	1563039190	1161192124	1895664257	1200024817	1255848092	3668935922	179892302.6	2885137139	1668745617	1548925841	3456762646	1059411776	2372966600	2366284223
Com_120_pos		C42 H72 O11	752.50778	10.215	753.51459	No results	No results	No results	1801213165	1568619830	1532462983	577476142.6	618768962.1	301076647.9	402407478.2	129472187.9	1768478207	1371149051	794970096.5	515292800.3	261858255.7	2210708037	532128111.8	3587391933	307219268	86630565.55	47837308.73	33938924.93	455876363.7	852838470.7	283564313.3	218686450.6	3430943698	493497191.3	150275444.6	1313832328	834343729.6	676821229.3	181788094	703255512.1	754322926.9	166994380.7	476049993.9	418503248.5	309235037.4	625489638.6	3273030232	795231615.6	867882795.6
Com_121_pos	5��-Dihydrotestosterone	C19 H30 O2	290.22477	8.123	291.23172	No results	Full match	No results	592996007.7	755593012.3	885912979.4	957380789.3	1019237506	638558436.7	814859537.8	552212170.8	392752640.2	588323436	374082593.4	137394545.4	765888229.7	98654162.73	176278020.9	299797600	644059388.3	3567302682	2835775236	588036387.4	1317474207	440296257.4	116381250.3	106123965.5	231233388.9	308389268.4	1078345071	248868264.6	387964207.8	1476589983	1318981888	692154442.4	1080740807	110973927.8	101587370.3	567781431.9	1664925585	72909243.65	225164353.2	755884495.3	626622611.4
Com_122_pos		C38 H54 N10 O6	746.4225	9.486	747.42938	No results	No results	No results	1680338189	1459239705	1386799160	1458533980	1409687168	1223901808	458549627.2	1263734734	1893994172	3276581282	737427464.9	487591735.3	1583770640	541121293.6	816632835.2	1573351852	1789394044	712969043.1	358721800.5	575646053.2	244239930.8	1734546884	1826438936	1157747503	1803936497	2789644397	3566968757	1848315028	3226711696	827042152.8	2781439772	1279636229	1012643912	1078788210	1021868047	1122434915	1532145734	2284097603	1492604174	3458001444	823020594.1
Com_123_pos		C13 H29 N5 Na O4 P S	405.15757	5.407	406.16452	No results	No results	No results	852798277.8	816571371.1	816831971.7	806554380.8	857505553.1	894227500.7	2161249310	1544243456	415957843.6	654244333	494002793.3	167180079.8	1227428055	394467449.1	3538120469	311552588	1201598147	165599191.5	154675404	31911230.52	320135314.5	1218378004	1127585066	968103984.1	735856833.7	1341048933	1031336661	1421057456	1469701043	1538772097	1090645105	1796407078	833922322.3	1061309123	1173108011	125902152.7	69712493.93	193796012.1	103568951.9	292576346.8	83180041.92
Com_124_pos		C40 H67 Na2 O8 P	752.43581	7.507	775.42487	No results	No results	No results	1814070865	1642542378	1293411656	1514496904	1600321498	2036755340	3535145297	1165573201	1488862263	2771080016	845609203.1	1234824579	1090417040	531442174.6	1292725629	976001802.2	2693229929	908691264.6	461997403.8	734197416.9	143305788.1	1542811251	1512649408	1745439445	1477708362	1323294698	1562333522	3154136029	2223343995	912066838.1	1132571596	2210267759	1989788326	2175594728	2447894526	2101963516	1174784567	2354370764	2108025146	2389374178	1540893351
Com_125_pos		C30 H52 N6 O9	640.38114	10.105	641.38849	No results	No results	No results	609458736.9	570952409.3	488771565.3	558251130.4	360230399.6	12658497.42	221424830.2	8562300.678	74126624.01	267336528.7	247136750.2	105318166.7	178472171.6	214703956.6	1048416472	254109714.1	265360201.1	71827685.29	7447254.808	2424661.721	76581126.56	23019935.06	23203045.88	14816749.28	2040571774	1015681234	57373004.16	3517243359	455010074.3	16482152.71	9226976.647	994439040.4	526405714	6139604.273	2175188861	6370503.704	54639478.7	82186700.02	68435563.99	475613309.3	129058715.4
Com_126_pos		C20 H21 N7 Na O2 P	445.13798	5.639	446.14511	No results	No results	No results	1887743847	1885313113	1855084750	1882305134	1849025452	2280479744	1703965090	2706907750	3502261735	3464369554	589918627.3	1081160117	764388247.3	1773106806	580036868.8	2594360602	1448005330	3225516106	1984203611	872655918.9	1845514566	2401601684	1310685674	2826267234	1467102760	1909086645	2448647265	1516590195	843549206.8	949841357.8	964675752.3	2689498190	2191879325	2171207245	658527572.8	776145290.4	1833790178	1876416308	1223281901	2695297185	2678712034
Com_127_pos		C26 H12 N2 Na2 O4	462.0594	7.196	463.06662	No results	No results	No results	41647121.16	34139799.55	30608486.69	25212361.15	23466892.63	26109964.63	86094421.43	27405896.29	17180639.81	6428249.985	18478192.75	180106211	19987999.09	106403422.8	8766146.967	31474774.35	7604022.708	13652970.82	8600186.933	63000808.56	4908714.947	42688563.85	1122019706	3428591248	13266353.79	10462445.38	5695526.6	10170222.1	15651228.31	5808983.487	4471438.483	10520460.19	19028744.03	416387094.6	56165561.55	19578461.45	9859142.495	57512534	27663630.14	7783281.264	9993535.048
Com_128_pos		C21 H27 N O5	373.18904	6.488	374.19632	No results	No results	No results	320903846.3	325944412.7	328791830	391804724.4	356273689	9281181.911	143087862.2	15943804.31	3995233.921	31250712.16	31287458.32	156836044.8	129045568.1	41364669.93	27103173.86	38394906.67	732815.1064	1114323878	666918270.5	22144997.23	401717826.9	123066602.5	79080893.43	84591834.8	510857.1936	31755831.92	16820031.44	12273446.26	1702566.918	225198282.7	487310499.7	41920695.65	166348631.7	343215940.6	2098105.309	80637415.29	69530180.21	2173668.288	381051466.5	827618357.3	3389660676
Com_129_pos	Demeton-S-methylsulphon	C6 H15 O5 P S2	262.00935	1.402	263.01666	Full match	No results	No results	986469918.6	1080773840	1117884764	1222422607	1417987169	1185239396	1440034204	1366711594	624895078.9	782586110.7	646575117.6	682070323.8	494210627.5	335628948	801132364.9	861790287.6	1205564420	920125634.6	743175424.1	432220345.6	297818045.8	916882706.1	1936190278	2882954092	1207078043	923336105.2	703037194.4	1599430817	878198999.4	1261067162	1081468789	806176064.6	3343104408	1581947860	2159214771	1376889568	704348450	1854760357	777745391.4	2072797875	1468769764
Com_130_pos	Myricetin 3-O-galactoside	C21 H20 O13	480.09114	5.419	481.09836	No results	No results	Full match	1205557176	1185836436	1108812027	1045980731	960947956.1	1119272682	1196799528	491492654.3	690975170	288875261	571170211.2	1836248480	1123895137	1522091270	1065742638	1438596029	652022479	229309379.2	289825345.5	354723157.5	15773216.04	2012439876	104635491.6	2137464459	328874516.9	748262395.3	407236448.1	1543523856	283809432.1	224952479	243556755.2	789116832.9	3339838535	2663191448	1241965992	1418480062	796143311.5	1980600221	1280946821	858113742.6	685871172.1
Com_131_pos		C7 H K N7 Na	244.98275	1.396	263.01657	No results	No results	No results	985909523.5	1072711620	1108359963	1211724739	1414957986	1175388497	1429012879	1364643539	623498058.5	773448692.5	643507219.5	678484206	492548410.3	333246128.8	799113378.2	860154450.9	1192811636	909140199.3	739775897.4	430508223.3	294859896	908908723.6	1913181436	2856424348	1203449346	916755852.1	700375570.5	1585881193	870532506.2	1258260877	1080697452	802763111	3298426506	1572790108	2136561905	1366660383	698129894.8	1831981842	775691303.3	2049921427	1454897332
Com_132_pos	DL-Arginine	C6 H14 N4 O2	174.11159	1.292	175.11884	No results	Full match	Full match	599032340.3	586952483	562203257.2	605453783.4	588381991	37274965.17	1662815704	40960314	16412674.34	1781695526	11302254.14	66850370.15	182966517.3	211635606.8	716253858.3	18604411.12	207786991.4	994411313.1	88737747.99	172570200.6	770189382	736555996.2	1954930912	89917026.91	6960092.471	42256758.46	160664386	965330420.5	17436376.81	13493811.35	32722670.04	2032387834	49120836.14	15346022.86	3298228488	201034258.2	311358850	952157294.2	418129693.2	107282591	687130170.7
Com_133_pos	2-oxopiperidine-3-carbohydrazide	C6 H11 N3 O2	157.08518	1.294	158.09248	Full match	No results	No results	599035013.4	586867640.9	562223600.1	610912948.9	594862460	37299601.16	1665638527	41785123.47	16418068.35	1781565790	10950134.08	66891716.35	182895261	245903790.6	718906439.6	43525112.52	207842760.1	1009981151	88758969.61	172492698.7	770338955.9	763922163	1954774502	89932901.19	6722867.349	42277273.12	160630811.5	965367854.7	77649627.46	13815595.81	32739257.5	2031387384	48910508.66	15354871.74	3295949468	201060988	311740445.1	951458136.8	418128001.1	107265979.5	687152620.9
Com_134_pos		C45 H74 O13	822.51297	8.321	823.52216	No results	No results	No results	1617673746	1229502092	1600819665	1075590180	1134224187	1970298959	1889915511	1888289347	2175588492	2036797379	786619515.9	707620089.5	1824902744	538524614.8	1247936601	2068173430	3278522300	1157254380	569986530.5	719755951.6	284827953.2	875466670.6	409011413.9	696499806.3	1492006395	969450108	2113951491	2556862369	882809641.6	1402192043	1678885176	1801051644	1098573032	538368236.2	402071651.6	2428431549	1073822644	1652234897	1426299130	1698489167	1160202769
Com_135_pos	3????,4????,5????-Tricetin 5-O-hexoside	C24 H26 O12	506.14361	6.039	507.15097	No results	No results	Full match	481129663.7	430629408.9	431535632.4	428613302.7	343775918.7	239964921.5	754229285.6	137874073.1	304974388.3	519099319.4	1657704100	1971523900	288538116.4	375145490.8	211797893.3	558495776.1	306949735.4	143356294.9	14739049.37	4942701.434	234017987.8	198553120.6	39318801.14	46234612.69	273648735.9	377757419.2	65860420.44	3268065514	336277217.9	94488013.56	52931287.81	563595790.5	450865164.9	41800645.5	1090101412	470347566.1	77949999.45	170970329.5	41295500.53	296016503.2	180906167.3
Com_136_pos	(2R,3S,4S,5R,6S)-2-(hydroxymethyl)-6-{4-[(1E)-3-hydroxyprop-1-en-1-yl]-2,6-dimethoxyphenoxy}oxane-3,4,5-triol	C17 H24 O9	410.09858	7.131	411.10587	Invalid mass	No results	No results	1303940571	1223008138	1267038031	1183718954	1225876097	539757266.6	1002257112	431024155.5	1649432444	2066713021	2427935846	1629492582	1264068775	2270846888	335665327.9	2603875873	660369894.1	117713675.1	323847764	36831845.55	441794211.5	832935688	46540944.02	21538172.72	2415444158	3262283424	820349042.3	1558524201	2055997991	1354750829	1205744850	2442214026	272060315	243289746.9	1629453770	542283972.1	88031619.49	434695672.7	2391619626	978411241.6	1006773577
Com_137_pos	5-[(8Z,11Z)-pentadeca-8,11-dien-1-yl]benzene-1,3-diol	C21 H32 O2	316.24022	7.21	317.24722	Full match	Partial match	No results	1242210169	1264130996	1246639896	1179396629	1161817570	2927860822	1681205566	667254792.8	3061722726	122747549.9	909438802.2	1120005936	660795374.8	815898859	269111007.1	498722440	1052294584	2738433280	2093404594	1815956191	635389248.3	2677063406	3261497585	675232805.3	273125433.5	593846601	660113521.7	664456929.3	984057596.2	2419402708	104175052.4	1135821021	724235093.3	1033910427	1335017414	671181891.9	193153789.5	485902704	2477207953	931247167.5	1972937626
Com_138_pos	Denin	C33 H56 O14	676.36788	7.985	677.37506	No results	No results	Full match	1327633373	1300271948	1171100827	1100325335	1266832292	2931828081	1924449057	2220508529	3229719618	1206593251	1022936568	2001157271	1854250142	1834083109	1816361393	2305807179	1198523438	732019694.5	1007689837	490214027.8	1650695631	474590050.7	1167137615	1434075841	924536404	1557469437	1073167655	553929327.2	690345747.4	819075352.4	989076581.9	897266689.9	569908532.5	1368362065	1321198948	344502629.8	818259408.6	324779679	459267241.4	666189889.3	397023500.9
Com_139_pos	Bis(methylbenzylidene)sorbitol	C22 H26 O6	386.17366	6.377	387.18124	No results	Full match	No results	2495296864	2423910103	2454961707	2473560852	2484989111	2598125369	2267462874	2155018245	2407508304	2850038556	2742942460	2620850222	2441057657	2325019955	2794374589	2588717652	2188132879	1976813173	1890832679	3098092154	1980735841	2169345804	2507808158	2666558127	2941521094	2671914204	2996539506	2451467423	1968849823	2359879251	2307476977	2357679318	2549852075	2613745093	2514026098	2722962198	1445724093	3210601519	2900930364	2227051791	1885286012
Com_140_pos	2-(3,4-dihydroxyphenyl)-5,7-dihydroxy-3-{[(2S,3R,4S,5S)-3,4,5-trihydroxyoxan-2-yl]oxy}-4H-chromen-4-one	C20 H18 O11	434.0857	6.107	435.09296	Full match	Partial match	Full match	1732949429	1614638706	1522727924	1418066759	1607999623	2825639734	1744116214	1145690511	1375762425	1602629159	1297898322	669277391.6	1648588132	375671741.2	1805950125	1411912577	1382033956	1013190105	966985195.6	687086961.7	539690841.9	1612790714	953191595.3	1543060276	1377081864	1546569505	1433575404	1087517396	998165067.2	1073368916	989669648.3	1159937737	2506849652	1990647790	2238028447	3193601669	1824378097	1634475037	1555915701	1159802563	3110222812
Com_141_pos		C20 H22 O3	310.15724	6.308	311.16431	No results	No results	No results	539483144.8	602691325	579027834.5	559178742.8	353819179.3	21894140.44	218104794.8	27100282.97	24781718.36	11840182.25	103048774.3	224818605.1	326097495.9	36023687.91	12917940.87	73616424.53	30516812.93	1421957595	3160162817	609289895.2	1862233300	451395687.5	300563315.9	45068212.2	7164292.984	239988709.4	90622403.65	42488507.71	24300318.47	1060472910	1359793532	98017824.35	842687171.3	436913018.1	38932696.31	305684569.8	1987007237	53193449.06	116338221.9	480256480.7	2143253460
Com_142_pos	methyl (2S,3E,4S)-4-{2-[2-(3,4-dihydroxyphenyl)ethoxy]-2-oxoethyl}-3-ethylidene-2-{[(2S,3R,4S,5S,6R)-3,4,5-trihydroxy-6-(hydroxymethyl)oxan-2-yl]oxy}-3,4-dihydro-2H-pyran-5-carboxylate	C25 H32 O13	578.14351	4.998	579.15051	Invalid mass	No match	No match	1011483165	919023649.4	779923643.5	718871669.4	725207982.8	231834268.9	1188702730	578568483.3	287702797.3	494879753.7	1258930748	599872459.4	331787240.8	198984869.9	489714241.8	408365196.9	421247683.7	2174935519	1697456088	550537643.2	136186248.6	413898028	501749742.6	47218579.12	197291063.2	878926395	387134206.8	692133929.3	234116450.4	806169488.1	2732831792	1139176618	2107305561	3153269306	609444397.5	706850012.5	2323449329	298876636.2	525280873.3	1326627548	2290686265
Com_143_pos	2-(3,4-dihydroxyphenyl)-5,7-dihydroxy-3-{[(2S,3R,4S,5S)-3,4,5-trihydroxyoxan-2-yl]oxy}-4H-chromen-4-one	C20 H18 O11	434.08575	5.863	435.09344	Full match	Partial match	Full match	1019693937	1059191114	968774250.9	976376365.9	760945562.9	1580121244	994596652.6	802909672.2	797412079.9	1262978995	1026016130	921161318.9	601235410.6	913015118.6	1437988953	997151224.5	973600637.6	1061644911	799090279.7	498134836.2	600212011	879534806	830392352.1	979116702.2	197020297.4	1306825312	1168934614	802015611.2	759282501.6	1189558364	720969851.1	696745025.7	948769254	1650136642	1299497612	1245181738	1225806563	870878017.8	2608770294	835621141.4	3109101283
Com_144_pos	L-Glutamic acid	C5 H9 N O4	147.05334	1.337	148.06055	No results	Full match	Full match	1818890024	1542097318	1620592391	1635069518	1565230497	1612271008	2375572231	989051691.8	1258070449	3062587226	878717105.7	1769748633	2228226048	1947100206	2297721286	949644934.4	3084469056	1675751015	2040030703	1429228211	2480931280	2232102738	1415132275	1022818370	556443287.4	1586685821	1657665131	1685325519	1349333103	1006390586	1163126300	2514113172	1231855028	1031108843	1000017230	1860670423	2155118356	1915472130	1237921234	1268777475	1853154329
Com_145_pos		C15 H22	202.17239	6.867	203.17946	No results	No results	No results	531056921.2	559153381.1	574506700.7	511799024.9	596735378.1	151530027.4	256602848.2	77654522.6	118993948.1	316149318.3	106080722.4	169040502.9	323876452.8	99737769.72	45082305.72	51145349.82	74013679.55	1435016819	3070842678	847187181.7	190290944	376119491.7	426520011.7	131766193.2	23915942.72	280929196.9	42057123.22	159666549.7	19907780.63	422113699.7	562720549.9	239119933	313690934	655768727.9	20389588.24	221435928.2	1749310116	11808017.93	149916317.8	1964399337	2707828827
Com_146_pos	(1R,2R,5S,8R,10R,14R)-20-hydroxy-1,2,14,18,18-pentamethyl-17-oxo-8-(prop-1-en-2-yl)pentacyclo[11.8.0.0???,??a????��.0??????,????a.0??a??????,??a????a]henicosane-5-carboxylic acid	C30 H46 O4	470.34064	8.011	471.34772	Full match	Partial match	Full match	756011034.4	704172705.3	647318648	600342865.2	602559697.4	154795973.6	269615302.9	336945196.3	293102871.5	314551867.1	33741139.7	200715306.9	445434752.4	170925529.4	59910070.59	96088568.78	118916991.1	1215457379	3038531392	1834802729	1179302009	323178345.3	192683580.1	41352791.43	60789133.49	249667245.5	314984561.1	47711065.64	94594859.71	645301655.5	849235484.6	103428416.7	927030336.3	292615181.7	80147787.35	168077998.3	2272322031	62152285.43	562024682	482703253.1	2452874846
Com_147_pos	Palmitoleic Acid	C16 H30 O2	276.20927	7.51	277.21622	Invalid mass	No results	No match	940931550.7	1067896698	1094992489	1158010465	1157147780	2367065354	1398069053	2344579730	1338390108	1483123764	582198767	718271159.2	1025057597	3021288594	640606708.5	2093623826	2261727835	1402268953	1266211049	413561832	1128642536	514078391.1	516167399.7	792366660.3	752796135.8	823103013.5	1230046484	1281685011	763232992.8	677042352.1	794277151.8	694637055.8	1235827173	202252367.7	789547866.3	759890133	840217155.9	273965025.9	576134171.7	658204454.6	613218135.5
Com_148_pos	Tyramine	C8 H11 N O	137.08434	2.398	138.09161	No results	Full match	Full match	584782304.8	874553061.2	641406344.3	603373268.9	639284401.6	675052315	155058563	21098848.02	1278423731	191276622.1	559691478.4	3489322.862	2008912097	2700506643	46244434.71	477906664.1	562478781.7	365564340.3	376519683	73889719.09	3011249651	179278922.5	17945684.93	92432993.81	380961670.7	729917191.4	1331682560	156753871.5	889057756.3	348026487.7	325642371.9	1492125036	2336489.112	52411452.77	11090383.29	303230759.9	332102705.4	451347087	615786279.3	662094850.2	471950545.2
Com_149_pos		C27 H49 N2 Na2 P	478.34329	9.548	479.35019	No results	No results	No results	814668277.2	149436925.6	157144409	155367027.5	135845398.8	163141367	248799440.8	66741883	391589451.3	239320339.1	112491098.1	206484131.3	190407343.6	200999075.6	99316596.87	207400401.1	240132522.4	3010065412	586309006.3	398160999	310604585.4	207563386.3	86348911.94	54409752.92	138036909.8	311729480.4	85533741.2	188240654.7	149750348.5	285119339.4	178483388.6	175704531	204702811.6	85603932.61	69091660.76	46401023.23	2230807168	184560364.1	134356798.3	270661638.3	2185663905
Com_150_pos		C24 H50 N4 Na O3 P	496.35365	9.528	497.36246	No results	No results	No results	222970621.9	700862947.7	668222832.3	696971878.3	679094277.1	165010789.9	252239173	242112873.4	390803718	240849959.9	115172731.5	208128026.9	190811283.4	204761221.3	331067467.4	208947049.2	77907013.25	2999956800	2326729317	1787567003	312018595.2	207279687.4	477731945.6	54551879.17	26643705.8	311553915.6	288716201.7	44847792.21	150801304	1342193531	177621737.8	178722562.4	1116981240	393588146.8	73103818.47	46916566.78	2222748915	186904918.7	551017067.4	271820805.1	2177840714
Com_151_pos		C45 H73 Na O13	844.49505	8.324	845.50232	No results	No results	No results	959321109.3	970483786.9	984873996.2	824602922.2	867635397.3	1521423122	1590646224	1606394744	1665133816	1543246495	575568278.5	445129246.9	1439747011	360210476	935767243	1585964229	2995085014	763774629.6	518089916.2	550905749.2	245953990	696749603.8	171329957.3	310192582.6	1244271124	841871242.6	1759294653	2130864316	747342287.7	1086193645	1330196432	987318869.6	786662420.9	237487165.4	261866541.6	1320488884	549700465.6	606092185.4	551416993	1476667712	935317410.8
Com_152_pos	5,7-dihydroxy-2-(3-hydroxy-4-methoxyphenyl)-3,6-dimethoxy-4H-chromen-4-one	C18 H16 O8	360.08515	6.184	361.09232	Full match	Full match	Full match	952007459.4	945380814.7	905211693.1	934712986	930271736.7	259026601.3	2962231854	668303423.4	225629368.1	808067245	803948002.5	1472925209	554191081.3	1899647433	246143831.9	2201905171	279533575.6	309322076	94039161.63	29404818.18	157893675.1	567857653.3	313559902.1	1031969093	2137395941	537336244.1	143100718.9	1970936658	1202850105	362892164.6	494122884.9	1737905727	424441355.3	627619387.7	2381783847	419603466.5	522983307.4	1035353620	1370298250	1120235807	513027777.4
Com_153_pos			638.38292	10.105	639.39044	No results	No results	No results	424686774.4	516453452.4	2461671.938	501184288.7	148056063.3	10390049.75	171612088.2	7930798.144	75168741.22	248586347.8	222315359.3	105875582.6	177949837.1	19991207.91	985846245	262425870.9	15592853.1	71071192.76	6318355.566	1582107.78	65374185.24	1455722.035	18169606.93	12001785.16	1497457084	1015885050	58756563.35	2952968750	382121375.2	5535481.505	6795740.195	1055707566	506912621	6812260.997	2038411192	4876432.225	54707151.92	58528564.48	59276902.48	523250875	99619302.52
Com_154_pos	Dihydroartemisinic acid	C15 H24 O2	236.17779	6.537	237.1852	No results	Full match	Full match	665313168.7	645929716.8	675426426.4	582760777.7	612045738.5	102529865.9	949766920	54183973.71	82771050.17	162578645.8	84013897.12	174819103.5	308995013.6	106925495.1	105445601.7	60853237.39	54519570.76	1490072471	1583741639	474278137.3	168291190.7	340841448.5	620762068	181375757.1	34588475.25	192501758.6	52068453.13	208360856.3	50450860.15	228093590.5	246804587.6	246498771.3	124656692.3	600533034.9	37904352.58	453719766.6	2902437505	38044684.72	92252948.56	2720893002	2941448717
Com_155_pos		C33 H59 N2 P3	576.3886	10.038	577.39545	No results	No results	No results	697387727.6	644111670.1	599833886.3	588546486.1	611249694.9	57368216.64	467745362.3	7056796.008	506081337.3	2325842256	124493003.8	791128805.7	334705498.4	1477487022	533856451.5	2934273299	148637299.5	154309583.6	15365164.12	3956134.892	80085256.34	360338790.3	89647061.33	81839967.37	1412023200	824331234.9	493701889.2	2381122390	587512584.9	163905242.8	50629253.59	1019969065	268579808.2	85646541.94	1318915669	95837143.38	305122189	231668054	371089093.2	306839480.1	359782421.1
Com_156_pos	Inositol	C6 H12 O6	180.06341	1.324	181.07057	No results	No results	Full match	1941243300	1887847310	1879740151	1984895259	1959969205	1767724073	2069155537	2352388496	1828706276	1557448172	1842457964	2213228118	1505332569	1396517982	1154105976	2231219378	2141247724	1688315378	1326580585	1294450098	1635808578	1458851851	1706821282	2916379543	1934458435	1697203867	1440045171	1979707551	1526089036	1884715246	1721809619	1511098656	2072830183	2507538269	2318081878	2017500329	1687921854	1874034799	1622305765	2423282795	2000080123
Com_157_pos		C16 H31 N O	253.24093	8.85	254.24808	No results	No results	No results	1753508193	1632009947	1653961967	1510332925	1669093103	1786540895	1492226986	1752603904	1569498018	879368068.1	1025269512	2079463271	1824049899	1282058517	1689478063	1879500319	1375578648	1978834528	2640198946	1723207495	1983664071	1598204271	2009197009	1383177425	2915814635	2171859983	1699994741	1827838724	1618799849	1284117242	1916471356	1361159181	1836410312	965871525.1	1751475625	1446823494	1421745619	1494917115	1979757390	1611697746	876203341.7
Com_158_pos		C33 H76 N8 O10 P2	806.51624	10.622	807.52325	No results	No results	No results	1295282644	1316348158	386509466.1	1046184605	916094132.6	564980755.2	536835616.4	249702159.1	2279328422	1568014268	114707973.4	855803873	1806863125	613661920.1	1876227748	2666715694	1191191605	1137637469	2103256991	1282929394	101771343.9	563118291.8	4441451.317	290565744.5	1860770900	268193168.2	2856470469	2902927709	1379086913	1213488245	1364578777	1431223214	924527368.1	204096701.9	248867314.9	278567789.1	700420530.6	459874991.8	422684671.7	555133328.2	507396874.8
Com_159_pos			315.22798	7.171	316.23526	No results	No results	No results	1186195653	1181672649	1060826868	1031658891	895935704.9	1232780129	1864051653	1750310120	1763917984	499504700.7	615753870.1	827237687	2155945999	749390219	1487096376	592485624	1282147011	2594573751	2900154999	1647029639	1095422454	1141937142	1512458031	497826801.8	330627494.6	707538590.2	1100472192	899435526.6	723164850.2	958444482.2	458224164.5	1525691478	1109297028	741561127.8	697744826	1183576380	466471434.7	413615706.9	1008657760	846407965.2	1044175557
Com_160_pos	4-[8-chloro-2-(trifluoromethyl)-4-quinolyl]morpholine	C14 H12 Cl F3 N2 O	316.05879	5.946	317.06607	Full match	No match	No match	797615164.8	1102629601	961657381.7	1103293605	1002981192	1868442436	799534133.9	794246513.2	759444605.3	519646222.8	671482894.2	408897533.6	642712338.7	820097044.4	1006955502	2164579918	481672072.4	1117363495	2892325510	1814271138	750892081.7	931242834.4	640411860.7	425006453.4	1436584859	919899720.6	1823323342	273473467.2	231152595.5	1756286404	1253200497	1510494216	393905075.3	1124995047	768893239.4	533144652.4	579382146.7	1100699001	421094224.1	403337189.2	458579868.4
Com_161_pos		C8 H19 N3 Na O4 P	275.10041	1.483	276.1077	No results	No results	No results	480734724.7	511806620.4	481313866.9	552101917.9	530599365.2	226669905	179755678	923362085.7	9716830.791	99284137.71	55838161	96114933.74	10611478.66	2830052383	1687729879	365402737.6	66392940.85	628933393.6	18356375.47	8806626.657	96218550.8	2845363822	1750871839	11559138.3	15615815.06	6598610.736	121435606.2	14541845.61	2873106375	11552833.82	91435660.37	75297693.66	37668075.41	7928764.205	18710244.96	7766085.864	55268863.12	225755635.6	2132339289	1078537488	34605904.66
Com_162_pos		C11 H20 N2 O7	292.12678	1.477	293.13397	No results	No results	No results	491430122	492997856.7	468595249.3	538176766.7	531024832	209307868.5	193212375.4	925717482.2	20294681.34	97195535.97	69763575.99	23295153.54	29566998.12	2859549178	1690239282	354964797	13011283.83	565440179.2	42595203.32	26387232.44	28823895.98	2832841057	1683388331	14131484.92	8347318.104	16042131.58	147374951.6	56223592.68	2355530797	36877101.96	90545626.36	102281878.1	44107897.09	18275327.21	29490891.51	47509501.39	27968176.18	221097423.5	2120459386	1122156488	29522523.86
Com_163_pos		C26 H47 N2 O6 P	514.31511	8.276	515.32178	No results	No results	No results	1348774881	1348196439	1590041703	1328643143	1625876500	2849711335	1417955726	1761746824	2370551852	1252293532	835906566.3	1738311897	2129635724	2127645902	2091056059	2602887218	906822346.8	1529386063	1663549220	605163662	1591560890	876605996.4	1617354699	1439380664	907781388	1775104956	1343369806	619697496.8	1324428254	1338190919	1186245508	1480105158	933459673.4	1110196962	1670092509	556726353.2	1615693514	438021763.3	681311914.2	980199166	596186245
Com_164_pos		C31 H52 N2 Na2 O4	562.37275	9.387	563.37781	No results	No results	No results	543914585.4	529775035.6	484074162.4	393631169.9	443981592.8	109918846.2	770299334.8	27145925.22	469359782.7	956247676.6	383609660.7	468557678.2	427312227.7	1047138005	379278384.1	1354953622	217702597.7	86844066.22	25602749.56	8165177.586	178766568.6	282032129.8	70507164.74	173777776.2	752216189.7	574985018.1	189266307.1	2826535199	658964193.6	124964808.3	41638832.87	964912867.6	225952123.4	135918858.3	965874502.2	274776855	167240878.2	146729494.3	560434330.1	597017919.8	331968092.8
Com_165_pos	4-Hydroxymandelonitrile	C8 H7 N O2	149.04784	3.746	150.05501	No results	Full match	No results	96564660.43	94149727.79	80014293.96	65326972.31	48915383.82	96942146.2	2435747.649	9561099.393	198571139.1	274170347.8	29769641.3	1139378.905	190195864.8	29607826.47	8703888.486	16080601.36	59325885.54	53911898.74	183818634.9	18543563.74	2817393178	2714581.35	2197594.67	1851175.995	111079344.6	21236016.41	177949858.1	2523375.707	2552700.922	41759527.83	12192327.39	19131072.01	1401597.486	1072085.147	1353808.104	13243398.7	5573382.751	5410112.559	5136880.97	51353553.57	30708129.51
Com_166_pos	Curcumol	C15 H24 O2	236.17794	8.175	237.18494	No results	No results	Full match	1751049388	1669289664	1679453050	1535764170	1586818998	611681692.9	1384732832	1509731522	1400116646	1434791999	585640641.8	1631757523	1353773196	1077489748	1067772996	1231476557	1320500479	1613390033	2795895620	2709910581	2054788370	1438786712	1110447193	401567088.6	646701899.2	1971114600	1697209846	810089510.2	795188052.6	222896668.2	1987876301	766793977.6	1968949575	1795463734	726294216.3	840888734.2	1990612556	680732545.2	1344994728	1598832558	2757180801
Com_167_pos		C6 H11 K O6	218.01926	1.313	219.02649	No results	No results	No results	1782903752	1762101559	1749825318	1845793884	1824490756	267042435.4	1916532988	2177739343	1650555577	1462732423	1656519432	1933386044	1335027155	338981590.2	1052433623	1933062217	1988780726	1607735382	1218899445	937544192.2	1454770917	1340339238	1549727502	2792526152	1800266128	1538023910	1332732895	1797136938	1398111137	1725869167	1576403029	1353222164	2010464362	2149383000	2188560252	1775527661	1614030966	1783928380	1479286360	2300234932	1874179796
Com_168_pos		C5 H10 K N4 Na O3	236.02962	1.315	237.0361	No results	No results	No results	1783069493	1761887607	1749977574	1845398400	1824611823	1891958159	1916698012	2176758231	1650471521	1462862787	1656656394	1933939524	1335138922	1543759113	1052628317	1933339065	1988912300	1607505475	1218845303	937297474.7	1455097892	1340629376	1549745096	2791660699	1799002701	1537839881	1332864156	1797297402	1398363289	1725966545	1576231654	1353630862	2010174990	2149597250	2188328119	1775652393	1613722248	1784213792	1479517453	2300388295	1874424238
Com_169_pos			478.09107	5.418	479.09912	No results	No results	No results	1044459166	977298367.7	906525902.1	902090716.6	1086077880	922482475.9	1001168936	458452865.1	566549580.1	240662461.1	498560543.2	1802487292	922514563.2	1353956397	1113406089	1218433703	438798568.2	208303455.1	334350660.9	306280634	4993892.764	1711251579	935714572.4	1895720686	307112665.4	601909034.1	334230297.4	291407504.9	274527509	188906524.4	242908165.4	721089013.9	2775807307	8865486.1	247567073	1537404877	683243442.1	2153428082	1359010691	795770057.5	713088253.6
Com_170_pos	4-Hydroxymandelonitrile	C8 H7 N O2	132.02151	3.736	133.02888	No results	Invalid mass	No results	93894978.67	92035613.27	79089742.11	64691776.69	47595925.22	94167378.5	1928048.726	9127989.811	193394909.3	265320801.4	29296063.17	723984.3333	184520368.8	28797400.55	7966969.568	15310994.54	57362317.02	52473705.95	178315675.4	17393452.01	2769161257	1812043.234	1347607.328	886001.1571	109458532.8	20280636.58	172354856.5	1778550.467	2059600.72	41341720.65	11488783.81	18240531.78	890915.4755	744250.7206	896573.4978	12428376.35	5108907.201	5105332.929	4661457.264	50231510.56	29533475.39
Com_171_pos		C15 H27 N O2	253.20454	6.698	254.21193	No results	No results	No results	801798115.5	833275181.1	867212837.4	873329691.2	767025038.9	352490806.6	804710728.3	60583951.16	44296327.79	352689331.2	192362236	332468115.6	468607816.8	169442926.3	367567163.6	102231138.6	42459730.46	1518513987	1757619587	885511557.1	93770530.34	770825961.5	832694640.8	312902073.5	13900855.29	535423008.5	37580531.53	279166517.1	40455737.53	627640617.7	389263189.8	488187415.7	360932014.8	1238862632	14153074.82	672518628.5	2086543821	8447443.267	162219598.9	2001462127	2753032965
Com_172_pos		C31 H50 O	438.38704	10.259	439.39383	No results	No results	No results	367179366.2	378271775.7	311641240.1	343282467.6	729384140.4	201671516.5	270073603.7	19551866.02	475509849	756284256.3	234028379.5	434802953.5	172157818.2	1038349908	281251751	607642487.6	197947177.6	67694471.3	2027877.538	576846.4594	79966316.83	186742676.9	44257296.89	113087491.6	1160231255	487362647.7	177499428.3	2744695661	409024926	359569728.7	90813778.4	362746214.5	230437621.2	34413875.98	202489826.8	117269789.6	99548159.82	390715577.1	401557416.7	828357987.5	921491796.1
Com_173_pos		C9 H16 O2	156.11506	7.281	157.123	No results	No results	No results	1073038946	919072273.4	1089662036	1093642803	1094205023	1510348223	1451063471	2203167837	1792530829	506647679	738926654.8	709464656.6	2354726543	750531652.6	1579038611	515236960	1400655887	2283636135	2720525330	2296651659	1326653023	1187222565	1773837752	512242190	6543624.372	781457751.2	1356930828	916566286.6	705817570.9	993757923.1	538708332.1	1442449766	942332039.9	723958299.9	648220263.9	1171098188	414486176.9	503479112.9	1239628148	815703864.3	896740355.8
Com_174_pos	Praeruptorin B	C24 H26 O7	426.16579	5.849	427.17307	No results	No results	Full match	1493635363	1514983.949	1282669756	1160246461	1190322565	5052699.188	1364046074	1506219033	2371648786	2049473342	2016578637	1433430781	1099980248	3493132.379	1653126324	3151499.306	3151758.617	2414647149	807068380	372694890.1	1213243562	1408716.506	2691773498	2262289.381	1266793805	1511626508	2296157.766	1618678820	744637684.7	1318588358	920225831.5	2713243278	1500698066	869410356.6	750516784.3	581633293.3	896108631.2	2138265523	963039041.6	856107507.3	4372645.951
Com_175_pos		C8 H7 N O2	149.04787	4.652	150.05515	No results	No results	No results	80142348.1	68729742.97	55148713.66	41239787.31	34610078.03	69034119.99	10656681.63	16948872	148861952.6	238143491.9	22682083.97	9646986.594	146846375.8	36017668.03	14936207.31	22223547.29	47440491.08	49270701.02	142001850.5	16701119.19	2694869083	10377999.21	11805318.48	12984712.58	86425934.86	20227734.53	124511896.3	11549431.41	7281029.933	29471313.84	13518255.45	17252659.8	11011015.7	4881281.026	6460855.835	1225227.276	12702498.94	13314989.66	9558706.421	35352858.16	27331713.4
Com_176_pos		C47 H68 N2 Na2 O4	770.49754	9.055	771.50446	No results	No results	No results	724687184.1	725176024	623262183.7	631272954.1	681130821.9	1933576504	1184415431	969762522.6	1301751285	1365817071	315352528.4	556099929.2	610639183.4	691144152.1	496953510.4	2141858982	2669501156	675080742.8	504320070.3	426144631.5	112394211.9	517139635.8	116872749.3	175660471.3	797424559.9	372696316.7	1574632455	1904288366	635510906.2	876287295.1	948582626.1	1005489151	519187891.6	106709150.6	152761680.7	870120119.5	371067779.9	556571492.1	402079990.7	807882350.5	431750472.7
Com_177_pos			368.23058	7.499	775.42432	No results	No results	No results	1370626904	1268363754	917563583.2	1186905789	1266865635	1533400716	2658121628	888868121.9	1142289330	2079469199	638505855.8	959166706	836403632.3	413124700.2	988883744.1	745422937.4	2027198769	654003315.8	368635622.1	562441238.4	104099593	1182058254	1152982569	1312371802	1102579964	1010770524	1178214219	2439742747	1672108122	686424468	869475359.3	1664129118	1525438418	1711064838	1820425286	1493285713	942077401.7	1820540713	1652835116	1881984115	1154900372
Com_178_pos		C45 H61 N4 Na O2 P2	774.41762	7.504	775.42426	No results	No results	No results	1370626904	1268363754	917563583.2	1186905789	1266865635	1533400716	2658121628	888868121.9	1142289330	2079469199	638505855.8	959166706	836403632.3	413124700.2	988883744.1	745422937.4	2027198769	654003315.8	368635622.1	562441238.4	105375870.6	1182058254	1152982569	1312371802	1102579964	1010770524	1178214219	2439742747	1672108122	686424468	869475359.3	1664129118	1525438418	1711064838	1820425286	1493285713	942077401.7	1820540713	1652835116	1881984115	1154900372
Com_179_pos		C28 H18 N2 Na2 O2	460.11663	6.66	461.12369	No results	No results	No results	442503750.3	424639049.1	423144613	416061881.2	390955252.9	470721786.1	589114068.3	1183112026	657397191.1	1825836024	516895958.1	265853511.3	214878902.1	122650307.2	2010638396	611137702.7	2642921362	216870412.1	322572995.9	352968572.5	104793770.4	281176780.4	162755873.3	238122754.6	1181354317	286038854	1395853901	1142470000	406421557.6	1346905599	850243773.1	279495307.3	541169262.1	139232840.3	251242433.4	985475190.3	109646188.9	176822321.2	178261703	802532176.9	339707297
Com_180_pos		C40 H65 N4 O5 P3	774.41741	8.057	775.42413	No results	No results	No results	2021765609	1554555601	1415985455	1198270091	1119616557	1815398767	1512202158	221475632.6	1528616153	1908672241	602906202	1027940845	1259699637	930475497.8	1156319551	738550171.1	1028699443	1936099822	1218812296	962375680.4	211839143.7	1894226151	568242196.9	298518728.8	1150368110	459834018.3	1183306742	1246609849	715522839.8	1004975690	753210272.3	2630269067	1736284682	269455547.3	2411649999	2613258748	2331694531	2372458708	2069789800	936982611.7	1706230728
Com_181_pos		C20 H33 N4 Na O7	464.22655	5.918	465.23343	No results	No results	No results	648342453.7	670409581.2	654664899.2	653205300.2	616989614.4	573435415.2	600105324.3	930413947.7	663755693.1	2626703088	535323769.2	271636165.2	619637792.8	408064561.8	706129066.7	502790090.3	1272168395	432607903.4	263516792.9	487285470	176952689.7	636667814	549112071.4	878959947	1328594467	977662321.5	1278013958	1497813375	1027605368	350691014.7	408017944.8	305330779.4	503401453.7	411506870.2	421832516.1	510905897	340124666	562621212.2	400976964.4	903863232.4	251979502
Com_182_pos		C21 H31 N5 O2	385.24896	9.057	386.25574	No results	No results	No results	710922105	713603670	608818661.8	615227152.4	662941823.8	1874831013	1151443958	938650625	1262000787	1327398209	308431875.8	541778832.4	577494202.7	698564464.1	484352746.3	2077857026	2615807366	652087960.5	486807278.9	413439656.7	109737163.7	506036420.6	114915934.5	172854012.6	804234313	363668952.2	1532566691	1852724787	620690972	852225651	920490095.4	981286943.2	507212640.8	104815789.4	142363953.2	847511379	361332215.7	545240395.1	397209916.1	810293668.4	421692885.9
Com_183_pos	2-[1-(2H-1,3-benzodioxol-5-yl)propan-2-yl]-6-methoxy-4-(prop-2-en-1-yl)phenol	C20 H22 O4	343.17824	6.37	344.18536	Invalid mass	No results	No match	415953597.6	471137798.7	463838047.5	408077244.2	282697230.2	3813316.621	128405707.6	20086784.71	5278818.726	7417895.941	15670211.94	14753047.25	102299495	10238166.71	1657468.997	10772645.22	2915445.214	1575250577	1571035262	184760679.9	149421359.3	161156283.1	647429982.2	43854547.63	638623.6116	42546723.66	3208484.541	18385330.25	4105120.823	317666084.6	532247792.4	12328477.82	44536713.01	106157249.3	1819126.502	96594563.84	2592819429	6076432.015	53062379.08	257448523.2	1126775660
Com_184_pos		C24 H23 N3 Na2 O3	447.15229	5.486	448.15857	No results	No results	No results	600843939.3	614565802.2	604444183	610856779	621287960.1	842577845.4	297891401	495976983.7	716297043.7	420031794.2	165299039.5	17210878.27	224381542	536323774.1	58368875.99	649846800.9	312431718	1576278459	587819008.6	137251388.3	6593508.678	1399245088	392977532.9	285634102.6	118616611	7948382.726	733922336.1	438560055	208030259.7	309170414.2	3996789.274	2570472417	364457938.4	401695249.8	252003839.2	363908008.8	990016297	6407758.965	375882579.8	636215079.9	10519137.39
Com_185_pos		C21 H20 N5 Na O4	429.14298	5.68	430.15048	No results	No results	No results	599454909.5	613366595.1	603169670.9	609554009.5	620002510.3	840863020.6	296315816.9	494785979.9	715201905.5	417552612.1	162640738.2	379705819.2	223069877.3	535068159	56930671.01	648370264.9	311009782.2	1574630961	585956426.3	136275305.1	697514464.3	1397212555	391640340.5	284406846	117430823.5	450334256.3	732677367.9	436600806.2	206831669.3	307845832.2	368961443	2566126243	361571875.2	400585725.5	250642945.6	362663305.4	987953835.8	691857389.4	374612675.3	635057232.3	1501551947
Com_186_pos		C40 H60 N10 O5	760.47497	9.998	761.4823	No results	No results	No results	903457312.2	1169451656	1319077194	1437427536	749056400.4	173353113.2	1074719518	72580628.61	675367817	1213513406	927873223.5	1434314461	347831293.1	2552371760	592152241.1	1827771314	571969911.6	178049175.3	235318233.1	18058696.39	258440075.3	551506671.1	236497880.1	201481757.8	1551797645	1530916487	496492087.5	2259442958	855469300.6	693011236.6	682302108.6	2175121949	504599237.2	258208193.3	1452005816	242704010.6	41948912.08	652956810.9	944853990.5	716427922.2	526427275.7
Com_187_pos	Trifolin	C21 H20 O11	448.10097	6.09	449.10831	Full match	Partial match	Full match	1316438634	1241065758	1206605211	1206508744	1212088860	1600150634	1183580806	1070979911	998269556.9	878924131.9	1142789055	809530457.2	1707196749	729478662.3	1764888342	2430529246	1085285561	1996501177	1604839326	777754656.1	940365875.3	199768785.2	2254184969	1065583085	1867438546	1645667143	2245705311	702804719.1	968559131.4	2550589860	1226374671	1625431738	878867899.5	1308466900	1676154748	1005983277	1120076299	1137111838	985946880.6	2103295084	1153924786
Com_188_pos		C11 H19 N O8	293.11124	1.871	294.1185	No results	No results	No results	221643306	213068755	210292737.1	209384056.4	200462426.1	122547925.5	113041410.7	375804881.1	1377808.051	18865936.77	3720847.853	3648563.24	1232882.884	681105256.1	198811695.4	122267451.7	3919832.357	996283948.4	1715487.524	952884.4125	10514140.16	308121190.3	515502444.5	1348614.552	1457407.819	1086139.051	45723111.08	1577924.465	2550319965	1700426.143	187962798.4	11333969.91	126452010.2	860211.4253	1571531.301	1332833.09	4052804.064	189821774.3	478511765.6	162025133.7	1908268.344
Com_189_pos		C47 H72 N2 Na2 O8	838.50902	7.879	839.51758	No results	No results	No results	790123893.1	777266810.6	694600068.1	597836136.1	861096498.8	847966650.9	2343107900	1227158171	624520905.6	1532684998	467932079.2	668312237.5	437859677.2	345815028.3	928889253.8	893457386.8	2535928221	541729175.9	313160189.5	336289697.2	85253931.95	667365506	377533079.6	443564238.5	509908377.4	792761887	1212089657	1910729290	1523321274	717578205.4	1166359124	555843425	803915793.3	570485212.8	775189567.9	1511125872	407182249.2	712789272	711994576.9	2008565231	780360643.5
Com_190_pos			806.51052	10.627	807.51855	No results	No results	No results	4188930.463	1077527365	988611495.5	680197388.2	545090667.4	2450022.178	531237275.5	1353464.961	1896484632	1481856289	1611136.405	673106646.1	3998633.057	358662941.8	1051485357	2239609840	800222327.3	644373106.5	1051396644	1122533596	89387213.07	285926033.3	2332921.909	385838198.7	1739493674	1729916226	2529701781	2493617096	1456704163	699959513.3	1474235493	7163436.665	478172000.3	3935848.792	537265985.7	274865386.7	1196261877	349199596.3	347683496.6	586302502	264307454.9
Com_191_pos		C16 H34 N2 Na O4 P	372.21521	5.763	373.22296	No results	No results	No results	1339948245	1306217743	1311525772	1311226913	1347199030	1808693175	1191160925	976856889.9	1707942857	1510949626	1481536315	2008215737	1653471763	1728116507	1273823540	1425988753	1357083598	886143631.8	513179529.3	503952581.1	1398715660	1893333912	995874025.6	813704235.8	1225243000	786490761.8	890461172.2	1895699548	2008721825	793592438.3	1027487459	1105174492	620115882.8	665220778.8	1820327980	2516666562	1544652597	1296857384	1648795246	1763977133	1525229007
Com_192_pos		C41 H71 N6 Na2 O5 P	804.50214	10.497	805.50934	No results	No results	No results	365764188.3	366141249.5	313177439.7	309498921.9	275106849.2	259425716.4	93649241.84	34832234.94	58810605.35	233380330.1	105803342.9	16726536.84	98274117.94	490608911.9	116876306.6	522016716.8	80926984.56	13104038.67	23916933.22	22521919.25	9106674.531	277811202.3	45490946.32	600456124.8	2506629471	243362266.8	248578219.5	69315707.57	328405048.3	705325946.6	104552045.6	198121455.8	224200560.3	116820183.6	85938712.71	172418706.7	37031734.96	265408452.5	317188057.2	57415929.18	557731485.7
Com_193_pos		C42 H75 N2 Na2 O7 P	796.51112	10.534	797.51794	No results	No results	No results	1008919453	2176096379	1324943750	386027015.2	945645036	1079459884	283973258.8	191245986.6	198371645.7	708126743.5	971531504.1	137302967.9	374997307.8	1013358265	190430828.7	737054983.2	1452115486	364582351.9	598934807.3	2501080487	959196432.2	226160118.3	331441345.5	409988194.3	257080382.3	882251735.3	1826296578	926032000	1758378297	1139563477	524460978.1	809308481.8	448404715.6	872851286.4	583503891.8	911182296.3	44037424.39	1307442893	231437258.4	199367072.5	370887997.7
Com_194_pos		C15 H29 N O3	271.21402	6.788	272.22104	No results	No results	No results	729722861.1	751946008.3	206316783.6	796267727.8	239882436.4	320501990.4	725987597.4	56907783.92	41262152.34	317981528.2	175777164.7	297853404.1	422086586.5	151737844	331438508.1	95044280.6	36790156.21	1373929530	1592431412	804285226.9	86946715.46	702012560.3	753941740.3	284412944.8	15732645.83	484693729.9	36007604.16	256477373.3	38542236.46	569186772.5	350844170.2	440984167.6	329124836.6	143453002.8	16464700.79	610197498.5	1894099577	9194119.1	146494687.6	1820475559	2500017141
Com_195_pos			449.10425	5.815	450.11182	No results	No results	No results	1925652793	1761366492	1555785920	1424352928	1456671506	1675009195	1887742753	1420194661	265100819.3	1601726149	239626655.1	1494619130	1712077333	122185200.7	2439332411	2317360515	1324093709	1557356997	1825523095	1060839392	1409772674	1323736410	1874956099	1281792802	2127513503	2497076069	2043940215	1566695136	1666926196	2373706874	1362777636	1764615619	985647562.4	1529095872	590149054.3	1491155057	1581470872	1441773392	1749834297	1473754275	1887084680
Com_196_pos	(1S,4S,5R,10S,13S,17S,19S,20R)-10-hydroxy-4,5,9,9,13,19,20-heptamethyl-24-oxahexacyclo[15.5.2.0??a,??a??????.0??????,??a????��.0??????,??a??????.0??????,??a??l]tetracos-15-en-23-one	C30 H46 O3	436.33502	8.155	437.34256	Invalid mass	No results	No results	1155097386	1131528348	1085493602	1043288161	1086010504	414391094.3	864404650.2	772427707.1	752205492	857679086.1	253129293.9	852907545.9	868619141.7	630095643.5	553583766.9	803132272.8	585930829.3	1607387580	2493338539	1613588145	929539802.8	1195840369	631028047.3	236552725.7	268105365	1081987828	1218344763	424316620.9	489241718.5	1445663890	1166048625	535813247.9	1568219886	1156987174	508921683.1	574545825.2	1626773218	382918304.4	911780276.4	1116208761	2230221166
Com_197_pos			485.26519	8.776	988.56464	No results	No results	No results	281836524.4	340308553.7	283196392.4	292855112.5	297221515.6	1758684020	496650119.1	1357558357	1068692034	456852325.7	219226595.5	269966299.9	513986643.3	272891989.6	183713910.9	706633757.1	2483905490	208489324.7	188205133.8	165706320.5	67218230.44	256995534.3	46136164.82	106516175	308506047.1	148760483.2	1097790639	1346564996	247446242.1	349880951	416003369.1	402744830.1	325541288.6	67659876.09	61330040.31	963950251.3	186974549.9	245767536.6	229122270	941582785.6	278927558.8
Com_198_pos			965.57188	8.778	988.5611	No results	No results	No results	671356595.1	797631040	680183984.5	710384480.3	697261204	1755139282	1191003877	1354675446	1061952897	449174887.2	525189584.2	643647850.9	507939462.8	670899506.3	444130388.5	702543120	2479143605	496653841.5	425214180.4	389502209.8	161561307.6	255361544.3	108120288.3	255208558.4	730445517.2	362948226.4	1094534957	1190736319	590168859.3	836264801.5	987596933	396461164.8	322436891.5	160457380.1	141377627.6	953765105.9	441443666.2	582997994.2	548542225.7	827484963.4	659588177.3
Com_199_pos			987.5564	8.781	988.56244	No results	No results	No results	679692608	807112739	689436768.2	719372689.4	705734030.1	1750404482	1205251274	1354425106	1060326376	446975912.1	531662636.6	651368385.3	507058035.9	678703223.8	449391487	701129382	2475874918	502203243.5	429518171.5	394347208.5	163521768.2	254760219.6	109375628.6	258394944.3	739394243.3	367551008.7	1093170921	1339660918	597521659.4	846256520.8	412640238.3	395609908.2	320615683.5	162432431.2	142978555.6	953064173.4	446567142.3	589669854.6	555055254.3	938722251.8	668661653.4
Com_200_pos			496.10311	5.424	479.09982	No results	No results	No results	1063908357	1051088288	904818985	900834728.9	1083856203	920580474.8	999238922	408310426.1	565452763.2	212910755.1	438431980.4	1609913264	921032541.4	1370132928	989428741.8	1216715881	437287246.5	207166374.8	332730645.7	305670659.5	2907263.375	1709018620	936384614.3	1893460383	305657324.2	536067094.7	297510412.6	290020074.2	273007646.2	187243286.9	241839826.7	718203931.6	2464268363	5293418.082	245010030.6	1535304727	680906301.9	2151718069	1356366261	794552704.8	710689049.2
Com_201_pos	Curcumol	C15 H24 O2	236.17809	8.471	237.1844	No results	No results	Full match	500048293.9	410089262.9	821837419.6	474834170.7	443587581.8	692429015.3	493369277.9	338483297.8	422318827	227456872	210361060.9	1081110372	228867835.1	281649077.1	220146840.6	252482963.6	263658272.7	2085666335	2459064257	1263910623	634754981.6	425991977.5	1374275420	61212791.51	166995867.5	267727973.9	583664782.2	126653155.3	359732070.6	370266053.7	155594129.4	140498262.1	1162597824	1241347268	343696083.2	128403233.6	629615616.4	588086303.3	295935109.6	570895108.9	489434297.9
Com_202_pos			987.56102	8.779	988.5683	No results	No results	No results	765500525.3	910846514.2	778046296.1	811829717	796438155.7	1906032747	1360155612	1599317885	1264105019	1388356304	599994320.4	735085192.7	507058035.9	765933228.1	506472740.2	701129382	2444423535	566748673	484721787.1	445420900.4	184538324.5	254760219.6	123433078.4	291605029.8	834424531.5	414790324.6	1093170921	1339660918	674317842.2	955021231.7	412640238.3	395609908.2	320615683.5	183308981	161354805.5	1172767769	503961968.7	666069549.2	626393462.9	938722251.8	754601069.6
Com_203_pos		C19 H13 N4 Na O2	352.09523	5.067	353.1026	No results	No results	No results	1027796367	1006173075	3532063.738	987644915.9	942683533.7	792436214.4	2506277.201	1438710808	482176267	2992027.536	2692311.542	861672451.1	826444934.7	6812198.62	1317714653	963480887.2	1036373422	532862119.9	230878960.3	516142311.2	5609104.035	641725280.3	823924270.6	2442735847	1053660685	109265366.8	618544028.9	1998961500	681497162.4	816116.1757	355549968	1131486292	1691962926	1443283619	1634012356	744682639.6	481172194.9	921102179.3	968698505.2	1260739823	683714706.2
Com_204_pos			756.48069	9.991	757.4884	No results	No results	No results	1230312129	284800830.4	661419444.8	602600258.7	302967735.7	163276767.9	422911860.6	43390116.74	538846340.1	472169628.7	486751002.3	664304179.7	199265928.1	2396921063	654651039.7	851670956.9	541052543.8	123327022.3	128464780	19069364.26	168411967.3	542707093.9	76954396.53	157363091.4	1844615452	569730871.4	453852320.8	2080296164	766020568.4	584607315.6	259993981.1	972334877	440246279.9	158468227	2041285252	252301380	486607.2133	601091434.2	1024416021	534553194.5	490809362.4
Com_205_pos	Panaxtriol	C30 H52 O4	476.38744	7.324	477.39468	No results	Full match	Full match	295739884.9	263977335.2	249705984.8	238209387.2	234175617.9	70257132.73	117020992.8	39886221.35	8952647.683	119313185.5	20811342.15	193619247.6	154765152	55008297.27	60009322.76	25283782.55	10519720.65	942288553	1037517961	234356082.4	33305423.28	250261628.4	145830799.3	14644200.22	1250763.656	83596478.8	1264349.468	55173780.67	1739011.259	107684268.3	109360927.5	98903291.63	52904980.1	372995627.1	2639396.231	241790393.9	1657329405	750662.7436	101004604.7	1046811735	2388144316
Com_206_pos	Polypodine B	C27 H44 O8	496.30459	6.185	497.31137	No results	No results	Full match	410123805.8	281778521.2	260736708.3	241084057.5	222104926.5	553657654.8	614504155.1	407396842.1	354924431.5	214521533.1	119170653.5	321512777.2	140917820.8	516739089.1	391767392.4	607090948.3	425255147.5	2373146045	932564105.6	1083883745	276817548	479537117	1846819940	130927427.7	74196486.06	349368979.4	256966625.3	221926467.5	265990436	197329522.6	87562638.87	515754678.6	95398180.26	181723185.4	164604754.8	149194783.1	219735651.8	345947283.3	559432192.4	159082096.9	424413432.5
Com_207_pos		C42 H71 Na O11	774.49047	10.215	775.49701	No results	No results	No results	1062529236	1014084238	1326445820	794285531.6	803928804.8	305665224	833305666.6	80397867.72	893122293.6	1373835624	1227311883	1106748677	473492820.7	2370119841	567996285.7	1907912437	329072326.9	146647017.7	144279987.6	18949260.21	271927355.1	427539568.2	110121112.8	322817705.4	1654082170	791996366.9	152376823.5	1432419451	838074261.9	712281179.5	260607794.6	1103943684	397010292	283312634.9	1411628595	420191217.1	313500274.6	649554629.4	1581694403	1006829470	860805042.6
Com_208_pos	3-Acetyl-11-keto-��-boswellic acid	C32 H48 O5	512.34885	8.47	513.3576	No results	Full match	Full match	604681528.5	404562620	347371564.6	454771550.7	432822329.6	704908687.4	483342888.7	331785754.2	434311977.7	308882601.6	215931223.7	376173967.8	236386981.2	275613162.9	219838886.8	252961148.3	307424656.9	913442446.9	2366773979	1168094194	630235410.2	413051517.8	1301136516	81014610.16	179785602.9	326688472	578325991.9	163193367.2	351300817.5	363139966.5	200139246.8	187632290.7	1139807242	648664807.5	345698462	158201978.5	345990526.1	265391955.7	293377168	586905493.4	476975047.2
Com_209_pos		C20 H24 N2 Na O9 P	490.11175	5.726	491.11874	No results	No results	No results	256531974.1	249691932.2	244933314	258765129.2	240458236.2	479312964.6	7851336.182	2365057238	16584872.62	6452631.28	6510137.545	423808981.3	7682815.533	6267437.608	150576579.8	8191131.193	6550779.651	6177198.794	5938992.14	4468756.168	6276877.633	277297042.1	6487859.708	7610296.52	6595277.839	6486368.204	5953627.505	432159683.1	6212818.717	6570168.432	1097167731	9914329.633	418426078.9	6168456.825	7157495.987	6932784.495	5936331.412	299497592.2	6075043.297	2176480170	12117774.79
Com_210_pos		C18 H26 N10 O2	414.22596	6.362	415.23169	No results	No results	No results	375449151.2	335244831.1	387801260.9	405319828.9	421558280.1	156091816.8	80537624.83	91342618.86	65975462.22	187311111.9	209380871.7	153363473	226453306.9	107227440.5	180021237.4	190502436.6	128494956.9	1500516772	1109659483	421961681.3	121429508.4	189810716	171136662.8	157112739.2	113758224.4	116801941.5	89656007.08	182844194.1	143448052.3	109722776.1	182744736	197519434.7	119817232.2	164383897.8	168035373.8	244445686.5	1112221867	170695155	214231479.8	1111352733	2347476695
Com_211_pos		C17 H23 N5 Na O6 P S	479.10045	5.613	480.10776	No results	No results	No results	895649632.5	842457761.1	809043001.7	850844134.2	868970770.4	748558579.4	1547926666	1030680916	475982097.9	751815009.3	451875862.2	197015927.4	942386429.5	346143810.2	826153601.9	191111145.2	1641245099	1215876130	634112240.4	740179242.7	697224369.8	876092265.7	594749984	2342094527	1326760040	1232792955	777706773.6	1113160131	737635402.8	498993984.9	510316202.8	903807984.8	605994525.1	555184443.8	826116952.7	990235701.6	589023421	1053216749	870228061.7	1584883613	554365666.5
Com_212_pos			755.43798	8.08	756.4455	No results	No results	No results	1441176051	350183483.4	302140758.5	283467962.6	291426258.5	1755008909	2329903997	1212770517	1324783085	1855819483	553298323.8	206532509.6	235980136.6	762883913.9	733350675.1	1398795955	582398156.5	53993859.67	432924669.5	184685412.4	161020951.1	318513766.1	653603009.1	1242568770	359271579.8	1243261134	1585986678	629377218	357085296.5	163269938.1	1140771556	100498692.8	53091570.35	928213076.9	209857423.3	134854193.6	1171593578	381716239.8	374606463.7	2338273400	65585011.1
Com_213_pos			378.6968	8.035	775.42743	No results	No results	No results	1687802783	1273351776	1188135375	1003762558	940712125.2	1633179508	1194233814	182452216.5	1360383153	1476122054	544245374.5	889947556	1071642444	812345347.4	1039045922	685578599.7	890277224.8	1746064120	1154312469	815276642.6	173582438.3	1659010994	12951851.1	16022220.93	1064376312	439655980.5	1102894958	1147251074	639800116.4	956935465.7	700018563.4	2262469436	1561766088	49509415.84	1763443171	2323592364	2041974752	2047736496	1636309793	822596830.2	1453153011
Com_214_pos		C24 H44 N2 Na O4 P	478.29377	6.256	479.30087	No results	No results	No results	303053956.4	314119985.1	266175874.5	264244434.5	242132510.4	348931060.1	524144386.8	351105100	346209557.4	195183251.2	58394551.77	185416265.6	24944749.62	306082315.9	245564421.1	501186823.9	286976625.2	2319966331	890745635.9	982056567.9	331762589.3	341102962.9	1642876876	73460130.82	21228220.43	223697511.4	173303653.1	119281980.3	160509273.7	126382103	22821568.46	401172699.4	63585638.68	101317626.3	107404575.2	75329514.98	168448085.7	267313878.3	496878651.4	95503867.48	356327827.5
Com_215_pos		C21 H25 N O7	403.16368	5.091	404.17093	No results	No results	No results	755079738.7	723425353	714120537.1	666517780.8	675664157.7	749703701.7	837553626	224393582.9	316117134	1552290606	845142666.5	650775129.4	529744766.5	217397574.4	291894434.8	617014721.8	1391067963	1286949371	743900655.1	180616838.2	633106026.7	309881354.8	736701362.6	11667370.99	108580492.6	336742413.3	406831805.8	598966546.8	789443259.5	1071884265	611538193.2	2310720386	313515293.8	188072909.2	675339555.2	930717754.6	1380194867	177176355.3	1367553420	568694657.6	670139047.8
Com_216_pos			754.48635	10.213	755.49316	No results	No results	No results	427241926.7	436561223.9	373199030.8	998984.486	321994557.7	5387882.116	843420557	60985587.76	39510422.11	69763440.06	797834264.4	939042124.4	2300685.442	2139738.999	59880354.14	1423856989	34391976.58	114894389.8	220608627.2	22008004.4	269779964.9	68129468.17	85166816.92	188133870.3	261214111.7	1614213.151	20590282.1	199346838.7	53814391.59	57979801.9	138505198.4	3123906.094	13199495.35	204190311	2274473936	38753838.69	5214438.082	41205879.3	1129301723	378281315.2	49223111.71
Com_217_pos		C43 H68 O6 P2 S	774.42095	8.021	775.42822	No results	No results	No results	99113815.46	1273351776	1188135375	1003762558	940712125.2	405361.3669	1194233814	182452216.5	77062471.95	115858077.4	544245374.5	889947556	1071642444	26554438.34	1039045922	685578599.7	890277224.8	133362419.5	1154312469	815276642.6	173582438.3	105028330.5	12951851.1	16022220.93	1064376312	439655980.5	80988948.17	1147251074	639800116.4	956935465.7	700018563.4	2262469436	1561766088	3681767.648	1763443171	121785381.6	2041974752	2047736496	1636309793	822596830.2	1453153011
Com_218_pos		C16 H17 N7 Na2 O7	465.09915	5.515	466.10638	No results	No results	No results	1884112496	1706693611	1666689132	1698483726	1687824923	1773937509	1734698028	1647079393	1383671808	1474434099	2119333496	1633873607	1676147913	1304436108	2161095208	2248618015	1609338366	1776414244	1802616290	1386590353	1253403666	1614682329	1583896046	1413945194	2001112148	2010690374	1758315777	1487313665	1604579686	1896308253	1877555749	1817323560	1437054925	1760415384	1844099097	1763790553	1531068731	1576472150	1660128764	1439461236	1891923617
Com_219_pos		C46 H77 N2 Na2 O4 P3	860.49059	8.313	861.49658	No results	No results	No results	975646354.6	949784143.1	939955443.3	811084012	794682948.2	2150608271	891487412.8	445149899.6	2247619188	1357829638	608636372.9	634457329.3	1567698755	628893632.1	1419989172	1056260283	1211280992	1019741567	1500777161	773799579.2	297610158.9	727455529.4	34604506.23	40071191.91	975681551.3	337253344.6	1301523420	936609520.9	400347177.6	1467815151	979128439	850398673.8	836611436.5	19538577.28	495192995.4	1377070031	813022222.2	535060570.3	485003446.5	425446123.2	1314727390
Com_220_pos	3-Methyl-4-[2-(4-morpholinophenyl)hydrazono]-1-phenyl-4,5-dihydro-1H-pyrazol-5-one	C20 H21 N5 O2	385.1531	5.09	386.16013	No results	Invalid mass	No results	716043150.7	685830774.5	681515314.2	641592345.6	643937143.6	711937037.7	806776856	218073149.8	305823388.9	1498469222	821109222.2	629791507.2	509332562.2	213179899.3	282220323	595035315	1349963061	1241080715	712036970.4	161286929.1	617924719.4	298354963.2	710427171.8	10410542.68	105924553.5	329580975.8	398589557.1	575367532.1	756015585.7	1039600867	590356052.1	2238851470	304299172.4	181471921.9	645350668.1	897278426.4	1324410380	174131868.6	1289533329	554508580	651153634.2
Com_221_pos		C30 H73 N10 O8 P S	764.50727	9.055	765.51404	No results	No results	No results	654498129.2	729864456	1766696.982	585354206.9	499778923.6	1791930275	1014181530	929219576.9	1162748852	1159175030	319789003.4	492854829.6	1302582937	395911522.7	437450438.7	2070814185	2233491645	538512303.3	440929176	337336759.5	66045176.36	439552558.2	97229487.72	166774885.7	762909416.9	324286271.3	1208155118	1611425740	582909256.3	718031412.9	787787910.3	845802745.9	459978026.3	90922560.07	130567897.8	719021157.1	314369240.7	513968127.1	369687121.1	538964438.1	319230925.9
Com_222_pos			841.50381	8.337	842.51093	No results	No results	No results	708737375.9	657076167.7	724164219.3	622220951.5	708555556.5	735765915.3	1279735802	1193652900	1275974663	1175660940	323618165.3	530270073.7	1099319451	421707001.7	703957506.3	1303549351	2209379475	7930328.491	6867024.401	457687954.5	208598804.2	693013704.7	124737128.9	228222949	971814275.4	629595781.2	1252359793	1670000141	585023641.4	904710381.8	1110516050	727295287.5	2428225.739	175002722.7	258978185	1379404105	403997895.6	446751998.5	404460837.6	1219367996	668907660.8
Com_223_pos		C41 H70 O11	738.49233	10.199	761.48248	No results	No results	No results	724034290.3	752087683.2	538433079.6	684324443.7	775484088.7	7854626.926	1083075502	88141304.15	60562228.56	103685924	1675426920	1117886253	635256402.3	352780997.6	22608006.83	1606236297	48588090.36	277379788.3	253947927.7	53670125.64	630059102.2	97919134.09	161156876.9	320623082.2	352841728.8	1034906797	30916160.94	285537373.3	80797473.28	80998238.54	204153785.6	1409782079	19516024.5	264283150.4	866027105.9	55153411.99	43677303.64	58208958.95	2195942626	528919003.4	70746951.58
Com_224_pos		C27 H48 N6 O8	584.35476	9.386	585.36194	No results	No results	No results	437408829.1	430775139.4	395514803.1	309893870.8	367635551.9	88409815.47	628512495.1	24165010.94	375968911.5	760006277.7	307098844.6	383462763.1	350604727.3	843485787.2	309154898.6	1056448030	175252898.3	69244118.45	20946993.2	6481877.506	148610333.3	231657900.3	59144388.63	138935133.4	609412116.2	467923715.3	154176476.6	2195424163	538040920.3	102351091.7	35143294.85	778325142.7	178852357.1	110654499.9	754781724.8	227192979.2	139320559	118275671.2	463423216.9	487851861	278252130.3
Com_225_pos		C42 H65 N4 Na O7	760.47482	10.223	761.48248	No results	No results	No results	694913093.3	723886664.8	726707007.2	667980360.2	757231478.3	10642715.19	1069183876	134637699.3	75757260.14	135347776.9	1614950357	1082159662	618273441.6	351007294	20684585.59	2187826855	68693804.97	274937641.6	235041646.5	53180251.24	604108964.1	132559252.1	162381423.6	317553054.7	346759717.3	1017856551	38769260.69	389386694.9	108667296.6	113856514.9	228688291.1	1357437908	24934060.55	260732417.8	774793935	74948800	44515277.76	78596139.37	2175313045	182439107.8	98426908.25
Com_226_pos			841.99132	8.482	842.9986	No results	No results	No results	1039381694	987336750.7	931809764.9	836546738.4	865880338.2	1611995000	1712462621	1162018945	1401072827	1594679009	617934956	784337272.9	1265539449	609707770.4	938178289.9	1340932927	2187505998	693390407.5	415168255.4	517696844.1	116954135.1	759669611.6	207379433.3	446884848.2	946393970	660315641.9	1315873246	1667518162	811028839.9	1041617457	1103932577	1098525008	904370231.5	318971952.2	480643911.1	1399360973	638582819	919341731.7	763904234.1	1331020552	804512355.8
Com_227_pos		C40 H64 O11	720.44592	9.746	721.45367	No results	No results	No results	892538976.3	741929832.2	686834330.2	735343847.8	762853205	476191725.1	844350492.8	244597987.8	881944597.6	820091955.5	320452488.5	520861402.2	968421636.4	380313668.8	800098503	1035336889	454302783.4	320167739.3	277522699.8	640267133.1	74735719.99	536499487	1054211671	990272137.1	939188775	1251740636	1260230828	1625295731	2175337915	303433093.3	850082699	1372751981	278947597.6	1346644176	1386962236	515361485.1	652378214.2	1136446690	1749982706	927137053	289373392.6
Com_228_pos		C28 H50 N6 O8	598.37047	10.053	599.37756	No results	No results	No results	529759357.8	502047252.9	461005334.5	457764997.8	488013644.9	43732777.43	351915415.5	4933932.354	389861170.8	1753313589	94891749.05	606104891.9	261399149	1136089478	417721106.7	2163955298	113805308.3	117865048.1	12915440.61	3227056.648	62629008.08	277538914.3	68946200.61	62445627.21	1056952466	631097550.6	382344285	1696329135	456995716.8	128084862.2	39625157.38	779098501.6	206840071.4	66517001.81	935408435.4	74964069.69	244465342.6	182035735	282877998.1	239046640.7	290565588.2
Com_229_pos		C12 H20 O4	228.13648	6.305	229.14355	No results	No results	No results	577739768.4	561589114.3	574580466.1	580191551.4	572125798.2	1188112876	499983742.4	1032562788	926210887.1	2163425746	516034625.6	202290392.2	805274272.5	380294384.9	1243855861	515045600.8	1436951387	332599470.3	157795978.1	210224946.9	145649467	372464595.2	395721400.2	1017151811	1420601217	1362711032	1176270211	1851558167	726887110.9	225731435.8	220173065.6	237598746.2	396753115.1	129632289.6	249726100.2	317094186.3	95409851.96	393804501.7	146938668.2	609170052.3	71730443.83
Com_230_pos		C51 H83 Na O17	990.5538	8.781	991.56018	No results	No results	No results	697935765.1	762925017.5	743947096.3	786221188.2	786141307.1	1689068950	1280278469	1414309518	1117966633	695904295.5	503811028.1	637724403.2	740980079.3	618513063.8	427812635.8	975144036.2	2163419752	567155753.9	523550434.2	430301675.5	185907158.5	343645821.1	119817561.6	252878600.8	750239481.6	395886893.8	1002635309	1205363032	326934665	588139572	997054972.3	545800514.6	469201720.8	149020137.8	139894280.3	1037951966	495469314.6	586424600.3	582945013.1	835731975.7	723625904.1
Com_231_pos			496.10075	5.423	479.09714	No results	No results	No results	1046485311	978887852.3	908818456.1	905254098.7	1087648242	924452663.4	1002445043	365286344.8	567815104.7	185649503.1	380576129.5	1391094984	924542864	1356520800	855057602.3	1225744466	441200287.2	209868254.8	215861834.4	307921550.2	3973315.957	1715795226	6891850.547	1901884904	309881931.6	471656166.7	267042024.1	293957645.7	274850951.7	193693325.2	243477057.1	718972392.9	2142499461	29247542.91	1123467557	1538300720	682091695.2	2162258565	1363101550	801839949	714729464.8
Com_232_pos		C46 H71 N4 Na O11	878.50152	8.471	879.50488	No results	No results	No results	926471086.9	524789081.2	406381263.2	320938728.8	246508000.8	2152807834	647567825.5	445543561.7	897147914.2	635269078.3	341992412.8	781286752.1	667438802.9	575004291.8	752167601.5	691723694.5	1214926583	1082688188	580843910.8	285908225.1	141065871	766183832.5	28395197	16126720.69	450637335.9	338609560.6	513675227.4	420458446.7	245369156.6	623121555.8	365548304.1	900759979.3	1034852003	19120741.25	673320693.5	1386131408	877253592.7	885141671.9	726031938	242521206.3	1322020029
Com_233_pos			822.53503	8.462	861.49805	No results	No results	No results	916770237.9	520386605.1	401749471.4	320705121.7	244947814.1	2151838957	646653900	446357848.7	891138976.3	631801251.8	339780171.9	778154249	664509404.9	569196899.3	752586415.1	693101918.2	1216448680	1066755063	581996690.5	286513988.9	139314334.2	759718426.3	28460541.78	16098718.87	451776124.1	337551018.3	513436522.9	421291920.6	282891707.2	619899654	365815740.7	899460011.1	1031385956	19094292.09	671147619.4	1380973586	873066371.4	877300173.7	720455628.3	246966376.7	1316943782
Com_234_pos	12-oxo Phytodienoic Acid	C18 H28 O3	292.20414	7.481	293.21115	Full match	Partial match	No results	583074804.9	579597126	539135010.5	511490597.4	491506294.8	1051360832	783681206.3	640592386.9	841072493.7	895392268.4	382417148.1	576347188.5	488063322.6	2149114441	304201523	800450683.4	567466525.9	1053172222	1105981338	239724940.5	953448580.2	236862804.4	246764972.1	245393072.6	284609690.6	273012140.1	347598886.6	352789931.5	136523557.2	399866632	267134588.4	339845602.7	634868934.6	115738483.8	641906424.5	327902309.2	461353192.1	140116966	311048076.6	218236075.2	453126557.3
Com_235_pos	Ganoderiol A	C30 H46 O2	438.3506	9.545	439.3577	No results	No results	Full match	712685749	610410342.1	649018997.2	625195965.4	588635454.4	164689893.1	206338945.1	209620365.9	311332163.5	207846733	93138403.4	226131280.8	183777130.5	175760061	46502533.11	243864083.7	188064777.4	2143682601	1908881587	181045931.7	282865945.4	195728390.5	402254112.5	58791251.01	152140867.3	296007986.8	320794009.1	208340887.4	75802946.69	986045619.4	167520346.2	176471702	975284283.9	113237314.6	129262004	115534583.2	1712682525	134919405.6	370365259.5	247904991.2	1515097369
Com_236_pos		C11 H26 N O P	219.17503	9.533	220.18254	No results	No results	No results	714506264.5	611746413.4	649856743	625955814.1	588642206.7	166383980.6	206681398.9	211533069.7	311323367.9	209547960.3	95190329.66	226344288	184433820.9	175798495.6	290696902.5	242469593.9	189083912.1	2142870698	1907304241	1198030199	281982783.2	197511548.7	402751158.3	60428403.43	153591766.4	296952171.4	322483593.3	209971731.7	77976423.2	987107641.5	169411782.4	176828217.2	976102828	343063587.6	128308433.8	116155045.9	1709687176	136568497.6	370705090.1	250396973.9	1513979239
Com_237_pos		C33 H51 N2 O2 P	538.36675	8.077	539.37415	No results	No results	No results	865296286.5	743203651.6	827078776.5	827439075.7	774468942.2	1349904690	1578973798	576829305.2	742184192.8	1262266653	356028590.5	469016665.6	601260859.8	333604414.6	393786805.9	786994466.7	1935542452	684106588.3	255569427.3	347935550.9	74328008.05	683582618.4	326960530.7	673235966.7	985025628.8	693328327.2	1117179256	2134957839	1089053396	429859284	678404974.7	1610914708	713672777.6	426978724.4	618328554.6	1586165539	676718301.7	1150136327	1060200413	1320141824	699174910.4
Com_238_pos			437.37276	8.856	438.37933	No results	No results	No results	680606062.2	633233446.5	575625988.4	554120718	442307060.1	2133402057	285780698.9	99241486.26	379793474.1	597780796.6	406304659.1	566722013.7	739064086.5	1054128922	599735807	585026273.7	134794049.2	379611158.9	1212048163	1702925255	317735877.1	157646049.2	547361906.4	29735833.09	193517127.9	83709685	723004965.6	194130761.2	646772591.4	502911360.6	50703918.54	106489628.5	82571432.16	127882168.3	530842500.2	314200502.5	321371566.3	705580985.6	460914106.8	672312578	362438387.2
Com_239_pos		C24 H36 N2 Na O P	422.24743	8.319	845.50214	No results	No results	No results	1327612258	970483786.9	1321237126	824602922.2	867635397.3	1521423122	1590646224	1606394744	1665133816	1543246495	575568278.5	445129246.9	1439747011	360210476	935767243	1585964229	2055594477	938462262.8	435610210.1	550905749.2	245953990	637082786.4	334594632.3	556209681.1	1244271124	841871242.6	1759294653	2130864316	747342287.7	1086193645	1330196432	1494165901	830547939.6	447682083.2	261866541.6	2021886440	911552763.5	1388497554	1190188994	1476667712	935317410.8
Com_240_pos	Cinnamaldehyde	C9 H8 O	132.0578	5.386	133.06512	No results	Full match	Full match	931097543.6	1017690190	998924299.1	1032483532	1052806141	1107367473	505511649.9	287613443.1	718046261	840681266.2	544406481.8	647892095.2	1130435333	867833435.1	204707858	798377105.4	685113764.3	971544504.1	588677301	349072193.2	666233344.9	1799452387	1149782168	1045670662	298893366.4	369084265.7	739829503	795436934.4	1026438639	998083377.5	518502364.5	2083556117	526904284.9	349437024.8	2125103550	1608633643	1294716950	1842090238	1735662274	748003121	1727603954
Com_241_pos	[(2R,3S,4S,5R,6R)-3,4,5-trihydroxy-6-{[(2S,3S,4R,5R)-4-hydroxy-2,5-bis(hydroxymethyl)-3-{[(2E)-3-(3,4,5-trimethoxyphenyl)prop-2-enoyl]oxy}oxolan-2-yl]oxy}oxan-2-yl]methyl 4-hydroxybenzoate	C31 H38 O17	352.09681	4.953	705.20197	Invalid mass	No results	No results	43186125.03	42211162.35	9468176.059	37336822.85	65953039.52	35486377.04	27536837.91	109314370.5	33253549.97	24840260.17	11520293.43	41610442.46	41969111.83	54430620.65	68457675.25	35232894.04	32856235.58	13825139.85	5281819.382	62725842.3	26021375.82	43646781.94	55908182.37	112077462.4	38602066.12	122623879.8	15255073.13	2119050776	36246808.81	3654312.612	60287739.83	17636756.74	2755430.944	113645210.6	65157545.54	45910823.53	32392133.4	64785444.93	52344782.39	17199514.28	34660238.63
Com_242_pos	13-hydroxy-2,6,6,10,11-pentamethyl-14-(4,5,6-trihydroxy-6-methylheptan-2-yl)tetracyclo[8.7.0.0???,????��.0??a??a,??a??????]heptadec-14-en-5-one	C30 H50 O5	472.35601	8.574	473.36307	Invalid mass	No match	No match	594155448.6	762752620	555944868.4	443656236.5	463309085.7	462383092.1	526635416.6	382883695.2	1043628315	298860390.3	264153763	752170908	279941578.4	288069975.5	605863739.3	367942471.7	283836321.6	1309372149	1740944987	2118935519	249960955.4	466876324.7	581675631.5	72223979.16	180791019	338480231.6	416177261.6	354580697.8	390319514	650703255.2	162280706.1	200572516.5	756912209.1	620073974.7	242957797.4	139197855.7	658359293.9	382820281.9	258466322.3	899671036	861723614.1
Com_243_pos		C26 H24 N4 O9	536.15368	5.725	537.16095	No results	No results	No results	634292695.1	601122462.2	582166560.4	565247129.1	564690120	368914469.6	524659288.8	168724573	359824633.6	391477719.1	1036586877	2117464545	429526104.7	568719528.4	75007453.86	814268525.2	100299987.9	428096757.6	54464873.52	18573213.51	211582096.2	382976892.3	483867017.1	156882570.9	712591004.8	840589777.3	237563642.1	1749424994	1169442017	317618241.6	213224288.7	674707985.3	413158720.7	158138882.3	1607813978	727473495.7	457518521.2	516209569.8	912239961.2	325985883.3	817392646.5
Com_244_pos			822.53388	9.046	823.54309	No results	No results	No results	758933341.9	550270543.3	485403510.6	406015056.6	443163158.4	975786336.2	412106933	93801177.95	1172947598	569592230.2	254574730.5	742648520.7	809088316.4	635547028.5	512198231.8	539949048.9	403983487.3	1345622081	2113799318	570008268.7	263556336.4	821943348.1	25670069.71	24247313.61	80219419.54	74589580.91	654467032.5	710180065.2	176528833	729331403.2	376471417.5	565335657.9	1022295330	7216908.982	346812795.8	676418857.3	903961676.1	526919867.9	386676784.7	126339980.2	511347064.2
Com_245_pos		C18 H36 N2 Na O4 P	398.23123	6.297	399.23862	No results	No results	No results	456728852.3	402214483.4	410318373	433231154.1	439742381.5	252319350.4	501634572	310697187	178259638.7	337889409.6	90752100.95	557900996.1	534821356.4	142787034.2	108983272.3	131448113.5	169358281.3	1328755957	413292158.4	929035685	111399879.4	398987449.6	416621714.8	165305741.4	37766746.01	218473050.2	51859492.06	142956937	43186747.06	191467980.5	186603171.6	371919442	51837305.91	554669006	187154568	726304726.7	1386410925	27991211	2106600678	354683306.3	956097056.1
Com_246_pos	(3beta,9xi)-3-(beta-D-Glucopyranosyloxy)-14-hydroxycard-20(22)-enolide	C29 H44 O9	536.29727	8.276	537.30414	Full match	No results	No results	1021282215	1034252860	1247547137	997754454.1	1298613770	2102654166	1034876204	1320943447	1722414465	949570617.5	629654116.3	1393951523	1590442865	1627586128	1539592661	1849962472	644660630.1	1174301368	1335521405	474922723.6	1253421320	688513385.6	1200561676	1085487495	650901846.7	1359692129	968597487.3	438861122.4	983460281.2	1038570815	900483567.7	1120152230	711983341.3	844497582.7	1236463762	440065463	1366416147	340101920.4	537233548	809385964.1	493172639.6
Com_247_pos			269.18346	8.078	270.19009	No results	No results	No results	852723293.2	731077323	822313289.4	815475206.3	762893771.6	1328286666	1555444815	569086326.1	731553501.2	1242304693	350722772.2	461988212.3	592325200.5	330004534.3	389005032.7	776408270.5	1904502580	674869905.3	253493203.8	343640210.2	73575070.43	673087462.7	322007289.9	662431320.8	970764845.9	682611184.3	1101912250	2101600308	1073231905	424204692.4	668586525.5	1599790742	703914467.7	420689471.8	608920795.5	1559027990	666423625.4	1132161597	1041725410	1297033600	688180416.2
Com_248_pos	Afzelin	C21 H20 O10	432.10634	5.763	433.11343	No results	Full match	Full match	1027263863	1052614628	1014231198	1064092806	1029056411	761180935.7	1274689965	488573952.2	1225889141	962370693.2	1045885553	527859294.9	1110971617	933199449	821167501.8	1404318887	1186807452	872214763.7	985216850.4	1059852893	1111634707	853568400	1474119429	2099894890	1169503118	1147676796	811547214.9	815195606.6	1061164728	983948099.7	498768381.1	1866785987	1137501265	805083485.6	1174015776	866704420.1	478231849.1	979890814.6	1103817757	639458612.9	1065382641
Com_249_pos	Pantothenic acid	C9 H17 N O5	219.1108	5.065	220.11803	No results	Full match	Full match	440938172.1	474979465.8	441940512.3	469255400	459169283.2	160583116.7	196815766.8	360618288.2	353626924	307600912.7	291957524.9	143855459.8	123170970.2	154759806.2	77188107.05	204361754.7	475884688.4	737532402.6	581928712.4	120003268.6	204800534.3	71277410.37	414467293.9	834170976.9	502868934.1	261134770.7	264516942.1	414893428.9	99761519.31	436301786.1	403745983.5	288719894.8	2099753987	717527630	744683716.8	316158653.9	723876175.5	1077294944	122232133.8	259014247.7	425460490.5
Com_250_pos		C11 H19 Na O2 P2	268.07684	5.727	269.08423	No results	No results	No results	631252320	599178452.2	578252568.2	563085398	561693885.2	366668540.5	518589665.8	162065620.3	342914850.7	390404332.3	978331344.7	2097260777	424205564.7	565320774.2	72845433.21	747120386.1	97886325.51	426158495.1	51400818.93	8449015.822	209794707	378750467	482114769.2	150903868.3	710662671.9	837772593.8	236122387.1	1683527069	1149310674	315945996.3	210473497.5	674157261.1	408720695.4	154917292.4	1602822327	723802896.4	455310621.6	513426324.8	907401388.6	323981449	816619745.9
Com_251_pos			127.0122	1.13	128.01958	No results	No results	No results	1462211018	1399696559	1366175829	1404537549	1350799892	1398925161	1709976484	1366825838	1627324018	969828535.9	1094296958	1044697160	1234177103	1826850114	661636685.6	1740417723	1675974951	1589419250	666675862.6	589464210	1853437941	1389662484	2096122775	1099969341	1014952095	1156236217	629197119.3	1617999670	1858448953	1640282368	764616065.6	1415421693	1462478387	1360087160	792690339.4	1553393178	1154050521	1254431223	1224435993	1473919144	1613442406
Com_252_pos	(2E)-3-(4-{[(2S,3R,4S,5S,6R)-3,4,5-trihydroxy-6-(hydroxymethyl)oxan-2-yl]oxy}phenyl)prop-2-enoic acid	C15 H18 O8	326.10045	5.339	327.10739	Full match	No results	Full match	1010072864	1017344086	920460227.9	914501742.8	905946328.5	819640336.5	1047093963	320141259.1	559069808.6	655037668.2	1395764111	1519764358	934432169.3	1436831199	413768793.4	776220296.7	573538454.8	269523193.6	294192512.7	278547529.8	1967314113	738100536	306220880.2	1332858611	882873331.6	1683342751	823285082.3	840405995.8	1541567433	476249414.2	983082208.9	1308710817	728921482.2	2072692050	563124552.2	737152478	691485081.2	1000292472	1672484528	666791114.7	520536044.5
Com_253_pos	17alpha-Hydroxyprogesterone	C21 H30 O3	330.21735	8.125	331.22446	Invalid mass	Invalid mass	No results	389684719.6	489326896.1	465370619	655280239.7	751492732.5	307934113.1	501961855.2	386912204.4	238306208.2	375002522.9	215978211.2	100614406.9	502844784.9	59936639.5	105126906	198352167.5	463608844	2066047893	1742686884	418836535.8	899920572.4	295336458.9	73123779.72	71675882.24	163508705.2	227571404.9	689955243.7	155768660.8	296069208.2	917774983	898823635.4	428754489.3	661241135.2	72355742.34	67303029.37	383160476	1192563168	50092541.79	136903735.1	534486998.2	470717356.7
Com_254_pos	2-Anisic acid	C8 H8 O3	134.03699	5.07	135.04416	No results	Invalid mass	No results	706552895.4	711522451.9	698736175.4	773700853.9	756678982.1	702114871.2	1286230118	1291305275	305541417.1	845487893.3	325372281.1	802324360.2	668676783.8	602446059.4	1051756620	952968620.8	893592146	432609953.5	247505842.5	470014081	409973288.4	436731491.4	718524492.1	2063340942	838690673	610037224.9	479839192.5	1057826305	499586422.7	574646151.3	463765878.9	952635862.1	1537767634	1261088033	1146759158	739372788.6	533757182.8	744961510.5	756553622.9	890067536.3	647166354.7
Com_255_pos	Timosaponin A3	C39 H64 O13	740.43455	9.488	741.44165	No results	No results	Full match	1071977483	113225591.7	965671440.4	919048837.3	766869793.4	842055326.2	331073596.9	886774074.6	1110202850	2059810353	527526197	322565931.4	1119291077	359536851	545355835.7	1055519393	1231604981	451289366	265570466.3	350236896.5	155547452.7	1075488208	1032471440	748724705.4	947102558.9	1660397787	1995433815	1051646492	2020169304	565880942.1	1751741528	768641566.1	689818949.8	643350250.4	680391419.8	741033276.6	931819878.1	1461276634	872924144.2	1960294107	473538211.9
Com_256_pos		C42 H77 N2 Na2 O9 P	830.51611	10.625	831.521	No results	No results	No results	472337374.9	786189565.5	728044781.5	749034600.8	795262913.3	403227448.3	369706124.8	197265451.2	1459701526	1113447323	45977743.52	504500409.9	1332275420	372865772.8	1132622229	2004245705	979074612.7	741279645.2	1020741724	747765375.7	68296968.31	330729253.1	82037593.25	245143679.2	894374660.4	1141117165	2059554723	1885665774	1253503636	781852117.8	1107282476	1083992144	359793466.1	128845450.2	204341430	209609825.9	687040329.6	180672307.9	303960156.5	480900132.8	354791626.7
Com_257_pos		C36 H59 N2 Na O6	638.42651	8.064	639.43372	No results	No results	No results	72981222.76	66854331.6	69572440.94	64011284.31	59336823.49	11177006.43	21291663.64	12149838.21	25228017.58	19993364.71	9446272.783	16144921.08	71085011.94	6656757.736	19177825.77	11456235.73	34138923.73	4309649.279	122422971.7	5694124.377	5102101.162	4440357.999	8301927.526	5609295.939	9310366.823	8774096.135	6298030.777	19692816.69	4693084.479	2053212080	16598233.49	15342247.79	723767391	7103674.847	18674732.11	8222346.408	38505432.26	6205204.085	9639397.563	21794576.56	16334041.68
Com_258_pos	L-Glutamine	C5 H10 N2 O3	146.06937	1.319	147.07654	No results	Full match	Full match	789316480.4	672898782.6	682479986.3	669422985.7	679832843.5	541011221	739788793.8	347838084.8	303272256.5	1880236927	250090667.4	760988115.1	781280928.8	1232874933	1664484137	411167144.3	1301866567	875047542	953151106.1	502324062.9	2048557771	786488815.8	561489176	293990738.6	142204394.2	265321314.7	789104495.5	529670742.9	475169689.2	329568299.3	519268179.4	1164949755	484175559.7	318258004.4	299415662.7	576505985.9	690056073.4	927177490.5	392078357.3	393742040.2	590285924.6
Com_259_pos		C44 H64 N10 O8	860.49056	8.988	861.49805	No results	No results	No results	730833700.2	526933328.4	463729551.1	385307915.9	368826814.5	652028359.5	383051724.1	72132627.04	1134400093	549995764.4	200483149.1	652924847.2	778239613.7	619926837.8	496292922	504374141.9	360047422.9	1319729785	2043233979	554921891.2	249390516.4	753473844.4	4029803.165	14688452.08	328107518.9	68225266.06	474649822.1	490530533.3	161539700.7	709829478.2	251811689.1	538076734.6	1002065010	4103402.844	309434430.7	560878617.7	888675235.7	511567926.6	303987912.1	106471950.6	459666860.6
Com_260_pos	Ambroxane	C16 H28 O	236.21391	8.852	237.22034	No results	No results	Full match	1201782294	1233246654	1142325996	1165516889	1094905064	1222829390	1034710529	1203570375	1082851504	439952669	737509255.5	1402518347	1225475287	879298305.1	1002713700	1309904582	949011214.9	1340312851	1834362808	1144413977	1353266085	1086668694	1341684177	1069244559	2028896472	1457126222	1139865589	1293351933	1120315272	879037249.1	1317241767	1043517000	1293298667	648317097.6	1235303560	969901025.4	1044256120	964933278.4	1287294219	1106904049	369984492.2
Com_261_pos	Asiatic acid	C30 H48 O5	488.35127	7.207	489.35812	No results	Full match	Full match	926728495.1	855805953.2	750053873.4	778538377.3	761324507.6	346394429.4	655626672.1	1190734930	1153268096	694635719.1	228719178.2	1474542395	567359872.7	286200077.7	443190554.7	740566643.5	654317070.5	1067254670	1635111657	2028264661	988005843.8	835055391.4	518242413	156787327.2	280243329.5	649828184.5	1306848385	277362068.1	390814424.6	944710133.6	810686553.5	260604486.5	1593452107	1662733456	525893884.4	261940142.2	788454710.5	501337480.2	369152920.1	639345703.7	877519676.7
Com_262_pos	Thioctic acid	C8 H14 O2 S2	206.04278	1.546	207.04987	No results	No results	Full match	1016764172	917269428.3	827198290.7	840196911.7	888718122	1001046542	1556286609	1546775052	680118917.4	1123028258	740661993.2	944065980.7	546324728.3	400803029.5	1027017667	1174578204	1261136881	624324472.4	609250639.7	732539858.8	109083136.8	788204167.4	1083343468	1756957478	747397044.8	759519484.4	484576198.8	1342639100	813081698.9	771439532.7	1053535828	542222344.4	1232807475	2025450865	860852904.4	1060493342	555780650.5	589998436.3	767383978.9	1013492747	652257106.2
Com_263_pos	D-(+)-Pyroglutamic Acid	C5 H7 N O3	129.04281	1.329	130.05002	No results	Full match	Full match	780851291	663797476.6	668649072.9	659704704.9	669875492.1	550022641.4	739072182.1	344234499.8	305622377.9	1843787624	252441513	751473240.1	780669173.4	1223111817	1631006720	410559941.4	1278024711	857041090.5	939492653.7	506246995.2	2020591361	777693619.5	561606476.6	294037809.3	141430725.7	272078384.6	775821058.3	527910974.9	475321774.3	328550597.8	512467161.9	1142305807	462060910	317912254.2	296040818.9	576279643.9	679281067.7	914298673.2	391082428.4	392405149	597947286.4
Com_264_pos		C39 H60 O5	608.44484	9.055	609.45166	No results	No results	No results	570095835.2	570926315.3	570534823.3	564772408.5	528887444.8	1369972014	887417997.1	730720501.6	958472922.9	1075538342	273542464.4	421855864.6	1052403076	519672784.4	368545067.1	1735198592	2014029539	530630467.2	442172457.5	343826512.4	76634711.12	419959263.4	95341252.09	156819213.5	676938222.8	324899817.9	1161460826	1448068469	522735985	705776516.3	720341056.7	748117836.1	441872410.4	93853950.62	124438342.5	667823269.7	300549663.4	438925686.4	312813049.3	704218129.1	343174732
Com_265_pos		C23 H25 N3 Na O4 P	461.14812	6.961	462.1554	No results	No results	No results	873407779.3	832965107.5	712874013.5	639282652	601311919.1	1118193491	1007256003	1757935995	724494076.5	2013184502	657017695.6	660683969.8	559349592.2	684104013.4	1002592640	883370214.8	1687800696	699802367.7	594694703.8	1004905144	529402143.9	727101712.4	1101252038	1289824595	1150300740	508050059.3	1339178628	618733135.5	625374327.3	1023821021	1000132735	403493143.5	695058478.9	780732730	624857329.3	1204166089	188986430	589117404.5	441987859.7	1103122532	634686531.2
Com_266_pos	5-hydroxy-2-(4-hydroxy-3-methoxyphenyl)-6-methoxy-7-{[(2S,3R,4S,5S,6R)-3,4,5-trihydroxy-6-(hydroxymethyl)oxan-2-yl]oxy}-4H-chromen-4-one	C23 H24 O12	492.12723	6.019	493.13452	Full match	Partial match	Full match	239737388.3	231311010.8	8754657.661	213480339.1	16179237.37	173822755	27760157.29	2012865617	19345359.27	26635209.55	11281732.57	178488424.4	16265905.49	11603700.45	221057213.1	34255183.84	38732468.44	15879704.34	45810655.83	17193092.46	7998565.652	17854042.93	12078061.5	5241580.564	17895478.04	17279022.59	14295662.06	35401038.35	23589800.99	14253390.44	1392039599	3787895.358	669698710.1	11145118.19	11675381.41	4871309.761	2702020.692	631974260.5	2141645.871	1566809484	10866074.24
Com_267_pos	6''-o-acetylgenistin	C23 H22 O11	474.11706	5.844	475.12427	No results	No results	Full match	228394639.3	219604277.8	202681422.4	204064457.8	545631403.9	153799196.3	253578813.6	2003089216	1837976.327	179699023.5	324281563.5	172747109.9	365085161.4	365540361.4	211583874.8	1229179581	188087805.8	599151663.3	1572228710	776540701.6	283824902.7	205499297	350246036.7	153329347.4	529212155.2	304977247.4	673651903.4	269872904.3	155406499.1	781401785.2	1386673780	642433831.1	656816834	502903525.8	318062047.9	233506868.2	306620701.7	620226203.1	194854155.1	1559119685	231021454.7
Com_268_pos		C8 H22 N6 O4 S2	330.11346	4.964	331.12057	No results	No results	No results	5282790.614	5312941.382	7007466.749	3578570.783	4141901.031	4465057.318	3337454.291	9654765.727	4033054.901	5035223.222	7015991.21	6351110.868	4972943.691	10000414	4387330.608	15130399.89	6089202.996	2636518.201	2562962.248	4904782.735	7153806.029	4782376.608	2138233.483	23909951.59	33019415.24	113747055.1	6814300.86	2002967693	5651573.635	3474847.425	5066306.36	12716939.96	6936250.999	8180113.491	11231146.74	35180901.38	3457217.47	9573503.986	20527205.64	17253509.5	11371899.69
Com_269_pos		C8 H17 N O13	335.06854	5.017	353.10236	No results	No results	No results	847575.2562	2563871.262	3591629.133	12569694.52	2506439.891	4083980.972	2772021.708	5480653.756	3527268.231	3030362.381	2714862.334	2827363.777	3531303.405	7191232.009	3174469.592	10713971.68	3719688.442	890393.2022	851315.9272	789750.0837	5779925.747	3083615.679	1608489.116	18975950.91	30585557.95	109560923.7	618582755.9	1999450344	3119241.273	512078.7921	902414.0945	9316504.927	2151946.072	1281058.831	2797886.184	32371309.65	1523573.874	6148595.607	17996723.59	14341502.56	8651823.791
Com_270_pos		C16 H34 N2 Na O5 P	388.2098	5.918	389.21646	No results	No results	No results	316749801.2	348587135.3	303246589.8	350187291.8	389782424.3	533513108.5	229854290.3	294998892.6	381332738.6	332205985.3	357256356.1	301431778.9	447913291.3	476445624.3	1992630585	563032013.3	443633049	324867814.4	147570561.4	207161875.9	306685258.9	342662766.7	305774724.6	268668906.2	280684441.4	282668356.7	275258065.3	354747031.7	490767383.6	180933466.9	330701013.9	273494453.4	148188709	254376745.1	358213401.7	421111477.2	462051064.3	263794122.2	227910906.1	449444506.6	390725466.4
Com_271_pos		C34 H75 N6 Na O7 P2	764.5079	10.467	765.51434	No results	No results	No results	256746971.9	278913097.9	210904248.7	231121735	107842303.7	154139098.2	58911994.71	35780875.45	11648531.09	149637603.2	103176186.3	13862698.8	39293178.07	435649647	36424239.82	413329975.5	67832492.58	7250636.996	6547848.225	2902235.431	6536087.225	207659109.7	4469131.072	403906729	1991990853	135250993.8	170235474.2	19828505.37	207444810.7	536151969.5	57938059.88	131706074.3	162243571.9	43944221.09	26293961.77	108802206.6	13061060.93	197876477.1	305124281.7	7527141.144	407523460.4
Com_272_pos		C40 H77 O14 P	812.50583	10.626	813.51239	No results	No results	No results	458272226.9	771697239	715502985.3	746764581	780211203.1	397666266.2	363613454.5	194668091.5	1441155087	1091098240	44441136.03	439814388	1163162878	364478723.5	983389158.2	1977881488	853988653.1	642027998.1	994962122.1	743887898.7	59079189.76	287682726.2	81836990.39	243465669.6	873438821.1	1135456493	1801288169	1645525102	1248790304	676024451.9	969884544.9	1067622973	346623402.7	127699290.7	195183344.9	180791645.7	670426654.4	174418710.5	298343079.5	474704866.1	305667080
Com_273_pos			397.73934	10.628	813.51251	No results	No results	No results	458272226.9	771697239	715502985.3	746764581	780211203.1	397666266.2	363613454.5	194668091.5	1441155087	1091098240	44441136.03	463602813.3	1221256588	364478723.5	1032504141	1977881488	896640779.2	674093833	994962122.1	743887898.7	62029876.57	302050926.4	81836990.39	243465669.6	873438821.1	1135456493	1891252795	1727710204	1248790304	709788226.3	1018325046	1067622973	346623402.7	127699290.7	195183344.9	189821213.1	670426654.4	174418710.5	298343079.5	474704866.1	320933501.6
Com_274_pos		C31 H48	420.37627	10.358	421.38376	No results	No results	No results	389221228.1	334050804.5	467770815.6	455992517.6	540592568.9	147619312.6	373893548.6	17789651.21	595440507.6	899153258.5	258515728.2	478490920.9	278242613.1	1276170651	519588806.1	703207827.6	299345954.9	49991983.82	2892612.645	921134.7973	52598374.89	341188573	32743008.59	173985955.9	1650652058	293478179.7	96798876.74	1970696332	629743356.6	371388684.9	60009449.84	402873472.1	201380902.8	119992409.8	259059330	221219640	171802960	482411648.1	545999105	577510336.7	653499871.6
Com_275_pos		C40 H59 N4 Na O10	778.4128	7.273	779.41956	No results	No results	No results	921844472.6	786095429.1	636028911.7	574781308.1	501293179.8	565282611	721446256.2	206832782.7	652458628.4	1106634852	919131583.4	436190942.5	211051315.6	477104943.1	1656735913	317369074.2	676739213.3	1128088379	1058855865	572293859.6	451742558.6	371668829.4	208088053.7	28545047.36	413666955.3	382779165	621003316.8	492685057.5	360635477	1970034027	545850557.7	758873483.6	1209548188	76176125.84	1005599530	1092869717	354329749.5	344602472.6	466751925.6	409155525.1	482223668.7
Com_276_pos	Dihydroartemisinic acid	C15 H24 O2	236.17777	6.194	237.1852	No results	Full match	Full match	283406275.1	255917159.3	345088540.2	319270140.2	304057123	92239317.01	237615932	78982972.42	111533583.8	134681253.6	94993459.75	176241686.3	175859857.3	114857239.1	74274038.34	67056668.6	116430604.2	543501988.8	481277741.2	296642063.7	452482223.7	195415299.2	288121924.4	98929767.03	45204411.48	195355684.2	72099476.61	107537997.6	68395703.96	238221527.9	189840208.3	170953335	186035989	293748656.4	71709952.48	152381939.7	799952686.2	64055161.67	171583614.7	865157129.9	1963999081
Com_277_pos			304.22239	9.054	305.22925	No results	No results	No results	556150137.4	552614289.9	556231821.6	548908995.7	512897091.8	1322137372	859195538.3	714522628.9	930796468.4	1052013076	267900477.3	410284955.3	1018536850	505490263.6	356481367.6	1682027496	1949451894	515734341.6	430160256.4	333732709.9	75045778.17	409126035.4	93314396.05	152419138.6	663557361.6	318290895.7	1125039651	1403471130	507553326	683409905.8	700904751.6	727444317	431406533.4	91506048.84	122528141.3	647680095.8	291327745.4	425176431.9	302767697.6	682428719.6	333297060.1
Com_278_pos		C16 H32 N Na O2	293.23174	9.053	609.4527	No results	No results	No results	555109552.3	551916078.6	554198233.1	548239272.6	511739109.9	1321209132	858594742.1	713497862.1	929058381.1	1050051101	267513221.4	409198307.3	1017051564	504737293.8	356045394.6	1680495033	1948052265	514996322.2	429454445.9	333223230	74852850.64	408718995.2	93103435.7	152144829.5	661559729.6	317911807	1123514570	1400724999	507196612.8	682511936.6	699787362.9	725995773.3	430781550.9	91321644.57	122244614.3	646657262.3	291000955	424657561.3	302190509.1	680941304.6	332762708
Com_279_pos	4-p-Coumaroylquinic acid	C16 H18 O8	338.10046	5.222	339.10776	No results	No results	Full match	423206849	434802692	446776061.2	491916632	462573894.7	265258285.2	640040368.3	448883864.4	316392871.6	543185366.4	270929238.1	374683029.2	608854938.8	536274839.3	374968669.7	434384563	307062899.1	73862990.19	88877924.35	137095816.2	310831298	410315181.1	234589493.1	1931642714	591026823.1	337427936.8	265493786.9	927496401	398157922.4	407998185.7	95491686.75	768456918.2	817866351.2	788559916.5	750174063.3	223785989	182071888.3	572133415.5	533162163.4	562656635.9	308814002.5
Com_280_pos		C13 H22 O2	210.16218	5.766	211.16939	No results	No results	No results	799891444.7	945624698.9	1008871834	991293520.6	982946974.9	1314832205	864387514.2	587639990.7	1152887156	1033427022	1061001099	1309472551	1318360698	1584977189	869997746.9	1035991449	1126822142	742198867.6	414741004	375587674.8	1180550950	1509431197	1012283512	489158042.7	673369057.1	529166064	510070518.9	1296670193	1496547147	617102560.9	830295011.1	843153647.1	414624823.3	405650838	1388197510	1930962076	1246754033	1161234096	1185209234	1257312159	1244507677
Com_281_pos	2-piperidinobenzoic acid	C12 H15 N O2	205.11052	4.95	206.11765	Full match	No results	No results	470771613.1	486832948.2	487434789.5	474991581.6	489589914.5	572704263.9	64605501.93	165727815.9	298804709.8	1405136541	279493125.4	2424541.964	358307900.6	929264136.5	863553570.2	434119784.6	898753193.9	608282066.2	1442222428	141850687.1	1926716821	51785229.77	28352819.71	3566412.796	360064786.9	254529498.6	736646348	12892916.39	54714935.14	1229835406	265016489.8	473508418.1	2243258.925	2755082.439	20699406.95	1321727070	49578714.53	70726607.4	253226878.8	1044965680	776841581.2
Com_282_pos			434.34044	8.151	435.3483	No results	No results	No results	1057251548	990023043.8	955491318.2	873712659.6	794251187.7	406536126.9	784696272.1	755859772.8	677542627.6	746401366	234258553.1	814434298.8	862924647.3	668743040.6	525050984.9	777322259.3	540385638.4	1246337467	1923555705	1242948979	1094021178	825298939	617056791.9	237260909.5	79276886.16	893821978.9	994033464.2	367002600.7	479501494.7	1605774254	346630917.8	499274334.3	1219844252	967894742.6	484588039.7	514183896	1224206829	424725042	763710578.2	823125394.3	1578330156
Com_283_pos	3-Butylidenephthalide	C12 H12 O2	188.08412	4.948	189.09132	No results	Full match	Full match	469850352.9	485535246.3	486248355.8	473724900.9	488807405.5	570972811	64004123.01	166233985.9	298079359.3	1402258216	278770533.7	1406121.56	357449491.2	926968670.1	861661398	433245229.2	897131501.8	606596367.5	1438126197	141318915.5	1921938825	51174998.36	27924318.4	3089306.073	359111866.4	253794763.3	735512066.8	12458714.29	54223080.18	1226832649	264237484	472406441.4	1574810.427	1929540.613	20235349.19	1319779203	48909536.53	70199758.32	252817005.3	1042055032	774733952.6
Com_284_pos	D-Panthotenate	C9 H17 N O5	219.11015	5.252	477.18265	No results	No results	Full match	412782737.7	442164265.3	412173713.2	436646133	426716019.3	162171573.5	184198819	333302990	317295757.1	284116161.7	267302881.9	29388469.52	121338042	153997141.3	76742874.03	192645098.8	449305667.6	661393326.8	502399374.6	113998754.8	189628855	79958248.21	379520224.3	767028065.4	456458335.1	237420828	234719104.8	395065148	98992313.36	381020948.5	361397211.9	272992831.6	1916298907	660538835.6	692764819.5	302512685.2	650578461.7	965741004.4	116763610.3	245062091.4	379974131.7
Com_285_pos		C43 H73 N6 Na2 O8 P	878.50207	7.862	879.50714	No results	No results	No results	911818267.8	715945732	825511177.6	415022433.4	697917324	623054036.4	1793823746	931506684	943948072.7	1733256571	602527698.5	757893377.6	578440429.8	425064396.9	696099702.5	725623003.1	1913043016	627926858.2	557557891.2	497905620.4	151634879.6	846870862.6	282618534.3	297253061	663533904.5	619553831.7	1014389206	1608752175	1168654035	528347466.2	904289314.1	844009020.6	942263635.3	467135278.5	577924986.9	1163545022	500993899.1	615734260	545032565.8	1733431629	1029460547
Com_286_pos		C46 H66 O5 P2	760.43837	9.751	761.44397	No results	No results	No results	710959119	655212306.1	611924550.9	596858555.2	632160183.3	418989724.2	589015247	218292910.9	788024338.6	715419299.1	115667917.3	456337681.5	780911124.4	269051130.6	710411199.9	691618159.1	411554174.5	282566148.8	253146431.4	564061824.8	68059225.32	481607559.2	922688714.5	846687412.2	784321169.6	1080937742	1151011787	1445695679	1911132802	277338814.2	724003769.3	1213280369	255257168.9	1272312729	1023209277	464518030.5	572869311.6	996285637.8	1227952878	792430852.8	263369488.8
Com_287_pos		C42 H75 N2 Na2 O11 P	860.49087	7.796	861.49811	No results	No results	No results	665079030.1	704967163.2	721360089.8	406348075	690528761.4	617883399.1	1785738499	930160266.3	808527955.9	631849084.9	527365778.1	487952570.5	504273997.9	365352627.4	680620890.1	717588348.3	1906231537	510059007.2	469080355.3	436381345.6	127869107.3	740771565.3	283986180.2	297697128.6	580301074.3	616995461.9	1006396183	1601944856	1163965488	515073502.5	895298464.6	738938310.3	744913743.1	467177317.8	563582270.3	1143154261	402255308.1	606691064.4	541126912.7	1728660109	798490233.8
Com_288_pos		C36 H63 N4 O10 P	742.42808	9.746	743.43542	No results	No results	No results	705580358.1	647958927.5	607190394	589806859.3	626758513.9	414312447.6	585680534.4	215702389.4	783164342.2	709500399	113831911	451968916.5	775275993.6	264432660.1	697075694.3	685379251.1	408443682.8	280450274.7	248881822.4	559274996.6	66114622.93	475963925.8	910466573.5	842582296.6	781297978	1078063726	1029958139	1441364735	1902670561	269829774.8	717712129.7	1207151430	249872001.2	1133863532	1003571311	459335014.2	570017669.4	990608664	1220190937	787035652.2	262530875.9
Com_289_pos			472.11667	5.857	473.12433	No results	No results	No results	231377599.1	219588941.7	193205439.7	182550678.5	165428369.1	127982164.8	4726222.429	1901950460	4961320.648	4773822.495	2918684.962	150337039.4	2826744.023	2587857.82	135658162.8	5113348.495	6142245.131	4936995.848	4784279.916	4080999.536	2798552.052	126822023.8	5919977.43	3188052.178	2165986.555	3410328.128	1797888.719	211689603.3	2625251.149	4616942.604	1225912948	3521364.804	364549112.8	3378798.302	3452866.168	5131328.615	3916467.513	135289760.3	2921934.024	1301992996	5159600.065
Com_290_pos			487.16562	5.018	488.17212	No results	No results	No results	392405483.5	396164363.6	382067669.5	332869614.7	59182881.51	43641836.69	26817735.97	21410864.3	49087849.31	41067107.8	47084238.65	1108537.909	1650664865	1375313962	17822464.62	94199884.54	14339022.17	65278159.84	369537483.8	86935820.16	54980645.56	1131570106	106626613.4	22842072.22	41898138.84	87470134.24	853733569.9	39780680.13	182542208.3	654507393.6	580082720.3	1895483683	13625277.39	6241761.039	35407329.71	455853938.6	481196597.3	1708912003	395659473.5	48514466.2	337904736.5
Com_291_pos		C15 H26 O2	238.19344	6.854	239.20044	No results	No results	No results	404067461.1	422981446.2	427320871.6	429919177.7	389288723.1	133599748.3	191690221.7	83401884.99	83601965.06	207800747.5	67419732	142922934.4	276278480.7	79231306.27	96921310.74	50051609.47	49206100.29	942782173.8	1892028287	779978921	190152265	275768396.2	263465721.7	87759392.63	19513575.08	223117258.4	38480130.7	113727708.3	19847403.34	267707342.5	439169698.6	176166376	228304885.2	488711616.2	18289884.38	152898005.5	973709249.6	11004227	69943573.22	1219304504	1089314830
Com_292_pos			841.99132	8.325	842.9986	No results	No results	No results	522375783.6	481725214.4	531156628.4	451148802.3	516338056	1147712940	939772660.7	874384230.5	932783515.2	860995979.7	427669189.7	388239683.6	797915285.2	309872354.2	511548913.7	950025202.3	1888610415	416711281.2	283132042.9	330558859.2	152790681.5	370883848.3	90363216.12	168698231	714939345.3	457062195.2	917083914.9	1205558934	425463058.6	660942843.2	817945287.8	532222273	424992325.1	129730253.7	190966456.5	709940447.1	295011752.1	329187274.5	297796532.3	880550116.2	492731777.9
Com_293_pos	15-(5-hydroxy-6-methylhept-6-en-2-yl)-7,7,12,16-tetramethylpentacyclo[9.7.0.0??a,??l.0??l,??????.0??a???,??a??????]octadecan-6-ol	C30 H50 O2	424.37119	10.237	425.37851	Invalid mass	No match	No results	155104173.4	243869133.6	194407772.5	257383801.4	265687063.2	25062129.11	357179475.1	49215412.22	118492813.6	61027266.95	339900241.2	489314848	243918187.6	188856708.8	101013444.2	596589516.2	44608151.18	133094798.4	204948226.1	25955741.01	189527042.8	61270416.81	96499767.93	134217768.9	415059729.1	394416942.2	32666352.29	253610321.1	57990960.32	52615116.92	106453456.8	455993534.5	41590817.45	122108258.2	1860964941	35676303.05	32737324.25	41137839.15	568441274.8	284772753.1	54286131.42
Com_294_pos		C20 H26 N10 O S2	486.17192	5.01	487.17972	No results	No results	No results	434829278.6	73580876.43	76623715.04	324586501.1	346350600.3	41504839.11	26075415.12	20905348.37	5591416.929	40720781.11	41359834.26	1122099.892	1611692250	1342842451	4083535.563	114572202.9	30360046.47	45661888.48	360812610.3	93592919.66	49158042.46	1104677683	16269129.08	22302765.11	40577824.84	4381245.384	834854137.9	39362433.29	175064481.9	480823986.8	567024369.6	1851652197	13303581.14	6094391.48	35210131.04	81777401.64	390559.2068	275227736.3	386802763.3	48149594	330415009.3
Com_295_pos	5-hydroxy-2-(4-hydroxyphenyl)-6-methoxy-7-{[(2S,3R,4S,5S,6R)-3,4,5-trihydroxy-6-(hydroxymethyl)oxan-2-yl]oxy}-4H-chromen-4-one	C22 H22 O11	462.11705	6.031	463.12415	Full match	Full match	Full match	532958291.5	506482582.3	495541801.5	469751802.3	464487592.4	826773263.6	301309864.3	475946248.1	475200373.5	200699074.7	290027391	201806357.6	319243829.9	262347653.8	592604119.1	1598293251	241914071.5	550291475.8	1838272041	721563136.5	324815247.2	397298893.4	287432561.6	226146660.4	1237710752	538595477.8	1244087577	77851395.95	205978860.2	1489639740	517507863.6	869046619.1	172189648.3	500825511.8	497808868.6	172590749.5	165929886.1	590139680	152417674.6	299937501.9	212004624.1
Com_296_pos		C30 H74 N10 Na O6 P3	786.48976	10.457	787.49774	No results	No results	No results	248691593.7	270915138.1	206155214.8	226336403.2	66975516.79	165178810.3	57121171.94	38803943.31	2001011.863	135657893.5	114497852.9	12993611.95	36980769.19	474664214.6	33793699.18	390269491.9	77250684.68	5721755.368	4632919.083	2031410.693	2816119.064	204272352.3	3330731.278	373695734.7	1809591403	130450398.7	184843946.1	14682771.06	200852258.8	507644997.5	62481787.99	128610116.4	176172898.4	45820590.09	24928166.66	105359038.6	12506944.64	217375297.3	299257764.3	4005521.543	373114046.1
Com_297_pos		C15 H23 N O4	281.16311	4.953	282.17032	No results	No results	No results	452295031.9	451081320.8	451393929.8	442871663.7	449239827.8	555674452.3	69278030.56	126206056	242370746.6	1392101597	260086953.3	1237086.81	332066666.1	885704634.5	817555669.9	422682872.7	827004215.8	542702620.9	1384060058	130086220	1799234521	49321638.4	27340614.72	2602504.696	343661615.6	251452482.6	701800408.1	13857974.88	44328949.33	1176860553	256183784.6	465505820.7	1414794.172	1869495.795	20890990.36	1277695282	49748259.46	65528964.9	238607570.5	997082225.2	800581631.5
Com_298_pos			771.50222	10.334	772.50842	No results	No results	No results	830328008.5	731141088.2	722094374.3	697631544.1	578589055.5	246956167.3	775917635.4	51995073.91	852421431.3	1221333846	752449299.8	1044879705	482152772.5	1781608370	654074586.3	1206563935	390205500.3	151188614.4	146221467.6	15468775.73	196623539	394827696.7	94982764.58	319157813.3	1328971099	496709607.3	232378129.6	1146032500	766667230.1	582753109.4	162163729.3	829604540.4	380201786.2	240752379.9	988516101.3	346728675.2	135672127.3	706693195.9	1093394949	947765594.8	552130482.3
Com_299_pos		C15 H15 N9 O8	449.10423	5.613	450.11142	No results	No results	No results	1346446487	1358551435	1212075098	1228971315	1184675273	1123393891	1233062704	1137527144	1129183295	989415998.9	1545199144	1126454470	1223000680	765825180.9	1777615958	1767039071	1250444085	1003344024	1394664099	831706674.3	918045377.5	1131491388	1088922322	1186635560	1682802755	1669381097	1443280072	965255527	1218159508	1538056056	1381286755	1507482434	1034578061	998310539.7	1387523151	1034799616	1074777264	1101613044	970179892.3	1282341725	1186174699
Com_300_pos	(2E)-2-[2-(1,2,4a,5-tetramethyl-1,2,3,4,4a,7,8,8a-octahydronaphthalen-1-yl)ethyl]but-2-enedioic acid	C20 H30 O4	316.2019	7.512	317.20889	Invalid mass	Invalid mass	No results	619952981.2	724035677.6	800817708.5	827570674	910662539.7	1359340983	872034075.4	1619183168	929104508.1	1029345382	402360737.6	496346560.6	679615360.6	1759684666	460163477.4	1392714293	1606439061	1058097503	939293012.9	292914656.1	779465683.2	358837354.4	414569697.3	505177953.3	546248430.1	619112689.2	891686564.9	1035942273	522486309.2	511706536.7	572416050.1	408036753.5	872626233.5	162633807.9	474747303.9	540685633.2	681106700.2	199324886.8	479073916.6	598073816.4	522184908.9
Com_301_pos			628.36297	9.34	611.35968	No results	No results	No results	144673408.9	147025675.3	116211208.3	128353134.5	129894983.9	7844339.762	40679792.08	4852206.354	30273973.47	112407733.6	217211229	48120435.26	43740180.17	134306797.5	204034289.6	90235608.98	127196112.6	11599852.32	1203504.186	639608.0831	34542069.42	10436153.54	6404250.655	6567053.494	285093367.5	267139858	12955767.91	1756059369	117242160	4495104.039	2492164.61	427630512.8	103044812.1	2500637.777	656282900.9	4730685.354	9804999.716	38987362.57	19174326.72	125981009.2	20989823.78
Com_302_pos		C25 H53 N10 Na P2 S	610.35313	9.338	611.36145	No results	No results	No results	149245794.8	145824365.8	119868551.7	128172077.1	129659575	7884049.319	40500423.47	4807291.589	29435686.2	111206651.2	224275159.9	47895966.05	43153536.21	133844095.1	210595213.1	89587726.13	131203512.8	11765918.31	956977.947	502005.1435	35510598.45	10588151.35	6425335.5	6582692.699	283760498.8	266894535.2	13144307.66	1755759439	120952766.1	4456014.243	2379276.926	427437171.6	106277611.8	2371117.211	656057826	4659692.274	9651321.733	40111710.07	18982986.83	129914401.9	21505120.08
Com_303_pos	Abscisic Acid	C15 H20 O4	264.13625	4.865	265.14362	No results	No results	Full match	442145391.9	441153018.9	439862810.2	432576097.1	438984402.8	543104045.2	67886453.67	123464947.5	235337684.2	1359402526	5593297.601	171529.318	323127423.8	862805739.4	795920135.4	411112031.3	806069698	527722626.7	1346970619	126493727.8	1752121904	48243476.48	27092080.48	2393024.222	334821186	245549962.1	683936744.3	13689746.44	43960816.16	1154156410	250065673.8	453325684.9	213418.2106	423611.4247	20632726.5	1243851560	48831139.75	63853466.46	232857099.4	972268475.4	780927072.9
Com_304_pos		C15 H22	202.17241	6.625	203.17967	No results	No results	No results	313908208.7	332721712.3	191620164.9	259879278.6	342136412	85594251.6	304798576.1	114331613.4	55629986.03	207089335.4	64902967.42	166823211.4	211122773.5	70483473.56	120099063	51712592.96	42129630.07	728828595.5	1269098840	307031515.1	121187232.7	217589007.5	225603000.1	87550613.23	12809293.6	246454694.6	24740382.54	234259807.1	19119109.98	216666111.5	227869709.1	184642443.6	108724663.2	410977725	27369369.68	181745508.9	755471590	13324121.05	379901519	1751603093	1700617381
Com_305_pos		C18 H15 N O4	309.10044	6.223	310.10736	No results	No results	No results	189921069.3	226147915.8	248100302.7	270545541.8	263960366.5	246669662.7	17656081.73	4888194.72	440307011.1	32886408.36	55518923.66	1309167.303	1386055647	1748951115	1463087.597	183818071.3	36338459.25	38667308.82	93036896.87	8395209.489	567142230.2	65204120.72	2001909.288	41851210.68	60426887.27	153172656	338261888.8	23650934.3	474055178.9	129143829.8	74173973.34	964112045.3	1212502.654	4379517.474	1648772.302	97668328.14	122347004.1	384367964	723954197.5	28932823.37	135867316.5
Com_306_pos			825.51398	9.059	826.52106	No results	No results	No results	865943766.7	39456722.33	233460464.6	221199560.2	706265948	1744682191	1310061499	316624638.2	339811734.8	352310843.5	97076618.81	688352960.2	399281672.4	210331785.7	30232989.6	40674303.95	605548527.6	48509750.1	184512553.5	156706253.7	34499555.97	186654783.4	173314431.8	278965268.7	901305105.5	120468657.1	412147597.5	321655963	804451192.5	263693020.7	248390254.2	299132179.4	42080582.75	163477646	202909012.1	300078945.9	138095930.5	219834101.2	535410876.8	337253680.9	610902035.8
Com_307_pos			754.48734	10.046	755.49396	No results	No results	No results	606758568.2	181937278.1	482156152.5	167589410.8	425292272.3	57248813.12	755309256.3	100253565.6	147183048.7	460490035.1	217623578.3	823465971.7	580703824.3	450277321	178554083.7	1741800865	191641707.7	121295221.6	399795481.5	90037483.85	188398431.3	223246247.8	110322659.6	326066407.1	1042628319	725975721.3	279430162.7	485389555.9	284450240.6	338202516.8	215292580.5	242052949.4	185651404.3	204941792.1	1628207282	109456801.4	25106176.88	179806409.6	1595499464	385643735.1	268168805.4
Com_308_pos			829.50408	9.064	830.51135	No results	No results	No results	784360588.7	838556590.9	697033176.7	700469800.9	648658421.5	1596836026	1142168149	1110258743	1060093591	1120367566	441373664	663464604	1230248158	777141943	536451271.4	1671110343	1738783316	553353995.5	421421636.9	427696201.3	96868355.01	528052517.4	159394036.2	254554622.8	769979651.4	502431053.7	1117650755	1306085557	760455700.6	809730330.8	896027345.3	856854510.2	576698870.7	150150462.6	186531120.5	848327378.2	405422887.7	651363939.5	522641793	888265795.9	445692795
Com_309_pos	1-O-(3,4,5-Trimethoxybenzoyl)-beta-L-galactopyranose	C16 H22 O10	374.11971	5.331	375.12677	Full match	No results	Full match	1031802211	1066389056	1124049992	1115888408	1187698439	798972949.3	1737343569	1725020418	714381588.7	1251448301	783639261.9	656813621.6	867115185.1	417148551.7	1493653818	979957867.3	1206446089	915984248.6	794035614.3	795499193	713594797.9	1142037988	1116648888	1286791405	1094804948	1356903742	890448573.8	1553652342	1028551340	910739439.8	1504765006	1167960458	1071474155	1560558019	1147344925	1188146920	971117578.4	895106675.2	955336396.5	1375691812	1063354133
Com_310_pos	1-[4-(2,4-dichlorophenoxy)phenyl]-3,3-di(methylthio)prop-2-en-1-one	C17 H14 Cl2 O2 S2	318.03814	6.162	319.04544	Invalid mass	No match	No match	510619917.2	450515098.7	439714397	424787739.7	393248641.2	594557531	291339812.8	123132391.1	314731732.9	118975591.6	134434870.7	977543571.4	484833350	1727079551	268304980.2	523120669.2	372120546.5	140151047	174596666.7	145613863.4	16003493.68	1097699513	881846691.2	815283546.8	134285005.7	183392548.5	178808750.9	390750929.3	135247273.2	84015844.65	67400609.47	348050735.7	626248036.9	603668048.7	954673172.4	629471376.9	321278326.2	1311071562	681140532.3	271766639	217446906.4
Com_311_pos	Trigonelline	C7 H7 N O2	155.05855	1.432	156.06529	No results	Invalid mass	No results	328112623.9	428069072.5	428697851.9	341772556.8	457942050.6	665336571.2	1479530856	333422567.1	49979039.27	63727322.92	39504918.59	261860057.8	72477462.61	86060121.31	1718496571	381852888.9	1195994791	696075725.9	56844956.24	28019918.78	54497890.98	34964163.18	427664339.6	88244068.09	75371541.19	94237415.48	67345552.41	1029211907	32567644.73	90113721.92	32250771.19	30222867.54	193822552.8	62148552.79	31901483.24	122070364.2	342206846.9	33605795.11	55568889.7	1211591602	64277774.47
Com_312_pos			540.12993	1.376	541.13721	No results	No results	No results	977156862.3	1143544995	1224460039	1162483222	1154127701	880016334.3	986061217.5	1187195157	847819370	867743734.3	876234834.4	649120819.3	639275057.1	716174105.2	844236401.4	704290498.2	1037879646	829827906.8	911926376.8	36095067.32	622940608.6	928343283.9	1079452684	1710304938	1160579032	989682235.7	967406117.3	1065099968	873713620.8	1187684671	1010616571	852797415.8	1654163711	827889447.9	1541485692	1123760270	1194917836	1717701417	864805631.7	1422605588	1343254211
Com_313_pos		C33 H53 N2 O3 P	556.37718	7.836	557.38434	No results	No results	No results	351247200.3	317712014.1	308389565.1	364336373.2	280057512.7	820007854.3	682443747.5	214415174.8	206246014.9	1206527964	137201724.7	147893838.7	290829528.5	80102725.45	113251556.1	209230191.4	1697187646	224299995.8	132614818.6	83401433	52145197.78	436148905.2	114636915.4	256237008.9	580852858.1	256167533.8	503550805.6	718486338.6	349110681.3	216327184.5	445643751.9	670422990.8	362821405.5	189774419.7	203514732.9	684574551.4	497233670	336232756	419182070.9	792530471	349583024.3
Com_314_pos	N1-(1-benzyl-4-piperidyl)-4-chlorobenzene-1-sulfonamide	C18 H21 Cl N2 O2 S	364.09843	1.6	365.10645	Invalid mass	Invalid mass	No results	950958403	1328589530	775684588.7	691050318.6	848602664.1	879960621.5	689084927.2	1080186695	212930507.3	924532370.6	1193171340	1436760151	926781710.3	905538083.3	926170145.6	748952082.6	1227428377	835461470.8	527727272.1	600079261.5	829955847.6	937676957.2	505899791	1387789370	718746902.4	1164244409	1095239941	1223803040	1087493486	686534653.9	1098966051	1281885915	1695917996	751218285.3	533084314	735781155.1	1062419794	1302787514	528305797.4	677849101.9	1457550233
Com_315_pos		C41 H77 O20 P	920.47559	7.811	921.48187	No results	No results	No results	868284039.5	865311981.8	843865823.4	750898398.5	878774923.6	1435655990	1638172297	738166113.5	690967221.8	1073429323	480211875.2	492237060.6	570097354.9	330265008.9	289219056.2	760791928.7	1691617752	531768439.2	238800075	303173620.2	107997215.9	623557174.3	386466131.4	820450855.5	605597424.9	627025330.8	938475141.9	1224379478	1030016726	483730914.8	742128315.1	1412618640	782200398.6	632189161.5	477475048.4	1322505469	746129800.9	1001334465	1248186405	1203528531	913368301.4
Com_316_pos	(4aS,6aS,6bR,9R,10R,11R,12aR)-10,11-dihydroxy-9-(hydroxymethyl)-2,2,6a,6b,9,12a-hexamethyl-1,2,3,4,4a,5,6,6a,6b,7,8,8a,9,10,11,12,12a,12b,13,14b-icosahydropicene-4a-carboxylic acid	C30 H48 O5	510.33319	7.206	511.3403	Invalid mass	No results	No results	742819445.1	684480279.2	585082150.5	626391247.5	617398080.5	274715565.6	479104207.7	981750628.7	957448497.6	525074657.2	185661491	1185716115	457129174.5	228630076.3	335981565.7	593211755.6	513986514.4	856871839.9	1257377988	1684974756	747261423.3	672148468.7	411595338.3	121938930.4	223127366.8	525609597.1	1005462748	204433928	305985342.5	685254105.4	619801027.4	208834172.3	1185438540	1331240533	400505683.5	191387756.5	635646783.3	401578910.1	297035140	512191336.9	686457409.4
Com_317_pos		C19 H24 N2 Na O2 P	366.14643	6.53	367.15393	No results	No results	No results	9725787.046	11695492.43	11555872.72	14843543.81	71435343.38	3582573.787	9945961.771	15055222.74	5088418.011	2741298.541	2594153.818	2924101.608	3706988.957	2445543.267	47509998.94	19608450.3	4140320.469	28291744.88	34190591.4	19057205.92	4587024.307	4542759.154	25214694.71	3538595.732	1903976.575	7428303.749	2984873.936	4793900.966	2098684.09	5172085.574	7995267.931	8986892.144	5427919.371	15290846.52	2670818.346	9389726.451	1680429849	24737488.45	25299368.74	14196900.99	930769277.1
Com_318_pos			530.08373	8.325	531.091	No results	No results	No results	481443116.7	569743168.3	580438784.8	569376952.3	534268414.4	100857712.6	163403970.4	156231404.3	102742756.4	115307058.4	70122854.65	190600963.1	379417938.2	917009193.3	35787027.88	230537454.8	55661204.11	146368168.7	118894554.4	126562608.6	16219841.29	852565000.5	440572259	494217880.3	54984423.11	110793211.3	180484424.6	181863686.8	851736712.1	254028888.6	263909622.4	543590607.5	565675335	340051855	840701356.4	369162673	626104216.6	1476284645	1678519718	75705774.65	169010939
Com_319_pos		C18 H26 N10 O5	462.21118	6.066	463.21774	No results	No results	No results	934562568.1	958044015.6	937831341.3	919197102.8	947115580.9	1670996308	935323089.4	524135608.4	1167037777	1251272454	761116497.8	1154698988	1423765982	1355037279	1097129601	592745822.6	1650185483	686349696.1	537713988.8	681525947.7	681518992.2	614642068.2	798267065	697409735.9	358518157.7	486487407	636758929.6	1558035164	1656857880	541523599.7	1412761249	828111434.4	726725113.7	252475393.4	837323896	1400087319	1082419729	1384950912	659997852	1134375025	943349984.4
Com_320_pos		C16 H30 N8 Na O2 P	420.21309	6.3	421.22076	No results	No results	No results	370122674.8	325763432.9	328299461.7	357709182.7	369233806.1	205371467.6	396767625.2	294961801.3	144612345	267515227.6	75541445.89	431362969.7	456314028.1	119571124.9	95329055.25	113438545.1	144363032.5	1042905614	337431732.5	750753555.1	95143203.1	309978181	335220868.6	138538114.2	29300826.44	175678288.4	43909193.17	115438629.5	37377944.42	152771149.1	146393435	299219871.3	41575776.13	445960598.7	162521912.9	594921525.6	1171045337	23181666.74	1663691965	297173179.3	787050060.3
Com_321_pos		C17 H12 N2 Na O3 P	346.04825	6.656	347.05582	No results	No results	No results	381507998.1	416546012	331174219	366032634.5	338795850.9	400220938.2	233411138.2	286048720.7	728384081.8	117861937.4	270393916.3	499267480.3	996659594.4	803492298.2	21828872.56	226628963.7	63070747.76	206667548	207578771	539970204.5	201632086.8	827510028.6	719309002.1	1657166391	110595934.8	267888565.9	354326744.4	197165420.6	762726521	418135415.7	154462358.1	389080295.4	305898894.7	209840781.9	465459298.6	429249353.2	170912592.4	1103029539	1081279337	22219854.59	160581941.3
Com_322_pos		C17 H29 N8 Na O5	448.21587	5.017	487.17902	No results	No results	No results	392354977	74119068.58	77089167.99	293622469.3	316403524.9	37612555.24	24016733.72	19079713.39	6133611.31	5111506.661	37343654.33	881473.2684	1441510981	1197289502	4494157.358	105607385.2	27871421.09	46406414.3	322183732.7	93942357.88	49375757.94	991691695.9	17015764.32	21264147.78	37032050.2	4979647.786	749209768.3	35851586.39	175424422.8	481313489.2	514550668.7	1656861122	12776581.52	6191453.659	32247981.95	82195259.9	1343934.481	275625681	350515401.1	42394568.65	300378312.5
Com_323_pos			486.16966	5.009	487.17694	No results	No results	No results	400098566.6	73580876.43	76623715.04	290212569.2	308832393.9	51011716.68	26469213.33	21566646.01	5591416.929	38384508.93	38218781.22	8102034.883	1441012941	1200634519	4083535.563	102438928.4	30516537.54	185293770.9	322602308.7	93592919.66	43259009.85	987095511.6	16269129.08	22080619.22	36280605.5	77895557.62	746442515.1	38687806.93	175064481.9	480823986.8	506976102	1655560966	14105696.17	6310088.015	34980089.39	81777401.64	616217828.8	1491862075	345840086.8	43050519.15	295423834.4
Com_324_pos			757.97203	10.066	758.97931	No results	No results	No results	535961624.9	480576650.6	423455789	414198071.6	379229901.7	41168953.3	716862861.7	49564017.23	178753980.9	356112960.8	644249462.9	947698329.3	442089137.7	539593834.1	210039202.7	1434021130	178948282.9	120410339.5	195649167.1	19201621.19	189398381.5	184405150.6	90295175.58	130280590.6	443673740.9	657094629.1	156707702.7	590495091.9	198855038.3	162348503.3	193429750.3	938347507	110578058.6	182494431.3	1654740798	82854408.28	22319931.88	156332401.9	1233897109	431756219.6	193814089.8
Com_325_pos	5-(4-carboxy-3-methylbutyl)-5,6,8a-trimethyl-3-oxo-3,4,4a,5,6,7,8,8a-octahydronaphthalene-1-carboxylic acid	C20 H30 O5	332.19659	7.493	333.20386	Invalid mass	Invalid mass	No results	385022022.5	388919048.7	355260524.7	327692635	352791433.5	740611178.6	466490223.3	433919265.2	578271584.4	529861205.2	257530668.9	399613718.5	337853796.9	1649425214	214048152.8	562737146.8	385824590.8	670760637.9	770059939.9	183006861.9	640486864.1	158767306.2	137386996.5	127254798.7	177319521.6	181980287.1	255034522.9	222773573.2	83345990.81	194829695.6	172871947.1	223954493.3	406614464.6	70741119.06	383271925.2	229334778.6	217479146.2	100638311.5	194073569.6	150214223.4	316384103.4
Com_326_pos			487.16781	5.008	488.17502	No results	No results	No results	407034498.2	360032185.6	346971567	305661041.1	73145995.96	59833011.54	41490481.66	25836667.95	49679700.17	48184065.81	57289768.13	28724772.89	1438300081	1223880653	24003327.03	110950355.8	29582259.34	74027536.25	323164028.3	3410278.479	56867144.81	1001908067	102829655.9	27378857.53	43248358.65	86732987.33	750448911.7	50639861.58	16948383.59	573700850.3	519535190.1	1649357495	21448835.04	21675993.05	41253539.73	411077362.3	628772583.5	1473401375	363171061.3	51686047.13	307002733.6
Com_327_pos			938.4864	7.673	939.49481	No results	No results	No results	869579377.3	866291036.1	844888564.3	751937397	880088212.2	1436510114	1639940631	738852756.1	692739947	1074945097	480453548.5	492639669.5	570419968.5	330929838	290384787.1	761167929.3	2674900.182	532283788.2	550986.0104	303710072.1	108212916.6	624139455.2	393537325.8	821112334.9	606049334.3	627826266	939259264.8	3060600.138	1031229139	2113522.876	1917077.221	1413405304	2857369.66	633588321.5	480817265.6	1324129447	746741457.7	1002448038	1248685884	1205265435	1508673.21
Com_328_pos		C15 H26 O6	302.17322	6.004	303.17993	No results	No results	No results	361652519.5	366375924.6	355670342	468271750.4	582466797.7	741296675.5	397777764.8	706787489	723390725.6	1636916391	200543264.7	88248110.47	355171601.4	312239465.5	411566876	473620534.3	1141168219	227237241.4	190386655.2	230716839.9	104315232.7	420594506.6	496424075.3	837399630.1	946273584.7	723091130.9	1175730445	1230830614	965545148.7	369147335.1	377182337	264572589.8	241583565.1	263262541.8	353419311.9	414586251.6	271106047.6	218899805.3	149440727.2	397324317.8	250047563.5
Com_329_pos		C31 H54 O3	474.40821	10.251	475.41632	No results	No results	No results	444370660.7	428795401.8	378931259.2	400592942.4	234728497.1	98550448.59	392365348.6	28964640.23	722549009.6	826577139.1	180440282.1	580278311.3	209441520.5	906733034.5	474783099.8	529156125.5	359100120.4	38752927.59	16244661.57	1338173.095	72033729.64	226734943.1	36406218.01	60429001.33	1016968062	271512344.5	241386886.4	1627658995	606735485.9	461073002.5	78549114.64	294480421.2	412951147.1	38144554.91	113135313.5	169625985.2	102637001.2	832289920.1	251605101.4	366290928.7	528569742.2
Com_330_pos	(1r,3R,4s,5S)-4-{[(2E)-3-(3,4-dihydroxyphenyl)prop-2-enoyl]oxy}-1,3,5-trihydroxycyclohexane-1-carboxylic acid	C16 H18 O9	354.09553	5.237	355.10263	Full match	Full match	Full match	389496929.9	373774675.1	373644384.8	347789386.1	367392856.7	138480102	1558587480	304850619.6	104025540.5	163174116.3	79510374.83	153106678.8	132096880.5	1622983491	159262199	166683688.6	119041876.9	112482609.2	109735357.6	121927365.4	93836164.15	1235719551	155222581.4	505051192.6	147131927.2	68385616.51	150412178.1	1495881732	782761703.5	94223333.14	97181054.67	134694714.9	255412466.2	219844912.4	1057000620	141891498.6	118456325.7	1196458292	107364089.9	1059237707	129717479.3
Com_331_pos	4-Hydroxyisoleucine	C6 H13 N O3	147.08983	1.496	148.09692	No results	Full match	Full match	154753553.7	263323800.6	272466152	168062959.5	256093656.7	43315460.23	233858088.5	93307178.23	35123815.26	74639632.49	53406895.14	36353953.4	82172879.47	41744197.22	31775649.56	50004208.09	67464930.66	1421553552	1013438037	89286217.98	243763568	104658433.2	1192544552	232877549.9	57201972.56	117039729.4	34975295.74	114287342.9	31289529.28	117890596.6	214579835.3	78231022.74	359350802.9	101781460.4	150120337.4	170428236.8	1606080529	30652331.89	34126870.76	161721753.9	872568026.4
Com_332_pos		C33 H68 N4 O4	584.52641	9.763	585.53369	No results	No results	No results	613598198.7	616923643.9	598488393.6	632730305.4	714498136	351777374.9	343377932.9	944055120.1	501398709.6	591905636.6	312644738.7	720715075.3	425357090.8	309284893.1	882993074.9	614175195.4	351837261	723962789	735701415.2	389022508.7	399310887.8	369717690.1	305488026.2	799724195.4	1606073327	978477516.1	599963714.5	542394581.3	677057070.1	399637698.8	462574125	454177146.9	640051427.2	301833004.8	422762969.6	360240047.2	636878626.5	379268084.2	362139162.2	437831131.1	667519966
Com_333_pos	13-hydroxy-2,6,6,10,11-pentamethyl-14-(4,5,6-trihydroxy-6-methylheptan-2-yl)tetracyclo[8.7.0.0???,????��.0??a??a,??a??????]heptadec-14-en-5-one	C30 H50 O5	472.35614	8.466	473.36343	Invalid mass	No match	No match	694006036.3	549544328	495406566.8	598729419.3	569296536.3	377538079.7	639126447.9	444578078.8	595556889	336823689.5	266866105.3	557841369.3	318651683.8	387490495.2	290805647.1	345385371	343896490.1	1266900178	1317055154	1511778766	791812922.5	550569694.9	1604168222	86687118.3	180996840.9	378084081.8	717950205.3	187413705.6	441209253.7	532974747.4	268094436.9	206553202	713323018.4	835249512.6	210531542.1	178052993.5	503635586.5	312629341.4	392307898.1	705155133.7	701687705.7
Com_334_pos	Pipecolic acid	C6 H11 N O2	112.05262	1.494	113.05994	No results	Invalid mass	No match	150073902.3	252829746.1	269070499.1	152489986.4	250481647.3	23236108.96	224115646.5	84325339.48	17989420.7	61410614.34	42007693.52	23354586.17	69306398.53	27576781.3	17304609.18	33377276.75	50051040.02	1414731819	1007349938	77743304.49	234501185.6	100023439.2	1181263884	232977780.6	50855056.14	102764844.1	20483165.76	80595362.22	20140545.25	112452701.3	203806127.1	74607965.94	357272770.3	78681378.42	140812201.8	154274361.2	1602655154	22239069.62	25778235.21	148756173.7	866632445.8
Com_335_pos		C28 H48 N6 O9	612.34942	9.336	613.35663	No results	No results	No results	148923334.1	148861994.2	127980148.8	120306446.1	119400998.3	6139947.361	111210302.8	3502668.497	24425638.02	104644816.9	217276679.3	48157119.71	54736428.17	133548027.3	200323899.2	86868440.43	130398721.6	10027963.37	919184.4617	482179.6876	37593586.96	11592319	5910854.162	7133941.317	281561693.9	251257674.5	11941940.14	1598275748	121752643.9	4665629.529	1461201.586	396092865.8	114549781.9	2255392.298	593795063.8	3891727.389	8446921.176	35964696.21	20751948.69	159402064.1	20469296.77
Com_336_pos		C20 H17 N2 Na O2	340.11816	6.585	379.08136	No results	No results	No results	324384975.9	376634199.3	345559805.4	341167834.8	296613518.3	391309353.3	250462842.3	53759522.83	829225299.3	99173977.65	335177663.6	441954783.3	1083426779	715660449	2689029.916	305787543.9	21723230.82	111207734.3	167428140	495474979.6	172049852.1	652287721.7	568366392.5	1597597061	143329617.8	306056762	360260461.9	153408372.6	751743524.9	416812191.8	174946352.5	441973191.1	318622949.8	229259464.7	392909806.6	412382430.4	129260254.2	929185089.4	826819169.1	6197314.444	14771676.25
Com_337_pos	Pipecolic acid	C6 H11 N O2	129.0792	1.489	130.08646	No results	Full match	Full match	146769787.1	251434280.9	264238148.2	149225466	249445176.7	25060635.45	220755753.3	82802266.98	13749097.37	54065185.95	36334864.61	24202334.66	64252810.99	23158940.25	18753552.27	28217113.53	45088336.66	1406835598	1005572780	72720710.95	230058927	96652280.65	1177878356	227952872.6	50294223.54	97074999.68	23501705.62	112732889.4	22334394.97	107616886.7	197069488.3	70255964.57	354016319.6	107868977.8	136705298.4	150789824	1596234268	26644109.36	18651030.54	143541882.9	862462626
Com_338_pos		C9 H6	114.04724	5.371	115.05449	No results	No results	No results	630798563.7	655552030.5	656332782.8	691269680.7	91554105.84	736805575.9	300229996.6	199945499	415724516.2	458090546.5	68443855.07	404906996	725925909.1	579800629.9	53758880.24	502769874.4	452201546	105227841.6	335793897.2	199534893.6	445130831.1	1306536494	690574474.2	519595536.9	177411147.1	231423916.6	454820079.6	95940783.76	618494236.6	630961404.1	343269353.1	1589460764	273838906.2	35341547.29	1405456019	1185126010	850522225.6	1175636183	1091417583	471935023.7	1123722593
Com_339_pos	Phenylglyoxylic acid	C8 H6 O3	150.03198	6.063	151.03926	No results	No results	Full match	333499915.5	370706905.4	330122420.2	615587832.7	355974033.4	457221415.3	111200527.1	377284693.9	138975644.1	280809471.2	170895509.8	144009093.8	185051381	142019812	426366823.2	1088476916	210134531.3	378536623.7	1580554174	1272469019	206313095.9	324075603.5	201659093.4	89653210.33	1155784863	437226608.1	831124202.2	264030970.9	121349062.9	1307064493	393601317.2	627070568.2	114002825.2	339026998.1	312291749.7	91788347.83	114576025.5	386004212.2	53771055.91	369015218.5	89294613.23
Com_340_pos	Asiatic Acid	C30 H48 O5	488.3512	7.431	489.35812	No results	No results	Full match	601970418.8	558072199.1	526331034.5	536020914.2	488449326.5	344096154.8	779006937.1	1022064364	1574607865	618194127.9	112924197.4	1215655568	613405889.8	167709767.1	165842394.9	193495934.2	305701051.5	699874934.1	1375409861	1412679926	267404216.2	475089197.4	306647847	50473320.9	105241747.4	412351731.6	296358305.2	264543147.8	313395531.8	477283726.3	180072910.4	303369783.4	455861757.6	536321197.2	351704001.6	397225276.2	447232447.9	129570695.3	701362502.7	448801201.6	764232439.8
Com_341_pos	3-(1,2-dihydroxypropyl)-1,6,8-trihydroxy-9,10-dihydroanthracene-9,10-dione	C17 H14 O7	330.07438	6.148	331.08148	Full match	No results	Full match	472261090.9	447989944.6	457931172.9	473119422.1	482913975.4	93295651.22	1571655213	345378665.4	169213785.7	485470275.1	477906268.4	778297330.1	387624658	950249020.8	177418420.7	1158466357	273360397.3	79801802.8	29674774.6	10801597.54	77069267.9	241380783.4	89389750.22	710431532.4	1131361405	257815065	32718616.94	1177673191	532793794.4	177706213	232160039.1	928515150.8	272813640	335297123.4	1121986845	451145439.1	190419809.7	707161808.6	388076061.7	484488575.2	263636720.6
Com_342_pos		C24 H17 N8 Na O2	472.13783	5.008	473.14395	No results	No results	No results	371872056.4	309524245.3	321477203.3	324173509.9	239117966.8	38565825.55	36767464.04	21537303.72	111068018.1	97946727.94	16931871.01	16197055.39	1319824828	1352467157	29998805.7	152742441.1	32072930.18	134274061.5	386780247.5	73206279.7	41881954.88	955364524.5	99564548.76	20862486.42	45973312.93	80679966.11	771531070.7	37158268.68	153131131.4	638357820.7	552877879.3	1563449819	15285640	6784955.839	40858820.69	360452486.2	187435824.4	1199704588	431490721.1	42703262.49	379814104.2
Com_343_pos		C22 H25 N7 Na O3 P	489.16433	5.009	490.17096	No results	No results	No results	409411381	308344414.8	351875881.2	323330674.1	238135812.2	52856113.03	36039059.21	21051226.73	45726673.86	39360814.43	38713814.37	8675427.555	1315252500	1349130421	29359909.88	107478810.2	31446437.7	133597893.2	385752103.4	81222450.48	45415118	951961309.5	98982827.12	19896388.77	45494419.1	80195523.3	769483937	36520598.56	166246068.7	608221058	551379251.4	1559353518	14384376.08	5965776.961	40101576.03	359126988.7	658366282.5	1187317986	430268191.3	41995894.64	378448065
Com_344_pos		C32 H66 N10 Na2 O3 P2	746.45943	9.83	747.46661	No results	No results	No results	261294907.3	239370741.4	224635022.3	232802293.2	175925187.3	1263258.921	453496455.7	22845145.77	16803847.51	35809816.27	463496096.1	415934824.3	178830728.6	128151951.8	21386224.25	676328197.6	29489204.36	52869264.15	36022626.15	3965853.165	193243175.6	81355194	64504690.19	50681602.15	123952414.5	447959843.3	18363249.63	153895120.7	33645038.96	39910656.13	166543097.6	565959518.4	5112946.797	94102755.08	1553303525	20540943.99	1147703.192	18284969.89	857992036	159678281.2	26463454.31
Com_345_pos	(2R,3R)-2-(3,4-dihydroxyphenyl)-5,7-dihydroxy-3-{[(2S,3R,4S,5S,6R)-3,4,5-trihydroxy-6-(hydroxymethyl)oxan-2-yl]oxy}-3,4-dihydro-2H-1-benzopyran-4-one	C21 H22 O12	466.10361	7.04	467.11078	Invalid mass	No results	No results	704000351.3	639528202	562198590.8	587271340.8	396423855.5	891760839.2	732896819.4	1551953479	639993292.8	1546622373	470842197.3	581010910	351445790.3	583035689.4	414092624.5	587087531.3	1495234232	404175078.4	313704453.9	1093865268	513716775.8	374561916.6	241466338.5	186129377.4	503869469.3	386937065.1	1224151245	651185084.6	365813016.2	834845405.7	853867575.2	285582811.4	598980923.4	326701415.2	327007725.7	1049755311	112813277	444556894.2	219140726	1125135992	356810457.7
Com_346_pos			476.29851	6.191	477.30579	No results	No results	No results	246476143.2	258551552.6	181632754.8	235205454.8	155357454.1	265209571.7	431089771.4	327590995.4	267988254.6	194862847.3	37256528.27	126686658.5	30704576.27	3420928.863	216761965.1	537239771.6	291917896.6	1506530051	534165880.7	653101762	257650064.7	326254036.9	1550558488	38087715.18	17215801.73	272396445.5	98999317.36	112391639.9	115988055.4	142705875.3	15223616.74	259576564.7	52005715.69	99132123.26	90671758.99	50943587.14	164506400.1	435594034.9	440888816.5	87597677.46	242181547.2
Com_347_pos	Argininosuccinic acid	C10 H18 N4 O6	290.12263	1.423	291.13019	No results	Full match	Full match	30990901.09	37255564.67	38644366.83	33434031.68	38628644.55	82320417.18	71314139.5	492555495.8	575264.8727	63569989.47	35134050.11	2640378.101	3303682.625	1516441225	901951226.6	225523359.3	18685381.1	84279217.02	3007297.36	6816908.309	74107075.49	42160427.69	174248684.5	10976542.55	1240527.928	3111809.134	88761301.42	90041608.33	1152196356	749514.516	35764054.58	55404426.82	11475848.98	3716759.4	451922854.5	12700000.63	11431166.17	26642342.66	16481794.65	446952997.8	80534518.42
Com_348_pos			790.51672	10.541	791.52417	No results	No results	No results	765982502.3	1417578021	1083521762	296801823.1	3924797.173	763051155.9	187459767.8	127499080.4	138229873.3	506426613.3	746449993.4	100666651	255623187.4	681475378.5	134374449.7	626280744	980340309.3	262275696.5	242022815.4	1514484747	1033522665	144905017.8	197847083.4	275195005.1	182326403.5	539320816.4	1270680514	1035723741	1346595418	803621633.5	412580107.9	552413047	318985728.3	547669617.2	403538001.6	583119239.8	27310178.62	899591915.6	178678924.6	130619750.2	223319451.3
Com_349_pos	Protopanaxadiol	C30 H52 O3	460.39265	10.09	461.39999	No results	No results	Full match	403356938.5	382416869.4	312073147.9	373265020.8	314096629.2	51688097.44	448954538.9	39128225.84	188727760.8	152041949.3	304018169.8	993955198.5	376818530.9	198251968	113996995.6	1351071597	96903770.72	133967997.2	144730011.3	41548908.43	323251543	222608828.6	129843302.6	52449709.13	134305113.4	633377440.7	81116629.65	220788207.1	250037668.3	210887667.7	140618134.3	920932816.7	66400174.67	58639147.9	953727824.8	107841053.6	81913606.31	190500639.4	1508651037	326723532.6	245474536.5
Com_350_pos	3-Methyl-4-[2-(4-morpholinophenyl)hydrazono]-1-phenyl-4,5-dihydro-1H-pyrazol-5-one	C20 H21 N5 O2	368.1245	5.076	386.15836	No results	Invalid mass	No match	717463592.5	687795883	51510244.79	45606061.43	51090673.45	713448797.8	808968348.4	220288286.8	148565652.2	1499673144	62127635.07	231682710.4	251734770.3	214975562.5	283811189.9	217637423	1352440474	1242118079	56225494.67	162040876.1	53608449.74	299435084.5	129785008.4	11038116.04	107331909.7	330613169.9	81525902.98	186357937.5	60451160.51	78061555.31	45248178.73	164626799.4	306094428.8	183306981.3	139823582.1	67128880.02	103003970.3	175692033.1	106520488.7	45270533.87	50229755.06
Com_351_pos	methyl 2-{9-hydroxy-1-methyl-5,10-dioxo-1H,3H,4H,5H,10H-naphtho[2,3-c]pyran-3-yl}acetate	C17 H16 O6	298.08459	7.368	299.09189	Invalid mass	No results	No match	195906078.2	205034683.9	200195551.7	203249542.2	198687602.6	20012721.34	520460818.4	35595253.06	65795657.09	358254072.3	352947739.6	561804009.4	77729622.53	86609662.51	104277868.5	1213992060	163257580.5	6304457.294	7275790.494	3124639.632	142013963.9	32264216.74	3984395.765	9054301.976	533054476.8	171934357.5	15977867.81	1499287528	122805520.4	21788245.47	22870409.27	721785811.4	152497136.8	8749776.617	848534877.8	13813641.96	2574023.719	76877088.13	13963833.16	270075469.7	12087053.11
Com_352_pos		C8 H6	102.0472	2.434	103.05447	No results	No results	No results	339224367.6	321326068.5	334135732.6	334801150.7	304296160.3	397478773.8	48652338.34	12385302.23	568085701	97857520.38	148297758	2490387.426	1016347905	1390331462	9945989.025	250486994.5	290233277.2	101137760.5	172154505.4	22652931.42	1497889459	56897499.56	6696541.789	31671196.28	149959033.1	298633378.6	520033825.2	41842637.04	606237490.4	168211079.6	223589467.7	813114969.2	3257478.845	14144068.5	5757728.702	121014974.3	179338670.6	231607994.1	356367444.8	432473682.6	144013638.2
Com_353_pos			788.50623	10.433	789.51233	No results	No results	No results	573635973.8	527960432.6	468319555.2	519135553.4	448817554.9	263606332.6	428892416.7	28409533.44	878951527.5	1154223688	316440011.2	481407889.7	357668175.7	1490779986	518402773.3	972795285.8	177693342.8	104869821.3	9514586.409	8280355.963	80039650.61	339557406.3	45926859.9	271514907.3	1181618814	471702431.1	102846051.3	1142706408	668701214.6	416216762.5	136317206.1	551467799.8	227808102.9	171183204	311627301.7	333487478.5	218775118.5	438312011.1	746794158.2	1053420476	632755469.4
Com_354_pos			837.52513	9.035	820.52307	No results	No results	No results	751289941.1	721962663.3	83339850.48	57795523.8	61805577.98	1180530374	76045297.81	1489448508	170006693.4	133144525.4	40643827.62	97970239.7	932451487.4	582502453.5	91780940.7	1203105522	1216648874	173501756.7	470935028.8	76266260.92	157218466.5	105563937.3	108523358.3	5313376.494	584485510.1	674913316.3	822833543.7	876661200.1	839446661.4	91272696.28	53277507.58	659413394.2	121720601.9	6052658.029	71449691.63	72366350.4	98984562.87	88354367.24	402487812.1	1197798175	71586138.53
Com_355_pos		C28 H22 N4 O2 S2	510.11772	6.1	511.12262	No results	No results	No results	198193247.9	108283617.7	161483919.6	119909530.3	150268259.1	39747301.35	52943816.34	34905242.19	27713586.16	36647658.23	24129258.23	106690801.8	113233231.2	602112056.2	9282684.799	59884746.23	12371358.18	50943351.26	64703709.68	118064240.5	14459636.63	375887161.2	396346137.4	167342960.9	22267993.16	24915451.4	30150593	20166379.56	193990685.5	81349626.33	30936790.48	305344846.3	154075043.9	96554165.81	597194214.9	173249198.6	327819183.3	971740164.3	1488394819	23091341.05	106732575.5
Com_356_pos	Taxifolin	C15 H12 O7	304.05783	5.416	305.06525	No results	Full match	Full match	489015068	425771898.5	365404183	416313790.1	353565856.7	222154676.6	825495274.1	563210186.9	275890433.9	268064808.6	468386990.3	286596611.6	811540919	274676782.7	372414704.2	363297207.8	626276944.3	338813183.1	1485102964	670816533.4	588452410.9	312303394.2	715675315.3	614732729.8	411799084.1	331411756.2	328837922.3	584710521.1	816713445.9	1333024965	491723190.2	708969664.5	304008986.5	233314742	216890460.9	529443005	201185998.3	409742976	800081678.7	349377093	996925416.7
Com_357_pos		C29 H58 Na2 O6 P2	610.35039	9.339	611.35767	No results	No results	No results	133192477.9	145824365.8	106758615.1	110728074.6	129659575	7395949.298	40500423.47	4509673.065	29435686.2	111206651.2	199908867.2	47895966.05	43153536.21	133844095.1	187518976.4	89587726.13	117185169.9	10398823.98	897731.621	414594.311	31640784.4	9420601.107	6027544.179	6175159.423	283760498.8	266894535.2	11786125.44	1478268403	107546191.8	4180143.233	2231976.336	427437171.6	94588467.45	2224321.787	656057826	4371211.595	8588509.458	35668783.18	18982986.83	115459880.4	18894013.29
Com_358_pos			217.97648	1.132	218.98354	No results	No results	No results	977403802.2	972505639.3	831804586.8	697373444.4	865321661.2	1035276034	1477714569	792422155.9	936104686.5	694961229.8	661339256.7	616858498.9	531919277.6	1414199573	254930068.8	892676972.1	1098917386	829533922	356992638.6	230013606.7	1113505684	239624278.7	1099743793	512147845.8	172395937.5	544408852.4	304298271.8	864519034.8	912328967.5	850789610.3	304658797.7	782300863	532351169.2	908865826.7	334431364.9	906059111.1	717226803.7	732332831.5	858660198.8	719644809.5	991917539.2
Com_359_pos	L-Glutamic acid	C5 H9 N O4	147.05337	1.491	148.06058	No results	Full match	Full match	755392766.5	782217779.2	684468951.3	805355335.4	809294695	581929429.4	1323649944	779958488.7	324866675.4	1475866605	396609404.4	833765099.2	524688569.8	467533719.2	1364343113	344088839.8	1445604751	845462861.4	687325002	593345731.4	635617448.4	1389445942	847154197.5	1163329788	317135133.1	604995787.5	701356387.9	1125414058	534345808.9	529349675.7	463824671.9	1044480447	1127105126	703378552.8	801917745.4	1062234768	723982698.3	1142771752	511812828	810305065.9	1234880139
Com_360_pos			758.42662	7.268	759.4339	No results	No results	No results	624391460.5	656562918.7	553193245.6	649559088.2	625218189.4	584299802.8	1216568920	822726576.2	600265103.7	746571851.3	917899361.9	396226099	490653132.6	336445524.9	877513893.5	486160114.6	1057926516	538990686.9	385103143.3	399103768.2	168357822.2	576745524.6	273129908.7	204733978.5	415348156.7	504124337	629683713.5	1267772918	839929550.6	1474966484	948676683.5	570676202.4	698966383.5	328750035.4	384568476.2	912064795.5	155756479	162830576	343602869.9	540274563.2	316548269
Com_361_pos			398.23059	6.553	399.23788	No results	No results	No results	735830193.2	9702944.049	740145735.4	735419171.1	855932303.7	1125500791	949445371.6	648101774.5	861869299.7	815596876	1121753575	1194151880	1212554288	782899435.8	1217101656	773268105.3	644427506.8	786138399.1	568366589	1271069421	1081958775	450740768.5	748163060.5	1027761363	563338735.1	1117173598	1474017263	686898844.2	6841623.478	674956281.4	1024009428	691430139.9	770672017.9	1037967461	690508200.1	1150150189	441921757.9	1400493950	1450503854	700648300.8	741829642.9
Com_362_pos	Isopimpinellin	C13 H10 O5	246.05342	6.12	247.0601	No results	No results	Full match	193374342.1	106030991.2	158646896.1	116732281.8	147870681.9	38734018.38	50797974.99	32914450.22	26421737.36	35658767.33	22300361.5	101074120.1	111026071.9	577276003.9	7622602.36	57068287.05	9490769.864	49238486.87	63203026.14	115996838.2	13584790.37	368497978	392859197.7	165104680.6	20777689.63	23818004.6	29303328.4	19228035.92	187355480.5	75351326.1	26809430.54	296029407	151593187.5	96023001.67	589376661.5	167190527.9	321508146.9	960138438.9	1473402472	21832132.78	104736447.3
Com_363_pos	Salvianolic acid C	C26 H20 O10	492.10679	6.114	493.11435	No results	No results	Full match	192475652.7	105198619.1	157836644.7	115857150.1	147119390.7	37770612.39	49873726.16	32231264.65	25670333.31	34926159.88	21499405.07	94406359.85	110176526.4	542826062.3	6510580.752	56122328.05	8335195.487	48316994.44	62280626.04	115402927.8	12801229.21	367669322.4	391852240.1	164346024.3	20137836.96	23134172.46	28653504.63	18505688.17	186339815.6	74605213.78	25828976.86	295095705.4	150941785.1	94944853.39	588369304.7	166357364	320398119.1	959020401.9	1472533115	20990177.47	103724018.9
Com_364_pos			235.06236	6.103	493.11407	No results	No results	No results	192475652.7	105198619.1	157836644.7	115857150.1	147119390.7	37770612.39	49873726.16	32231264.65	25670333.31	34926159.88	21499405.07	93201983.9	110176526.4	535901034.6	6427522.928	56122328.05	8228860.395	48316994.44	62280626.04	115402927.8	12801229.21	367669322.4	391852240.1	164346024.3	20137836.96	23134172.46	28653504.63	18505688.17	186339815.6	74605213.78	25828976.86	295095705.4	150941785.1	94944853.39	588369304.7	166357364	320398119.1	959020401.9	1472533115	20990177.47	103724018.9
Com_365_pos	Raffinose	C18 H32 O16	504.16968	1.416	505.17572	No results	No results	Full match	953764495	991921262.8	951275956.4	1136962115	1106684152	864348424	931935030.7	976971575.4	713566802.8	813891726.1	761824595	666098671.3	640505086.3	637981569.5	844074312.8	793326439	959772097.3	723826515.5	896469273.3	470063241.1	527089794.8	877247585.5	897999560.4	1472301581	1032519690	957265082.9	883891015.8	1130964358	801301204.2	1227453053	1009561927	929965729.8	1347613342	757993694.7	1326072511	1192155572	925310674.8	1385521607	818386382.1	1378027434	1219711853
Com_366_pos	5-O-Demethylnobiletin	C20 H20 O8	406.12659	5.928	407.13251	No results	Invalid mass	No match	492921624.8	494120753.2	507969102	113314206.8	516509068.3	472554682.3	426792295.1	159775695.8	501761436.3	617265484.9	1207129274	1471378742	432597175.5	794292371	60081158.2	818444938.2	103852567.7	231567166	124237830.7	23826319.87	250376658.6	447297224.2	154905226.1	66814130.62	595834275	777096773.4	116188394.6	671294434.6	1120602035	452065179.2	366764585.7	785430345	163446066.8	130304291.8	705772350.6	670290361	185416464.2	246955387.3	1131046041	245834892.1	1040432692
Com_367_pos	Obacunone	C26 H30 O7	454.19724	6.508	455.20441	No results	No results	Full match	728237510.2	1381021.086	732061401.4	2459116.733	847985929.4	1120400053	943838200	2073264.854	845897679.4	809228590.1	1115498146	1186742474	1202432087	765080097.9	1237167974	769709966.4	644242797.6	770850918.8	550374177.2	1263666158	1073737013	445397320.9	743740064	1024675094	1215850.477	1110615701	1470433146	683935829	1495661.102	670483294.1	1020534600	684869697.7	766594995.1	2186457.879	686151064.1	1768274.371	425462155.6	1398262762	1434573091	3509485.471	723196187.8
Com_368_pos		C25 H25 N4 Na O2	436.18684	6.704	437.19437	No results	No results	No results	727242553.8	735437091.2	731563300	727245294.9	846956685.6	1119086172	942080128.7	644596113.3	844958034	807803817.7	1114209409	1185618196	1201759120	763814293.3	1213201045	768351947.1	639720562.2	768691353.1	548979805.7	1262707136	1072970130	444459495	742601970.9	1023768791	561169957.4	1109714522	1469622280	682893761.2	585964492.6	669641627.9	1019720529	683925374.9	765791285.5	1029409536	685036633.4	1142536430	424138184.2	1397247887	1433746856	689703176	718646746.8
Com_369_pos		C10 H23 N4 O P	246.16166	8.111	247.1691	No results	No results	No results	364832276.5	329778600.6	319665226.2	295363082.1	298776539.8	71909633.07	118116445	162421891	126174831.9	144178552	18237788.76	102337995.3	235516721.3	85475131.81	1360376.277	48504041.79	48532500.71	558107907.5	1468455271	997616214	588870260.8	166163318.7	108939534.7	19968922.06	34048348.11	9989598.178	153908014.2	19463710.86	49429154.76	380455702.7	461652351.1	44869871.58	400993685	161398979.6	32655626.02	68616580.51	1074813430	25854578.85	276037178.3	225579947.1	1176986264
Com_370_pos	5-O-Demethylnobiletin	C20 H20 O8	388.11607	5.928	389.12305	No results	Full match	Full match	486911794.8	489660041.4	503259059.3	107507489.4	510197777.8	463044705.2	419189206.7	154314853.6	498291115.5	612579033	1202660702	1467429226	424841177.9	788316700	57143407.7	810248137.2	99186225.36	227506430.1	121275610.9	18514828.61	247226522.5	444999380.2	150726977.9	53035622.33	589867786.2	769654926.3	109758326.6	664693252.6	1116924850	447526049.8	362444881.9	780303143	157612205.6	116337341.4	697844171.5	663422853	180134634.9	241861383.2	1121395108	242269451.6	1033119851
Com_371_pos	(1R,2R,5S,8R,10R,14R)-20-hydroxy-1,2,14,18,18-pentamethyl-17-oxo-8-(prop-1-en-2-yl)pentacyclo[11.8.0.0???,??a????��.0??????,????a.0??a??????,??a????a]henicosane-5-carboxylic acid	C30 H46 O4	492.32277	8.009	493.33029	Invalid mass	No results	No results	2748377.183	322423945.2	312348764.9	287888912.5	291333550.7	68332373.68	111683518.7	155730322	121547070.5	138499155.4	16192182.95	95323492.56	229784143.9	80335698.85	26814206.93	42151674.18	47646973.2	545818986.8	1465929182	980103230.6	579593992	158879850.1	103461387.3	17951998.5	31507169.59	106025345.5	145588494.1	16424325.64	45483861.51	369449967.6	454441213.2	41229805.6	389931592.4	152631139.5	28270340.96	64452961.83	1058139642	22600997.44	267894499.3	218785578.3	1159781477
Com_372_pos		C40 H59 N4 Na O8	746.42265	8.743	747.42969	No results	No results	No results	374596384.1	371700543.2	311032508.6	280834629	296615323.9	162339779	290607303.1	508541262.5	377897088.6	188638544.8	178560416.2	462284889.5	366469582.1	369157004.5	1465833247	410589734.6	108226186.9	217926593.7	148732798.3	178799304.2	220163477.9	399820970.2	690236034.7	176627443.9	216971075.9	489453547.9	293468756	383787769.6	835407707.4	554914529	604083891.7	356721295.6	155910796.1	473391189	458393395.4	282667277.3	72598268.71	91042763.9	102279686.5	147356263.4	101723606.1
Com_373_pos	3-[5,7-dihydroxy-2-(4-hydroxyphenyl)-4-oxo-3,4-dihydro-2H-1-benzopyran-3-yl]-5,7-dihydroxy-2-(4-hydroxyphenyl)-3,4-dihydro-2H-1-benzopyran-4-one	C30 H22 O10	542.12554	1.411	543.13293	Invalid mass	No results	No results	917789012.4	957971584.5	948465223.4	1088244395	1128954657	815407510	922410348.2	886247012.9	631014263.7	783879779.1	721148004.4	571269999.2	547437805.7	575693733.9	784007892.5	753294766.2	973936743.9	692663829.1	851670489.9	303987184.3	484617805	866023310.5	874065287.2	1465425832	952302850.5	900155889.2	857115862.3	1069939255	778275926.2	1185719523	987815363	946219380.7	1357253947	735876408.7	1335218472	1242749496	885857599.7	1424084125	751814903.1	1460351357	1243728227
Com_374_pos		C4 H10 N2 Na O3 P	188.03224	1.538	189.03967	No results	No results	No results	771444644.5	687690563.9	605468371	642497430.2	723659686.5	738336256.5	1082807589	1091353438	527200952.4	831016343	75574002.99	760640842.7	548128583.9	283956133.1	748654399.7	951424113.5	893582849.8	92965755.32	465926374.7	540667933.8	13672295.08	550437404.1	738912133.7	1148868394	523593006.1	609482346.1	353174679.3	952444784.7	573906510.8	579958333.3	814092875.2	428872109.4	824716598.9	1461675233	625594042.6	802138612.3	436001229	458210550.3	601835835.2	695440350.4	505610588.4
Com_375_pos	1-[5-(4-chlorophenyl)-3-(4-methoxyphenyl)-4,5-dihydro-1H-pyrazol-1-yl]ethan-1-one	C18 H17 Cl N2 O2	328.09503	6.96	329.10233	Invalid mass	No results	No results	306195000.8	301045292.3	311746195.5	256282470.9	287418719.5	75875546.77	356146786.9	97959168.15	110416841	832329176.9	400895033.6	439927105.1	186590145.3	284249565.2	68931361.77	1457556953	243284578.1	45342166.18	25071892.1	3518401.048	72847906.85	93207350.01	29125842.31	30454333.15	1131645868	235131516.4	12258328.54	1156964881	365981131.7	123862915.8	82849032.94	794158536.4	227051535.4	18351039.52	824152193.1	63781801.15	15814235.42	240373305.8	76652264.39	211441063	87046641.64
Com_376_pos		C32 H49 N4 Na O3	560.37229	7.263	561.37952	No results	No results	No results	398093985.7	428602220	420067637.8	425213246	432722991	352611552.2	969803711	409612617.5	317731594.4	453541888.8	545295032.9	207378325.6	226372524.8	177870158.4	865957066.6	274209657.3	703719534.1	356669037.5	294551187	204323169.2	115560444.9	399997917.2	210960068.2	127015850	261035916.1	356405981.4	463574525.2	991010696.9	683448876.1	1456808258	643600538.5	401825444.4	667616388.8	237626547.2	367193584	775971389.4	102478662.1	106466565.8	210836122	416327986.4	296785795.3
Com_377_pos	Loprazolam	C23 H21 Cl N6 O3	464.12957	5.835	465.13696	No results	Invalid mass	No match	472426703.6	470669022.5	450672385.7	452908651.8	486095850.2	1455001703	295296593.9	426106027.4	304679304.6	426985041.9	400232220.9	244484258.8	316315104.1	453618575.9	240292017.7	215891764	580063706.7	699382948.1	250309393.5	114342118.6	290491676.6	309345537.3	883798496.1	243923141.2	261622669.5	442258004.5	1348682684	281249222.2	557756569.2	762007437.9	804234906.2	466014570.7	699272817.2	129788173.8	281631434.6	161161704.3	221781728.1	937150295.7	297193085	339167711.1	282875296.9
Com_378_pos		C24 H47 N2 Na2 O7 P	552.29204	6.85	553.29938	No results	No results	No results	362949007.6	533482655.3	579805291.5	420388514.7	635955926.6	1356729900	724813058.6	1232650597	893339199.2	586542828.5	550445564	329077085	851946567.8	449293020	300580462.9	575135169.6	1452178973	832553190.2	573834525.3	248223916.1	444138348.8	324675342.8	77833073.41	268032537.7	334845402.2	361927342.1	859028433	261120054	498368585.8	844944876.8	534300620.7	478818041.2	521661546.6	161175015.7	129722711	402853164.8	567761558	114195434.8	114116663.4	374263032.2	161187491.9
Com_379_pos		C13 H16 Na2 O5 P2	360.02732	6.93	361.03485	No results	No results	No results	63122829.55	71589493.02	78180400.31	80962105.04	89310111.28	5301250.576	5038889.507	2988127.815	2754484.264	2209142.077	2393645.656	3989129.652	3030143.672	5467458.901	1554943.552	3986578.5	1897245.812	1449773026	393940565.7	142572533.4	415317359.5	24658976.55	105120711.2	8041339.7	2893762.977	2795105.949	2349255.349	3033352.081	2068944.604	2401868.796	2037616.462	4023441.637	7883930.904	3506337.94	6349845.751	6668660.668	585472340.5	9800652.68	19711664.74	5948759.904	262842894.8
Com_380_pos			841.5094	9.021	842.5163	No results	No results	No results	820325241.3	848787790.4	655706320.2	147782520.9	567238955.5	1432703064	832468912.4	320765599.5	1449015560	1185548133	451899363	780060469.2	1201624505	811538238.9	748017951.9	1001428988	1009170627	1134283746	23734194.06	620701602.6	218445934.7	173602360.1	8833664.319	28551002.6	699476605.7	146955481.9	881289560.3	1086074760	332130321.2	1013566384	632122515.1	851256246.5	289763813.1	7012274.445	215232824.2	11132483.8	728845701.4	723092710.3	400297079	359512877.9	598373814.2
Com_381_pos		C13 H28 N8 Na O3 P S2	462.13599	5.83	463.1431	No results	No results	No results	474708668.1	464641941.6	425399990.5	413890172.6	419168285.4	1447548473	290555810.9	387668359.4	347561415.9	426536685.4	399190775.8	247128259.4	299941088.1	494025051.6	250969148	210789600.8	571825761.8	662014791.7	253564732.1	47098561.16	277775750.5	293842520	618562530.2	199548025.1	248373168.6	386577081.5	1199730443	253080972.7	518283994.4	645027083	672043449.4	351527999	601449591	184089549.3	267923481.4	190973711.5	197897145.5	680173221	251567432.1	297675284	288337749.5
Com_382_pos			118.01186	1.133	119.01907	No results	No results	No results	815153490.4	920040887.3	701333624.3	887929773.8	778708696.7	898065360.8	1444547172	991112022.5	1134794204	593248556.7	668967084.2	659797546	631703247.9	923028824	396251884.4	963508051.2	1041786762	929518183.5	429762289	281713479.1	1267805244	1231000467	1327358780	627017001.1	577402030.7	755490687.3	354613413.3	982184998.4	988292587.9	1042474139	470836931.5	1004977747	788030183.1	837382742.4	517075903	822165020.7	689987396.5	867366183.5	903075999.1	929455301.6	833917720
Com_383_pos		C44 H72 N2 Na O P3	760.47489	9.861	761.4823	No results	No results	No results	391707205.5	478918721.1	342112072.8	415863360	234734063.3	33568376.71	380841800.3	31022948.15	277460948.9	670105619.3	241637594.4	504387167.3	345578772.4	1198755354	170245525.5	593553517.1	272108203.1	108667269.1	19653502.28	2374015.825	92652897.03	226243292	122689613.1	82444711.82	440499803.2	204756041	153874869.9	816076487.4	269366460.2	302017791.4	390571326.8	276877173.1	244693618.6	120051729.3	1444439722	264430674.2	158335857.9	326860714.5	939509924.6	273469827.7	252825752
Com_384_pos		C13 H24 N4 Na O9 P	434.1181	4.889	417.11502	No results	No results	No results	91512617.12	126349269.2	131095405.7	172524249	178431553.1	158175349.5	209892613.1	139844127.8	114414154.7	112495377.2	129675150.9	101707137.5	94012243.36	85757873.22	208003553	117721589.8	128356306.6	1034005540	630248434.3	158812901.3	38537092.56	54131890.72	149425166.2	65369849.73	57243160.75	148305860.4	126400186.7	137214799	104127349.2	143868962.9	343606835.3	224790531.7	319462071.4	268790212.5	239977352.4	104079736.7	1441145974	159095905.8	82323861.47	122045504.8	391991905
Com_385_pos		C33 H50 O6	542.36169	7.261	543.36877	No results	No results	No results	388589977.4	414417466.9	416117548.1	425961598.7	425643888.1	336173418.2	940401758.9	403223738.8	297008231.9	432313107	531916443.7	194688893.9	232212418.4	170207229	826484683.7	264196861.7	639687928.4	352266916.8	290943277.6	202473223.6	119999730.4	391385744.3	200604526.4	120532175.5	258960075.4	350111808	448291901.5	980936359.5	666796848.6	1434470799	634827712.6	401416177.4	649745049.6	234052812.2	349980662.7	777631691.1	98557195.87	103989588.4	210331865.4	406532326.6	293133884.7
Com_386_pos			146.04315	1.131	147.0504	No results	No results	No results	873685325.1	899196772.8	934256175.7	1057473454	1058959712	865808968.9	1232291810	870660229.4	966645235.7	583678216.8	650555276.6	590675558.3	648806914.9	834166861.2	401371267.8	1048081495	1066072402	1050844997	498683992.7	362060595.8	1330892788	1275705801	1429768179	737332081.1	693051093.1	847666201.5	411850355.4	1161050413	1264572786	1231270932	545265895.1	1123559236	1054844754	1113900559	608305386	1163503907	911840402.7	1106299250	1045257811	1061077019	1291562491
Com_387_pos		C32 H14 N4 O6	550.09107	7.705	551.09814	No results	No results	No results	251170734.9	188963375	230789613.6	238877421.2	248938091.2	28021502.29	58452431	25480946.21	30243935.91	30920863.3	27340458.53	58873118.32	164906364.8	303854977.4	20015533.69	78228187.26	20348569.48	24002405.25	22622554.57	39971134.66	4443588.496	456717649.3	170964273.6	194134484.3	20051052.92	50843049.21	62903376.83	74536445.14	657818534	112483442	151209841.3	379120309.2	308184160.7	137245535.7	389493652	208442720	233615084.2	1014888285	1427436136	35242043.77	44927359.05
Com_388_pos			754.49022	10.174	755.4975	No results	No results	No results	2465671.989	2929643.62	2072460.776	1072465.281	2019348.269	395984.6493	3388363.135	403371.6137	2110624.446	2591191.619	763065.7158	3342817.999	2300685.442	2139738.999	1926296.526	1423856989	728650.1957	203945.435	220608627.2	424480.0261	226747.6141	1060462.072	151380.6423	1846962.751	7456322.65	1614213.151	610920.3509	4158642.289	1394722.068	1775071.339	456466.1656	3123906.094	768527.0778	441038.0135	2016113.959	667329.3732	447186.4046	1772592.995	3388686.169	1849677.947	1106581.196
Com_389_pos			235.98693	1.123	218.98349	No results	No results	No results	979867129.2	495043005.5	834314554.6	699509138.2	445037582.4	1037470120	722641452.2	794653509.9	939319976.7	696325649.1	662835844.1	618270579	533924729.4	1417553078	255653784.2	895885681.2	555104359.9	831626962.6	358075723.3	230723952.5	1117894913	242511578.5	1102574419	513775294.1	233320652.1	546117689.5	305182978.9	867674652	914951788.3	852954432.7	305953471.7	785015423.1	534010965.5	911164629	335600151.2	908521544.3	719021232.4	734462673.9	861152573.7	721941900.8	994224762.6
Com_390_pos		C19 H20 O8	376.11592	5.863	377.12314	No results	No results	No results	360473196.3	341699669.1	330687504.2	360980291.3	361643051.8	155851410	300068741.3	231286881.6	506012044.1	446299201.3	1020580434	1408567415	242823315.2	279706858.8	318745450.3	621301808.1	318707207.9	361387802.9	97196532.51	24336643.1	241507563.9	166445145.5	384988090.8	77890115.2	333928802.9	446456250.1	104206011.2	995125623.5	366997426.8	200216194.2	120461578.1	640842170.4	271155078.6	107960743.9	651179656	254124559.2	128191069.4	347234324.8	152894575.1	184517331.7	249430408.5
Com_391_pos			625.44252	10.222	626.44952	No results	No results	No results	424874408.4	330944323.1	322795851.9	295826989.3	323814467.2	49114426.37	276991237	12762715.16	276305810.6	578419023.1	70557388.76	279581308.1	256612570	593295577.6	422361722.3	963958313.3	79462222.01	91039076.51	30040708.06	16288729.56	66888069.46	140375696.9	46929656.54	52112184.45	1131049463	345284371.4	165889951.3	1398382558	509355695.7	101415782.8	23176481.58	403643721	215584169	87889899.85	579828006.7	78034538.45	188932608.6	111635836.8	291350707.9	365516919.5	330787870.8
Com_392_pos		C16 H34 N2 O12	446.21303	6.202	447.22031	No results	No results	No results	725548304.4	692247886.8	703937490.6	693256275.2	711324723.4	690391144.9	92523474.97	895953939.8	1301891809	51960487.95	754131820.9	66575945.84	648227159.5	49489819.76	572427763.5	587307205.2	729431694.9	1201243689	152483788.7	170431164.4	89208924.62	855316128.2	336740211.1	495633882.6	502765116.9	1018382332	187700290.1	506585132.3	363937594.7	709640445.4	204956172	864785344.6	41057042.12	682877003.6	471335866	409610072.9	52331293.13	827120241.1	1397837688	576094354.1	630441555.7
Com_393_pos	1,2,3,4-Tetramethyl-1,3-cyclopentadiene	C9 H14	122.10993	8.257	123.11724	No results	Full match	No results	159234497.1	152525821.6	172044262.2	166804036.8	169194301.9	15975647.04	170231080.7	11400718.18	11747742.47	25250981.84	17362706.58	32632115.5	55243410.14	22781413.03	19186476.8	15694138.58	8444046.498	463788419.4	75697069.07	114316567.6	53618736.49	139031465.2	158290014	30135312.12	3718005.17	80162925.37	6776883.212	62608967.58	7143004.112	82957255.84	123445975.8	73587101.65	89552532.26	187370523.2	10839866.62	67219402.34	701880277	4380585.028	35126259.4	527263569.4	1392125240
Com_394_pos	4-Methoxycinnamaldehyde	C10 H10 O2	162.06828	6.488	163.07596	No results	Full match	Full match	222359771.8	214377803.5	206585036.7	194517796	187073505.2	5179395.571	11268894.26	32922949.08	8055088.17	5406164.513	4073479.528	12111446.6	5915843.844	4372105.433	9794146.811	4182979.278	4481138.027	1391446758	407327905.8	250564416.1	292456499.9	9315522.768	109201302.9	3832466.622	2960579.669	5062690.313	10593245.03	4360461.406	3805564.367	32591704.37	15776290.3	4671290.249	37494628.96	12501648.89	5085209.128	5574387.301	1308746059	5652023.725	192439500.4	295106134.3	160682506.7
Com_395_pos		C40 H62 O11	718.43031	8.077	719.43768	No results	No results	No results	585279653.4	542177696.5	546931056.6	523447266	454138641.5	922399552.5	1051777312	371263557.7	527846000.7	823258251.8	225293918	316306976	392067221.6	218809856.5	221255741.9	502332220.3	1296848435	426865047.6	119433009.8	223587567.9	43416354.11	467090800.4	203986839.4	448398055.3	638392777.1	392868753.9	582474991.6	1390302011	607302578	274764461.3	441325936.6	1065954821	455383824.4	267405800.5	398830184.8	979691210.3	435078882	750464758.3	715297248.1	847058567.2	440559358.9
Com_396_pos			112.02658	1.622	247.04254	No results	No results	No results	570864550.1	551477596.1	524588591.5	495610258.8	504664562.2	532477144	895534824.5	937589190.4	353540552.7	663832965.1	569390174.3	725646600.7	302018485.6	252806253	611525879.8	653201201.2	608198375.4	351716184.6	352092461.3	763690410.7	152272341.5	570701710.4	748813858.8	1101815155	573772664.5	500037384.4	315022858.3	908230140.5	490163046	596604998.8	460431986.7	343475226	1026343441	1387696258	655732205.9	708178485.8	376317259	294300585.1	484690486.8	448590140.7	416329503.9
Com_397_pos			1612.25034	6.256	807.13245	No results	No results	No results	369964361.2	499129892	528879184.6	593463287.2	700559768.6	270328649.2	557798871.9	542243540.7	497712678.3	228052200	822648771.2	485595728.9	417954561.8	137424313.7	49543834.4	384567237.5	147516203.1	361193894.6	308990183.7	280833230.7	88638337.49	417790672.5	273953902.5	294858622.5	199469666.8	752571708.2	439945763.1	505041636.7	682350315.2	702027816.6	909391437.2	923255514.4	703897948.7	1385870220	323620487.9	453722332.2	547587470.9	422438679.5	517946064	151431877.6	581125307.3
Com_398_pos		C6 H24 N8 O10 P2	430.10863	5.762	431.11591	No results	No results	No results	929368198.6	865329834.3	791796924.6	801098256.6	712275494.4	650132026.5	1037758001	383612601.5	1004718425	808398762.9	921938647.3	433478222.8	965699051.3	745916611.4	718400202	1215747319	1004284895	719121208	850688805.3	852127764.3	844085971.2	698676484.6	1044549360	1384675676	905282127.1	838225841.4	661943113.7	572041486.6	793329818.9	748729177.1	354688402.4	1297457554	891778842.9	615769942.8	924070971.5	639418776.7	491730397.4	689151945.5	778390628.7	440491198.9	745506157.5
Com_399_pos			412.20954	6.701	413.21692	No results	No results	No results	768474799.6	818436417.5	626489427.6	644519667	534414862.6	1090686511	932714646.5	605786476.5	877262817.6	836680514	1302746653	1041549785	1137986187	660058560.7	1383675263	761984118.2	689859321.1	765958812.9	488277534.3	1094487104	985475219.2	804373558.5	768634139.9	834187478.1	739449051.7	993245253.6	1290651684	619072489	568746466.9	648698880.9	1028930942	542980324.3	712032255.7	962585494.8	825489800.2	1038498875	398486516.9	1148727638	1059141990	448681799.6	500788445.5
Com_400_pos			771.9912	10.505	772.99847	No results	No results	No results	549271089.2	471164407.6	420484673.3	453281892.9	402822164.5	144668636.6	620905842.5	43648370.6	453312205.5	796614882.6	314231902	695033390.7	314444052.3	1257635465	459031652.6	1093718113	169299779.7	44347112.8	26103327.02	3846158.202	74485035.72	238935667.1	35053959.34	291091400.3	1097852378	442297498.5	162358955.1	1380368466	514375718.5	340274481.7	125947995.6	548147606.6	372333366.2	193642483.5	331473956	270337744.4	45056423.12	460399365.4	630352566.2	809750046.5	483071533
Com_401_pos	5-(4-carboxy-3-methylbutyl)-5,6,8a-trimethyl-3-oxo-3,4,4a,5,6,7,8,8a-octahydronaphthalene-1-carboxylic acid	C20 H30 O5	310.21459	7.486	311.22174	Invalid mass	No results	No match	327721641.8	341461945.3	312396486.9	290924264.9	295586582.8	654785625	336109272.2	369084044.8	508012190.6	365997886.9	225332786.8	327645892.4	302723897.5	1379695422	173365695.9	515889470.1	344459850.5	591785543.9	774536575.6	168128123.5	557670044.6	138195668.6	82334201.18	78005735.97	159284481.9	160865412.3	227949745.4	164591948.1	67579012.95	289205453.1	169858218.1	205061875.2	411381879.6	44075140.04	314934109.2	205515315.1	298979444.5	72665285.74	164088433	118860384.5	231226831.6
Com_402_pos			859.52096	9.023	860.52679	No results	No results	No results	777426680.5	804384138.7	621495199.4	148030920.7	537717382.5	1357731961	788958556.5	304223979.3	1373074975	1125009024	428296530.8	739218786.3	1138774507	769061566	708869880.6	949139536.4	956564336.9	1139852877	25570188.03	621681474.5	205103853.5	173422339.8	8527451.81	32253586.11	662900460.3	139469552.4	838036001.4	1029244040	314839337.2	960469670.6	599134821.5	806731383.1	195211059.6	6747970.408	215837548.6	11395420.03	730486821.5	723303924.4	379772017.6	340890523	600271680.7
Com_403_pos			845.49852	8.482	846.5058	No results	No results	No results	656566343.8	608267635.4	575183912.8	509838775.4	525991295.9	1003663723	1077393867	731247779.2	859701071.7	980988172.9	383215354.5	491830539.7	783724704.7	378303357.6	568139359.3	835158518.8	1364277876	423763482.8	272887870.1	315649193.1	75051251.28	467683774.2	128213445.5	267877819.8	585995776.7	394449251.5	812793168.9	1037292522	506981793.7	650047644.8	679876269.9	677324222.6	556584896.6	191668356.9	283666947.4	875528443.5	388415705.5	579461659.8	468258876.5	825737486.1	489176189.4
Com_404_pos		C46 H73 Na O5 P2	790.48399	10.477	791.49078	No results	No results	No results	230259464.9	215798067.1	171829987.5	213098743.3	55235419.79	60554766.79	58250267.47	36375611.05	28445784.14	40933269.27	112099000.6	13401032.25	29639197	465632673.1	7434769.19	352589590.8	63029556.91	5514819.837	3329522.706	803132.3486	6549891.765	179308726.1	14573540.53	299161560.9	1363542371	57669205.86	177567594	90896068.05	168593600.6	438675715.4	46270479.88	120250916.7	153081180	59125487.06	28313361.78	91615663.29	17113582.61	274344787.8	214046620.1	48530937.1	305511775.6
Com_405_pos	4-[5-(4-chloro-2-nitrophenyl)-2-furyl]-2,6-dimethyl-1,4-dihydropyridine-3,5-dicarbonitrile	C19 H13 Cl N4 O3	380.07222	1.306	381.07938	Invalid mass	No results	No results	808180211	810179635.4	743298951.6	797600410.1	711571430.9	894679457.7	829918126.1	822852256.1	958009972.6	1070709564	778592686.2	1048416541	1318299677	1361844565	1207367472	1276058164	1082501659	573756443.4	728523827.9	499038852.5	885566545.8	643263341.7	352481175.2	757936521	608086955.8	863082602.1	955941046.6	860663650.9	577562117.4	779677441.8	692933577.8	930353517.8	697967356.5	862017259	564095692.8	590138166.6	747101871.6	146238433	579535290.2	819456047.9	721452844.1
Com_406_pos			309.19999	10.108	310.20752	No results	No results	No results	182384718.7	146911085.2	145764050.9	134685966.4	136614205.5	2604026.705	69985472.21	2843119.303	22760913.54	81185953.73	80109750.51	29811532.84	51216722.73	65144808.39	310918267.7	87329173.15	81776480.66	23494496.69	2748178.794	947263.1523	22365747.86	7040515.689	5730327.232	4701082.129	728106131.1	297237575.2	14516207.67	1360634808	121524308.5	6669274.253	2350545.375	286643344.1	154881439.3	1429850.626	771228626.6	1692293.96	18890310.94	20973397.91	17415945.63	176288483.5	33502717.93
Com_407_pos		C31 H62 N3 O8 P	635.42577	10.1	636.43304	No results	No results	No results	181658339.4	146300548	145077256.4	133991638.9	135956088	3202210.257	69269971.05	2307869.29	22114279.3	80558814.27	79392502.06	29109586.15	50592533.39	64455266.47	310217775.8	86667453.54	81293097.19	22794337.49	2115842.808	397901.2248	21784445.43	6446829.789	5164701.671	4063538.362	727453711.3	296727327.8	13817855.93	1359746333	120769715.9	5982867.23	1679341.636	286177460.4	154228454.4	803973.6234	770635910.3	1080345.388	18253322.82	20275795.11	16567493.79	175589336	32594763.1
Com_408_pos		C57 H84 O8 P2	958.56437	9.318	959.57141	No results	No results	No results	524424688	1149329980	586735524	158755530.9	732731397.9	539655598.7	113205787.6	87907522.22	80281408.46	283890739.9	495111271.2	44936443.53	193233373.2	379239113.5	71404480.5	345230787.7	640383996.5	154796200.8	345224861.4	1355207084	753009537.2	122678057.5	108324170.6	147493020.7	161311913.1	381670479.5	676504069.4	499413799.4	759579717.9	485862658.7	368391994.9	342827039	146431051.5	518041170	232673656.2	394697551.5	19229349.18	745472775.6	63043023.87	65696174.31	139835105.3
Com_409_pos		C30 H58 N5 Na O6	607.43086	10.15	608.43768	No results	No results	No results	408867724.8	313051502.6	311282062.8	282519604.4	310097953.5	38828060.27	264894924.3	10336420.09	257929632.2	551941948.1	65342218.65	245297711.9	248586842.8	521332837.1	400332286.5	950148352.7	62808125.34	88602863.33	29527347.45	16147992.24	62400002.82	134498432.5	44480421.91	103953814.2	1102694958	334370514.8	153832292.3	1353082769	499423697.2	85962174.01	22394038.87	403161390	195436253.9	86038944.5	573801217.8	73528123.8	178679487.7	76801195.3	284030014.1	356504653.8	302747306
Com_410_pos	5-[(8Z,11Z)-pentadeca-8,11-dien-1-yl]benzene-1,3-diol	C21 H32 O2	316.24024	7.476	317.24762	Full match	Partial match	No results	273803593.9	365586416.5	323947331.8	334507534.2	262685542.1	205401117.7	400008762.4	155104675.5	1115412922	178960569.7	502567291.9	500476413.9	150146209.9	319009661.5	153761744	32254856.85	1348332179	233320542.2	490298821.4	340399945.2	218335972	1174355758	211354637.8	60896611.79	66799302.53	169830772.9	82826392.24	544527377.2	89109838.15	154397946.1	13851387.45	129960666.4	111319102	85314134.75	105907265.5	259379688.1	36328970.07	414309668.1	686224467.6	525979794	173489814.9
Com_411_pos		C19 H26 N9 O6 P	507.17469	5.166	508.17987	No results	No results	No results	277235937.5	340371697.1	195372943.8	148813544	247724595.5	81067190.83	43218915.48	25835382.78	117057328.9	100204638.1	49021852.57	29061574.38	279053550.2	1346882968	18001806.74	158388845.1	57652092.37	141589567.6	346344686.7	44923495.08	133882814.8	206725093.1	120552341	8807024.314	51210943.5	85702566.71	190201586.5	42586352.19	105466902.3	645451073.2	335227373.3	618604488.6	21537562.44	20840140.94	57069204.44	369025285.6	199871595.3	236626995.6	435627380.8	54627298.68	269471003.3
Com_412_pos		C30 H46	406.36052	10.271	407.36777	No results	No results	No results	111849955.2	151021727.4	109833415.2	174042912.1	190425246.6	8273298.86	78269567.57	36032493.44	39179815.44	27382055.63	245333313.5	300348733.3	164614634.7	120842767.3	68300886.08	810028289.1	22356151.68	82653857.09	107144905.4	14784905.66	114606365	34353942.07	63632588.29	82774416.76	316628855.8	275089544.8	17351422.18	175737485.1	26253659.57	30215429.79	72480761.76	285492884.2	20674355.82	88212658.77	1344950980	15532811.16	13973494.17	14983250.82	632174795	94769339.9	21260954.32
Com_413_pos		C25 H53 N4 O P	456.39759	10.262	457.40488	No results	No results	No results	381452415.9	383300638.7	314391203.6	344414747.8	300628707.9	95069085.79	295114628.1	18763229.29	524320113.5	840821005.4	213587677.5	427876509.2	191749102.7	1154274064	316956925	552689250.4	231089905.8	31347733.04	2523597.599	702483.7965	52045543.65	197208417.9	22587455.27	77844661.31	1343306355	296453095	156366482	1336366156	431819746.6	361487755.6	57700412.59	323306288.1	275826800.7	28416715.67	175156411.8	126979659.2	126742306.1	473057742.2	342960307.5	399284187.4	472017556.1
Com_414_pos			461.15044	6.798	462.15771	No results	No results	No results	488283.0875	435356.7158	712874013.5	639282652	601311919.1	343136.7657	1007256003	348901.8356	724494076.5	498262.1139	1048004.935	776796.6283	447464.4703	874188.544	489936.7551	795445.6564	415635.538	1002772.575	594694703.8	1004905144	529402143.9	727101712.4	8793759.519	1289824595	1150300740	508050059.3	1339178628	618733135.5	625374327.3	1023821021	1000132735	403493143.5	355305.1004	780732730	624857329.3	1204166089	188986430	589117404.5	441987859.7	1103122532	634686531.2
Com_415_pos	2-Furoic acid	C5 H4 O3	112.01631	1.49	113.02367	No results	Full match	Full match	628748436.2	231499814.8	214799379.3	250603545	276432667	149292224.2	387715334.4	218708845.8	76930871.46	544267942.2	121668969.2	275986064.4	636842023.6	888960222.5	591088558.8	118849824.2	428785860.6	300373551.9	660064442.7	155605769.8	1333706074	392015653.1	293558004.9	268957149.1	150631310.7	222238000.9	589096138.4	319606512.2	455251204.4	167100777	166714142.1	867627565.2	378351599.7	205044937.8	243645644.9	292696361.4	606645852.5	355015833.3	143779311.9	196108270.7	375318412.1
Com_416_pos		C27 H30 K N4 Na2 O4 P	590.1436	4.846	591.15082	No results	No results	No results	145918363.9	35481390.01	31018904.69	27106036.4	26730016.4	29738094.87	2518091.111	97090246.09	38321747.46	2511463.49	13416711.61	196284353.2	32329610.48	35948283.57	29160749.53	15654805.02	64340180.26	39704609.3	42179209.12	26843746.26	1695367.965	75862801.03	107924644.7	21621521.99	9417636.178	53140779.23	10863156.37	40815775.37	31149865.75	80860514.93	164340279.9	97266077.54	236202326.9	1333066242	113908015.4	93900416.89	113306535.6	194855824.5	48630512.08	167059032	75240935.7
Com_417_pos		C38 H71 N4 O10 P	774.49007	10.51	775.49792	No results	No results	No results	511692722.8	454900280.8	405526369.4	494434169.8	387985410.1	139136396.3	615007594.6	42173930.42	437598322.2	768573653.1	303166276.5	673167124.4	303188719.5	1130646955	443510883.2	1054888431	162926632.4	42155880.24	17609101.26	3656115.907	70804660.03	229309990.7	33321910.23	280969238.2	1057815234	425217869.3	154336646.4	1332281822	495642111.8	328199102.5	120913433.9	529251215.8	358444778.5	186718888.1	318025634.7	260584053.5	36629187.12	443113778.2	608166117.7	872776713.2	466445306.5
Com_418_pos	L-Norleucine	C6 H13 N O2	131.0949	2.919	132.10211	No results	Full match	Full match	106268711.4	106643600.6	104444281.5	100514254.1	110260915.9	91522920.77	89096019.91	123900208.6	48084199.06	56622062.36	107582318.4	31721132.18	84386905.41	144609636.6	75352483.66	104836004.2	66647257.8	114893502.8	99663891.93	27672215.5	1329231274	48421052.82	105963153.8	68846854.73	66318382.54	54521124.71	33523657.09	71253600.64	215425404.5	43076227.46	68760865.14	54833583.32	84825842.63	39919028.19	79608103.9	80365145.02	95213102.66	36809117.54	80536051.97	120473755	86382792.28
Com_419_pos	Erythrono-1,4-lactone	C4 H6 O4	118.02813	1.764	119.03548	No results	Invalid mass	No results	427699102.8	403743017.7	394318327.5	419329194.2	389830326.8	960982900.1	606365461.2	927671658.4	531003917.7	1327071625	632007883.2	647840506.9	263908227.6	531040925.2	388232546.6	857767636.4	880152408.7	672076718.8	197492822.6	123958022.1	249177966.9	441032825.4	412746024.1	687128914.5	496002062.9	408056106.3	224279883.1	496926382	101004559.9	556153353.4	189817237.7	188133197.4	347704150.2	140468593.5	389140524.6	265369221.4	237745058.1	252542265	131159483.3	363705375.9	477690947.2
Com_420_pos		C5 H14 N2 Na O2 P	188.06873	5.837	189.07617	No results	No results	No results	122044538.3	123758958.1	132557298	116660037.3	126047043.7	152402558.1	6563918.553	1153036495	6422518.029	5106476.04	4338713.484	147447056.8	4839925.677	6082618.139	175050356	5477834.941	4672584.575	6864962.587	5562033.936	5095665.399	4193879.566	129940625.8	8484388.786	4868863.702	3965666.625	5369567.736	3815718.729	277683596.9	6013422.102	4782497.396	950838664.4	7762553.788	435356543.2	4347165.714	5787637.795	5379082.599	5361703.51	124831086	6306169.819	1326832367	10174322.2
Com_421_pos			430.10625	5.761	431.11288	No results	No results	No results	890417331.1	829062886.7	758611824.1	767523326.8	682423226.6	622884261.4	994264395	367534965.5	962609544.7	774517860.6	883299160.7	413712550.6	925225516.9	745916611.4	688291240.8	1164793980	962194184.1	688982028.6	815035479.8	761914548	808709377.9	659464816	1000771120	1326642360	867340734	803094852.8	634200332.6	548066583.9	760080473	717349094.4	339823012.2	1243079647	854403387.6	589962331.3	885342116.8	612620015.9	491730397.4	660268811.6	745767401.1	422029716.9	714261155.2
Com_422_pos		C7 H16 N8 O9	356.10488	6.899	357.11215	No results	No results	No results	389326484.5	445876410.3	360909025	354786664.8	308960109.5	128642943.5	392300240.7	101996424.9	617088003.5	685596574.1	1324500100	1199831376	259857254.9	494880956.2	251606467.6	1206103223	216741945.8	18963283.76	15643112.91	1355729.538	147923842.4	184487029	4898798.421	27462002.75	259667601.5	971239805.9	62365712.39	1121199328	297730827	162619279.1	186375299.8	1027680884	87548680.39	21756496.71	602983230.3	83005804.92	13709473.28	71682768.93	107287132.2	476530668	101297801.5
Com_423_pos		C34 H60 N4 O8	652.44235	8.186	653.44952	No results	No results	No results	39263646.86	32848070.86	33575376.08	34291134.14	32250901.99	4365815.701	6673599.365	3566626.641	7252655.6	7983097.689	2608133.18	5006523.773	34920556.29	4232331.105	3593491.418	3883831.699	3741253.844	4325013.747	99202914.36	3673901.843	2316544.47	3814023.918	3358559.297	2711731.645	5155498.348	2389544.851	4015806.933	3402133.864	2026718.517	1324020698	3652772.341	6167509.942	387672461.2	2887602.627	3588052.415	3429116.176	13896138.41	3904009.733	3781185.905	3222224.77	3333459.267
Com_424_pos	Gardenin B	C19 H18 O7	358.10562	5.897	359.11252	No results	Full match	No results	255840987.3	243506414.3	243306667.1	259222590	261437546.7	152181911.1	201695071.1	82948961.36	308426786	287479389.2	882034715.7	1323817791	175178945.6	277687007.4	87937940.92	540325411	96596091.5	130109900.6	29854596.42	5159267.727	135981073.5	132962016.3	85144369.29	30298070.56	302089034.4	326320979.1	99978493.05	863938644.4	321447283.9	115166998.6	90583660.75	406758940.9	151648796.8	55629100.32	601257811.2	212254462.9	44821272.34	124385830.2	85582390.85	106182689.5	165301093.9
Com_425_pos		C4 H3 N4 Na2 O2 P	215.97871	1.137	216.98592	No results	No results	No results	862526855.6	967159837.9	768936621.6	727682698.9	727661312.1	860684906.1	1320890682	213131316.6	248270116.9	542107548.1	139343987.5	588329200.3	135981926.7	1008883754	64318779.44	245300263.2	969767210.3	778257570.4	72588284.33	47600437.99	244050330.9	1059551357	1050183705	110179560.8	116823162.8	141699825.6	277650144.8	226886824.3	239228767	234702470.2	76726564.41	213806160.6	132897852	888495608.3	87546582.06	798724949.8	601908193.2	194771197.7	766915347.5	189713004.2	843647140.9
Com_426_pos	3-Hydroxy-3-Methylpentane-1,5-Dioic Acid	C6 H10 O5	162.05302	1.436	163.06017	No results	No results	Full match	823943260.2	827873396.1	800617147.4	781330026.4	733915200	734159233.4	887990689.8	951115652.6	742646835.3	845876636.4	1117109760	1149036113	846073209.3	788025802.7	707592904.3	1087721089	965746608.1	613041020.5	639164012.9	644459423.9	641133679.5	781097766.5	573472515.1	1319218066	982503158.4	1080906640	715828841.1	677272233.3	936846121.5	859550040.4	1110078171	802176327.3	722739067.7	1317929185	899202456.1	869224626.9	614323846.7	860957231.3	997667780	788646272.5	659420097.2
Com_427_pos		C24 H29 N O11	507.17506	4.896	508.18268	No results	No results	No results	75015647.11	309950343.4	54619178.39	48312808.7	239028755.6	18743846.11	2398754.991	21810882.68	28602848.16	12252070.75	8152009.451	1497039.477	1316810087	913843962.3	30022416.76	30715780.82	33272873.87	136006711.6	107282250.3	13752028.11	15284791.51	74438915.78	101327447.9	20466596.28	46072143.75	80972709.24	771182529.5	38196067.03	41433707.13	100214338.9	552873057.5	291599094.6	15415083.34	7319670.693	41318066.79	85227724.88	50892660.86	1188809282	431711763.8	43280095.16	80406252.17
Com_428_pos	Liquiritin apioside	C26 H30 O13	550.16925	5.943	551.1767	No results	No results	Full match	650019245.9	589652429.7	589972676.8	580995543.8	584207525.2	533755663.1	430504113.4	265276591.9	646747983.7	769112267.6	1313024744	1178307943	585045364	815486422.4	148276024.5	718467803.7	200268135.2	336153001.6	303228422.9	344655562.2	364185135	515157812.7	294097135.3	279239663.7	597186580.3	854783530.9	534178301.2	731166047.3	1168834428	542358500.1	454848127.7	809785169.1	208664487.7	185342087.2	726468916.4	678197365.1	284994857.1	378849289.3	966335250.2	360583656.6	1045271316
Com_429_pos		C23 H24 N5 Na O6	489.16428	5.163	490.17096	No results	No results	No results	231042358.6	188204240.7	159757475.7	136894694	157228080.8	57851720.33	19259080.03	34587537.42	110765155.5	97550533.86	16778638.68	19530682.08	273636404.9	1312706170	11019817.91	152518271.3	26180843.81	71870909.19	343113127.4	35995626.17	113944764.6	185663296.5	51300950.71	11047558.87	31336425.56	27232488.72	188833359.9	13824484.1	105411378.9	632889471.3	328317178.7	600372558	11037872.48	10571120.12	31724007.74	338005926.1	185769875.5	218016485.2	435151737.3	45804745.89	229751360
Com_430_pos			489.16359	5.274	490.17087	No results	No results	No results	17134653.01	19696670.02	15821604.96	136614863.6	16608799.2	7816274.215	2822609.91	3500971.906	14777350.9	97261005.68	16471733.57	2489515.269	273409408.4	1312329317	10703159.56	152024299.7	4981474.804	14448491.61	342811632.3	6286979.547	29227600.07	184139439.7	5056836.687	1944738.027	6477402.444	4959369.096	188605540.9	1643595.746	104980446.2	632620033	327941766.1	600059765.2	1132995.164	2007914.213	3010700.459	337720891.7	185448156.6	217783301.3	434900973.9	10357462.81	229426574.8
Com_431_pos			787.49308	10.459	788.50098	No results	No results	No results	220817972.9	207427665.8	165932110.1	204990065.1	19184261.18	121902821.5	81172010.61	36168832.01	19460194.92	110776850.3	107602462.5	6293890.935	19224770.94	446791121.5	36849678.6	37341187.55	71457171.56	8805427.336	3636808.189	1075361.921	2528981.55	172929681.8	12160570.63	287727157.9	1311575693	130099228.8	195295967.2	67547466.47	16812564.49	420725516.2	32677624.7	93015700.13	62142881.16	42847840.73	24021157.23	87993258.68	11605679.55	203973609.1	204981287.8	17059715.3	294004243.9
Com_432_pos	2-(2-{[2-(2-{[2-(2-{[2-(2-hydroxypropanamido)-3-methylbutanoyl]oxy}-3-methylbutanamido)-3-methylbutanoyl]oxy}propanamido)-3-methylbutanoyl]oxy}-3-methylbutanamido)-3-methylbutanoic acid	C36 H62 N4 O13	758.42244	7.865	759.43024	Invalid mass	No results	No results	421740718.2	432282455.1	366387318.4	370630011.4	350694632.7	516540752.4	287626694.3	388418431	354349721.4	1005760026	277083716.7	90499288.25	222774136.3	180084878.5	144625942.2	301894605.4	1310320130	359470847.6	114870312.7	95356917.85	45151670.34	293459073.1	220395133.9	163479218.9	473610799.4	392742406.3	746998937.7	770883519.6	559637496.1	283958849.1	394827630.2	281931498.6	547487241.9	65813933.12	163733275.8	280373313.5	349605293.6	385515069.1	197112923.9	488179288.9	188387710.8
Com_433_pos		C26 H42 N O6 P	495.27691	8.776	991.5611	No results	No results	No results	693294888.3	758415932.5	739654617.4	780971705.3	781401162.7	1029999765	1271334717	860294542	675812817.9	687819593.1	501147190	634033654.8	733834693.4	614771520	426285374.6	961066294.6	1309257868	563400140.4	520951655.7	427940173.7	185563168.4	339885221	119522000.4	251444073.3	745500296.8	394038779	608031378.4	737918174.4	323390653.4	581121345.6	608125343.6	540041717.2	463481057.2	147914188.4	137908378	636177471.9	491867511.8	583331867	578786573.9	509678264.2	718414190.9
Com_434_pos		C41 H63 N5 O8	753.46764	8.077	754.47449	No results	No results	No results	667905643.7	618321896.9	680009226.5	419211616.2	529897751.4	772278596.1	1210584691	476992784	674783249.1	926356605.7	291343739	384447246.5	479420041.2	265986237.6	305243249.3	642701662.2	1308260775	431701604.5	149281716.4	266553015.5	63476115.4	553580640.5	260418233.8	581211362.5	741423460.7	585795328	803267188.6	1083053183	829463195.3	327421435.3	358138088.1	1104633410	354530537.4	327874526	468156769	1022486975	400353333.3	764665161.6	744505858	937400329.7	426731016.5
Com_435_pos		C23 H32 N2 Na2 O3	430.22018	6.835	431.22772	No results	No results	No results	10135488.84	8301188.445	7518738.417	4781053.94	7389571.521	13929652.76	8598250.382	3237260.412	13714650.02	7631146.134	1304944005	1043650050	7266729.007	9342772.262	14270744.55	3197006.61	8773194.802	28902857.36	39460002.93	4001627.682	12615350.19	2780655.748	7373911.585	3300895.992	740296737.5	7372164.477	16674749.07	3654224.799	5118755.46	21141984.65	11553742.37	7831478.704	14880584.39	7042434.379	11557329.34	6712050.366	16102597.93	1898295.003	2477516.329	6392875.883	9715379.756
Com_436_pos	(1R,2R,5S,8R,10R,14R)-20-hydroxy-1,2,14,18,18-pentamethyl-17-oxo-8-(prop-1-en-2-yl)pentacyclo[11.8.0.0???,??a????��.0??????,????a.0??a??????,??a????a]henicosane-5-carboxylic acid	C30 H46 O4	452.32975	7.209	453.33734	Invalid mass	No results	No results	576693359.5	522921339.2	530199336	495662646.4	504948665	230617281.9	596392840.1	678652166.6	682398802.9	484425415.3	148277747.8	842413345.2	317560618.6	175548690.6	421706717	481955581.6	425298057	794477411.6	1156960226	1016744064	625592729.2	529493807.5	324740629.2	106096931.8	178401203.5	419372491.4	809088766.4	255812615.1	303947234.5	682415190.7	572295117.3	199709799.5	1304770731	1041525129	465767743.9	243736524.4	507403680.9	353787179.2	233081834.1	491374163.3	746655458.7
Com_437_pos			109.00164	1.13	110.00894	No results	No results	No results	859623947.9	858173766.7	836375658.9	882815467.2	853282723.3	831193855.6	936694668.3	804879153.6	982500975	572741678.9	647897282.9	614499097.6	754083176.4	1111567392	387827118.6	1071372216	1024346020	1065648128	428403218.7	359067004.4	1134404368	861789642.4	1302181380	670673393.8	621623592.2	701549249.4	379251648.3	1022016784	1159756302	26078099.61	461658386.8	869227825.3	906490787.4	836625201	476508288.3	972252173.5	722574388.8	717062060.3	763108386.5	935222799.9	1029144113
Com_438_pos	Trigonelline	C7 H7 N O2	137.04784	1.505	138.05498	No results	Full match	Full match	157142953.3	252028041.7	245762621.3	176670141	298585584.9	407814682.6	923501195.2	365119506.4	51477607.93	54761527.41	20579984.75	138667765	66465772.62	73124109.22	868837833.3	232108493.2	768211922.2	320052838.7	54655185.87	16235904.33	43206554.01	15636452.32	241255448.8	105503805.6	74054673.51	100287231.3	79317453.52	1298345422	13345209.45	54578274.38	25406635.89	24349274.44	116062484.3	48241770.62	17816693.97	57125829.65	198856197.8	32991129.67	55817348.78	684145523.6	47179076.28
Com_439_pos	Erythrono-1,4-lactone	C4 H6 O4	118.02815	1.437	119.03565	No results	Invalid mass	No results	549508597.9	419407368.2	587702158.1	466501427.2	444837216.4	1297373733	543437550.3	721134420.3	525924890.2	997847534.9	418485902.2	603560793.2	274662926.4	448501800.1	526517341.2	1073066587	737543135.7	531736635.2	223288072.9	145492040.1	268423319.3	438774384.6	401983939.4	375864819.9	594919149.9	469077942.9	246754066	606931045.5	116341912.7	346988699.4	179055854.6	379090153.9	200012420.3	124975016	362523833.8	227766935	197240428.8	226655018.2	120733036.8	367614909.9	364454313
Com_440_pos	Adenine	C5 H5 N5	135.0547	1.446	136.06187	No results	Full match	Full match	549508597.9	419407368.2	587702158.1	466501427.2	444837216.4	1297373733	540854794.5	721134420.3	525924890.2	997847534.9	418485902.2	603560793.2	274662926.4	448501800.1	520383868.9	1073066587	737543135.7	531736635.2	223288072.9	145492040.1	268423319.3	436807872.6	400048197.5	442165733.7	594919149.9	469077942.9	246754066	606931045.5	116341912.7	346988699.4	179055854.6	448626136.9	197870131.1	124204371.1	358932923.3	266786568.6	197240428.8	266602953.3	120733036.8	432565354.7	425653124
Com_441_pos	(2E)-3-(2-{[(2S,3R,4S,5S,6R)-3,4,5-trihydroxy-6-(hydroxymethyl)oxan-2-yl]oxy}phenyl)prop-2-enoic acid	C15 H18 O8	326.10012	5.467	327.10724	Full match	No results	Full match	161421839.4	161825607.7	160149468.2	161652876.9	163040920.3	120165196.8	150293790.8	49106679.35	105474696.8	82317452.71	196072277.7	270966110.4	183257050.6	393762182.2	59162220.88	136396670.6	83979294.89	57251659.53	53188370.38	74658445.05	349090006.6	164099343.4	70856796.69	119128005.1	93133147.27	181527624.7	125218097.2	95085697.52	1296250746	142567200.9	173910314	206801770.5	66477105.48	250024572.2	108690822.2	167797933.4	96848776.64	141729252.1	207122839.8	127046181	73984561.4
Com_442_pos		C19 H30 N5 Na O8	479.20082	1.555	480.20801	No results	No results	No results	265241896.4	232419577.9	224105076.4	202181913.9	177080373.7	227722712.8	27851304.54	1392731.627	582584511	140398994.9	167705803.8	998245.9441	1295466415	1093375699	19426756.66	260170691.4	163458222.2	35707160.18	206597143.5	39661205.23	1242439550	32135040.92	1252344.319	1521315.593	155142654	330528286.2	705338643.1	45039101.76	195186413.9	119687069.4	217033590.3	908220229.2	336713.2757	13236549.3	1839426.313	113897894.1	5334606.282	170756497.4	370846871.2	258958529.7	95939730.71
Com_443_pos	Adenine	C5 H5 N5	135.05473	1.757	136.06198	No results	Full match	Full match	557321630.7	524677952.9	513194257.6	546397744.6	508988362.7	1245017957	788253925.6	1201868822	689978903.5	1294952569	622728339.5	841897060.4	343620074.9	690958323.9	505833590.5	1113386020	1142983865	873189730.1	257240682.3	162099742.2	321253289	433027002	536406923.1	909412892.3	645838704.2	529901606.1	290669937.4	491646969.2	133022068.6	549095053	247116510.3	245501026.1	452888859.7	185290769.5	514855336.8	345264956.2	311074933.5	328876084.3	173010404.3	360960760.7	621437595.4
Com_444_pos		C37 H69 N10 Na O2 P2	770.49776	10.516	771.50494	No results	No results	No results	10279222.44	485139476.2	8688798.791	7929875.701	9092919.148	4496905.888	4906755.246	50504762.08	21174017.62	580796851.8	2988049.514	8182051.256	10013630.3	10424086.12	15993075.72	1023479923	9391654.725	9625071.218	25831976.96	11050985.93	69898144.12	5602483.297	32813222.54	272464972.3	22979373.61	7522954.84	152855507.5	1291367567	8050050.944	10128504.01	7656873.813	9678202.012	125431031.4	180753804	5511065.493	2046406.23	9901696.619	4486478.642	691917632.6	7101379.414	585490949.4
Com_445_pos		C22 H28 N2 Na O7 P	486.15323	5.764	487.16043	No results	No results	No results	577313213.5	429894074.9	432866927.5	475494175.3	426951560.2	548993254.3	645747389.9	407030196	478483587.1	365445012.1	546752937.8	393873132.8	735922101.3	579444678.1	162687228.9	478421763.7	282341988.1	247320982.9	333686864.6	549122648.9	497977972.4	508348212.8	466262789.7	1291137903	514306849.6	383596350.8	678797928.4	349836738.6	636701308.6	394496751.2	374981673.2	453780650.7	351675068	642151156.5	709636056.3	524716514.6	381488648.2	662418608.9	1002223425	293623054	404202455.1
Com_446_pos		C32 H12 N4 O5	532.08075	7.717	533.0882	No results	No results	No results	245314498.5	190651930.1	242081152.1	250414125.3	255156198.7	27862633.17	60084129.97	26080810.94	28620926.21	30239754.62	28005867.57	56166074.1	162913283.1	269019090.3	18580269.63	81046092.48	20159844.22	20642542.23	20546187.07	39733680.97	3858217.768	433090260.7	117128675.8	190924471.6	19246720.46	54326786.02	66689541.14	78776041.95	654567881	108639062.2	154172824.3	359702062.8	314358768.3	138101729.4	367194589.4	204536204.8	225061372.7	905933655.7	1289368761	30839355.2	40590958.97
Com_447_pos		C13 H22 N2 Na O4 P	324.12088	5.401	325.12772	No results	No results	No results	488896546.9	493618547.4	458235582.2	436827920.7	438040832	485097602.5	196535246	113235097.1	209219716.7	250925668.5	232397558.9	288424634.6	501369129.6	262116753.3	92516904.22	310394632.8	266217628.8	436379348.9	156200375.3	143090530.9	235324978.6	948156391.3	424479275.9	233561626.2	175028388.7	199338088.7	305230409.5	431844918.3	244970637.3	508330869.9	190627137.8	1277495914	132728005.8	144595071.4	852841074.6	787243494.3	524410040.7	739196123	694746788.4	249956823.4	673321904.2
Com_448_pos		C33 H47 N2 O10 P	662.29643	6.038	663.30377	No results	No results	No results	146427906	121753071.3	110926224.6	108534473.2	111127618.8	41234049.54	51696053.29	13464718.26	49400504.25	50557980.53	101261408	61915977.55	37330834.78	196072860.1	47574482.27	70832636.05	49005906.75	130939324.2	85144449.66	41054888.18	1275692153	86323349.45	45168065.28	19816689.57	77200255.25	104071210.7	106314267.1	32653132.71	51722911.95	91621259.18	94520937.93	47776499.18	61368156.43	39438550.25	127922541	39542315.1	46233997.2	38737595.83	46348543.41	114714290.2	39458315.96
Com_449_pos			405.73754	10.571	829.50891	No results	No results	No results	460853953.5	518582861.6	408863361.4	351978291	23334840.27	5265918.365	167157782.6	49215119.17	1095650928	587722822.2	1040023.299	444273481.1	14735183.93	205760328.5	808114457.3	79046557.61	335871921.7	512328648.2	1274105392	587636934.1	58433912.91	239714976.6	2364447.492	27504620.42	589570440.9	261695627.8	772431912	1155958796	318142259.1	476014071.1	387425269	406604514.6	449367328.6	7850022.926	232371068.6	139210387.8	637783445.3	174349021.1	175713083.5	20937872.85	3943386.118
Com_450_pos		C10 H7 N7 Na2 O	287.051	6.105	288.05832	No results	No results	No results	575138264.3	606746024	611919948.5	642241299.8	634940746.2	538703714.4	851747125.9	726710374.3	556861326.1	512113223.3	460527001.4	361559068.8	598220422.8	757672990.4	811436577.6	790609028.6	613729076.9	358750691.3	320929507.7	215928283.7	559745857.3	627668307.4	698276122.8	1272006044	808786813	639917728.3	567814248.2	523358880.1	484667797.3	756869643.1	620849980.1	990963779.5	787213102.8	905684183.2	1036392435	513690238.1	503302108.8	626693167.2	500726152.8	941292187.2	614942375
Com_451_pos			455.34856	8.469	456.35583	No results	No results	No results	575296026.9	709429993.8	683343772.8	593640294.3	674091183.4	259221161.2	93703660.63	482909310.4	447991202.4	466496077.1	112332544.5	522321611.7	547883786.7	355047481.7	348170157.4	461724964.9	359620077.8	1019390393	1271287330	927809492.4	611276538.5	488705832.1	316281109.2	113915270.7	187706244.7	666268048.1	705567320.2	224513992	259358540.5	907290425.8	707760237.2	332760372.8	857479798.7	578344012.2	250225912.4	352808801	949292295.1	181036607.9	623059430.4	699802038.9	1068876561
Com_452_pos			761.47819	10.157	762.48511	No results	No results	No results	449752357.4	457068819.1	464540842.7	409145995.9	342605046	11531548.67	917499170.5	57911141.16	52458150.3	118184647.2	875203190.8	1000761660	396257379.7	300056392.1	63504140.74	766385743.8	38188001.33	119084088.8	120279910.2	23437535.52	283772574.5	72629898.95	87393309.29	177436060.2	265049104.6	563522451.7	45993795.71	215638478.5	81926136.11	80486111.43	119174116	753657447.1	50054829.15	216003271.2	1269905000	37765910.25	7201037.4	64809698.28	730582695.4	397009878.7	70281568.06
Com_453_pos		C5 H20 N8 O6 P2 S	382.07096	1.412	383.07837	No results	No results	No results	336495460.8	366546290.5	372190911.9	30236145.26	449390262.5	318302143.8	304968171.7	296132182.2	141120354.5	237136347.7	231419407.7	75256822.58	184806457.2	170828148	281828613.6	224186543.2	401656306.7	313509209.3	79378791.27	84050693.71	182330802.9	301295624.9	482271403.8	601042660.2	475516643	225463769.9	296240140.6	363283777.3	261140703.5	408646899.5	272462593.4	301881678.1	1268579773	285848948.5	733243007.7	354013281.2	340973086.4	922713629	191819211.7	591366875.9	765771319.8
Com_454_pos	Adenosine	C10 H13 N5 O4	267.0971	2.895	268.1044	No results	Full match	Full match	125562281.1	101679696.8	131294740.7	130470813.2	126126832	24471677.9	35207234.86	108944314.2	15429960.88	187444284.5	51300101.34	12600103.56	172335114.8	18634601.45	47736205.74	27278813.32	89679286.3	7111710.998	12382990.03	13802360.58	12077904	127781419.3	10444206.42	1267302311	94881891.95	38273955.14	117729457.6	146491880.8	147933932.6	41658821.73	99691594.38	108896263.4	803487242.2	312248045.9	132268393.1	72616584.22	36766857.2	21672188.01	64915876.15	119531829.6	23472248.02
Com_455_pos		C5 H9 N4 Na S	180.04404	1.433	383.07758	No results	No results	No results	63934371.68	79489997.07	84375294.73	213743375.9	103330692.6	56479517.23	79545489	55825974.98	141000973.6	87942990.3	28723997.73	71135283.91	32019974.78	24917081.06	76909665.48	33447834.87	74010441.17	31269880.4	79250417.53	35031878.3	37291047.12	92453714.29	480036159.8	165405253	6154301.879	225345867.6	46168436.15	95785988.2	44948510.89	404304755	56621810.95	67565642.08	1266034304	50763569.64	730833076.6	349844979.8	61548913.42	919432440.5	191677585.9	586933588.8	762443682.7
Com_456_pos		C8 H6 O	118.04224	5.814	119.04958	No results	No results	No results	498664661.7	522217329.2	496639062.5	570227178.9	443088504.1	408115834.6	388203160.8	163491286.1	342784775.8	289081021.9	423289039.3	490197032.1	623460879.5	632146221.3	82796680.81	390630198.3	248742521.9	230195143.6	260333630.9	350127175.7	562780299.3	840152430.2	447451162.7	796619322	212184465.4	323288753.8	473540149.3	260627234.9	591361308.2	353324364.2	316863746.3	852809846	399777106.7	649548716.2	496004531.7	519936564.8	704592046.8	995524068.7	1265258422	255126142.6	535930838.1
Com_457_pos	N1-methyl-2-({2-[(4-chlorobenzyl)thio]-1-azabicyclo[2.2.2]oct-3-yl}carbonyl)hydrazine-1-carbothioamide	C17 H23 Cl N4 O S2	380.08965	6.836	381.0968	Invalid mass	No results	No results	3822348.671	5860750.494	312252450.3	392327086.7	358408474.1	5115649.807	5344822.193	1638537.648	730697506.6	1727571.946	1495492.018	4005829.274	15908552.56	9938861.131	1071877.062	904985320.2	956421.1677	1199453.273	1798924.999	4109554.293	1520438.193	18483629.12	8784540.485	38553581.15	306853752.1	1175038332	3678745.71	1263064449	306144338.7	8266857.505	2777501.026	1011722217	71822236.28	21982851.45	526105324.7	5799942.759	4209479.272	81644755.69	115705272.7	505406966	2334398.515
Com_458_pos		C46 H77 N2 Na2 O4 P3	860.49056	8.461	861.49707	No results	No results	No results	1171449610	728529793.4	598141603.8	491968323.8	421761416.2	1251360083	936898676.5	419879375.4	1217526721	1039064689	414003087.9	997691365.8	860554048.9	690950010.6	977281196.3	833324229.3	940618320.6	1244205419	663503432.2	437374259.5	169194805	924591348.9	293199799.2	200393392.9	674803142.8	334005967.7	727016657.1	690736310.6	480467324.4	748027306.8	525331561.7	1109363273	1259363134	250010549.5	1029610428	1161593192	1038329992	1130020572	932537369.2	428004193.9	1046540369
Com_459_pos		C18 H38 N2 Na O4 P	400.24696	6.521	401.25354	No results	No results	No results	367153539.9	280181534.3	364029912.7	359005167	363165829.6	360528769.2	355124831.7	297829570	241815158.6	447317930.3	96175128.63	574270354.1	305006595.6	124665008.7	76461680.7	80952724.35	90045762.94	863651593.9	699322970.7	744529594.8	168155102.5	255313994.8	287062603.7	191020138.8	32031115.49	129868155	53155958.77	140102069.6	43711273.38	155374284.8	133618941.9	322076157.2	47444314.92	353380783.2	97782106.57	425998956.1	920695428.2	23692745.75	1258270714	442210096.6	863275916.4
Com_460_pos		C36 H24 N10 O9	740.17269	6.753	741.17999	No results	No results	No results	199714778.3	164909930.9	141398102.8	142857678.7	132515182.4	26264612.18	740499525.6	131195589	61659839.51	209260009.5	461036600.8	295819974.6	103170050.9	297689237.3	105994287	1047333294	93606428.29	739728.5712	689318.3053	490486.9287	21794840.11	31974371.78	566046.7028	43190261.09	699589259.7	224032769.2	5547043.268	1253414830	117944240.6	10523352.7	20178384.32	528229371.8	67463449.31	14729189.59	656794453.5	44382447.4	728708.3484	132916643.5	60514887.84	222592475.1	1251327.173
Com_461_pos		C10 H12	132.09421	5.7	133.10136	No results	No results	No results	270502226.6	281773262.6	281473633.3	311343978.7	274228930.3	411146807.6	167179752.4	154572516.2	227466471.1	170238891.4	195854957.5	255337747.6	284305345	1248951570	338844080.3	209180631.8	563773826.5	309174271.3	125427872.7	107624676.4	448097098.1	324726703.5	288553238.5	149555153.2	226251029.7	100282285.2	158581205.1	142251319.1	411102314.5	164447003.7	224658016.9	217671696	142104936.3	145043268.8	365217316.9	531741495.3	366033264.5	228855267.1	210177849.7	246349881.8	303320615.3
Com_462_pos		C7 H11 Na O8	246.03535	1.587	247.04291	No results	No results	No results	466766453.9	436848671.6	400683872.5	380776197.2	393834690.6	402819135.9	706871418.3	710546882.4	263830541.3	569636025.7	410307976.8	554672637.1	174164721.9	213520271.7	472474890.2	463047264.7	451863024.3	257342330.7	269433441.1	765296876.3	143151495.5	508222156.4	563942051.2	907895269	427641050.8	362791251.9	302491408.3	816385080.2	383496117.6	439307192.4	421824507.3	254871408.5	832531997.5	1243947429	585439545.1	547382925.1	298987618.1	290167266	381000724.9	362183059.2	328235716.4
Com_463_pos		C22 H30 N2 Na O9 P	520.15907	5.897	521.16638	No results	No results	No results	235048591.1	214031022.7	211376508.9	202640325	178676277.5	157157369.8	197657303.9	54714200.99	266261306.2	245376718.3	834990831.1	1239019616	147696610.4	214301719.8	58469922.43	435080293.9	57669717.81	71492279.23	21557238.26	3332194.944	110759936.1	146824021.2	21280560.55	18587151.64	262990538.1	270707294.7	100424679.6	805496204.3	73059532.22	90473009.03	69193821.65	347352615.1	86317284.14	32514460.07	539804577	167209125.8	24325814.79	84643475.18	56683026.04	55745040.04	141016461.7
Com_464_pos	(1r,3R,4s,5S)-4-{[(2E)-3-(3,4-dihydroxyphenyl)prop-2-enoyl]oxy}-1,3,5-trihydroxycyclohexane-1-carboxylic acid	C16 H18 O9	336.08436	5.095	337.09207	Invalid mass	No results	No match	143780255.9	147752573	140763499.2	144335918.6	142481082.7	126901302	503648737.5	71710738.8	77884611.06	67333233.8	65386549.92	232381333.2	141509705.8	195596389.4	213711982	162387979.6	134338362.8	76824786.24	36192254.42	63361237.5	52474880.3	78839344.49	172285114.1	1236621742	127181210.8	25955918.98	86518943.45	298471427.9	135507278.1	55681083.78	47784721.56	194065312.2	381254997.2	285395191.1	378117308.9	120495514.8	95243503.79	140940118.2	53617122.05	278311706	102854115.3
Com_465_pos	Betulin	C30 H50 O2	442.38195	10.087	443.38934	No results	Full match	No results	332622387.2	256217098.6	201657181.6	283625103.5	207524953.8	39063711.88	340119952.6	22755659.34	88785768.27	88714220.14	211711913.3	761313612.7	216550093.2	149864977.6	60451700.5	1231548957	43277718.08	61501568.88	108478859.1	21474036.19	186629358	123648947	64252222.52	46373378.27	96943069.96	496123905.8	44263473	196402358.9	124569151.8	113660764.4	98380731.96	761396761	29026237.65	33879432.61	972743001.2	53248293.77	30583365.7	77913060.15	1107528698	227370443	120032750.9
Com_466_pos			840.51928	10.564	823.51624	No results	No results	No results	444774926.7	453560576.5	411105508.3	308960169.6	316269697.1	172324394.6	129927244.7	38617492.93	946138389.1	583786382.5	70012117.24	362908385.5	455997295.4	209167748.5	688732164.6	626249002.6	264073501.8	513776617.6	1230555087	568653871.8	66649319.31	259696634.9	6353365.971	28001713.72	533650639.7	13257568.05	763835974.2	1045676457	324424627.1	441662647.1	358337786.7	376503886.8	372739409.2	8946547.489	227449231.3	148155837.5	602912523.6	159721740.2	174338274.3	112747388.6	253615543.8
Com_467_pos		C30 H8 N10 O4	572.07302	10.367	573.0802	No results	No results	No results	465921468.3	437531250.7	594425837.6	480454046.9	423743357.2	606680957.1	505195833.5	709908387.4	496129933.3	491881543.7	290824573.2	665166229.3	862339546.6	736913998.8	79523366.02	580889374.1	443828111	491871133.2	326024557.2	434597628.8	128373565.3	721540573.3	619432565.8	1230112684	133003163.1	198747015.2	379720965.7	133255005.6	425348433.4	483766987.2	297535235.4	376695370	430995167.4	345368229.1	273545831.5	442602297.1	431703675.6	882531160.9	604850788.4	188271855.1	479656527.6
Com_468_pos			822.50973	10.569	823.51752	No results	No results	No results	473301303.8	472364614.8	494644521.9	398949339.1	400049729.8	282436569.8	160776580.4	44080229.23	955127159.2	604721130.9	79513188.83	371711268.5	458942499	289276538.1	697413893.7	728164525.5	269926933.8	513502351	1229710968	562919957.4	66037387	325396616.3	9038647.278	90364640.38	1189976283	242610091.7	776685306.4	1058026236	404763400.5	488560414	365928526.3	428633690.3	431687774.5	13491005.72	230866415.3	186663257.9	605461438.9	224346660.4	280588458.8	142996587	418643418.5
Com_469_pos		C38 H63 N6 Na2 O8 P	808.42287	7.291	809.43091	No results	No results	No results	749625104.2	180215755.6	287384618.9	351637397.9	244953394.2	327151516.3	491881383.7	38406659.25	325617107.6	370764653.3	167414479.5	203099304.4	280633537.6	151404817.9	444621001.6	106247253.2	249149277.9	451596895	278612436.2	296440430.7	90850298.91	629094093.1	124355733.5	24924231	291931463.6	148124305	364789898.7	341582327.7	128724196.3	265446710.2	204719177.5	840356801.3	700329047.4	61767485.87	1179650328	1229642763	426564324.4	453696699.7	615292037.3	220513525.8	429762367.8
Com_470_pos			800.52739	10.567	801.53162	No results	No results	No results	442886743	450034866	407726999	372983838.1	315293062.8	169679403.6	129461392.6	38567708.49	945508298.8	582036583.5	67659117.74	367707171.5	454893283.1	210233155.7	687796992.8	624459854.6	1878691.014	512247465.3	1228993083	562203539.1	64251102.26	259143020.3	5740380.653	27623709.27	532880210.8	11952974.44	759845743.7	1044656699	321909010.5	439192521.2	357203919.9	374946214	377104219.2	7281404.065	226324969.2	146536162.7	602379123.9	157168146.9	173713128.4	112119044	252716324.4
Com_471_pos			784.55414	10.457	785.56152	No results	No results	No results	442942728.8	449451444.7	407874394.8	373236052.4	315239087.7	169529219.5	129977339.1	203340.0396	861367.5608	581750400.2	67814516.14	568615.6211	455064692.8	208229318.8	687807190.6	625149634.5	600710.5727	224879.3346	1228677702	562339888.7	64350085.91	259213491	165562.84	258579.8685	533458343.9	12192624.68	759622216.2	1608784.454	321787729.4	439267276.4	356372.5713	375298676.3	585899.4824	197094.012	226507862.1	146556065.3	602464874.5	157016448.3	174290564.3	112902111.9	253063223.9
Com_472_pos			467.34686	8.013	468.35413	No results	No results	No results	370690505.4	364861506.4	298247345.9	296128580	233216117.5	73294698.78	120252787.2	134518986.8	137859478.1	162131362	12820489.78	88233327.66	202998564.1	79615812.98	21928414.9	43191195.84	45438073.29	549359911.1	1227473883	688407704	466449235.8	140590700.1	68733485.74	14684806	7454837.868	105533081.1	151179634.4	30135557.19	39102498.87	15616211.97	392100615.3	35742756.28	445662972.8	120594859	36734554.38	82106265.42	957053889.7	27973858.08	245294360.3	204078713.3	954401740.6
Com_473_pos		C51 H76 N8 Na2 O10	1006.54878	8.745	1007.55591	No results	No results	No results	829552764.2	755603648.1	604991317.5	560584141.3	512677575.9	1226241587	723474618.3	334753859	1164272117	969268048.9	443513593.7	685675260.8	964180309.4	732587993.5	592943324	878538673.3	980741831.5	918840545	1205458465	554199717.5	353025435.8	697059373.6	47448722.77	49937466.34	568749783	173125418.5	714241382.7	723375265.2	249446242.3	1027764141	522822111.3	874825116.8	1050002916	27578130.82	268533305.8	1004180565	793189722.8	704742571.1	541986103.6	404500835.7	806483243.2
Com_474_pos			498.17634	5.897	499.18311	No results	No results	No results	233721593.8	211096603.4	208494528.5	199573817.5	176109521.7	155339137.3	196150936.4	54108383.26	261431049.3	241551241	821075935.2	1225371930	145756233.8	212240366.9	57557558.39	430333399.9	57189868.92	72295637.49	21968754.47	19136125.48	110034785.7	145685614.9	17362465.7	18425850.8	259366983.5	266707445.6	99480735.49	794230141.3	71517854.95	90030500.81	69043635.8	345299184	85909771.15	32376346.21	534412030.9	166525924.6	24798521.64	84351853.9	56535446.64	10566263.28	141252339.1
Com_475_pos		C9 H12 O	136.0891	7.45	137.09631	No results	No results	No results	258009066.5	255442670.1	255281095.7	255122298.3	285441978.4	109711275.1	158339705.6	71220163.16	35173135.22	178588792.8	93993895.35	233945240.8	213893154.5	102849071.3	126145188.7	83101911.38	49197316.67	565765204	725673404.4	278331916.1	83413480.99	415519321	187442830.2	50422822.78	12267901.05	183268762	14285035.84	123420631.8	26968833.31	215585084.6	222899791.7	218324534.5	151142242.5	505249625.8	28560704.29	323198501.7	507682230.9	6137557.648	196042615.3	969539238.5	1221043072
Com_476_pos		C43 H68 N6 O10	828.49982	10.575	829.50696	No results	No results	No results	441308227.1	496421285	391611698.2	336736441.5	282024776.5	190837260.4	159844462.8	49215119.17	1048611541	561992184.3	67257610.74	444273481.1	527711387.1	196746155.7	773064542.2	815371203.3	335871921.7	490327128	1220692731	562753061.5	56098829.44	229494395	2364447.492	27504620.42	564251047.8	250402125.5	739584953.5	1105912119	304066257.9	455418612.7	371943328.9	389199033.7	449367328.6	7536327.371	222217288.3	133647387.5	610670487.9	167381842.4	167982848.8	108529431.7	224948301.9
Com_477_pos		C9 H10	118.07859	7.452	119.08591	No results	No results	No results	257038841.7	254662300.8	254412206.3	254246949.8	284423063.9	108066447.6	156090714	79402472.7	39108059.54	177976163.2	93209620.99	231044116.5	213224728.5	100104398.5	125488400.9	82102145.87	55632915.52	564215084.3	718076666.3	277486753.2	94314508.05	414319585.1	186608350.9	50022489.45	13343365.59	181280431.2	15362581.95	122891615	26070813.2	214926280.8	222192313.5	217744275.1	150316917.4	504510507.6	19888453.55	322235798.3	506447098.3	6253372.543	195404621.5	968365289.1	1219986576
Com_478_pos			841.50989	8.388	842.51788	No results	No results	No results	298599124	366237444.5	288146536.3	449854611.5	445908577.7	860199362.2	737603338.4	659933368	697151302	647459985.2	309414075.1	1100795.532	608249200.9	243527830.2	1997823.527	635345681.6	1218505280	7930328.491	5135136.981	283681058	118360741.9	403930878.1	125805277.9	237784216.8	526505683.8	349488575.7	659099147	948645338	431982690.3	4380285.461	607702989.6	325666146.5	467849406.4	189441351.3	220937484.2	8978807.581	532172.3868	354815929.5	163184007.8	648805762.8	469738412.4
Com_479_pos		C22 H30 N6 Na O4 P	496.19545	5.918	497.2019	No results	No results	No results	592911228.2	581079557.4	605990653.3	610522359.5	596946176.1	1216219556	442618751.7	399190500.1	555973203.5	269587630.8	315014602.7	449048050.4	804674667.8	651193304.9	161135636.9	496418516.1	334166941.5	474476126.2	389287618.6	419316793.2	643327002.3	1119605151	732987013.9	426303733.6	155493393.6	274231710	448624201.5	605715813.9	664554469.9	350249345.6	537711897.5	1078373291	160867897.2	229413434.7	514419394	1072433452	985565187.9	509819018.8	590672844.5	520520239.1	854310187.6
Com_480_pos	(1R,2R,5S,8R,10R,14R)-20-hydroxy-1,2,14,18,18-pentamethyl-17-oxo-8-(prop-1-en-2-yl)pentacyclo[11.8.0.0???,??a????��.0??????,????a.0??a??????,??a????a]henicosane-5-carboxylic acid	C30 H46 O4	215.17377	7.212	453.33661	Invalid mass	No results	No results	535255576.4	494076722.5	486604608.9	472466898	461986200	217226779.2	558091378.3	624252058.6	638345941.6	455842765.2	136902929.5	792464061.9	294183411.9	152920465	389780704	447365319.1	391665033.3	727664656	1072042704	931102165.6	566440613.8	485053260.7	295547732.7	99443939.82	166225848.2	385070461.3	742843131.7	237073647.9	284528745.4	627965430.5	520955547.1	181114930.9	1215530279	968935891.2	432050232.2	234129357.2	460985956.9	325382807.8	218647271	461067901.7	688094042
Com_481_pos	5,7-dihydroxy-2-(4-hydroxy-3-methoxyphenyl)-3-{[3,4,5-trihydroxy-6-(hydroxymethyl)oxan-2-yl]oxy}-4H-chromen-4-one	C22 H22 O12	478.11203	5.9	479.11926	Full match	Not the top hit	Full match	553687375.8	514248509.7	381903144	502771939.6	507844668.4	829219347.1	206365352.9	1214774467	369155997.9	151939442.3	271479364.2	437528623.3	297210540.7	300201811.6	729795800.9	1006083439	166213076.1	490876286.9	1198331741	805756743.3	279644722.9	457290603.2	319789829.5	131952313.7	518526584.5	317148811.6	673185509	486183387.7	143749391.1	781670341.7	768260264.7	620645226	1025611086	514354396	269222776.8	207167557.8	249435514.3	650589014.9	164380671.2	200155124.5	234314507.3
Com_482_pos	(1r,3R,4s,5S)-4-{[(2E)-3-(3,4-dihydroxyphenyl)prop-2-enoyl]oxy}-1,3,5-trihydroxycyclohexane-1-carboxylic acid	C16 H18 O9	168.04257	5.036	337.09189	Invalid mass	No results	No match	144425523.2	149868275	137418397.8	143989084.5	144488572.5	96413137.18	481176074.4	289961667	38043262.67	90819430.51	63511132.65	217337392.4	126542266.7	188961852.1	212199940.9	154067831.8	127492046.9	54731562.88	28869936.8	83060550.96	54838710.94	90659677.51	129172852	1214637083	117213753.6	61757747.91	38306315.58	276850922	118046897.3	66545291.42	62645203.59	64290309.89	408627330.4	291884151.1	364325412.4	112628913.1	97906590.99	127541255	144023364.2	281110963.9	103243269.3
Com_483_pos		C32 H61 N2 O8 P	632.4147	10.098	633.42444	No results	No results	No results	187689885.3	171640183.1	151960956	153996242.3	129664528.9	4610397.116	75960435.36	1916574.008	38512630.2	90219238.77	107750220.2	31436656.63	78866641.14	98478965.5	350478313	137674536.9	63507488.75	11196941.17	4715850.187	1080726.204	40387748.46	10978090.41	2509422.107	3507467.496	673319053.9	346824396.1	11548978.12	1211642929	306037655.3	9161915.294	2015643.986	421733656.9	165794852.4	2073613.727	554299515.2	3236882.521	16272079.14	12291490.54	22197781.11	378540095.9	40530287.65
Com_484_pos		C13 H18 O	190.13591	5.696	191.14314	No results	No results	No results	217191097.6	235162385	228174198.9	254109745.3	242376554.4	288378727.3	161317879.4	145596072.2	161962344.1	157151211.8	174092968.2	166287609.3	226304085.6	1210380734	282845681.3	168017305.6	525353041.3	243876196.3	96550207.57	121488886.5	298585861	252353973.8	232642388.7	125226621.8	206422675.7	98156081.97	173841021.8	109421265.2	301453785.4	190341072.4	204042871.1	140483945	114919618.1	131617075.3	261465431.8	391212181	317089074.4	174970437.5	197511813.5	223528575.9	260300666.5
Com_485_pos		C13 H31 N4 O6 P	370.19903	5.696	393.18845	No results	No results	No results	313599603.4	295246012.5	290675926.7	310717766.1	288859792.7	449492320.6	173594696.4	227987683.2	193234791.2	165285486.3	182113762.8	155173343.2	301702892.4	1206665449	375492419.7	207870287.2	563619443.5	250465709.5	102985592.4	138503609.4	377150051.6	282327360.4	227207840.7	235431725	314205028.5	111300838.7	197815966.9	169596134.3	382659145.5	123663329.1	209722958.2	199879171.5	147655705.6	177979900	351244727.1	495276154.3	288500866.5	198570263.1	218435651.8	274271364.6	282649365.1
Com_486_pos			144.02754	1.131	145.03474	No results	No results	No results	846624856	814328143.6	773776001.6	689832266	739685815.5	869691863.4	1204741154	814467070.5	930017875.1	558885638.7	622135826.7	584315217.6	617759492.8	644193103.6	366407107.5	960117824.9	922084301.1	775466363.1	396730407.3	298583303.4	1093339858	844240126.3	873005544.9	614264792	577619776.8	668437143.3	303866935.5	728778033.5	927439073.3	741671136.5	429154781.9	827311396.1	782930646.2	802704277.2	420968325.9	740451752.6	623168066.7	629958753.3	693304857	717156983	871331770.1
Com_487_pos			845.49866	8.324	846.5058	No results	No results	No results	366776923.7	348330758.8	382621961.1	334449715.5	376627972.6	825042374	662950169.3	631010243.7	668300000.8	619951033.1	310269718.5	282953834.7	582436223.2	221898438.4	373921104.7	684195508.3	1197839216	299346789.4	197030397	241036644.3	111513359.9	275841843.5	69623312.36	119900929	503036392.1	334983708	658606366.2	903673352.2	313042821.6	473409265.6	594821964.9	383087624.9	303811530.7	91849644.86	135722573.6	516702656	215656224.7	232890980.5	213652790.7	656518688.3	345758853.6
Com_488_pos		C20 H36 N Na2 O8 P	495.19569	1.817	496.20276	No results	No results	No results	251240799.3	388987130.6	322192036.7	362243768.3	360673198.1	559509429.8	122910488	94333045.36	487562021.6	300473000.4	146531510.8	1817038.676	933066495.3	1091807931	30643284.13	411325278.8	574923600.1	195582575.8	155148896.1	91623984.96	1176439909	165159495.3	23112524.58	98394995.72	490732955.1	308629808.3	813090661.5	194121465.7	288543136.4	287949455.1	544611651.8	1194821921	2161670.078	18795584.74	15407651.33	250698953.7	240261304.7	752807310.5	330652698.8	720270349	397352137.3
Com_489_pos		C28 H51 N8 O9 P	674.3518	5.975	675.35663	No results	No results	No results	270398719.7	287219369.3	305423645.6	278701448.6	274985135.4	53123467.59	520105506	183269844.7	172037525.3	353410771.9	541123009.7	433764538	97282737.72	85054687.87	801604041.4	179477899.6	148184439.4	136469343.7	207184280	133237271.2	43206047.56	293151323.5	314705904.2	102540008	212503423.6	218186561.7	245634016.9	474265159.3	593199018.6	1189371131	200893946.1	252884318.2	405893688.5	357879612.6	869311465.5	624964500.6	40747880.37	42283135.81	238892274.4	137518183.5	325868918.3
Com_490_pos		C25 H28 N4 O8	512.19018	5.884	513.19769	No results	No results	No results	655289857.8	617206868	610856008	605882002.5	587503920.7	1121300303	746170467.5	684972699.3	908211296.7	458135569.8	415276286.4	437123467.5	707531042.5	837402661.7	337571813.6	665689133.6	487306668.2	418819720.7	664285538.5	1187970937	578193576	681846428.6	721066104.1	1051734792	334003122.9	345751772.6	571848117.7	392498418.8	800617080.1	435058036.9	434183449.1	597992379.9	370290664.5	347959284.7	527036235.5	740556297.7	695587986.5	518884670	881881847.9	594076563.3	635730132.6
Com_491_pos	Gardenin B	C19 H18 O7	358.10561	6.059	359.11328	No results	Full match	No results	206314906.2	213074196.6	209527671.3	239474189.6	202465829.2	300012545	210868983.1	142722512.2	234360868.8	237952997.1	775709395.5	1028380243	186866535.1	270806358.5	201707883.7	525820890.2	123381210.8	88913720.41	34368275.44	4188053.315	188445852.3	131372550.3	16513186.48	21410703.77	191095906.3	238164619.9	145295583.6	1187582038	127172007	76357468.17	86487663.31	439198206	117063979.7	18025119.52	337488933.4	145699393.5	25828678	95991496.04	20709132.77	170031739.5	86834565.59
Com_492_pos	methyl isoquinoline-3-carboxylate	C11 H9 N O2	187.06366	5.188	188.0708	Full match	Partial match	Full match	420855893.4	432298977.5	435987107.1	446694619.4	454997759.8	655965685.6	271830150.7	529737898.7	484437201.9	198866019.2	683609954.2	157104969.9	238082054.7	1187062271	731364252.9	608546199.8	319980345.8	474112097.1	146626949	74319592.07	668351183.8	244413345.7	471751785.5	257711679.2	583241670	284052430.9	215187193.7	234840165	583802826.3	261870744.1	449591855.1	229155609.6	240185015.3	279601581.2	385525057.1	447300421.3	227971933.4	193664954.2	845222247	861860749.2	632127788.8
Com_493_pos		C12 H16 O6	256.09508	5.885	257.10254	No results	No results	No results	655382497.9	616236277	611236574.4	547735845.9	588253391.7	1121945235	745487779.2	684753894.5	907415343.3	459383130.4	355859367.6	435529486.5	705688257.7	836989344	339030949	668217750.9	484943623.2	419072361.3	659342465.3	1186442599	576766037.3	647918826	697381736.1	1052638471	334505645.1	346097783	571666240.3	390526934.4	778354216	434570262.4	422031186.9	509354195.2	323436459.9	349159518.1	527575325	742789715	569919947	517610776	840873544.1	592745844.7	635534681.9
Com_494_pos	Tyramine	C8 H11 N O	137.08454	1.391	120.08126	No results	No results	Full match	333065886.8	286581537.8	327919128.3	351260579.1	389204525.8	425611446.6	36005238.92	8879946.472	763490887.2	178251455.7	228760002.8	4719193.454	1186320592	1008274023	26707049.67	359693389.2	136712077.8	5619258.627	242832545.2	73420945.52	7752533.018	59261275.23	4975764.718	11613552.16	184780172.5	507965338.6	706744427.9	84020450.81	442792749.1	201506749.5	262141038.5	806556492.1	4349450.686	22653395.28	4299186.407	159709725.9	6495780.569	109543806	525810615.9	356006110.6	160506024.6
Com_495_pos	5-hydroxy-4-methoxy-5,6-dihydro-2H-pyran-2-one	C6 H8 O4	144.04255	1.47	145.04997	Full match	No results	No results	792454140	675969440.7	892279013.8	754541874.7	881611159.7	379878220.1	448336576.3	659584674.6	634582659.3	931480692.7	1015332994	939737403.8	523413919.1	523062715.6	1003617449	1102946728	648967832.1	886668050.5	859970492.2	584889046.4	522182806.7	377315210.5	641495528.3	1183201063	862095875.6	937520663.1	614398568.2	531971916	778572598.5	782230100.7	798385302.9	734507398.6	837864288.4	1019015513	1005294918	409565110.7	637795228.6	812467850.2	918475920	820411441.5	551311840.5
Com_496_pos			841.50362	9.035	842.51093	No results	No results	No results	668401775.2	691477138.1	533718848.6	147615173.6	461625409.6	1169421916	677832767.8	261900393.5	1181114344	965674387.9	368349510.3	635538251.8	979066818.7	661403263.5	608818231.1	815843581	823834919.5	895168098.2	952064950.9	494775550.5	177699321.9	605739009.6	7577822.826	27765447.51	569381543.2	120684375.4	717915858.9	885216681.3	270099548.8	122740455.3	514767824.5	694864940.2	602504330.3	5702891.528	215414499.6	646950802.6	620172125	593240078.2	326006689.6	407296160.5	447920868.3
Com_497_pos	m-Xylylenediamine	C8 H12 N2	154.11083	1.436	155.11812	No results	Invalid mass	No results	328000079	280666242.3	323354748.5	348104676.8	389644615.1	417685089.2	31038313.6	1392082.706	756764750	174645887.6	225562105.3	2868372.146	1178140588	1007323385	24055406.35	361266412.9	127752008	7011553.168	239400048	72521424.52	2960108.93	49976008.33	2158408.7	2155922.14	183582545.9	503237123	701900156	75765411.97	439091931.4	199463102.3	259169636.9	799849671.3	2798370.554	20565070.96	2120606.45	156146964	4485326.987	107595480.1	523408932.2	350902728.3	158349740.6
Com_498_pos			199.96594	1.133	200.97307	No results	No results	No results	780590245.7	781989647.1	698383881.8	762581638.7	753129086.2	815268547	1170961503	764157187.9	832506015.3	434618099.8	524858063.5	475812549.4	530287693.2	1027478338	231396268.1	932883199.9	987809627.6	761855268.4	264996443.4	164861992	1000358622	917651196	1144327456	456645431.4	420553801.6	563038115.9	161047176.7	861906083.8	960469787.7	933826822.6	296717634.1	852947953.3	735192882.5	796449378.2	340386906.1	846963514.3	587277701.2	832991662.1	720018178.3	845880772.9	952571289.1
Com_499_pos		C39 H79 N4 Na2 O5 P3	822.50514	10.569	823.51294	No results	No results	No results	442581868.6	449186110	372731628.1	322308767.4	315035215.7	181640799.4	152416782	40240059.35	943730250.9	580904757	67618924.62	383236233.3	504674491	188884813.5	736188530.6	624241532	273003079.5	468271359.4	1165971689	562151282.8	64218805.84	217339082.5	5966404.566	28797779.48	536132414.1	174455029.8	759396556.2	1054765747	321334336.1	432205929.1	357080397	370850745.6	388861911.2	7812113.94	226258390.3	126624755	583668555	160689378.7	160389696.6	102842135.6	213070857.7
Com_500_pos	16-Heptadecyne-1,2,4-triol	C17 H32 O3	306.21957	8.111	307.22687	No results	Invalid mass	No results	151770648.9	137177953.1	146919875.7	128998285.6	126804119.8	94482910.5	91334371.73	27230553.54	78404021.53	92373702.15	58375263.11	36868992.68	138060120.3	29556536.38	50697370.65	38114849.24	47468838.07	1163483223	1058105907	147508555.8	410128879.9	104919653.5	32972543.52	8748444.375	28118106.68	34844140.54	132457884.5	16324374.67	26929183.1	280835997.9	126880878.8	117859455.4	252378379.8	11511332.64	40137422.11	105987729.8	294375066.5	20223177.01	43404132.79	62051112.08	154812029.4
Com_501_pos		C45 H64 O6 P2	762.41782	8.525	763.4245	No results	No results	No results	318048570.1	233511972.4	189747278.1	147056741.5	160082819	82706791.89	214227197.1	79798659.05	137304201.3	190238411.1	100686070.2	240082904.9	124362262.1	219095680.5	1160257820	157150001.5	70922571.77	166770623.9	197431898.3	241511575.5	110319820.9	410647323.8	301881816.1	53332249.36	94736139.95	85698234.77	88625876.54	148228110.6	125349823	237380298.2	159699756.8	159578986.2	374152375.2	77715135.33	562794706.7	198497198.1	105220185	296962530.6	106269759.9	147231869.1	166708088.6
Com_502_pos	2-[(1S,6S)-3-methyl-6-(prop-1-en-2-yl)cyclohex-2-en-1-yl]-5-pentylbenzene-1,3-diol	C21 H30 O2	314.2248	6.65	315.23209	Full match	Partial match	No results	316302567.9	320144565.7	299646146.7	278999629.9	298325909.9	7300373.307	427474994.1	845467384.3	61880405.18	407017231.3	19275100.36	4038223.069	57767798.89	3338315.181	570267161.2	1158559008	764944202	872483000.7	873905651.2	709033564.7	293076442.3	4395642.699	934709438.5	2553768.78	2217942.574	475139874.9	4627945.807	282897506	4073249.993	5965569.688	8052064.31	559265077	5982347.875	417393373.8	3123443.944	3951285.042	392702071.8	677116365	781188393.4	4678101.102	545723488.6
Com_503_pos			417.21539	6.323	418.22299	No results	No results	No results	299243269.4	301977769	4457111.253	4378558.413	247738300	168172223.1	346089248.8	245884185.5	110751273.5	261266102.7	43330543.81	425697458	301086059	83220553.04	43431697.39	87697604.44	93013339.8	953989175.2	12652532.88	590163308.3	62532953.52	230358040.3	273669308.9	84664179.06	5065674.807	128411011.4	20747803.55	82555335.99	28082724.2	112520139.7	98663984.52	237233719.4	29697288.35	341814463.3	106257263.5	452848291.4	15219585.26	31457473.97	1157105430	228059470.1	657789859.4
Com_504_pos			516.16293	5.873	517.17096	No results	No results	No results	253356202.2	217790462.7	208640218.5	214273605	209114702.5	196507131.5	218352750.1	10957950.24	11937119.3	303811100.5	866665349.6	1156564404	178026780.5	255360176.2	73111497.52	477556211.3	70251700.75	89637672.98	32294493.8	20074523.4	96557650.82	132522141.1	20062919.89	24771373.69	259291516.8	247757431.4	90641886.85	708362776.5	12980462.42	85361483.48	73510120.24	290298167	105514485.8	42239778.7	541484896.9	10092266.25	35533853.55	86970481.58	73292346.01	65278993.01	139414768.7
Com_505_pos		C7 H8 N2 Na O2 P	206.02203	5.271	207.02919	No results	No results	No results	267801351	273837591.9	281056116.4	275970742.2	316292912.1	291872063.2	166833417.3	169896023.7	177712087.1	202027627.7	115094900.5	154584716.5	247858211.1	87607127.06	100971155.6	249833660.9	186067399.6	59042984.49	175476435.8	119115559.1	140722452.2	309775677.1	55107067.72	1150718866	44822508.24	75592460.85	106315191.5	138589621.5	122741842.6	212922896.9	134620214.6	291161344.7	987723034.6	278833729.6	624116054.5	257466414.3	27404592.73	766903645.5	564285129	168836749.2	430173467.5
Com_506_pos	5,7-dihydroxy-2-(4-hydroxy-3-methoxyphenyl)-3-{[3,4,5-trihydroxy-6-(hydroxymethyl)oxan-2-yl]oxy}-4H-chromen-4-one	C22 H22 O12	478.11437	5.768	479.12146	Invalid mass	Invalid mass	No results	19729537.71	17918566.1	17417141.94	17798781.1	17606490.5	16167406.23	6174672.665	14739233.29	5217882.011	17635412.61	24850081.5	13661216.33	6740851.845	3112486.065	24082791.62	7167401.646	17989674.03	14480123.28	1147064930	750521017.8	270995047.8	261457604.4	316008158.8	7902598.217	27505562.62	27541711.38	638428175.2	15367852.21	10435232.28	4965114.171	531453973.8	13825613.64	15555326.1	492729946.3	6998663.793	203174582.1	245557107.3	69110635.98	5102936.355	14192709.55	231804172.9
Com_507_pos			740.42502	9.751	741.43231	No results	No results	No results	385698907.5	355238069.3	314868187.3	313329084.9	262218131.6	279133112.1	367119941.5	116506146.4	419125968.5	372591132.1	58406688.19	232030684.7	420808788.6	143953673.2	326052496.6	405672213.4	235878353.3	142079827.7	112113809.9	266669497.4	30645097.8	259353047.9	486016937.1	421962159.2	377884777.4	496076285.9	1142201383	706425119.7	909729893.7	151335168.1	345506127	627855815.5	120093208.5	659823826.8	958985.1628	232501139.1	257924161.1	563522338.1	699839156.4	349835198.1	101291737.1
Com_508_pos		C39 H76 N2 O12 S	796.51171	10.736	797.51898	No results	No results	No results	1008919453	173757228.9	72222918.12	25719079.04	66961072.37	80122380.86	283973258.8	191245986.6	198371645.7	708126743.5	971531504.1	137302967.9	374997307.8	1013358265	190430828.7	737054983.2	98242206.33	26787382.96	598934807.3	217395887.1	103540308.3	15174895.37	331441345.5	409988194.3	257080382.3	68969412.2	161782706.9	125565537.8	114140874.9	1139563477	37234633.59	52414743.27	28137143.13	58196229.76	35673325.54	66191280.94	44037424.39	95140283.05	16494396.52	16399422.13	38174414.03
Com_509_pos			786.00432	10.423	787.0116	No results	No results	No results	402362260.8	391880364.1	321740576.7	358004557.6	282861175.5	184582634.3	272135738.6	19491774.69	600203405.9	854327216.3	245606106.1	339881189.3	227188925.9	1134285833	332015273	703042519.4	108449065	58866239.04	3297325.148	947863.6931	41508156.56	228949239.8	27700900.8	179638883.4	909982720.2	295774382	80870789.76	780736290.1	418764640	289526489.2	89270910.04	408850527.4	161335228.6	114229423.5	213522520.5	228992302	19672263.61	347789144.9	472366991.7	617388378.1	403465535
Com_510_pos	trans-beta-Ionone	C13 H20 O	192.15168	5.766	193.15907	No results	No results	Full match	319195455.2	563106398	523609001.5	561042297.9	583922685.8	833269719.3	469072422	313663963.4	685228190.5	616032047	690743221.4	688051543.5	729707696.2	783617450.5	495617110.9	725394085.8	637677983.8	373075925.1	273194267.3	181356723.2	669907919	875371599.8	513248460.8	290482862.6	445897758.7	400475251.1	388314787.9	735517350.4	891673962.9	457442975.1	461091450.6	494755530.6	274414357.8	263650104.9	776018199.5	1129679305	748758586	648329143.9	732417941.8	758014331.9	713089946.9
Com_511_pos		C25 H46 O5	426.33535	10.15	427.34286	No results	No results	No results	238311860	251642364.7	215687498.9	205969139	177662984.6	21306927.09	142639644.5	5393145.837	115517528.7	313348103.5	48026797.48	163308521.6	193196875.6	280677649.8	279038455.1	648654653.3	66039346.65	63975826.58	34155212.51	9760331.843	47744069.04	97988636.06	28722865.04	52690866.26	808464164.4	265799510	142123306.7	1122200665	410317303.1	63049394.99	16139977.96	302054739.2	152407082.6	45041399.78	506399574.6	48679479.28	110273134.7	54413105.81	172107546.4	204461675.7	183460059
Com_512_pos	Lactose	C12 H22 O11	342.11624	1.58	343.12332	No results	No results	Full match	747515754.7	379531272	894627270.4	727994229.3	651063601.8	774629544.8	756602558.1	820257234.3	760954979.9	713116596.9	842253878.9	936581493.3	582692073.5	570221801.8	520153521.1	714605560.2	734016199.4	583757545.9	797160567.5	623668277.7	1121863061	752499473	430245759.4	982051798.9	859742667.9	860827397.9	683470698.1	576521295.7	920576550.1	767377336.3	939761525.1	586852634	635632315.4	907308430.2	572129182.4	557798373.8	550071771	506167983.5	600494345.8	751068073.8	695252594.4
Com_513_pos		C40 H77 N2 Na2 O14 P	886.49186	9.181	887.49805	No results	No results	No results	607446530.5	554590906.9	497482091.5	471900669.1	457234417.5	526423674.9	326946464.5	585163079.9	630291825.1	1121142267	343684133.3	326513461	614028630.9	313142883	826792448.1	575848278.3	712762117.6	320366260.2	259428583.7	272182536.1	181368231.2	496689348.6	659374126.2	500131579.4	638678238.6	873615844.3	798136745.8	597935022.5	662546118.4	528216187.5	618973372.5	388110051.8	426045167.1	368729847.6	507354416.2	495970110.5	452208666.4	500945691.9	444152340.8	818616899.3	422095357.1
Com_514_pos		C38 H61 N6 Na2 O6 P	774.4176	7.37	775.42529	No results	No results	No results	492732421.2	519363670.5	411772477.2	461566273	442469765.2	619788217.2	1112666071	398856259.3	438673240.4	690292709.9	285989265.7	253624023.5	356362951.4	129534057.3	353050904	308453200.4	896946156.2	348852176.5	134120132.6	200690834.7	62369318.67	364117646.9	250885080.1	367985013.6	529056890.3	479519447.5	571860338.8	1118982993	594897775	272154964.5	366370873.8	612624239	452753639.6	338990996.8	525317364.9	887293129	266883410.9	405081031	452226591.2	700680863.6	403591505.7
Com_515_pos			530.08552	7.73	531.09241	No results	No results	No results	200486570.2	258776582.3	234085117.6	195520774.6	220146490	7656717.897	57862894.03	45713794.22	23145360.44	34158941.03	26069710.4	53966712.2	151967935.5	283333766	22392895.34	84210473.12	21287379.3	23456553.52	7494424.598	38523758.92	4490895.065	371635929.1	99970806.45	212467646.6	18882903.01	53192596.07	64012240.14	76147159.96	563548107	83552270.52	140665895.5	283048310	250702423.1	169814544	300529458.5	174605925	260173787.4	838508789	1114460220	34160572.36	45289926.54
Com_516_pos			747.42608	9.488	748.4328	No results	No results	No results	581004038.6	553096271.6	540168888.2	494116935.8	419742635.2	451692393	177715726.1	461760415.7	601194069.9	1113483612	294599416.8	177760340.9	595038687.8	190462147.7	283970604.4	570149295.6	646517771.9	254315014.5	142822523.8	190526669.4	89046409.74	571668233.8	553776592.3	396599523.4	498909167.5	872297237.8	1077059213	557744789.4	1079575746	282630005.8	941522729.1	414160141	344984521	337533069.5	298385980.4	401083646.7	491008638.9	772477281.4	471901623	1045402362	242205393.5
Com_517_pos		C27 H63 N6 Na O3 P2	604.43506	10.109	605.44232	No results	No results	No results	289869701.2	306162176.5	224518773.2	5446055.946	221790359.6	35696701.47	245741865.1	12541491.57	203590142.2	495785834	50822269.39	232041279.2	211490244.7	374703247.7	382471829	765500221	60461222.22	71757637.29	33217807.37	14128938.5	42421457.1	114602697.1	36439698.65	104256490.6	37523068.82	273982133.5	3792895.54	1105524252	422040521	4328657.999	22628482.36	346091971.1	170785068.6	76470352.86	471590167.7	48503928.09	149154843.2	82410124.55	8637058.208	241569933.2	208203239.2
Com_518_pos		C44 H84 N Na O6 P2 S	839.54039	9.022	840.54688	No results	No results	No results	640027739.6	550584108.4	471971135.4	396245090.5	335264565.6	1055411194	523427184.4	213470143.9	1094157188	753125970.4	286011241.8	507910048.2	868760263.3	519837954.3	490382179.1	887500400.9	805802486.3	887939618.6	884860347.3	404218097.8	139122263.5	507675077.3	33535536.75	38915194.85	451402963.7	110241744.7	700649046.4	801834912.4	222369235.4	641490432.1	474980229.1	620270578.7	534587567.1	12236711.02	205921016.9	554792440.1	410106165.5	421086958	253262061	248759929	323310616.8
Com_519_pos			434.33833	8.155	435.34561	No results	No results	No results	281152542.9	257721114.4	248758288.3	223206664.4	209082988	98696033.04	200047802.4	193677205.5	178552160.5	197559298.4	233112021.4	215121452.1	222949853.7	174256463.3	524151231.9	191622327.3	133344303.9	322677286	504416862.3	324470405	1090300400	216150203.8	615827580.8	59908027.54	78324504.66	236108327.6	270960320	96017508.55	122185900.1	352012243.4	345208746.5	128765698.5	318089877.4	263319875.6	126369640.3	132212878.2	309018215.2	108676002.5	200073769.4	212444610.6	406090802.2
Com_520_pos			156.11501	6.653	313.2373	No results	No results	No results	302016904.1	307871821.6	252235515.6	269141162.4	235052753.5	7709666.467	452756023.5	674588533.7	55946221.78	354775702.6	19575983.62	4687766.406	53244040.18	4367803.938	506942195.5	1088924490	647402788.5	725986596.3	669723150.8	592997726.1	329799948.9	4690666.564	728269049.9	3344997.823	3000931.461	397379820.2	5479920.592	272481466.2	4360656.021	6106688.359	7737859.849	502971191.5	6218730.564	336179073.7	3784250.186	4486971.259	302594340.2	574580668.2	592582494.1	5901408.247	435009542.6
Com_521_pos		C18 H14 N2 Na O5 P	392.05368	6.93	393.06055	No results	No results	No results	54367528.83	59116458.44	57694002.95	52798942.73	70906816.5	24013684.49	52381757.58	33019299.4	19446730.36	6810715.225	9852093.482	17729247.61	7680900.76	8167106.228	2620063.236	25191698.76	16125015.54	1088199940	287707264.8	170890625.9	356062901.3	22222412.08	74026085.18	63908064.45	9053480.711	14494745.42	5547075.734	31829772.27	9817008.837	2366836.863	6358420.434	5878460.944	6551946.59	1900135.413	13367368.47	15267233.49	302868207.5	23780978.37	18441924.15	4837806.5	80088744.02
Com_522_pos	Timosaponin A3	C39 H64 O13	740.4325	8.742	741.43976	No results	No results	Full match	473560367.3	442137039	391370063.7	205421342.6	338069348.1	107734615.5	416754547.9	755025298.8	479143.0033	123445956.2	242336111.7	583702825.7	478733787.7	472536673.1	1002232575	510293060.3	142974470.1	259306020.5	271706997.2	232886421	273808690.5	521449159.1	830681460.7	235784047.5	283208313.2	618872218.5	380024773.2	495611413.6	1088028854	371045664.1	721649435.9	418410638	202497784.2	621214398.4	719553120.4	347806753.8	96844738.32	121951983.3	114400987.8	177984912.4	138263212.1
Com_523_pos	L-(+)-Citrulline	C6 H13 N3 O3	175.09578	1.338	176.10297	No results	Full match	Full match	154768114.3	114682126.5	154438951.2	161879213.1	160055243.5	37793638.27	77236242.56	36395165.08	5074373.362	164565574	2113051.789	12178540.82	21460858.61	106405667.6	1053650879	10959687.42	77227234.63	1087905655	272435542.9	33863939.51	371434664.8	260444647.9	267230515.7	9118580.465	2040713.697	44099338.54	67293263.63	49815166.54	7513267.248	5212784.499	8607085.261	107948557.3	12281174.98	6477660.019	90955447.02	19230486.84	223930579.1	191268495.1	109322337.4	18758147.6	75341395.96
Com_524_pos	Betulin	C30 H50 O2	442.38175	10.324	443.38889	No results	Full match	No results	144644487.2	135067235.1	137653999.7	131967724.9	140677879.9	21955254.09	179958524.7	33406929.28	58584624.74	52632616.82	267231263.3	261310131.7	151301008.6	100990703.6	120428003	579866757.6	39638639.04	102965894.6	185408857.4	25919940.66	87909213.12	50162246.01	69581780.07	106647018.5	210025097.9	194528410.5	44397504.57	162509370.2	53064054.12	46804162.58	87107354.82	230598900	37309380.41	53749485.73	1086897924	26423193.12	28206811.08	31581247.8	392915162.2	238418489	40171499.15
Com_525_pos	Tiliroside	C30 H26 O13	594.13849	4.852	595.14594	No results	No results	Full match	144980979.3	108930728.6	110883891.9	92470727.39	95928999.08	37736158.21	123507364.9	115740120.8	44027061.49	5854129.493	65812955.72	156126377.3	44975043.71	110738151.8	109308647.9	59288809.75	74887926.44	56704153.06	31961566.54	33472150.46	3094678.188	51568084.54	87142988.19	23306501.98	10831282.51	44041555.83	10479499.07	34982929.81	3705159.13	63168987.01	126967349.8	63210215.72	851702152.1	1085139493	51390962.22	73459182.38	89891182.22	267955361.4	42507088.85	166869356.4	133498082.7
Com_526_pos	2-{5-[2-({2-[5-(2-hydroxybutyl)oxolan-2-yl]propanoyl}oxy)propyl]oxolan-2-yl}propanoic acid	C21 H36 O7	422.22869	6.522	423.23615	Invalid mass	No results	No results	314434516.2	227582322.9	315988098.4	312439394.2	317960563.7	303583092.5	304976255.4	257268632.5	208477512.3	376783305	83459113.63	484472783.2	258879123.3	105819800.1	61866943.95	69261961.15	76886409.41	743001942.4	605134443.8	661478620.9	151689334.9	220432689.2	253604312	162370556.7	26735228.69	110241339.7	45437495.83	125124371.6	36330969.36	132764018.4	114908916.2	293720631.4	39334322.74	309255527.7	82967913.18	357451919.7	796835044.8	21102857.83	1082349771	404718953.4	763999314.8
Com_527_pos			968.57021	10.319	969.57758	No results	No results	No results	561880213.4	487260488.6	453286633.4	501770179.8	413062551.2	263739530.1	297451070.1	86761763.13	806532905.2	847566023.2	53485040.94	486743867.6	696133366.3	261323707.2	459949135.6	1008195433	535072826.9	569753226.4	1078864068	431591358.5	98513537.92	199307650.5	59599320.71	89019409.09	664991912.4	498838418.9	976551544.9	905963015.8	555303934.8	695094773.6	557149196.6	600787667.5	419101976.4	68368531.98	204921256.6	199282954.8	788896693.9	231793585.8	229027752.6	328958360.2	459638156.5
Com_528_pos			757.48515	10.215	758.49243	No results	No results	No results	270048225.7	273446387.7	235428692.2	244472165.3	205813652	3336740.812	547947686.7	38835660.24	24917649.25	2617821.097	522645073.2	598297938.9	236987308.6	176953192.3	39310076.78	714647245.9	22741306.18	71572030.18	110402293	14048367.1	170093502.1	44435965.27	52707877.74	116544765.1	164781678.9	334475388.6	10858760.26	129380551.7	37018339.79	38097364.82	87615763.22	450375796.9	7495442.385	129503561.4	1075523348	23849760.26	7015210.227	24983606.24	722508580.4	303628048.9	33245955.04
Com_529_pos		C18 H29 N6 Na O7	464.20118	1.431	465.20853	No results	No results	No results	174725123.1	179064521.3	184796670.1	173196637.4	161386938.4	102688450.9	91662015.22	53632193.52	60093825.71	130670005.5	77449205.63	121381011.1	150736389	126934547.5	7913681.602	39740659.02	23069967.22	231162302.5	1071982732	138357496.1	708739985.2	99236347.56	134851910.5	30609076.33	26206863.42	84498808.09	118761119.8	75208079.82	71653941.73	332374426.9	464746577.7	108540522.3	637031768.3	38807937.42	53673706.3	57278018.42	327386687.9	50581188.19	145262937.3	56113505.77	119461337.4
Com_530_pos		C18 H26 N5 Na O7	447.17458	1.436	448.1821	No results	No results	No results	174629080.7	178914182.2	184648276.2	173022873.5	161280044.6	110827680.1	91552950.83	53450708.81	68808756.76	130576901.9	77338718.1	121306600.4	168087734	127184816.5	7416896.956	39644069.74	22969237.6	231065393.6	1071888354	138286795.3	709100133.5	99127625.72	134705928.3	30372589.85	26059272.1	84420127.53	118632078.4	75067390.03	71554403.98	332255664.2	472060797.1	108432319.8	633871282.7	38697497.57	53548445.21	57178425.05	327167790.8	50434885.81	145151934.9	56037698.38	117743026.5
Com_531_pos			771.47742	7.965	772.48529	No results	No results	No results	656306954.1	604112279.2	669649945.5	409427458.5	526904202	736841942.3	76853049.84	469538396.5	656108220.6	899239745.1	298678893.7	38904961.98	479536336.7	261640579.6	302572315.4	625664710.2	140411334.1	423124132	149885982.8	262436022.5	63166473.61	546998080.9	262519897.6	567631403.3	718396614.8	582257456.1	782380865.6	1039583463	813672543.5	325762115.6	346814354.6	1069602173	354044669.9	322403033.1	474859841.2	990684522.9	390745224.5	742600767.5	742272735.7	911977586	410189487.5
Com_532_pos		C45 H75 N2 O2 P3	768.5042	10.133	769.51099	No results	No results	No results	151316792.7	90158429.95	136346405.3	100901529.5	175547527.3	81685147.14	181295114.1	44852348.25	18562497.54	115151897.9	94941560.96	37417262.36	125522627.1	335100778.7	29117967.09	241713203.2	42339432.5	61061008.44	310669390.2	91273204.7	29685197.5	88882748.34	74572628.09	209873671.4	1069218757	124240048.3	36239839.38	59458048.63	147017311.4	303395419.6	67570592.05	169487748.6	72465937.72	55634321.96	177961673.6	33848178.37	7721631.485	29202946.66	371052341.3	51798078.52	274810444.2
Com_533_pos		C9 H10	118.07858	7.327	119.08591	No results	No results	No results	250072116.1	241482417.5	246255029.5	236157911.1	229711694.5	97698400.24	148736511.2	70322932.78	31198213.22	130876435.2	57338291.24	225630993	154661899.2	93073171.18	110522774.7	49997911.54	36922920.45	583664492.6	634159337.2	238011186.6	74784643.2	223308190.4	168144734.5	37273376.79	9213097.418	119470618	11219520.61	78759937.76	13201557.1	150435526.9	130236188	139682889.8	83701133.87	310863711.8	27891131.62	222636824	884465691.2	5348905.694	118224536.4	522279561.5	1067942901
Com_534_pos	Caffeic acid O-glucoside	C15 H18 O9	342.09544	5.208	343.10242	No results	No results	Full match	677891954.8	675683066.9	686379380.9	672411114.3	632861937.3	598367693.8	967844151	797626819	369333250.5	645784705.6	713518555.6	960746993.7	418052599.7	791354890.9	840585412.7	778740800.2	817872820.4	480997768.4	218545671.6	485000909.8	922730614.1	1066152862	440344395.5	803012128.5	381494861.9	530745679.4	471230350.8	708253473.3	459721624.3	414267439.2	612088042.8	598596274.9	851008368.6	864563382.4	824175489.5	861238478.7	487832020.2	489899931.9	425068684.2	625393963.5	559195733.3
Com_535_pos		C43 H66 N4 O6	734.49797	10.339	735.50488	No results	No results	No results	229608315.8	292457691.5	260698083.3	272084269.7	269340407.4	46649242.71	885767677	52874114.86	178858526.6	325249591.2	189256636.6	638847925.2	312776452.7	556560768.7	147319945.1	1060440863	72687328.16	88028043.75	101658980.5	13648801.14	49932783.07	95656421.51	64358837.11	156661234.2	667921192	269585285.3	58326891.68	603269275.2	181441325.9	122863377.5	92787197.55	315034348	80519399.35	139697728.2	1049098929	60173748	69992357.6	136051298	530720428.6	433931817.3	147793977.6
Com_536_pos	Skimmin	C15 H16 O8	324.08492	5.202	325.09232	No results	Full match	Full match	722725912.6	719530287.4	686328990.3	718369267.9	686671980.6	686197322	947312989.3	831473252	422641086.1	715331333.5	710985966.2	959460544.8	510261335.5	867168817.3	911109274	824885898.1	795173503.2	550754633.5	220391141.5	529039467.9	941043128.3	1059741536	513286101.3	841669195.1	386758350.8	550565885.5	496078310.4	730752909.8	475111140	414058006.2	660422059.7	593698671.7	828662940.7	900203611.1	829315078.1	927946640.8	546074155.2	526942753.5	424727755.7	633725147.2	614464703.1
Com_537_pos	4-(4-methoxyphenyl)-6-pyridin-4-yl-1,3,5-triazin-2(3H)-one	C15 H12 N4 O2	318.05316	6.65	319.06055	Invalid mass	No results	No results	194693311.3	201669335.4	245795863.5	223233495.5	239547980.6	302105814.5	134731739.8	236002124.4	428122524	61659643.74	168356327.6	268899040.4	498057047.4	406408504.4	6981160.504	164090618.2	20308748.12	104304026.8	124794254.7	283698759.1	106991718.3	547373371.7	389922072.2	1051282224	103889729.2	158399275.8	213473315.7	93089692.02	453199622.2	292174994.2	95922125.44	262573235	214331267.4	118282440.4	205935018.9	271932154.3	82865332.66	635036972.1	657236010.7	8045113.196	74795415.35
Com_538_pos			822.51439	10.569	823.52167	No results	No results	No results	18004378.42	23051852.84	407671074.3	372884219.5	12991366.22	9536519.512	129389862.3	2243211.632	1366106.7	22838416.49	2901268.86	17824280.32	23838161.8	8791728.017	40489146.03	36309751.41	1830463.452	512158284.7	52423878.7	25335863.85	2262542.561	259053255.7	687614.0802	2049091.166	532381004.9	11780249.7	4399301.734	1043897353	15664763.06	2604209.615	15964112.79	374875247.7	14970947.56	1248851.136	1075500.793	146400625.7	16812218.27	8250655.442	173678621.4	112052895.2	252617042.9
Com_539_pos		C53 H76 N3 Na O P2	855.53561	8.99	856.54333	No results	No results	No results	413183716.3	274754875.9	259926599.3	164581512.3	167469612.4	320743900.2	203489312	36774083.18	682293723.6	368032657.7	172808547.8	340260374.4	447624881.1	301932594.9	290777441.8	322535130.8	287537786.6	737789049.8	1042855086	243109941.1	124688102.6	414943350.1	6437931.094	4943543.603	207810040.3	29263179.99	263569466	369198746.9	73727803.63	387703302.2	152728403.7	289392031.7	480002610.8	19635242.55	176584001.7	269253257.9	370659700.7	277479541.4	131026201	53254787.06	209596417.4
Com_540_pos			917.97053	7.815	918.97705	No results	No results	No results	358172801.4	412840516.2	352710221	330999366.5	315700213.6	596595355.9	1099793.402	295876593.2	305418364.5	455353275.5	217565040.6	247541600.3	280287681.7	150154883.9	135973804.2	319111474.9	1041502317	209657588.1	91146654.72	124930938.7	45435520.24	282564994.4	167465732.1	337746709.7	361722337.4	246730712.5	396486156.4	884107726	444188624.6	197134918.4	286116805.6	507660038.5	326124853.6	278229656.2	195258835	523307895	262564382.1	448024442.4	496914730.8	421664340.6	340605939.7
Com_541_pos	4-Hydroxybenzoic acid	C7 H6 O3	138.03199	5.023	139.03944	No results	Full match	Full match	236824655.6	252597271.8	232668808.1	99176593.5	214167016.5	120948926.3	395613727.2	218832215.5	112183043.2	149005843.7	307950018.7	230836259.7	40539645.07	122926438	248304719.4	207681609.7	238179998.6	525783481.3	371140845	118804051.2	126589308.7	58032044.99	176377158	37157163.31	111198085.9	290759402.5	159247616.9	322070892.4	46745845.31	206663666.5	695826393.2	321729566.1	1041394276	1028085006	281396013.5	217270376.9	581330710.3	141657076.2	121003379.2	546473121.6	467776722.7
Com_542_pos	2-oxo-2H-chromene-3-carboxylic acid	C10 H6 O4	190.02693	5.937	191.03423	Full match	No results	Full match	69428903.23	48519916.62	53815239.26	77576764.08	32194971.03	3633462.992	4165641.298	3465827.265	2891206.883	2708170.087	2657379.038	4018999.84	4056727.243	3878621.784	2337344.484	3710608.998	3513178.953	1027128778	337185075.6	139627891	98622902.83	12207381.59	23098328.1	8462693.635	2547738.508	2747616.542	3435882.61	2898333.096	4083759.804	2506767.921	2285957.08	3498409.009	4332294.421	3445645.791	3942030.552	4976893.416	383720875	3977282.748	6251608.516	90117407.03	147850809.6
Com_543_pos	methyl (3R,4R,5R)-5-{[(2R,3R,4S,5S,6R)-4,5-dihydroxy-6-(hydroxymethyl)-3-{[(2E)-3-phenylprop-2-enoyl]oxy}oxan-2-yl]oxy}-3,4-dihydroxycyclohex-1-ene-1-carboxylate	C23 H28 O11	480.16139	5.704	481.16901	Full match	No results	Full match	456085738.7	418651583.6	147574066.6	435124641.7	449044438.3	277240558.4	244721333	279179492.5	729083650.4	794332619.6	360603526.6	574040297.1	392209065.6	38108829.38	310407617.3	464519050	689131619.3	585128341.5	997491751.8	578042487.1	820983064.4	308570238.5	835602594.4	97653856.17	209290646.6	355775045.5	34225219.18	513981100	331699796.6	316075170.2	305900729.2	625100481.5	428737147.6	127641422.5	488571963.8	181117107.4	491901656.3	1026915645	307276210.9	326073483.6	545921081.3
Com_544_pos		C35 H74 N4 Na2 O6 P2	754.48805	8.747	755.49286	No results	No results	No results	423468224.8	324584427.1	362787907.7	354807549.2	362000580.4	58301468.41	663852181.2	67912834.33	148036575.3	148078071.3	754688956.5	621296738.1	430761046.3	1025392644	159968259.2	670796982	185881386.9	85754297.32	118174746.6	56606405.82	310904901.3	133639592.9	124037535.6	178720811.2	493176381.7	459023117.6	61236148.02	591548818.8	359326114.9	122356584	83545292.62	767456031.8	30366632.46	154192962.4	802465727.5	92398210.26	32439245.91	75364079.38	876033991.3	465184581.9	205196230.2
Com_545_pos		C30 H55 N2 P	474.40817	9.635	475.41699	No results	No results	No results	167754288.6	154386957	144837705	143283794.5	143924575.3	25525729.62	184239105.6	10629165.22	203412829.6	246947895.2	82402464.61	405180252.2	64006805.54	375812592	152573503.1	263117866.6	137458352.5	11087351.72	1852173.403	1051726.58	24572410.9	44877151.16	15954304.32	22220620.78	453712183.1	70660347.26	44108414.02	1022329978	120707763.6	103733297.2	17407254.47	133352049.5	132713076.2	20629457.09	60954998.52	85335553.54	76395273.52	404618874.6	93444061.19	177874379.1	115718768.6
Com_546_pos		C39 H73 N2 Na2 O9 P	790.48516	10.22	791.49243	No results	No results	No results	174174599.1	142364266	129325170.5	92830160.93	168234184.5	79561738.34	99951693.01	40761390.58	15240825.5	112702858.8	89106704.51	25848651.7	84409781.1	319786411.7	25119960.18	203707637.2	38681387.09	34506465.74	282173857.8	82012788.01	28192151.02	85583949.32	70325224.12	182091769.6	1020992088	111213281.2	99365820.49	54082971.82	141527350.1	297775711.5	62500077.53	113618137.2	70722693.41	52952469.1	69004280.71	65995816.29	12862464.56	123150560.4	345107187.4	63220303.49	270708432.1
Com_547_pos			475.3	6.525	476.30728	No results	No results	No results	370324459.7	390097595.2	331026580	321820526	272762396.3	1020729697	525120903.7	125643333.6	653532540.9	46936205.75	586507719.9	202863612.2	58292275.69	475311188.1	136919140.2	212799883.8	388149363.6	921269968.6	294378654.2	427550310	265461704.9	540315004.9	923512144.4	335902058.5	170496617.3	296305099.4	225860870.3	225853039.2	385294449.6	421755469.2	27538202.6	610062719	93259660.24	311893283.6	486805107.1	193356938.2	22019006.7	302494105.4	496875564.1	371348792.9	244200915
Com_548_pos		C24 H15 N4 O2 P3	484.04127	7.229	485.04843	No results	No results	No results	15113599.8	12735712.3	10739726.03	6711225.193	8861559.3	8344736.042	29862764.33	11260880.73	5601920.397	1256746.218	7806857.442	80742129.18	6241158.647	57335692.48	1165581.772	10213822.87	1237961.216	2074138.443	1836174.301	29796507.7	1048030.27	14292377.45	424988374.2	1016547988	4481516.172	3839302.12	963575.6286	1356107.407	4094805.22	1172219.656	861420.2554	4347043.504	1067050.394	142522761.8	20421886.8	7555743.955	1862109.618	20857353.25	10477518.78	1078732.881	1999343.32
Com_549_pos		C8 H14 O8	238.0689	1.581	239.07558	No results	No results	No results	506730674.1	330659167.8	495794840.6	346828649.8	357141444.2	346422746.6	665934925.2	584507758.8	296747462.3	413456429.1	329153360	349753910.8	140968477.5	115193888.7	473070664.4	549759468	602046084.4	296327503.8	260991406.8	349722867.3	67461281.79	412883702.6	431929111.1	821970450.2	311906369.3	292693501.3	204153489.4	640760224.3	433795812.2	545882049.9	566420131.8	331867641.7	1015295539	754186862.1	666040101.8	743167579.5	227711106.3	443926593.7	268910346.7	414556265.4	388627830.1
Com_550_pos		C31 H48	420.37642	10.516	421.38376	No results	No results	No results	251630245	266545580.9	240590522	232008676.1	212692117	85115384.69	79874839.81	25254610.38	272825196.1	452968042	120397822.3	280378785.4	132434869.6	703082698.9	236666547.3	573223794.3	91172086.05	21542489.48	2332957.445	697543.4022	35136213.48	120576387.8	14483206.48	109159948.4	880010445.2	204527216.3	94558971.42	1012404128	326498568.4	172110169	107720687.6	273396416.8	163153122.4	74331543.64	154409789.3	121132463.3	114430466.7	230139987.5	303250745	273395082	276930899.7
Com_551_pos	Trigonelline	C7 H7 N O2	137.04784	1.388	138.05507	No results	Full match	Full match	156649374.6	159084190.9	165719144.4	147809180.8	143133845.1	239976234.5	538460843.1	315719988.9	34697817.72	46410530.89	14333799.61	90495459.93	66979176.82	67209765.33	833741915.4	130592319.2	409684388.3	359473168.5	43172713.32	5294622.321	39138625.12	7456803.781	169951014.6	67944479.65	55158891.75	72024849.29	50615129.77	1011314665	4990897.083	20009611.63	15323216.26	13401511.51	56926624.82	38127980.96	7227604.599	46622270.84	120165957.4	17370128.69	37848240.57	510112447.4	21419958.25
Com_552_pos	Trigonelline	C7 H7 N O2	120.02136	1.393	121.02854	No results	Invalid mass	No results	157999240.7	160454747.3	167226503.9	149113333.5	144698726	240991867.7	539518129	316706595.3	36173881.35	47668981.27	16284864.71	92336715.71	68545064.93	68429358.93	835099835.1	132027208.7	410757069	360962684.6	44830916.43	7453420.06	40800313.86	8326141.669	171313010.5	69178983.85	56731483.93	73618567.14	52340343.79	1008960223	6127157.649	21761815.43	17104522.45	14980565.39	58305704.55	40055708.27	8399619.334	48196188.66	121887848.8	18407561.93	39804413.49	509554873.7	23063367.52
Com_553_pos		C4 H9 N2 P	116.05008	5.15	117.05778	No results	No results	No results	231452214.3	208284660	183705165.2	170740416.1	152468316.2	92219824.16	316731161	203906008.6	107942395.7	142438123.6	322331662.6	176648156.9	54586611.26	68805975.56	249963303.4	167940442	221756450.1	530075589.9	364645990.7	101040960.2	159008691.9	77026050.83	115720758.4	25018865.55	87939456.97	245582925.2	120775053.9	255212792.2	47163945.63	163131556.8	693785068.7	258257564.5	714664184.7	1008402614	211229687.5	209961858.4	503735422.7	73456417.17	81889281.16	490659737.4	484712065.2
Com_554_pos	5-hydroxy-6,7-dimethoxy-2-phenyl-4H-chromen-4-one	C17 H14 O5	298.08463	6.104	299.09189	Full match	No results	Full match	127288172	126545149.9	129432621.7	132165558.7	134698777.1	31460613	185840880.4	22238559.93	72915119.48	243090929.3	343277832.1	559688871.8	49088133.46	58543828.16	49436673.37	513359254.8	77196572.22	8579806.022	15603706.35	3945468.556	75182754.56	26485459.47	5757156.534	5055703.126	291253505.8	89105562.69	21469555.78	1007193453	48641411.56	20118256.92	11745401.3	307833456.3	118082538.1	4597330.976	467130327.8	14256971.87	27399750.8	33766727.16	5765423.766	61092454.86	26950063.43
Com_555_pos		C32 H73 N10 O2 P3 S	754.48615	9.844	755.49255	No results	No results	No results	374146287.1	126638551.5	270957852.8	164675549	278106031.8	57397494.92	462960803.1	77360718.93	171448308.8	478102556.1	200654057.4	401406855.2	118887913.8	907763103.9	107908894.6	970080912.5	164635358.9	78081013.76	147502758.5	51090133.36	89065624.34	210017059.1	42770677.15	271930600.3	1005716794	530445641.9	206951909.3	644105319.9	239166933.8	249248910.4	171959731.3	161315473.5	168391817	134625857.5	174799561.8	148373681.1	37779643.08	253555284.1	271316300.4	215480610.7	298788718
Com_556_pos	4-amino-2-(2,4-dimethoxyanilino)-5-pyrimidinecarbonitrile	C13 H13 N5 O2	271.10509	1.646	272.11252	Invalid mass	No results	No results	21671065.56	94626587.87	96677230.32	106745477.6	87915031	68383326.22	89824843.25	120228225.9	40656778.6	59036569.06	39546078.14	82530899.43	16778787.83	19743080.37	59026321.71	68961060.15	74275784.26	319114428.9	27990990.72	19083680.22	71837342.17	154374014.5	167430642.2	30643954.22	27263709.2	35536956.85	34326148.99	56428433.55	1005020170	31670168.3	92605072.68	36849314.06	48612542.23	45335360.57	35487532.61	80065105.59	10676728.75	63001517.33	218803503.3	87301511.72	46586778.35
Com_557_pos		C19 H30 N5 Na	351.23838	8.728	352.24591	No results	No results	No results	4158873.729	2199932.253	2464930.026	208225334.2	2204332.148	109521721.1	2417297.854	2643734.057	1962037.088	128857230.3	1541776.553	3188269.41	3727862.346	2583683.069	1004927225	4713316.622	2045091.957	2549354.105	2918841.409	2925711.981	1969505.343	2612869.998	1585187.513	3576470.166	4465446.226	3059531.905	4474620.542	3946101.592	2772843.842	373145323.5	1752310.713	2542300.028	1509773.986	1067613.654	3198480.741	1900375.549	1353841.125	1573536.768	1345673.292	2606029.874	3106129.614
Com_558_pos	2-(2,6-dimethoxyphenyl)-5,6-dimethoxy-4H-chromen-4-one	C19 H18 O6	324.09759	6.726	325.10468	Invalid mass	No results	No results	210713805.1	208592050.3	184149948	201964944.4	160792047.3	58450184.21	236825602.5	70984620.48	20492847.87	47995613.64	8244488.863	994816868.3	135871060.3	229804931.4	170513896.2	1003992436	48743921.31	7695682.674	16344417.01	20631948.91	58371327.99	42515210.59	9275054.01	20521904.75	23566951.63	200964706.3	29623919.43	14606244.95	183874024.8	65938888.37	41087775.01	1537705.742	18225327.42	11599614.29	24934208.65	24655402.5	4640560.21	56041830.59	51184301.12	104073237.7	27600891.79
Com_559_pos		C41 H65 N3 Na2 O8	773.45729	7.266	774.46448	No results	No results	No results	378366181.5	293313938.7	259889588.1	203759273.5	201250100.4	223458829.8	373277292.9	127813350.4	257289296.2	479922756.8	378949999.6	173163472.7	177311817.3	174421052.1	821345419.2	128975127.9	201853537.5	504177960.9	426233151.1	203908714.3	147565456.1	340494263.7	111799818.8	23173854.52	158967954.2	151561622.4	277156299.5	276754763.2	202254157.8	1002318718	221905111.5	305014752.8	576291002.5	44369143.74	518137717.7	524336215.5	99414307.76	114941852.3	163313362.1	153340295.3	181277196
Com_560_pos	3,4-Dihydroxybenzaldehyde	C7 H6 O3	138.03202	5.152	139.03931	No results	Full match	Full match	216920004.8	194786339	172908571.2	157066041.7	142504936.3	72402098.76	311302713.1	188836667	97525508.73	136676833.1	302270882.9	171779453.3	49724616.36	41365895.08	228089421.8	150239459.6	214407369.6	513682197.7	358626643.2	99059671.36	118819170.5	70616444.44	105482378.6	8466943.559	74551257.42	239147712.8	117100661.6	250682171.4	34100646.87	157608667.1	680208070.7	252096722.6	708950099.4	1002086910	199625047	201009985.2	496022658.9	68306539.66	62902966.56	467960560	467776722.7
Com_561_pos		C29 H44 O7	504.30927	7.102	505.31647	No results	No results	No results	529984514.5	548912338	479879142.3	490155296.8	422030623.8	468995854.1	986490245.1	185457992	430062431.2	673875567.1	291165987.6	220450733.9	266339222.4	119916655.1	204025247.8	165036633.2	784263173.4	454739699	46109117.67	127258483.1	81725555.55	374020768.1	497660752.9	728659701.3	445047821	436517424.6	514516559.2	842359825.6	774302371.9	141660864.5	208634959.4	939892146.6	424352700.9	556975481.8	601690277.9	1001591061	400726552.7	688790951.7	749864325.4	622167308.2	406970182.8
Com_562_pos	Phenethylamine	C8 H11 N	121.08951	5.038	122.09695	No results	Full match	Full match	183573351.2	193120001.8	179991346	186536133.6	184035744.4	165621381.4	42105849.88	38674102.34	193192594.5	168485983.5	53115826.59	6219196.235	495940586.5	998607762.6	33524848.07	186877058.5	149213138.1	383584333	286697470.1	86800921.99	493471918.7	54640152.53	12964811.4	11280942.89	265020902.8	131077295.8	343227302.5	42600183.57	101711710.9	237363038.8	243993500.2	486640537.8	4969957.758	8748840.994	10183889	156465004.6	47999817.89	163481971.6	209350455.5	207189551.4	114763295.7
Com_563_pos		C40 H59 N4 Na O11	794.40753	6.783	795.41547	No results	No results	No results	305300803.1	282062025	265802032.6	194509431.3	202078159.8	109972629	174535095.9	76206753.89	227172315.2	390602087.8	401494769.5	227281887.7	141273196.8	135521333.5	678064350.7	111137412.9	127679671.5	292897484.5	162136452.7	143111915.8	81698268.56	452021841.9	93621071.74	3982639.806	120775294.5	126900355.4	271266883.5	205381896.1	195360251	721705995.1	206257838.5	282299217.9	552536677.8	32643466.99	998111530.2	757211527.1	68176060.99	61445459.92	203632304	137021626.8	240202925.5
Com_564_pos		C6 H10 N2 O3	158.06921	1.339	159.07655	No results	No results	No results	135861986.5	93268945.33	134169759.7	141016716.3	138978130.9	38172681.67	33209486.09	30785940.49	6057278.132	121237561.1	2836784.163	10908085.62	22300879.92	102259860.6	997194506.3	10916029.21	68503953.42	996070828.1	267385517	30652560.22	325957264.5	239688806.7	213918787.2	5928086.503	3264246.075	42213761.58	58897838.12	27389618.48	7437117.279	4448882.43	8524571.661	55567462.71	9542117.359	5351945.934	6265836.279	16000097.62	190012953.8	164364602.4	98115271.38	14658699.14	53205419.13
Com_565_pos		C47 H70 O5 P2	776.47007	8.742	777.47693	No results	No results	No results	365905055.5	312155247.6	351592648.1	306810529.3	351532533.7	46942625.12	636100926.7	50418405.72	124371270.4	125601124	721161070.3	604316351.5	372882552.7	997003767.2	121668588.8	582525560.3	160087825.4	71764698.64	112543440.9	46981293.25	305834200.6	111024470.5	114589428.6	153738069.8	429895047.1	443966564.3	48382209.11	571830088.3	304360165.6	99419884.14	67398997.85	661091633.1	24191698.86	145151934.3	775419831.1	86098544.61	25192051.92	64712032.94	859683144.6	409124841	199265259.7
Com_566_pos		C8 H8	104.06287	5.034	105.06995	No results	No results	No results	182509281.1	192006176.4	178675742	185066054.8	182740612.4	164554439	41241249.64	37242964.32	192272035.3	167447129.4	52349208.46	4513253.505	494922292.9	996871238.7	32437077.11	185379912	148138343.6	382431415	285172327.2	85821909.09	492109784	53363584.81	10411827.51	9230501.293	263816686.3	129404327.8	341899749.2	40918201.5	110877577.3	235984638.9	242609781.3	485586503.4	3653330.493	7863699.969	7364138.977	155099617.7	47082064.34	163165027.5	207830245.7	205499176.7	113025257.2
Com_567_pos	2-Methoxybenzaldehyde	C8 H8 O2	136.0528	5.322	137.05997	Full match	Partial match	Full match	535859763.1	510063503	293841419.4	278582330.2	306820370.4	231941431.2	338836132.2	287769979.3	187454114.6	343076914	581670740.3	396931750.3	605465334.9	536419089.6	280698584.8	329786705	212156220.3	209066493.2	183243442.5	168724309	703861559	275982119.8	153616140.4	994157668.9	403877364.1	585611674.9	289192175	446823480.1	594608096.2	274099307.2	382797515.1	853315098.9	309208165.2	845040802.2	522138074	271883822	367554499	326076631.8	386476529.8	278997790.7	241399171.9
Com_568_pos			751.49382	10.218	752.5011	No results	No results	No results	262663708.5	260285997	223076142.5	235531349.2	196083997.3	13873717.69	504103826	36438650.67	47512105.97	86007702.52	485426595.8	549215755.1	219772705.8	198599842.2	60250485.51	495810807.3	27318370.03	65865831.78	102475571.6	13036987.22	157027495.5	50806635.76	49941220.59	111499917.1	200157904.4	310466022.5	21764850.21	141859313.9	56014402.23	48217773.87	85181419.52	1675954.143	27491198.86	119911173.4	991597664.7	28779401.29	64237200.26	38202571.03	670967105.9	222503933.8	55792211.66
Com_569_pos			384.08554	6.571	385.09106	No results	No results	No results	139717935.8	225029446.9	324358916.3	495376853.1	475274661	78481491.17	455108252.1	526405080.2	163040794.6	68786989.51	297521755.6	161087242.6	161974400.3	60517318.52	19544296.71	281087040.7	59902862.88	149657638.9	128706890.2	89496449.91	29139793.86	214002885.1	206806719.7	163500299.9	67916426.31	451226454.1	315317671.9	183697054.7	370007041.3	572627503.3	307293805.8	283754490.4	266366970.6	987231519.7	105883513.9	188102409.3	234955445.4	288880856.6	306722412	58277309.78	419314075.7
Com_570_pos		C17 H23 N3 Na O P S	371.12088	5.3	372.12787	No results	No results	No results	16532056.37	19671143.48	18648692.11	9949340.718	10520255.24	13261107.6	38095088.75	25050659.36	14293091.23	28262672.08	12955029.95	621029839.1	5915955.87	368462137.8	6558265.612	882672038.3	170181009.1	15104167.25	11213277.64	15269747.59	10966241.04	21461183.44	985116476.4	94863942.67	834961297.2	14290277.33	14861560.36	34867542.01	11857819	709358574.1	13978197.17	6900736.868	25290924.08	47634350.37	23063056.37	7167866.262	867294056.8	16600772.43	5305553.133	11406337.32	987153570.3
Com_571_pos			806.12864	6.53	807.13641	No results	No results	No results	438688295.7	222874774.4	322134497.9	493694826.4	473209491	216557957.9	451751285.8	525823792.3	418203577.5	176582709.7	720174768.6	418362473.9	400891438.7	128575049.2	41374732.23	279018170.5	129370204.3	527492796.3	458562180.9	261276810.5	120442200.7	213199623.4	206118970.4	163026362.3	161750242.9	448774813.8	314391111.6	441087175.8	364772481.8	571397779.5	777542110	857815553.3	871992045	986753838.7	374493798.9	550209868.2	769926682.5	288461639.6	301786896.5	139188226.2	415422244.7
Com_572_pos			757.48485	9.962	758.49213	No results	No results	No results	345622772.8	308438912.1	306740153.2	279778789.5	246411456.7	75822548.72	284132605.5	19448861.81	251279409.7	694108022	259644829.5	523127946.3	173525268.7	973406764.5	308386335.6	582990823.2	247179905.3	52163893.45	19560708.21	2695928.069	62922732.64	205766577.1	49434858.45	64390764.42	1319896.911	368786006.8	209419954.5	984390387.8	322748534	264220902	118268628.1	427557619.7	198625806.5	68210202.44	455947932	116827112.7	22790525.97	279428000.1	458879589.9	226979832.5	280721584.4
Com_573_pos		C8 H25 N10 Na O2 P2	378.15356	5.076	379.16077	No results	No results	No results	6338612.857	7296717.604	8783003.948	12052044.07	5915469.919	3254573.081	7852146.728	6231138.949	1913412.051	4642484.486	7582616.213	6616234.635	6534492.768	4097952.674	3666483.064	3528941.643	4141970.229	897252422.5	4616424.088	5014404.271	7658945.053	29584618.79	4699322.723	9607579.669	4736480.858	6119176.986	2261197.773	9154981.33	9519978.173	3653499.592	3795834.075	11413649.81	3929362.925	7756929.744	11467517.84	16077268.02	981779032.6	17229438.99	5920808.208	10551984.64	248129713.5
Com_574_pos		C16 H20 N2 O11	416.10747	4.904	417.11484	No results	No results	No results	54412647.57	70885683.15	74592656.43	78462887.53	81820491.99	78280165.96	115377013.3	76207242.79	58466212.15	55423713.9	69096163.79	53968706.78	46351033.58	28578064.18	114488251.9	61486153.53	62640057.94	892885291.9	402411085.7	88982266.26	18635517.32	2126730.481	59795980.01	32431835.94	5143552.071	79020278.69	65488056.21	74522239.03	48751629.61	75597075.96	189175003.8	120350694.2	173114308.3	153134742.8	129443526.3	55697265.98	978404280.4	77921681.31	41932633.74	57579759.76	240213066.8
Com_575_pos	1-[5-(4-chlorophenyl)-3-(4-methoxyphenyl)-4,5-dihydro-1H-pyrazol-1-yl]ethan-1-one	C18 H17 Cl N2 O2	328.09498	6.748	329.1022	Invalid mass	No results	No results	245993690	176083846.1	164799090.7	184753285.6	160987423.1	48650090.31	186678712.9	47969399.31	111562020.6	698863410.8	372310248.9	808143925	139180463.6	202791624.9	41030088.62	794661985.4	168426279.9	3360321.814	12899995.14	1633729.3	43642863.74	34005582.08	1446847.014	4801543.089	353004469.2	184932329.9	16130522.93	977037403.5	148195420.8	55002143.42	31196091.19	787034887.9	105395404.8	5262907.761	437405224.3	20340029.92	4015725.267	41247944.82	39966833.15	88889523.89	23987563.71
Com_576_pos		C17 H12 N2 Na O3 P	346.04677	6.727	347.05405	No results	No results	No results	350365854.7	389738258.6	24461763.67	350694241.1	324870744.4	381784845.7	227557674.1	278709176.9	720193480.2	106071564	265285649.8	476249009.8	975190912.7	699405353.9	6538385.716	215997174.1	54615035.96	13505852.28	195307465.7	514718230.5	180522258.8	788706129.3	667847097.6	131201756.9	105912275.8	264465901.4	346167521.6	191950427.9	733431593.4	408643103.5	149439488.4	364436325.7	295754271.7	205214728.4	19229673.1	415824009.8	146891916.7	57613503.39	61777732.45	19132382.19	149729634.1
Com_577_pos	3-(4-hydroxy-3-methoxyphenyl)propanoic acid	C10 H12 O4	178.0632	5.256	179.07056	Invalid mass	No match	No match	477773161.7	512524699.8	519162385.8	499113594.2	559925824.5	452978915.8	335321977.3	388124024.7	427670246.3	516832417.7	385568560.4	396974295.6	695854663.7	779864941.7	203541474	474234319.5	448788855.3	491728486	500642710	310020900.6	423549934.9	755650834.7	665889939.2	973501488.7	308922488.7	396147577.2	478590984.9	548277089.5	430131296.1	451451299.8	408760693	713762674.7	447513837.1	299557902.4	926439320.8	636266541.4	670642428.2	745958046.6	915255575	354368187.1	686290807.2
Com_578_pos		C9 H20 K N6 Na2 O3 P	376.07663	6.651	377.08463	No results	No results	No results	229081682.3	272103881.6	217345367.3	250113087.2	41043639.74	303909891.2	218519473.6	239171450.8	526862201.2	81382987.9	12359748.47	397092671.6	707698327.7	497769262.4	5606147.355	240018053.9	22865441.73	93320358.44	92023577.36	309326961	21968912.45	471422874	319745340.8	973060074.1	131589289.6	185178116.2	43919104.02	40223192.38	490562250.6	241319623.1	101680366	281597462.6	195269077.7	137019273.2	302541460	243013891.5	73012367.52	616809963.3	539747376.6	18504157.58	75453585.81
Com_579_pos		C15 H23 N4 Na O6	378.15124	4.926	379.15994	No results	No results	No results	56112817.8	71563946.9	75778469.59	79080794.62	91910562.18	13509584.42	32748144.96	13744647.75	11035183.9	8583856.251	9600830.721	13127784.81	7411500.851	5226820.887	16150822.17	10294144.06	12121411.71	887360234.6	419359610.9	89076528.61	20044593.12	4695795.968	63715396.98	5675490.472	5416942.293	12915532.52	10297524.43	17106814.09	9015705.588	11375765.88	25113158.52	17435624.55	25759192.19	20135941.71	18645620.41	9639931.468	972167301.4	13295213.1	13008062.71	58561859.29	239347517.7
Com_580_pos	Aloesin	C19 H22 O9	394.12446	4.851	395.1315	No results	No results	Full match	54669182.15	71119294.31	74793698.29	78825112.96	81527642.41	675684.8015	1111622.579	713016.2426	699694.2092	847040.798	415563.8075	736171.6148	560186.5234	558755.6947	661758.7477	625939.9524	1000764.502	887631615.8	399829666.3	88758352.02	18391651.81	2395436.523	60203563.58	1569256.695	528108.7868	583526.0283	619533.5605	847299.4521	544934.7039	536139.5653	503764.0707	940081.0216	1274458.421	1523185.262	966943.2887	1292303.712	971887719	1622027.135	2112945.852	57794722.63	238628756.2
Com_581_pos	Testosterone decanoate	C29 H46 O3	442.3459	10.149	443.35309	No results	Full match	No results	207734870.3	196468658.5	188151949.1	188286071.9	187351980.1	28732769.74	137317842.8	14998664.3	188324639.6	304902814.7	69148930.29	142268508.5	153792981.3	217266104.5	230328664.2	444987522.5	54881552.76	72650295.41	42686512.56	10829076.44	60700671.74	71453252.47	33298025.31	53656826.95	679823935.4	285368839.8	108122657.5	970751204.8	297003416.5	51323072.3	32093344.82	281372408.8	112902089.9	38915335.46	402072894.1	39793350.72	103647599.1	52411406.69	136528285.4	194476972.2	158467571.8
Com_582_pos		C22 H50 N5 O4 P	479.36222	10.205	480.36984	No results	No results	No results	287632594.5	281843195.5	252058520.7	265610989.1	126346094.2	57393147.19	246929819.8	21970276	477149456.6	449915948	106853852.1	390014857.6	138316275.1	378879722.1	325266247.4	279783603.5	248098783.2	47237050.07	317468853.2	5445662.354	56856815.36	149582860	26337962.29	31341406.84	417068882.4	170536805	189787191.3	969111545.6	415001878.6	329753303.3	82089471.25	176561590.1	310860193.7	20298525.5	46004957.68	112707210.2	182406068.4	587098269.6	153291588.1	216126125.8	320828751.3
Com_583_pos			164.05374	1.133	165.06096	No results	No results	No results	610219685.4	643919790.9	663401198.9	701542476.7	688261547.4	602886520.2	873547687.6	619342780.9	683185205.8	415730779.9	463678373.6	409020975.5	469063300.7	593896768.3	295580779.2	734041322.3	738995170.9	755095310.6	354993464.1	263999194.1	922744956.1	891485617.8	965463365	515402483.7	477414102.6	576058928.1	303885856.2	807214725.2	845866273.5	807206480	383498305	747288530.9	698812393.5	742795938.6	420773344.9	827225371.1	632905890.9	730813624.3	714261565.9	741806541.9	827386191.4
Com_584_pos		C30 H54 N2 Na P	496.39022	10.252	497.3974	No results	No results	No results	274554574.2	269053318.8	241454287.7	255526814.3	117725742.4	56367598.07	245076205.2	21103538.75	475687287.7	447810290.5	105308774.5	388028419.1	132670480.4	376303056.8	321814096	274647767.4	246505236.8	24534009.02	14308842.47	587429.4126	46523438.66	146415273.3	24614048.34	30076098.84	413729715	166920667.5	163213941.9	965398554.3	411880892.7	311808747.9	50767606.05	174089097.3	272769724.6	18263350.63	42250905.17	111629839.9	33857106.02	585426312.3	151010329.2	213818178.2	316424089.9
Com_585_pos		C23 H21 N O8	439.1273	5.152	440.13477	No results	No results	No results	105401281.5	98301059.73	95396030.33	90308339.14	94836813.09	149859978.7	4880313.513	8562827.806	33036657.64	591292558.2	90118627.66	4726856.455	126763883.3	16239643.09	9015819.857	30116663.21	113279658.5	245853224.1	616641686.4	36443755.88	963760137.3	8526834.239	3560765.167	1487419.164	36570666.65	59525213.33	228671801.6	3189816.817	6021237.446	156915538.1	79420318.56	74372335.9	4126783.539	2255730.048	3138594.693	51518412.34	18356001.82	15317613.75	34525544.42	115311261.2	208110238
Com_586_pos		C19 H40 N10 O	424.33715	10.146	425.34503	No results	No results	No results	192961144.6	189452721.3	175080004	173597142.4	176171741.1	18870031.15	118372005.5	4745190.054	112475573.5	296056233.1	44357344.56	4465924.542	154662666.5	217788064.6	221296918.2	4820272.374	42080435.15	53566283.29	21898638.77	8509853.642	32601598.57	66428177.36	22117504.64	46459078.01	634373748.6	251938972.1	99097037.4	962839877.8	300246673.1	43991304.79	12660114.55	270806996.7	110150263.2	38132752	455064024.5	34244793.54	100224282.5	45583224.55	124181542	182082580.5	155339726.5
Com_587_pos		C29 H44 O2	424.33448	9.95	425.34247	No results	No results	No results	6728001.131	4987406.141	4964257.76	4866614.968	4366617.485	3858286.471	7078737.661	3894887.867	14665152.07	8458713.226	44357344.56	4465924.542	5346000.629	5396014.771	218242488.9	4820272.374	4638612.985	10818050.12	13712875.54	3445636.162	9259614.387	2840786.453	5672425.88	1728284.115	1764003.315	7272824.783	4274342.611	962839877.8	2488724.994	4997444.939	5167252.797	4571527.976	3842466.986	1666311.819	6612638.391	2957620.057	5988240.982	3867386.776	5169522.097	182082580.5	155339726.5
Com_588_pos	3-(4-hydroxy-3-methoxyphenyl)propanoic acid	C10 H12 O4	178.06318	5.84	179.07059	Invalid mass	No match	No match	361494579.4	455193269.3	467480427.4	371372635.6	377987696.4	439165239.8	311458084	178194849.5	324855462.9	237800793.7	384187096.2	453750400.7	482135327	642586342.7	73789316.53	262042177.9	259864646.9	322857112.6	287928194.8	238405929.8	401220979.1	700858370.7	319075547.8	562844083.2	223016142.6	291356154.3	309231729.7	187808707.6	467974569.7	292617830.4	282653755.6	681074731.7	222875979.5	434014247	321652646.5	481523928.6	592531006.6	736921920.5	961189209.1	217137768.5	525128495.6
Com_589_pos	7-(3,4-dihydroxyphenyl)-5-hydroxy-1-(4-hydroxyphenyl)heptan-3-one	C19 H22 O5	312.13636	6.208	313.14377	Invalid mass	No results	No results	269278581.4	260748083.6	270865587.5	231102683.7	251292671.2	21082718.19	106507319.4	20978384	23685566.76	10794673.69	67065371.41	108186984.6	112943073	16096180.13	11119699.81	60281432.27	38742359.55	455213404.1	866114047.7	153519428.7	234289266.4	186935399.7	613480707.6	50386344.74	4062844.021	149344797.6	10827928.63	27180077.71	10584491.06	614670114.9	507632865.1	32384602.43	259949881.9	435164879.5	19932504.31	242597080.8	957822070.1	24042295.76	57524889.75	175031802.2	629792197.1
Com_590_pos		C56 H69 O2 P	804.50371	9.044	805.50885	No results	No results	No results	630074377.3	503625728.7	481998080	437378575.4	408192089.4	957369437	520679819.6	332740504.5	927420129.7	896736616.8	176859238.6	467056027.2	774152265	348228709.7	377692356.8	743240978.2	787763691	662926958.4	611965943.8	382052620.2	92285902.71	426309033	225239856.9	227813956	513721122.5	126535942.6	735495841.1	761447461.8	287124834.8	393416895.1	335623602.7	519181083.3	378012640.5	142980598.7	391090709	436942156.1	432766412.7	536447013.8	318475762	306462728.2	404240586.7
Com_591_pos			143.05006	5.395	144.05742	No results	No results	No results	274727074.5	304046405.7	287213737.1	321644889.8	305365018.6	353911658.7	83466587.14	43670417.68	125968681.3	127741302.2	124797856.1	166887384	321368215.5	232687647	28120096.76	189320943.3	191091061.4	354442206.6	100127196	45406445.96	164768430.9	779441137.8	317416174.6	133736417.5	52510177.3	83694053.13	155506931	283696643.9	213984295.2	285679745.1	128064301.4	955419437.6	82607354.53	69844678.4	701125034.2	725868689.7	403782951	637401879.5	542724330.1	167490346.4	595816095.3
Com_592_pos	Adenosine	C10 H13 N5 O4	267.09685	2.654	268.10413	No results	Full match	Full match	93499489.78	92942988.88	74201113.08	84985061.34	85328420.66	21886836.26	31240303.87	75851766.25	14160724.1	146732114.6	42536259.71	11369111.61	105090987.8	18950991.19	44653318.05	21636339.17	81686731.6	7706751.582	10457098.72	11719423.88	10412709.75	83056699.15	10224381.07	955316015.6	85123556.93	34844417.04	186898433.2	121699236.2	283404548.1	34129365.11	87584066.01	103345776.8	803487242.2	261482485.4	121611594.9	66725968.78	30454079.62	18665042.6	36204453.17	72163191.15	34038301.1
Com_593_pos		C16 H39 N10 Na O3 P2	504.25797	6.198	505.26437	No results	No results	No results	410507440.9	460845144.9	423873554.7	416851796.4	426055752.3	953022138.4	363606729.5	279909375.5	406573945.6	268057970.6	562267456.2	496511341	611872239.1	940573484.4	332905077.3	517770328.5	370637828.1	228335480.9	327939315	247873711.8	374009882.6	534098481	507044319.1	251677512.8	342756751	386626569.6	531318131.6	271263984.1	612992152.6	440716800.7	263522184.5	543533337.1	295833133.3	270788184.7	721750226.6	715867567.4	374451443.4	431978600.4	462390885	417174267.2	494891501.2
Com_594_pos	Clofencet-potassium	C13 H11 Cl N2 O3	278.04052	1.467	279.04749	Invalid mass	No results	No results	409638570.9	412861717.7	426812395.4	406816202.2	471854733.3	635623006.2	337769152.4	356258660	375629912.3	308498926.4	299798439.5	287744573.1	271850726.9	489194505.4	488738912.9	360171481.2	415481226.5	442051444.9	589300008.7	174225138.5	131762091.6	287000967.1	707867523.1	555348856.2	316031917.5	505859864.5	344417540.2	273148612.7	331383561.8	400036222.4	376466756.9	236400276.5	657930334.3	186761024.4	630355914.6	328388124.4	372857501.9	952181281	398033305.6	379228759.8	334900405.5
Com_595_pos	Wogonoside	C22 H20 O11	460.10113	5.816	461.1084	No results	No results	Full match	152657322.7	140928251.4	120975157.2	132170090.8	134031718.9	212487918.7	3432802.751	946955031	6639470.97	9000237.666	8694898.01	238817011.5	8330927.413	3617776.788	394988565.8	10527067.29	10030338.27	7882722.36	5217241.658	3289729.453	4601194.812	192723695	11439817.93	10411786.6	9433408.91	10787361.35	6883803.077	395339935.6	6403431.446	7548403.397	231147060.5	7964150.494	907867396.1	12092887.62	10176605.94	9607104.881	5170914.363	178987400.5	9790466.305	500565821.4	8858606.915
Com_596_pos		C46 H73 N5 O10	855.53538	8.311	856.54193	No results	No results	No results	367091466.8	341457526.6	215879662.8	177278064	162116135.6	700755445.9	344410777	166152427.2	944448969.9	462968564.6	249895551.7	223867791.4	610089804.3	208543646.4	570064171	385440735.2	476993231.8	344135388.2	327201735	231119164.2	102081388	237969607.6	9950993.252	13980378.59	404533416.2	123315112.5	452057526.6	473852786.5	129483648.3	338346833.3	303293240.2	338974183.7	313226109.3	8763214.125	168724301	457096325.7	195313709.6	113390814.3	151966111	193752152.9	226040866.8
Com_597_pos	methyl (1S)-7-hydroxy-7-methyl-1-{[(2S,3R,4S,5S,6R)-3,4,5-trihydroxy-6-(hydroxymethyl)oxan-2-yl]oxy}-1H,4aH,5H,6H,7H,7aH-cyclopenta[c]pyran-4-carboxylate	C17 H26 O10	428.10984	5.753	429.11722	Invalid mass	No results	No results	651729317	564529707.5	561070426.7	569289560.1	511736696.3	424324574.6	682844696.6	322951683.6	715132833	531234463.8	659117279.1	4091135.845	4519942.403	501833617	475312042.6	816233935	661272752.1	469515889.4	556070964.7	8417133.512	550417505.6	447374085.9	790820438.1	944312769.6	641178934.5	592471717.4	431813761.6	55287710.99	530647360.9	43883687.66	252146031.1	923711664.8	666443892.3	109704046.3	28284743	417325625	291931966.1	604301015.1	527972768	39022254.66	525481383.1
Com_598_pos		C8 H19 N6 Na2 O3 P	324.10566	1.417	325.11288	No results	No results	No results	592623105.8	567621085.7	692570329.8	668121267.5	629479260.5	521755908.9	631030315.1	803472847.5	629315702.2	567776321	924214066.6	941098252.4	650236837.4	574513479.4	575131379	735573772.2	852985807.8	498643145.8	509466603.4	517528491.2	530431078.4	627741442.9	281644897.1	941700473.6	741195492.9	813330729.3	629601835.7	498450818.7	778808576.2	529582816.4	867044715.8	492605970.7	268044477.9	943841467	440614783.6	648892832.5	514149639.6	332674163.8	616439461.8	714719245.3	386283909.6
Com_599_pos		C11 H10 N3 Na O5	287.05104	5.592	288.05838	No results	No results	No results	654851012.6	658405842.5	627026580.6	669949124	634148875.7	462787115.8	619075791.7	619253662.2	565890999	454785921.4	709323481.3	520128282.9	513113673.7	286064236.4	849951004.3	924970205.5	482641263.8	507569103	599472794	372663527.3	470089068.9	555474919.5	459659793.3	604675164.1	941192807.7	918148019.9	756894122.2	494717166.6	596960733.8	825192282.3	738874789	616525462.6	526958937.9	378411853.7	732066151.2	469683155.4	547312080.6	527656994.3	413172143.6	762164992.6	573045453
Com_600_pos			986.55808	8.783	987.56549	No results	No results	No results	290513256.6	353281935.2	293918636.7	305225763.5	310917698.5	723547764.3	520758484.1	605808287.1	482387351.5	534786042.6	230694742.5	280993270.7	485366581	286440431.4	191797192.2	748582910.5	937069719.2	212192048.5	189718498.4	169728454.1	69670198.1	249746534.1	46983636.34	111736982.1	320700383	156852389	430157005.7	511493717.1	233927166	414186382.2	429375738	379168751.9	325003525.9	70602565.78	62128410.24	440970647.1	189742498.5	253120331.6	236246240.1	358258607.9	286242155.2
Com_601_pos		C8 H6 O	118.04222	5.256	119.04941	No results	No results	No results	473249980.5	253994448.9	318918431.5	208588510.1	312737506.9	162823759	362796411.8	222019816.8	158271256.3	274799121.4	529852526.1	349732168.2	537592910.1	479881407.4	224231161.5	249140479.3	215605588.8	133146246.9	98978614.13	126390369.2	623658427.1	194711673.3	80052082.06	935556551.2	345265711.3	515440994.6	228287508.2	397620031.4	256073729.2	189193432	297450672.2	773454529.7	287869802.5	765402937.6	454474887.9	184266610.7	294603637.9	283605594	332313962.3	314608033	155720893.4
Com_602_pos		C31 H56 N7 Na2 O5 P	683.38922	7.102	684.39624	No results	No results	No results	552461377.2	480503371.5	490385788.2	424359147.2	388275402.6	583816137.1	934383025.7	187826759.3	372050580.8	629034159.1	275465759.1	227851857.3	276149957.4	109109886.2	216865151.7	174073150.4	743199410.4	451654493.3	83406318.38	123042054.9	31782264.4	388825305.3	464835934.8	819643205	419951474	408060772.5	453785921	776591383.2	724679136.8	105058579.7	203607239.2	795042146.3	459920985.8	576710762	504724953.2	926355323.6	352644179.4	660697922.2	708419557.2	514674102.6	362491009.5
Com_603_pos			146.04325	1.24	147.05052	No results	No results	No results	16579430.53	30503766.74	22747181.62	23045659.96	25271486.08	24643131.55	838528609.7	27303372.84	30543101.17	8936921.219	10068559.16	10605542.42	13878351.08	24876195.08	4013985.732	40806314.25	49776850.84	22381632.5	6551666.414	4216102.839	885494834.9	855705817.6	933002026.1	22515161.19	12782251.74	15783182.81	6005325.563	36311976.51	45043940.57	28132685.32	10493865.17	39583792.65	32519759.96	27235754.19	8892732.12	800485609.8	22174594.95	22390364.96	41855510.15	24673058.72	802728635.1
Com_604_pos		C20 H12 N2 Na O6 P	430.03335	7.205	431.04071	No results	No results	No results	21804341.92	15588879.02	16600443.89	10700568.24	8669933.983	9225500.326	44292548.67	15426146.4	11562701.87	2341810.046	15365660.5	76776607.21	3400382.548	54580940.85	1226690.314	18380529.26	3062952.117	5983201.649	3048791.905	28388302.98	1226185.54	16657919.99	293592363.2	932339979.1	5276528.087	4520186.434	1471316.009	2514747.55	4929369.423	1188574.475	991673.0254	8025571.212	1661770.407	143412991.9	31550252.41	10876221.18	4298297.638	18422946.61	11912258.68	1428440.988	4432213.537
Com_605_pos		C42 H72 N2 Na O8 P	786.49272	8.764	769.48938	No results	No results	No results	42927832.35	406446288.9	47784461.71	178311122.4	26503552.33	67386781.93	852346531.4	24761947.33	168963912.8	203754857.8	201146548.4	522891451.9	442216064.2	931707470.8	36670300.74	583382221.4	219036131.2	50358900.64	74964280.38	28875905.6	11684671.14	49738288.93	158240279.8	173459593.7	178040464.5	154026163.5	73253307.6	610690734.8	277861871.1	63762046.76	22618282.29	825079622	67060954.28	163674573.9	110982700.8	38816508.44	36527546.67	84400032.57	726506342	396220866.8	42719950.47
Com_606_pos	5-hydroxy-4-methoxy-5,6-dihydro-2H-pyran-2-one	C6 H8 O4	144.04256	1.566	145.04979	Full match	No results	No results	462888230.9	517749465.8	462679421.7	431259227.7	713515710.7	526830736.5	483950730.8	251759767.4	408506222.8	482266992.3	625070058.5	594348071.4	235539523.2	627467813.1	453705187.9	559056637.3	520378487.1	559593209	519267015.6	364665801.4	286812759.9	404814512.6	361523140.8	784847158.9	472460103.6	567285891	451657189.5	317741567.7	455522957.2	343856764.9	454374516.6	577788421.3	769355540.2	613307101.9	931447907.8	872393902.6	331503877	668510881.3	544770156.7	667181171.6	515848102
Com_607_pos	5-hydroxy-4-methoxy-5,6-dihydro-2H-pyran-2-one	C6 H8 O4	144.04249	1.676	145.04976	Full match	No results	No results	309593652.8	289376495	437503856.1	430720625.6	605259205.6	525849422	323547393.7	264321838.2	241176539.4	325657069.6	304756714.9	317765890.2	234683572	517366245.3	403365738.9	558557894.3	466816895.6	558891409.1	518472028.1	223523563.2	234192381.6	404350585.1	360500347.7	570722614.3	292410453.5	348498336.3	347125913	221635404.2	328484801.4	343375333.9	280719815.3	486121971.1	767692142.4	386838613.6	930205286.3	871957633.6	285631852.4	667268438	335426645.9	564289855	530972894.2
Com_608_pos		C20 H17 K N2 O2	356.09199	6.58	357.09799	No results	No results	No results	324854708.1	57034984.12	43913009.73	345903451.1	300230667	391722522.5	252562743.7	55289385.98	109721196.5	105155400.5	338259913.2	444341660.7	178678530.8	717654061.9	2742737.023	308464001.3	23438334.56	111591755.9	167751599.4	495726776.7	173154992.3	653078075.5	568769266.8	225894086.5	143882327.3	307417246	43892446.87	158260440.3	755984178.5	418113015.6	175991436	451887514.3	320764044.7	229586284.1	394462910	414269001.8	129216541.3	930087905.5	826666448.3	8100491.716	15762246.89
Com_609_pos			772.47768	8.742	773.48633	No results	No results	No results	219711996.8	291869163.1	274588074.8	282397948.5	225441840.2	43572805.34	883816553.1	48780336.49	116167718.2	114220690	704299831.5	545505255	341595087.8	928603268.9	32583876.79	530778535.2	7905623.835	67925240.48	106190147.5	44290791.93	259422820.1	105448668.3	126172868.9	44599231.55	389856645.7	436174161.4	48119340.25	503635306	295586849.6	93763539.34	64398036.42	471486224.7	23966002.11	145141164.9	718053643.1	106940140.2	64024030.44	61037750.17	682968355.5	441756999.6	171423931.5
Com_610_pos		C21 H33 Na O3	356.23302	7.209	357.23993	No results	No results	No results	188531260.6	187343889.9	187858491.4	186867509.3	172222861.8	570059919	240682854	133833680.1	925198895.4	21053634.24	170285130.3	186978207.7	124915738	141063486.7	51592186.34	78079169.95	180980804.4	363846321.9	282712369.2	347612874.2	115769546.6	418443257.1	499346348.4	97482541.94	52270484.95	103337509.8	123244656.2	106337931.2	155736987.1	315619524.6	19387841.25	167371721.3	101886342.1	150165245.6	184371613.7	105989330.3	27316921.61	94003246.01	407171363.1	120246382	230917389.3
Com_611_pos	4-Aminobenzoic acid	C7 H7 N O2	137.04791	1.701	138.05513	No results	Full match	Full match	157142953.3	252028041.7	245762621.3	113268647.8	298585584.9	407814682.6	923501195.2	199252525.5	24949735.2	33404312.37	11325573.2	48881835.54	32830695.16	41813473.95	868837833.3	89635860.56	768211922.2	265738277	29967270.3	10627357.29	30141557.33	13206532.49	241255448.8	74948481.51	37252236.8	50965833.09	37125341.64	714836768.5	10892787.54	20727239.44	15387696.39	15423423.94	116062484.3	27559119.47	12781289.55	57125829.65	198856197.8	21648845.63	28358845.98	684145523.6	47179076.28
Com_612_pos			787.97814	10.456	788.98541	No results	No results	No results	152406657.7	141756693.3	112036501.6	141419303.4	93538671.78	104664431.1	55719017.08	24869971.03	20333192.15	108360280.8	72172119.53	9421253.195	40539917.21	373142385.3	23101343.82	231510177.9	49130008.68	5945846.178	1840763.062	757546.071	4944509.456	121689153.8	8291793.153	203557787.7	923419206.6	88034373.05	118745388.9	42443305.56	112589140.4	293174422.6	38409835.41	77350213.79	114135641.5	30214270.25	17942701.96	61177663.91	6132095.608	141349182	140245835.4	26964218.37	203143470.5
Com_613_pos			639.3853	10.107	640.39258	No results	No results	No results	156910702	146562030.7	630708.2801	145907892.5	109639216.6	3492132.007	57377457.22	2631406.956	19798962.88	71534916.03	66584374.58	29192171.88	47493918.18	60382910.4	280019023.1	68400823.54	74684512.28	19369697.61	1969944.685	621641.0272	20172233.5	5351815.386	6163799.581	4142373.267	533137425	272986123.1	16130283.48	919402478.4	115237856.1	5886057.488	2463648.657	267873212.5	139218751.7	1993066.887	577562470.5	1839006.114	14961539.22	22469063.34	19206751.51	148180280.2	33172995.6
Com_614_pos		C30 H54 N2 Na O4 P	560.37239	7.866	561.37994	No results	No results	No results	169786216.4	251103474.5	235937417.8	173118419.8	242566770.4	314580049.6	187824418	200015003.8	231829838.9	807643614	160582065.4	65794708.72	128494550.6	106144274.4	125878742.5	198619375	914952610.9	164742731.7	59733035.79	77720308.41	32687587.46	193474875.1	138169246.4	87426714.14	3783438.477	207965264.2	466731645	553319435.4	350130247.3	143758102.9	240220091.5	189253107.7	363391418.2	82465401.45	128558639.3	156808550.4	201976234.8	224554296.5	129750865.3	320754963.2	145560716
Com_615_pos		C32 H50 N10 O5	654.39669	10.105	655.40417	No results	No results	No results	143530371.8	135270897	123869963.8	121297832.3	99447887.3	3375294.704	59552729.47	1298980.59	31532535.83	70466454.97	82392170.2	25581286.84	62623105.82	78097470.88	276557084.5	107677135.6	49236576.02	8594854.496	3389023.199	507779.3302	32176808.08	9142332.519	1577631.8	2780341.511	513948483.5	266947098.8	9418772.571	910962115.4	244830080	7427554.947	1104600.773	333139029.6	128816266.8	1297758.421	430243488.6	2162400.109	13097089.92	9769993.892	18328925.83	296574167.8	34069384.2
Com_616_pos		C25 H23 N5 O6	489.16398	4.893	490.17096	No results	No results	No results	95526660.7	76424834.06	67565417.33	47133375.85	58828365.49	19183594.03	1717457.418	12641742.25	36623810.17	11989594.6	10249043.79	1488474.996	93077680.85	909231697	2279007.649	37917202.53	3758718.079	22573107.24	105989628.5	15307619.18	16595086.85	73456808.55	22707192.35	1313882.517	7719549.619	9688683.23	35473667.78	1475786.098	40169184.47	126660118.7	94734056.53	289609875	480108.2194	958211.4916	14443699.59	83784453.66	60594669.04	107475795.7	169181913.4	9444909.88	75596418.18
Com_617_pos			205.19144	8.246	206.19872	No results	No results	No results	164428014.8	159472409	128184690.2	138384977.9	133615705.8	22529316.49	122247365.3	12773209.78	36957307.73	30346551.87	16439307.91	27086604.32	52355350.21	17007477.38	23923211.98	18939251.39	8432819.975	337605665.3	564799816.8	88705642.69	34697678.51	118143222.2	116161847.5	22834113.79	1552147.7	55991951.71	4268181.26	69612346.69	3763206.764	58399308.49	95406715.15	85382523.95	69852588.33	148613651.3	7399538.407	55099588.96	671251504.9	3522840.889	26697051.73	445758717.3	908003311.7
Com_618_pos	5,8-dihydroxy-10-methyl-5,8,9,10-tetrahydro-2H-oxecin-2-one	C10 H14 O4	180.07827	5.332	181.08559	Invalid mass	No match	No match	315756363.7	314370356.6	340489326.2	342538493.1	92848455.21	371128732.8	20741156.56	86366495.94	150228754.5	159071566.6	41034304.98	15585778.68	387247440.6	285106176.2	72837563.35	222140928	218454050.1	36036646.37	142861317.6	94192083.22	229524621.3	749061182.4	388554283.2	172279748.8	74624650.48	123328067.7	182955010.9	18481934.8	256707628.1	269076046.2	39072106.79	906595901	239476253	115829599.2	738513892.5	662522344.4	384873653	32003592.66	479174934.3	199822533.6	66453246.7
Com_619_pos	(3R)-8-hydroxy-3-(4-methoxyphenyl)-3,4-dihydro-1H-2-benzopyran-1-one	C16 H14 O4	270.08914	6.714	271.09662	Full match	Not the top hit	Full match	117288955.1	87787727.09	88085910.28	61059452.45	61253447.42	157308202.1	220616064.8	127039495.7	106041572.3	296594084.2	84300169.25	108637228.8	57198116.66	28632678.9	905115401.6	52892527.63	270677863.9	121240270.6	62358642.68	102223943.6	101828744.9	66381106.11	100170246.6	130590771.2	165976082.1	59971932.16	140048873.9	143702017.6	55205359.23	37756311.09	46723634.42	36013193.24	166289636.6	127282528.5	191677489.9	55517625.09	20640024.27	43930683.95	20438473.36	185544914.1	34977020.69
Com_620_pos	Enoxolone	C30 H46 O4	470.34053	8.33	471.34808	No results	No results	Full match	354247130.3	283620333.1	232178114.8	232157722.8	203966663	145860848.3	273163627.3	476511184.9	199899746.9	227168954.3	34462504.26	396136856.3	237756073.7	370101135.1	76343872.51	92383115.98	117260020.1	585147708.9	904011218.5	516559426.2	222328670.6	123581790.7	278905231.3	18871515.77	79448413.66	160617940.1	172025194.3	71944582.63	103041095	256331560.2	386830336.5	54735819.8	351116735.4	152494913.5	33611696.52	111596939.5	856592765	43340002.81	624990731	145771216.7	442915369.4
Com_621_pos		C28 H39 N4 Na O2	486.29904	7.102	487.30664	No results	No results	No results	450412260.3	405213028.6	403920986.3	375847323.9	358675271.9	375367501	877945650.9	153136981.6	289839838.3	519818332.2	239328744.8	183977793.7	225455509.2	83315201.08	172262385.8	141726135.8	672211045.9	369568130.8	36814716.36	106092372.6	32119622.89	313195935.3	393491686.7	644769245	379056573.9	377251935.3	404291295.7	762834391.1	641996889.7	121473054.8	178940675.7	798142588.5	379807304.9	494513228.7	521197931	902937853.8	359852952.7	586367868.1	664137951.7	558996191.7	348162695.4
Com_622_pos		C29 H33 N3 O8	551.22746	5.662	552.23474	No results	No results	No results	13520641	15814540	14327058.53	10243122.13	10052998.34	5651469.496	1638971.402	2118471.109	6635269.676	10921841.8	7382720.731	6967337.557	3853278.286	16602396.65	5049692.504	2580239.634	12871710.33	27906117.83	26988415.54	6274789.296	901077019.5	5189040.528	5215699.874	1672785.444	3182925.831	1643398.258	5490027.711	6311811.503	9072011.47	7335570.119	2396726.861	1631903.904	4948626.396	1431740.864	4848704.403	5116795.837	1848299.511	1439185.851	1442457.784	6351424.534	3711096.662
Com_623_pos			869.54531	8.988	870.55585	No results	No results	No results	327535530.2	248772578	174438208.7	159455141.8	96499376.85	314223096.6	153305933.8	30058197.41	465634032.3	272574979.1	131239782.9	264375072	378244116.4	264302837.3	207618875.3	256168613.5	119830831.6	377799990	898460335.2	200528491.2	98644700.48	1658905.132	2573704.911	4073689.462	83028721.62	19071265.01	173699162.6	4310847.931	43737888.6	301298331.6	92874163.93	180622311.2	356113673.9	1403854.671	111761441.4	229529601.3	290172572	218909091.1	95825270.81	3062719.102	123208258.9
Com_624_pos	(2S,3R,4S,5R)-2-{[(2R,3R,4S,5S,6R)-2-{[(2R,5S,8S,10R,11R,14S,15R,16R)-5,16-dihydroxy-14-[(2S)-2-hydroxy-6-methylhept-5-en-2-yl]-2,6,6,10,11-pentamethyltetracyclo[8.7.0.0???,????��.0??a??a,??a??????]heptadecan-8-yl]oxy}-4,5-dihydroxy-6-(hydroxymethyl)oxan-3-yl]oxy}oxane-3,4,5-triol	C41 H70 O13	792.46484	8.708	793.47113	Invalid mass	No results	No results	236066668.8	260453375.4	224950504.9	249435096.2	199251318.7	22280020.37	390184895.3	57463496.11	67895055.64	55539196.74	690177948	516938702.9	191059306.3	898146313	120353931.2	616868142.1	40905824.62	70224546.83	116917885.9	72578111.53	171600221	90942425.62	36733132.16	76438287.17	643763617.2	441270953.1	41686029.04	279116102.1	163030173.3	71858991.75	62686374.32	663512091	15327309.87	90049029.03	733779086.9	90888072.14	34667368.67	49413041.06	777939412.5	328151659.9	129830929.7
Com_625_pos	2-(3,4-dihydroxyphenyl)-5,7-dihydroxy-3-{[(2S,3R,4R,5R,6S)-3,4,5-trihydroxy-6-methyloxan-2-yl]oxy}-4H-chromen-4-one	C21 H20 O11	470.08302	5.613	471.09018	Invalid mass	No results	No results	318374930.6	325905083	303682808.9	307546976.4	308927529.1	251889204.2	342022291.6	415339424.7	332800888.6	295208512.6	430813231.2	190802773	260547277	67841220.75	556039546.6	499993624.4	320047550.8	239189417.1	268693686.4	298739937.6	191260713	212611486.5	224917683.5	499230911.4	898101847.1	616184013.5	576714696.9	256794918.5	265148158.6	439915842.8	290382465.2	369070050.9	214377718	352442539.4	331312032.2	236296191.5	233692868.6	259823323.4	227539144.1	412016459.4	241557488.8
Com_626_pos		C32 H50 O11	610.336	6.317	611.34308	No results	No results	No results	94907360.59	82247609.02	77667359.19	76185437.82	73769956.72	97697124.61	100039766.9	24583702.48	78147984.65	7595533.372	10766507.92	48893904.25	4695801.05	29276158.73	7914237.61	15045296.89	20203565.64	898041366.4	126125936.3	158818963.2	60266946.96	75548831.42	813333214.2	15654661.11	4332833.772	28764839.1	35508240.69	18973585.78	40629797.2	34298595.76	6912570.338	68291149.43	3136469.381	20431817.07	15212601.57	10955236.37	4649902.119	38532931.55	98773268.98	20421955.07	16286423.79
Com_627_pos			368.22954	7.171	775.42224	No results	No results	No results	13419452.54	14252183.01	13840981.45	461566273	442469765.2	619788217.2	29488824.38	398856259.3	438673240.4	18210366.51	285989265.7	10799648.56	356362951.4	3933680.13	9301910.358	308453200.4	896946156.2	7407078.867	3130186.975	9781201.117	1202976.42	17143408	8380796.548	22683181.65	10609375.81	9976905.857	571860338.8	23149955.32	17231091.23	5291159.043	9512725.347	15044095.65	15618766.44	12287922.19	14630864.33	19726744.45	5014042.66	27525018.94	20831604.53	20160915.73	11141389.17
Com_628_pos		C42 H65 N3 Na2 O7	769.46184	8.058	770.46936	No results	No results	No results	557461594.5	478319126.4	553108228.8	376815361.3	370552176.8	740889764.8	609184035.7	145203850.4	639365124.9	518545061.4	212112106.7	327013743.1	388277059.1	263725938.4	382735943.6	326768356.8	301409267.5	707210439.7	368563339.1	285029449.2	95811446.61	653767432.4	190177740.4	128240831.5	392319985.1	150661911.7	330702337.9	489571484.9	281079485.5	255451293.5	241277699.7	896333432.7	429617188.4	75382351.87	763707715.3	659987323.8	95927615.16	830659158.2	629515593.5	298268363.4	450843002.7
Com_629_pos			364.11511	5.323	365.12283	No results	No results	No results	4878440.239	5826513.474	6329044.947	312500365.5	289727686.8	3898044.015	4034733.747	72628188.89	4175847.275	3332968.664	2668123.538	6142358.713	298089085.1	3270059.445	5557208.981	5844407.141	5430494.539	319817881.9	6484833.423	6229228.351	158537028.6	4930407.102	263229537.6	149439139.9	128773131.5	135111762.3	217213327.7	2725074.577	3425814.408	355021786.7	140972098.3	895841553.8	2480839.55	7095290.468	567760064.4	529709080.9	8277405.575	4540244.107	494271660.5	7703791.278	454138077.6
Com_630_pos			458.10115	5.817	459.10843	No results	No results	No results	129025862.3	127749262.8	121803864.7	105347466.5	102252048.4	164799305.1	15378370.22	893543864.2	7713532.596	13448857.62	17870157.5	197969490.1	10287092.37	866495.3095	313521785.4	15888019.02	14270172.73	17800165.86	12504122.28	6980032.484	5646570.718	146604997.8	13239286.92	15400838.82	15039905.16	16702420.05	14568666.66	354541681.9	10305381.75	18585439.4	170041895.8	12083700.69	685513642.8	23084089.79	14666318.1	16546302.81	1172582.928	131914083.2	15859070.59	420554208.5	19876095.28
Com_631_pos			876.48621	7.771	877.49353	No results	No results	No results	508816572.9	427952724.3	385777775.8	289333339.1	280752893.5	419757544	469755548.4	112510961.2	529029056.5	528958416	266745957.2	271746764.5	326123025.3	221882204	766708656.1	215584740.4	451019480.3	571410109.9	583285718.4	311580141.2	113442623.6	531536762	41354452.91	15885134.69	264560536.4	131624917	376512693.8	273626320.5	125207077	696344886.7	313277879.8	455745981	628166111.9	27395704.3	566802323.1	892337267.5	421659887.3	366294151.9	325600313.6	323885731.9	660662070.1
Com_632_pos	(2R,3R)-2-(3,4-dihydroxyphenyl)-5,7-dihydroxy-3-{[(2S,3R,4S,5S,6R)-3,4,5-trihydroxy-6-(hydroxymethyl)oxan-2-yl]oxy}-3,4-dihydro-2H-1-benzopyran-4-one	C21 H22 O12	444.11909	6.962	467.10831	Invalid mass	No results	No results	420566716.2	707829.1482	629666.8246	594542.5813	610492.1024	891551803	806439.6616	708934.654	642568.4238	996309.4187	397562308.8	580769831	333511200	597343.768	686981.0998	1023019.646	768302.4117	1282792.57	945678.2516	459080.4965	580153.7403	559274.068	589758.6523	534048.0721	646713.6764	820506.2342	609164.1745	925646.1241	568614.166	608269.4417	597391.3688	831397.7532	561845.4959	518533.3727	848237.8348	635230.4283	789793.184	442698.7295	484688.5354	773118.5232	679461.1465
Com_633_pos			469.36346	8.167	470.37094	No results	No results	No results	533482836.8	410622228.4	476903580.8	450886342.5	407617221.7	220252273	333765357.6	382315177.3	379011259.9	388611220.2	132319806.8	437394816.9	436459809.5	319321741.7	206716529.1	397752722.4	220710126.8	515502791.1	890463113.5	589516017.9	430698049.3	422764002.7	298842275.2	123895957.5	187423136	469790835.2	483109115.2	211748111.8	206921311.3	651420345.2	560126971.9	196999278.7	602501224.8	461874388.4	251164502.2	276191122	602126571.4	213061488.4	397924143.6	435794180.3	753706722
Com_634_pos		C24 H52 N6 O S	472.39176	9.688	473.39859	No results	No results	No results	192019866.1	205123959.8	204929456.5	198674021	200310039.9	53929533.94	249910062.2	15190727	327037634.2	318957668.1	157098563.9	290741608	148881853	730199784.4	226666402	410855608.9	198189187.4	32770442.7	9844861.731	3555967.448	42058047	103962133	93719054.77	67419096.47	308431458.8	102177630.1	99569500.25	889110552.6	200968646.5	173929994.1	38320678.81	133894290.8	168789982.9	70061539.82	112869241.7	131686299.6	152819910	426569101.9	262378888.2	232024750.6	283691763.1
Com_635_pos			100.00133	1.116	101.0086	No results	No results	No results	543884680.1	569274940.1	443836778.2	562766021.4	500866292.1	544447148.5	885165323	605620599.6	700677903.6	361479795.2	407645661.1	399702382	393299788.2	566744262.8	241501060.7	648874777	687866311.8	523518536.5	260808351.4	176425507.2	791898600.5	783356941.3	836551492.6	384455182.2	354621036.6	469241338	220717018.1	613242377.6	628920941.5	657878285.5	292215036.4	629509490.9	501442058.3	506238754.4	319842421.6	531023914.3	443536917.8	549162052.9	578478682	595423153.7	538596377.2
Com_636_pos		C52 H105 K O9 S	944.71154	8.147	945.71893	No results	No results	No results	209635059.7	196548553	163037257.2	152421810	141170700	18436960.84	100775529.8	98526541.19	87070310.72	94141869.55	6337309.249	118132404.5	127320244.9	65791162.9	34080687.5	91113217.18	41741797.4	398760382.8	884009499.5	377392181.4	206692550.1	120845453.4	50552418.18	6235491.156	14928223.85	152716490.6	201257236.6	14793013.71	27436551.91	406407251.9	304992253.6	26771697.4	337605293.4	156634128.5	31080833.03	34996614.5	322474341.4	18691690.77	124530169.7	100510793.7	506287616.4
Com_637_pos		C35 H45 N8 Na O3	648.35193	7.102	649.35968	No results	No results	No results	447537440.2	374806756.7	364431763.8	345104989.7	340617332.2	433801665.7	860740306.3	128605284.6	296235925	537087702.9	230674726.2	176314604.2	203369403.9	70227134.21	161981307.2	134825358.4	644579383.7	339880681.1	53536054.58	89663673.64	27049471.23	283214878.7	347122769.6	528960488.7	369089840.1	372766783.6	350578315.7	772638397	604156756	108140548.1	157930163	820976946.6	349087047.3	453406259.1	504975217.5	878176227.6	309043617.7	496128278.2	637422394.7	532074409	324031445.8
Com_638_pos	5-(hydroxymethyl)-4-methoxy-2,5-dihydrofuran-2-one	C6 H8 O4	126.03198	1.435	127.03923	Invalid mass	No match	No match	629865216.4	303392630.3	621992580	323023588.2	325893441.5	277802543.6	399447101.3	385844624.5	638742087.7	700943860.4	872986775.2	787524310.6	323054213.1	338842329	750512347	480927622.8	361902554.2	228584759.9	267370221.4	512644422.1	292443838.7	272608768	280060397.6	437521039.8	663854007.9	676109639.2	280606924.2	267052547.6	705776539.9	380062719.3	432857842.8	262349461.5	62076658.56	770164702.6	684079668.1	302213333.7	657934633.4	96398959.7	600659251.4	381898575.8	215052899.1
Com_639_pos		C41 H68 N2 Na O3 P3	752.4342	8.994	753.44208	No results	No results	No results	105387613.2	101243052.8	78406765.2	63126269.05	72456033.99	42315522.46	66008250.88	23802719.83	44016303.84	19477101.22	101415408.8	149607345.8	84128518.53	66872901.68	48286539.12	96330222.1	33397535.52	95271921.78	93434110.14	35676578.12	134332056.7	45159665.72	106217359.7	35772904.71	50958143.15	76898689.37	43036730.25	52468662.17	32037243.48	34609014.9	30909127.69	59003630.73	22806354.78	35470017.37	871573025.7	41609745.54	33105778.59	32565393.67	130455236.9	29699531.64	24431236.86
Com_640_pos	Pipecolic acid	C6 H11 N O2	129.07929	1.835	130.08656	No results	Full match	Full match	128030386.3	124089542.3	121051666.3	130401412.5	122213523.1	12260266.52	108013384.6	43638837.41	6588564.977	42086215.36	19376472.91	10848928.59	22727763.83	13965569.38	9424346.536	15865307.17	23024204	798839014.5	364743112.4	31412879.56	114426475.2	53723409.94	349093770.4	126641784.7	18441957.19	52052151.84	12160461.87	68779490.89	12541470.83	50381991.3	99475690.98	42503811.15	179085994	62681456.86	48482308.85	148007850.7	870802159.7	19019715.83	8680723.566	133062074.8	270449490.3
Com_641_pos	8,8-dimethyl-2-phenyl-4H,8H-pyrano[2,3-h]chromen-4-one	C20 H16 O3	304.10611	4.829	305.11356	Invalid mass	No results	No match	87599578.44	88840600.74	88232534.09	77964706.62	86340339.75	24882742.14	182587208.9	20797820.19	110038850.7	26303204.28	75466074.84	31125781.9	9637963.81	869267703.9	16086628.5	24579086.21	10747304.32	74630000.53	62236273.02	4590301.349	297185033.2	102778893.8	8743346.254	5989743.483	31875120.35	26195369.5	21786042.25	62194039.4	10317456.28	36246831.56	23858798.06	87508209.2	33574077.58	9962183.86	80465258.45	15307960.04	113667201.3	4618238.016	47307454.59	22147288.4	30925879.48
Com_642_pos		C16 H30 N Na O	275.22316	8.858	276.23053	No results	No results	No results	545049102.5	398339473	513805799	347882571	574279594.1	559384766.1	461886680.4	547392580.7	489880141.8	441195848.8	294645987.8	669659697	595860571	410030325	684161204.5	569189937	429623854.2	637986538.8	799378888.7	584585967.7	634336940.2	515261068.1	667555911.4	312406819.8	867943117.8	715851160.9	564952482.5	540017895.2	501158782.2	409709762.6	599135060.3	324761735.3	543627927.9	318759305	514130494.5	479995330	380701827	531257861.4	680915868.7	507625757.8	509338283.5
Com_643_pos		C39 H60 O6	624.43988	8.32	625.44733	No results	No results	No results	207342024.4	194379124.2	217427090.3	185809760.4	209674873.9	599319380.3	426751630.7	392375192.9	427038967.7	386740319.5	171202348.6	152026024.4	366688690.6	120281677.2	289948193.3	448041747.8	866111840.9	209485794.7	123045096.2	128310074.6	61818397	150478224.4	34988374.28	55175604.75	325441203	224217721.8	483601842.1	634121352.8	204848819.6	300973539.2	364614406.7	239779601.8	193105141.8	41410024.17	88998189.15	376003478.5	95909320.29	88981178.3	110210155.5	364608976.3	159431472.1
Com_644_pos	8,8-dimethyl-2-phenyl-4H,8H-pyrano[2,3-h]chromen-4-one	C20 H16 O3	287.08005	4.833	305.11398	Invalid mass	No results	No results	97568519.96	95935341.5	95312350.65	83665297.6	92162467.22	26672268.39	187694911.6	27036664.25	112794724.3	26774816.41	79145180.71	201357177.2	14349912.15	865458596.3	22977576.08	28518574.45	15167064.39	77121730.88	64491100.24	6741430.644	296446345	106569913.5	12539544.18	8419408.986	32356232.43	26944367.39	22763591.42	64277551.94	12054590.85	40357003.53	38765516.85	89884493.48	82428051.74	78676098.81	86387811.77	20137183.25	119230169.7	16917815.05	49139070.79	32637554.72	35960208.7
Com_645_pos		C50 H74 N10 O12	1006.54891	8.205	1007.55603	No results	No results	No results	341189119.9	328579911.5	339751487.1	330277178.6	360669988.1	598158608.4	703107039.4	595402418.8	442308389.1	477245894.8	266892352.6	295769409.7	382123103.7	172828414.2	228420611.7	479534338.2	865140036.1	199027807.5	159162599.7	161614194	27533094.43	259357847.3	79582826.79	177158235.2	332736585.5	240876534.3	408299605.6	519174340	245652339.1	421852953.7	428612578.9	346729299.1	441814540.7	135059403.9	151232566.5	459266432.5	238030965.7	247785678.9	278231614.6	477180798.9	423274418.9
Com_646_pos		C18 H31 N O	277.24088	8.77	278.24829	No results	No results	No results	500397518.3	511264061.6	434958184.2	484952591	442826570.3	473176536.3	395783371.8	487846898.9	442048827.4	371741444.7	226824967.3	580503862.8	463404186.6	302701513.3	494093693.1	471732154.2	362401727.2	543059107.3	735817697.7	440038812.2	585624505.2	461064029.7	587657648.3	418295166.1	864941688	630447549.6	564171729.9	573485441.3	447709599.4	302261352.7	530039734.8	442308018.7	509114175	405498522.2	470784638	359980810.1	476814150.5	381429133.3	516742002.2	370376343	382708887.9
Com_647_pos		C47 H85 N4 O18 P	1024.55968	8.217	1025.56665	No results	No results	No results	339662845.1	335539512.7	343966905.3	327211708.3	365116090.9	591271068.2	695720104.2	588960534.9	448923507.9	482683133.4	264699783.4	300923764.6	377906056.7	181566960.1	227020758.7	479990699.3	863105030.8	210778148.2	159788274.9	167724027.4	31620411.69	257676547.3	80356021.75	174925657.2	337426284.9	242987002	415834300	522091707.2	249944630.4	418217484.4	429360748.3	343324604.6	435864826.6	134870804.1	149559322.7	462253653.3	238132498.8	255316770.1	282373146.1	480304741.7	434108757.3
Com_648_pos		C33 H16 N2 Na2 O4	550.09057	8.114	533.08746	No results	No results	No results	124979706.9	292231513.6	306891524.5	295460803.1	312180937	36858653.91	43484783.89	56143212.83	36549397.01	28525737.5	21466392.56	67847042.68	114617324.4	272968047.7	14397539.64	84330150.21	15070631.66	33688513.05	17826358.03	45694776.44	8367043.752	294784193.4	166557177.2	583418811.4	22168283.07	41784250.15	46652981.21	44881982.76	261026329.7	75794905.56	80490204.63	140865747.3	277689648.5	136410669.8	248479451.1	83963348.81	256669506.6	862937977.9	784189889.5	29744117.21	53190258.09
Com_649_pos	Oleanolic acid	C30 H48 O3	456.36124	10.486	457.36807	No results	Full match	Full match	140091279.3	137680679.6	125724597.8	129672868.7	127537086.6	73227518.64	364812953.6	115424279.6	862860772.4	190589333.4	297043945.4	65184495.14	111852921.2	28378951.03	143332736.4	106000549.8	455476228.8	166767889.6	79176052.72	11191537.68	205559372.4	56456846.81	87946893.66	155760097.9	99509929.84	369709051.1	94372057.41	154416049.6	41812364.02	61836456.58	253163583.6	61281098.78	59210321.57	6353663.311	123643308.7	33869349.01	42523378.04	58168632.77	43582533.31	151455578.4	24172574.66
Com_650_pos		C36 H50 N4 O9	682.35759	6.709	683.36383	No results	No results	No results	216017005.8	190164007.2	165202713.3	161520423.1	173897854.8	118485064	302968858.9	121682995.4	123263834.6	173557264.4	85486565.24	132336197.9	88312977.23	71004780.43	99092392.41	69856300.1	123224252.6	55894836.45	21031951.48	48931188.96	16216577.28	169531246.9	762390148.4	423556716.7	77741377.11	118795451.4	104509832.8	194390325.4	294248869.9	70148292.8	94424022.31	215009354	308578264.9	861284912.2	499179978.1	244628495.2	76256473.64	225371261.4	271365213.6	91573514.31	154038411.7
Com_651_pos		C41 H37 N6 Na2 O P3	768.20394	7.093	769.21106	No results	No results	No results	194899126.6	173165493.3	170277712.6	152744971.4	149920180.7	27123595.21	180369050.3	20294208.21	191781359.1	390880128.8	634864839.2	445113294.2	119205317.4	293892803.7	19889668.41	860387948.2	44714198.58	1578957.842	2974416.511	582511.7987	27900006.52	69511591.92	832279.6463	4230674.253	487437102.6	578301017.1	20549632.53	517996918.5	178921301.3	68320837.83	59259304.68	586912831.2	18846262.95	7569784.825	469521917.6	20719748.95	1589388.398	35017934.49	65886531.51	147454292.4	38406633.67
Com_652_pos		C24 H24 N2 Na O4 P	458.1374	6.961	459.14462	No results	No results	No results	336203700.3	344718946.6	273361714.7	202561228.4	295536879.1	351360471.2	472160992.8	642400251.1	220932877.1	669767154.7	270326447.8	190950683.4	175231838.6	161804592.1	466568904.4	367255365.8	859968615.3	234547944.6	196664555.2	265723978.5	217770931.9	262658630.3	289331485.3	395380859.4	549372436.5	263076818	574516096.9	450502751.2	268203317	372216344.7	450708087	234578755.2	179164555.9	252941230.2	233136710.9	448539120.7	97131268.22	125241648.7	104821691.7	777824097.2	374484886
Com_653_pos		C14 H21 N O4	267.14745	4.909	268.15491	No results	No results	No results	216764066.8	220924145.1	215579435.4	211760467.6	214947172.5	269447453.1	38103283.61	76949540.27	139032603.3	654446319.7	131475553.8	7280426.848	160236260.3	441745779.4	417335983.8	209467290.5	399615307.5	262521035.8	680291196.3	68570836.88	859596283.7	27466157.66	13589281.7	13832583.96	166359780.1	117016413.4	346592104.4	7422248.421	27906191	560009485.2	135918047.1	226714135.8	7188244.588	7769166.205	18630344.4	613638955.5	23496826.11	34687146.29	120017229.5	503597380.7	398939353.8
Com_654_pos			463.09902	5.882	464.10629	No results	No results	No results	600642911.4	591407651.7	697124779.1	586616761	596997642.8	527472012.3	438402513.3	390498960.7	452232241.5	463488691.5	842846111.1	545242697.7	473263824.5	341489096.1	743532652.6	829538482.3	493269259.8	831281351	744761335.2	728938805.8	365483710.3	448080900	635038535.4	314097449.8	809453537.2	859204358.9	617123769	572008810.2	433604578.2	841298616.6	825254716.2	537647040	400945493.1	637594335.4	651999001.3	532621627.9	703186052.8	689910422.8	745270374.8	379406310.1	629638.9788
Com_655_pos		C25 H40 N6 O9	568.28681	6.846	569.29407	No results	No results	No results	207777669.3	195654724	152201827.6	132181739.8	194227645.1	492370122	167431321.7	158443004.5	551300628	169540849.5	289651679.2	211721996	296560721	341386815.8	161402299.6	172645108.7	211737449.8	857908316.5	757684443.5	249453404.2	410540379.2	129574600	13104217.65	3806323.085	78576242.63	105681909.5	261985864.3	32446043.2	28103924.44	528059208.7	105264142.5	250556871.8	344379891.3	16825631.83	124868835.6	193062302.7	419734357.2	62911610.33	59885912.94	85662682.31	145354865.1
Com_656_pos			765.46776	8.054	766.47504	No results	No results	No results	703840553.6	564626669.9	463035184.5	391666872.3	277527586.4	693023249.1	556283129.5	93857234.07	584291512.1	563560867.1	217896699	320939176.6	410280964.7	307235117.9	405658296.2	323291295.7	354548037.9	392520438.6	423698840.4	244694167.9	94561470.89	695271101	28074825.37	57508749.18	370329145	164457245.8	430424151.3	468783867.4	255723829	344832198.2	247013915.2	856552700.4	607423611.9	14821767.2	659004491	829895850.3	629108896.4	691622301.9	567699517	247770384.1	431887635.1
Com_657_pos		C17 H19 Na2 O3 P	348.08564	7.69	735.13452	No results	No results	No results	137410144.8	85426510.49	65096288.22	41507998.83	34817650.24	6672191.477	10330308.71	18225762.25	9697712.61	5781162.112	6790460.409	44040994.08	99154628.99	323281204.2	6587610.073	17913406.48	1428080.863	17107200.92	13320211.1	48026225.86	1281332.97	222073699.3	320774227.4	66010226.6	3752527.969	11744451.28	10195039.57	9472800.553	150983222.8	55567373.84	26494317.3	150465257.8	8523598.157	32419250.8	163741279.5	50259534.02	130766042.3	546608799	856446333.6	22357726.07	26623439.73
Com_658_pos		C40 H30 N2 Na O5 P3	734.12642	7.687	735.13385	No results	No results	No results	137410144.8	85426510.49	65096288.22	41507998.83	34817650.24	6672191.477	10330308.71	18225762.25	9697712.61	5781162.112	6790460.409	44040994.08	99154628.99	323281204.2	7402867.801	17913406.48	1428080.863	17107200.92	13320211.1	48026225.86	1439905.896	222073699.3	320774227.4	66010226.6	4216926.649	11744451.28	10195039.57	9472800.553	150983222.8	55567373.84	26494317.3	150465257.8	8523598.157	32419250.8	163741279.5	50259534.02	130766042.3	546608799	856446333.6	25124633.75	26623439.73
Com_659_pos		C24 H41 N O10	503.27412	8.169	1007.55518	No results	No results	No results	338815050.1	325232424.9	335716620.8	326414080.8	357644040.6	590498094.8	694099842.2	383105269.5	439469617.2	470820926.4	425643938.4	292262482.2	377194337.5	171323704.2	225875838.8	472853422	855850639.8	197680785.3	158018307.9	160013467.4	79900864.82	256145349.3	78803280.12	174466600.9	328581659.9	238554933.6	404028114	511721047.3	243375745.2	668795767.9	423204813	342649904.7	435161975.8	134012532	148973898.3	453123417.7	236455996.2	242993885	273214677.3	473997956.3	418809378.5
Com_660_pos		C34 H63 N4 O11 P	734.42348	8.984	735.43079	No results	No results	No results	70404954.84	68825279.04	57450988.24	54016877.17	61141457.01	4119169.721	38457826.39	10332724.54	6563048.715	6544891.746	89350225.22	122964999	55310289.01	44060323.91	32008987.31	71284012.85	10823110.67	52880598.49	47547058	17776602.01	128228755.2	24332754.49	88288238.22	31000456.62	38945941.98	69416011.42	24282991.24	20607667.74	26406373.88	6572920.049	15220089.13	56021940.5	4825704.807	28552822.12	855236926.4	11335072.14	2796129.136	6318643.053	114142482.4	11006810.99	10481397.45
Com_661_pos	17alpha-Hydroxyprogesterone	C21 H30 O3	330.21972	6.391	331.22696	Full match	Partial match	No results	242205001.4	221088197.5	237613841.5	220939769.5	238164438.7	177300443.6	332360144.8	513129679.6	175764510	120433305.5	50901597.17	72328836.16	317417998	76544200.72	218409102.2	198100723.6	241624394.8	655117825.3	848523835.5	297766693.1	210284126.7	198798072.9	497952411.8	65848450.44	36676294.38	215878624.1	169206618	212806021.2	107978422.2	196752115.8	92269207.85	383110595.9	140812524.9	175769449.4	71478098.07	102829286.5	115580991.3	131465730.2	483302516.9	154249851.3	297644684.9
Com_662_pos	L-Pyroglutamic acid	C5 H7 N O3	129.04282	1.488	130.05003	No results	Full match	Full match	263182007.7	271301268.5	249679666.5	279698666.3	312680694	144122156.4	402669080	210947007.5	65376208.9	731161621	104752532.8	311662641.9	164738449	275545581.8	847857170	117963171.3	505431292.7	346858053.3	303363138.2	168243682.4	427654686.9	433181578.3	324194149	251933429.2	70122302.32	167741463.3	264430133.7	335659444.6	137977844.6	174500468.6	168077216	417840896.1	433469708.9	198199537.6	246156368	307014350.2	226547453.9	429908268	141627024.5	191537334	402294495.2
Com_663_pos	��-Lactose	C12 H22 O11	359.14274	1.575	360.1496	No results	Invalid mass	No results	753127244.1	352367900.7	743224082	610901243.3	522901666	308752283.6	789454762.4	463154832.9	586543212.3	707531302.9	787114622.4	607698221.8	440397917.4	577798784	378095294.3	705153354	627797988.9	337443259.1	277413355.4	490805079.2	847506040.2	599539974.7	316782748.9	694475957.3	662201267.1	602986899.1	506248345	559353885.8	344463198.7	694766428.5	230366750.6	495938944.5	497527045	663643774.2	555380479.3	562157707	298727228	355221566.2	416320916.7	621798533	567073174.8
Com_664_pos			231.99192	1.135	232.99915	No results	No results	No results	397931368.2	398711329.7	317982206.9	381656638.1	246902371.9	397144487	775562897.3	605723371.6	698552307.4	220876744	257859340	356987337.2	385111591.9	542964838.7	171672219	669345192.9	605614834.4	399314671.9	131850466.7	90463088.49	845963488.8	717052111.4	624303164.5	336774292	309982468.6	402350469.5	120559111.4	571221644.3	649849585.7	634623014.7	223733640.5	600870277.8	224881952.1	385351314.4	215115894.4	315305037.6	273166708.4	499469231.3	352792001.3	480120285.1	330335674.7
Com_665_pos		C9 H8	116.0629	5.393	117.07015	No results	No results	No results	34661197.51	256914028.2	249895350.2	261956262.4	266993928.6	287405089.3	84077604.84	54937860.44	108068538.9	10977814.36	109539040.9	20393588.07	256366525.2	22243475.13	30556126.02	170283880.8	150558935.2	268931530.5	113831955.2	59983147.77	139070986.3	660251410.9	279779713.7	121363995.6	44459981.09	80483474.45	146114196.5	229631776.7	184696955.4	237478459.5	128950043.7	845772216	68579203.96	70126156.96	581457074.9	607274430.6	373001678.7	484870510.6	451876422.7	157178543.4	485535199.5
Com_666_pos		C32 H53 N6 Na2 O7 P	710.35057	6.442	711.35699	No results	No results	No results	347907831.4	343063564.3	342554555.4	326529083.9	327471976.3	168629959.4	762056485.6	198787371.2	237149500.4	343452933.6	340939014.1	273570920.8	135243633.5	110655960.3	456599935.8	137396395.6	271094570	225503308.3	128118189.7	152560293.2	49148115.89	418422862.2	638570090.2	229409956.4	242522600.4	317479893.9	277731140.9	845739504.5	659635466.2	519745738.2	199353657.9	431628696.4	575332559.7	521584223.3	820032042.2	653403603	79316348.84	157037849.1	214058736.7	275915392.2	237002641.7
Com_667_pos		C32 H73 N9 Na2 O5 P2	771.50084	9.053	772.50812	No results	No results	No results	246076656.6	268817899	224629000.4	219545565.7	184780114.6	671036627.4	382391994.1	356072205.7	453110637.7	443354238.6	120044127.9	183386045.7	495719741.2	246276708.4	158355584.2	796497588.4	845075055.4	207338927.2	170482234.5	131981162.3	24168437.2	167650099.4	36002935.87	62132631.69	260287111.2	119956544.9	461539683.5	609206650.5	211879469.1	272527620.9	305136423.1	314743024.7	169886596	32300800.44	45673336.78	274535791.7	122428008.7	196925497.2	139663456.1	269520897.7	117271022.4
Com_668_pos		C17 H28 N Na O7 P2	443.1222	5.679	444.12949	No results	No results	No results	301972541.2	260933620.1	233309236.4	210263318.3	195424145.9	56341622.23	229782761.1	65013628.1	121624898.5	69859929.79	61388943.19	292929815.5	100450217.9	589344835.2	27131710.19	390950381.9	121554262.9	44721162.89	191333459.4	54963326.54	2524304.218	795035081.2	164368381.4	275605586.3	5422013.822	292991722.2	48103546.79	306073584.1	161905666.2	168055536.9	245525841.5	568504083.5	844873282.8	695436032.1	199834766.5	151577235.4	377865642.8	510420511.4	296496321.1	157764864.8	395875251.8
Com_669_pos	3,5,7-trihydroxy-2-(3-hydroxy-4-{[(2S,3R,4S,5S,6R)-3,4,5-trihydroxy-6-(hydroxymethyl)oxan-2-yl]oxy}phenyl)-4H-chromen-4-one	C21 H20 O12	464.09603	5.103	465.1033	Full match	No results	Full match	468698023.3	393442100	376447080.4	380457717.1	315706132	347084197.7	302828223.6	321175923.8	434816193.5	269163318.3	472136633.3	461252048.9	327219945.4	101780484.9	324603563.5	480105280.8	301947725.9	500559401.6	496785305.7	349292412.9	261671823.2	284640816.3	446486923	131857819.4	258929571.7	529446081.3	368466098.6	249106761	239511525.4	591617078.7	843209928.6	285675874.3	499211875.3	324405041.9	365554597.6	547292867.6	432030923.1	248497072.7	290590963.4	288675066.7	444423411.9
Com_670_pos		C32 H12 N4 O5	532.08078	8.124	533.08844	No results	No results	No results	117658579.3	286055026.3	300976804	289616723.6	306513403.3	32370084.13	39803596.31	51026504.76	34174844.68	31979491.62	18192806.71	70524738.01	104831486	256009697.7	12840378.72	90325129.74	15920971.04	34974881.91	18895454.77	88785432.8	16199906.31	276667086.1	153836651.2	568804203.1	21486848.04	46233293.17	47895249.81	48350263.49	247583696.6	77023215.17	86618628.69	128500053.2	273338837.6	132308300.5	273082842.2	78246070.75	250216291.1	837449116	753401594.2	25253559.67	213479994.5
Com_671_pos	2,4-dihydroxyheptadec-16-en-1-yl acetate	C19 H36 O4	350.246	6.847	351.25357	Invalid mass	No match	No match	263147079.1	326785309	343547523.9	354461399.7	461697629	703756432.8	524476528.1	622806717.5	489564013.5	334419660.3	316729831.8	189560668.4	384617943.2	259182835.1	212337842.2	449211397.3	837385582.9	715213803.4	536824914.3	251927750.5	273026257.5	193042614.3	86262372.56	160860584.7	185081742.6	285504534.9	466642028.6	272780500.8	318265510.4	544100967.5	317369242.3	303328171.4	378662183.5	99646596.24	166728086.6	288888646.2	358067230.1	65568392.2	103517940.9	253926926.9	222858379.2
Com_672_pos			805.46789	8.513	806.47546	No results	No results	No results	308736415.1	270096599.1	204663276	310918501.1	225726068.5	78184766.12	617986522.2	58112180.87	79969858.53	30364666.42	526003337	265534551.5	293080307.8	827760638.9	80942013.74	460116576.3	118781805.9	163937495	172107215.9	84651616.9	144290663.2	110094621.7	71025027.22	100564494.3	496500736.5	315803654.3	66535730.51	37638098.22	183468604	67188250.42	102066644.3	837190457.1	42073927.54	87058845.26	654932078.7	148771523.9	65953281.96	82760229.47	572184386.2	326247521.5	158045750.2
Com_673_pos		C38 H42 N6 Na2 O5	708.30125	5.66	709.30859	No results	No results	No results	20322977.52	16471786.35	15877331.48	18256223.5	16400167.2	5819412.134	3395202.18	2895229.215	2999633.803	8457266.597	8665705.578	2891697.7	4705246.447	10351472.74	5152326.545	3851620.149	6012083.149	24010927.47	29970901.5	5355944.944	833863523.2	5332527.638	3316344.399	2982699.428	4489984.47	2837505.233	9419958.019	2582947.904	2619829.213	7781226.39	3773466.315	2952419.203	5249321.834	2754950.094	4464892.259	2776860.97	3344387.531	2688169.317	2609675.76	5861806.823	4428876.543
Com_674_pos	(2E)-3-(4-{[(2S,3R,4S,5S,6R)-3,4,5-trihydroxy-6-(hydroxymethyl)oxan-2-yl]oxy}phenyl)prop-2-enoic acid	C15 H18 O8	326.1005	5.151	670.23468	Full match	No results	Full match	265140905.3	299695782.9	301408857.3	200541676.9	159588614.1	240860235.6	325112957.4	294220192	257924053.8	77751467.5	490456917.7	160419439.2	276004125.9	242345211.2	182281588.2	365134845.3	218279409	211251308.5	250050241.2	188651624.7	647132239.8	301663865.4	115917541.2	487194611.3	553383538.6	829966314	445157621.3	178764592.2	297014946.5	365452922.1	379956748.5	203884754.9	238369470	528813943.9	166281926.1	198919379.9	217892358.3	184202608.3	256703029.2	311310858.3	147244249.4
Com_675_pos	Irisolidone 7-O-beta-d-glucoside	C23 H24 O11	476.13269	5.921	477.14047	No results	No results	Full match	75496563.06	71721673.29	62279116.37	61730065.14	71601310.46	27362835.59	134570171.3	29658018.8	21241542.91	162097370.7	118978617.3	247517065.1	55021085.33	51111334.57	54557551.42	111390068.1	125312603.1	12540062.21	9170667.536	7802397.885	22482522.97	18720008.02	11100570.13	19303681.23	137408434.6	20157145.18	9778742.219	828548126.5	42686525.54	81379582.93	3321864.814	147713596.6	133027784.7	96132674.36	189523864.5	33587709.75	10524014.67	57868218.93	10275513.97	49572849.69	20808992.83
Com_676_pos	Glucose 1-phosphate	C6 H13 O9 P	260.02993	1.526	261.03745	No results	Full match	Full match	350336209.3	357640424.7	368744895.5	347697181.3	414066196.2	595434265.8	278884930.8	312911829.7	316837887.8	264197258.8	244235892.3	172448089	250018257.6	393698681.3	474355188.5	288499617.3	355751626.8	389537812.7	551087256.5	135273083.3	83294572.77	229025451.2	621170773.6	545695604.9	267977834.2	480966239.2	289990699.3	184877073	288955798.8	326825327.4	311997301.8	172526220.3	603987809.6	184535910.8	539017981.9	263285507.1	281495420.9	828492060.2	362601450.9	306673641.8	270340357.6
Com_677_pos			592.15141	10.592	593.15808	No results	No results	No results	22671528.85	663885144.9	13691735.92	590536850.2	475136201.7	20425376.77	500015323.2	527802531	790113217.6	645845770.2	718772667.4	579538625.7	767651962	827710060.1	582641402.2	23703947.94	677998412.5	518562133.9	710896913.4	736964347.9	520236397.8	582807879.2	596274003.4	533017149	680638730.5	19580885.4	678201863.5	659680269.6	704194514.4	561593628.3	746764055.8	554843796.9	613180949.8	559864284.2	603989106.2	23034700.5	17512268.26	14075004.06	525392721.6	635252749.5	19939592.25
Com_678_pos			145.02291	1.137	146.03035	No results	No results	No results	629445967.1	572500226.8	551882552.8	545670140.3	519605894.1	595380780.5	812790720.1	590353875.3	675295726	415927164.3	467478172.4	450822494	500109241.5	746744842.5	286578981.8	700717995.1	684050614.1	551978944.5	252717039.9	240943601.7	758268406.6	554009047	825708524.9	452890597.4	412231640.5	475815335.3	262995295.7	621288702.6	730349774.4	660874084.9	317064271.3	567228151.3	576862614	548151348.9	331077800.1	611246240.9	452830536.4	559203522.4	486155185.7	561877797.7	610596031.1
Com_679_pos		C13 H16 O	188.12039	5.44	189.12759	No results	No results	No results	410122897.9	424626414	406864545.9	435686941.5	444208855.9	536714308.4	329360716.6	405587810.3	511808052.1	478509579.3	311126190.1	458525797.2	554437968.1	615896499.6	299524362.2	329777285.6	825101119.7	654025836.9	357957749.6	475276133.4	440322615.9	434309445.2	603769016.7	286847204.5	297173530.4	302101289.7	366943246.6	358740484.1	604568831.2	291294895.8	447948085.4	296630840.7	169711098.6	197987274.8	287603052.2	547422416.9	578684068.6	299037677.2	366308873.4	480236727.6	412881898
Com_680_pos		C7 H11 N4 Na O3	222.07391	1.494	223.08095	No results	No results	No results	341469187.5	351739044.4	361539958.1	352335776.7	409479983.1	604151224.1	289963009.7	318024984	309263828.7	279616010.1	237204445.9	164311126.5	244814342.5	392795068.3	455590833.6	277252488.7	362783984.8	390070880.1	546345190	142420933.8	113585649.4	238015340.4	620980816.4	526227062.8	270208085.5	450278038.2	295641379	184070163.9	293129716.9	325295656.7	300502899	183833299.5	599433944.7	189623041.4	550262649.9	274605807.7	298146630.8	824913401.5	362548172.7	309799604.4	275168862.7
Com_681_pos	Polygalaxanthone????	C23 H26 O12	494.14341	5.925	495.15265	No results	No results	Full match	62163447.09	69761453.71	64281328.4	63356623.97	64194842.95	26309845.17	102232842.5	5703291.938	19827674.54	140724437.3	116996333	245149370.7	36034077.47	42683325.73	22298383.21	106690297.7	56841754.16	8207586.753	6050195.447	2280407.593	21289197.35	17218639.76	4488083.325	5428762.025	120173230.1	20128699.08	8940769.163	824162749.2	41606741.7	75245186.77	2612498.918	149091377.7	130547917.7	5445913.701	180453592.2	28985019.61	9102234.464	44116714.63	9333439.113	40628475.05	15177791.81
Com_682_pos		C18 H38 N5 Na O7	459.26887	6.078	460.27777	No results	No results	No results	388426552.8	310948137.7	386712390.5	270830713.2	294891580.3	347143979.4	540888445.8	565940342.5	612468879.7	243388905.4	406925755.9	270371255.1	304507112.2	287788703.9	289864362.4	386536028	376793279.9	823789881	513054786.4	715616880.8	208875410.3	408021672.7	742798979	225150576	332214158.2	508759948.8	474961944.5	278528283.2	219709969.4	319477856.6	125243824.2	490510505.2	145602070.7	343742422.6	237412921.1	190798666	97498816.17	369614426.5	463469750.8	209960357.1	185062776.1
Com_683_pos	5-[(2R,5S,10R,11S,14S,15R)-5-{[(2R,3R,4R,5S,6R)-3,4-dihydroxy-6-(hydroxymethyl)-5-{[(2S,3R,4R,5R,6S)-3,4,5-trihydroxy-6-methyloxan-2-yl]oxy}oxan-2-yl]oxy}-11-hydroxy-2,15-dimethyltetracyclo[8.7.0.0???,????��.0??a??a,??a??????]heptadec-6-en-14-yl]-2H-pyran-2-one	C36 H52 O13	692.33989	6.447	693.34735	Full match	No results	No results	325853899.2	317647572.2	322159079	302040989.9	302400640.2	154681771.8	729820934.5	180378085.6	213408258.9	309811286.4	321261348.6	242946376.1	125186591.1	98578279.85	395313113	123165759.4	259903959	222844594.2	122790160.5	143391631.8	44966896.44	385437409.7	504568563.7	216396878.5	231628604.1	304188753.7	264845045.5	823364111.1	630719109.3	470898202.9	184963513.9	408548100.3	527110210	457086258.3	651868841.6	616422794.6	73387907.53	148190219.5	201441311.1	265544286.9	222103425.6
[truncated: 41,129 more rows]
