# Supplementary material for: Combined transcriptomic and metabolomic analysis of the mechanism by which Bacillus velezensis induces resistance to anthracnose in walnut
Source: Front Microbiol. 2024 Oct 9;15:1420922. doi: 10.3389/fmicb.2024.1420922 (PMC11496756; doi:10.3389/fmicb.2024.1420922)
Supplement: Supplementary file 5 [file Table_4.XLS]

ID	Name	Formula	Molecular Weight	RT [min]	m/z	mzCloud_Results	mzVault_Results	MassList_Results	neg_A1_1	neg_A1_2	neg_A1_3	neg_A1_4	neg_A1_5	neg_A1_6	neg_B1_1	neg_B1_2	neg_B1_3	neg_B1_4	neg_B1_5	neg_B1_6	neg_C1_1	neg_C1_2	neg_C1_3	neg_C1_4	neg_C1_5	neg_C1_6	neg_D1_1	neg_D1_2	neg_D1_3	neg_D1_4	neg_D1_5	neg_D1_6	neg_E1_1	neg_E1_2	neg_E1_3	neg_E1_4	neg_E1_5	neg_E1_6	neg_H1_1	neg_H1_2	neg_H1_3	neg_H1_4	neg_H1_5	neg_H1_6	neg_QC1	neg_QC2	neg_QC3	neg_QC4	neg_QC5
Com_18_neg	Myricitrin	C21 H20 O12	464.09609	5.494	463.08871	Full match	Full match	Full match	9747113949.260626	5162577527.198366	8250423692.855202	9921795829.937263	6302834584.567146	12517588381.052475	11149471685.113886	7410122968.680678	6213498270.536024	12924431543.69144	10331626968.613047	7604428513.024354	9028370748.241484	11755982494.28318	11554084501.88894	7260495327.13128	7845498113.061323	7026019181.060087	6175860641.897576	14759220882.007696	14075616885.188446	13243767760.819263	7504128848.67642	6918236512.899325	14186644524.887045	12048890420.736456	8177644144.616376	8707298344.769772	11424824047.503447	8205314192.616028	8225801253.819348	8279579673.232513	7625527857.189521	7751547050.430181	8909184314.541906	8107824153.931625	8475603011.09843	8644532752.092213	9062860658.66764	8923695989.182058	9393094268.28988
Com_33_neg	DL-Malic acid	C4 H6 O5	134.02178	1.479	133.01447	Full match	Full match	Full match	6943843574.147507	6568517444.591458	6938448741.509977	3303467747.3328705	5748575188.340967	3318528574.9773297	4527139640.56047	6302350421.852638	7775775921.403312	3701245602.8301015	7994935461.215702	7810880326.277757	7516515824.03978	3676972428.719294	5269868455.83433	10444459755.433464	6882317742.00122	6514716136.761822	4465058661.396251	4455920756.598196	4964635975.269612	3900834509.7818103	7575626943.225307	2788384603.9037285	4448044331.427233	3579185493.9232635	3714236958.33311	6631239596.028748	6756082713.958366	4140967656.5775194	9355243068.625092	4809177073.227907	4211527736.7915735	4746297664.978634	6905905418.785403	7581323209.570348	5598323692.77315	5756420739.590483	6228589371.8457365	6302711235.963575	6320208277.251873
Com_58_neg	��,��-Trehalose	C12 H22 O11	342.1165	1.703	341.10922	Full match	Full match	Full match	1612728930.5018103	1538768039.808647	1769500028.7636728	1945896851.405439	2724914911.7548857	2749682612.808695	3437503639.971008	2452248252.600215	3518898620.0237393	3381463454.6860933	3232239955.5413136	3359617654.7844706	1633193340.1289084	2397474760.1462812	2585200174.7360787	2532310233.341455	2932100110.116468	1524819174.7609792	5609765002.675955	3262735932.9742446	5170578153.479891	2667579914.7258506	3531644973.2865143	3846111503.922508	1568975169.2555344	2613786998.7836056	3645907416.6838956	2629182334.433735	3411796137.8011923	953554711.5694888	3741843012.737108	2685323572.267687	1868396278.4565291	2012012569.5098379	2356766641.818656	2824933537.0742526	2157735058.40472	2393002464.7108765	3172294515.9200287	2375072173.725119	4308954911.002636
Com_75_neg	Catechin	C15 H14 O6	290.07943	5.135	289.07205	Full match	Full match	Full match	249749051.7206068	602993385.7586558	539207163.3491597	492555153.43698543	830094525.8800418	2181835612.0701666	550962715.5943726	111007367.93895571	76618906.46693344	1549563174.7125182	469369139.7738976	1364238076.84942	3649586875.2391386	3275772385.6685624	686138130.6148	753504113.7649368	112619220.87994297	280742868.7060849	83572054.87879834	526964405.69815695	1505922561.5369978	898846606.7796192	967906008.4842526	107953301.89722316	906280927.5723765	5496429812.883628	892818647.0180389	2193322798.316419	3918074937.6597486	379091047.6614679	888001270.7560061	2484474168.447566	149572421.68640888	176379580.6308411	2285829057.833884	2563963606.906943	678548106.246317	661997944.2574117	653576231.8115776	546100394.3900578	521808620.2946541
Com_184_neg	D-(-)-Fructose	C6 H12 O6	180.06368	1.26	179.05646	Full match	Full match	Full match	1100024127.4920504	2061400505.1309993	1931412405.523019	1546953193.6011863	1464773079.654506	2012426202.2925017	2037094213.283112	1565304259.2259033	1464793314.6762595	1069353206.2891033	2014686685.8684242	1283016565.7413547	1257912673.7800877	1092637267.658176	1806841935.1745129	1990060380.6215243	1932847045.4338775	1035078477.2993035	2200841001.826296	1560579544.109315	1391212184.4184103	1630937314.7214308	1681050858.629817	1642110633.611887	1744023142.1138198	1556293472.5178957	2096695317.0957477	1243564698.8282547	2361533547.286273	1924081731.316594	2049326620.7257721	1515178498.2664793	1261740523.2276633	2282908884.7897983	1583062292.0333176	1748224713.0834622	1634590099.77873	1681386842.2661302	1673821999.1307058	1738090287.865896	1742143081.9954152
Com_219_neg	Vanillyl alcohol	C8 H10 O3	154.0633	5.052	153.05598	Full match	Full match	Full match	788173506.441472	1414316874.2167268	1495492991.2660508	515502055.30890393	1097881219.195168	660118612.7379136	1034875403.1154256	942014282.908789	888398386.219775	1303973434.4090576	1151063510.2194493	1241029072.703464	673013378.624724	383197213.91173947	745750261.1112677	1053367773.9483086	790660941.5152326	924874231.0027093	1872361533.76616	1183985277.74811	871804717.6891663	748892392.187546	1356598716.147723	839866949.4619895	689687202.5485579	593383432.7912382	1171811850.2824738	1664931384.576302	1446570856.921947	1258880360.3788629	934148467.4561	709965138.0363821	943156969.301184	942361234.7109829	1333996760.2813694	844353001.3109621	991203763.707474	1103737502.8018093	1089152204.85921	1155435710.5137649	1137926890.368989
Com_270_neg	L-Threonic acid	C4 H8 O5	136.03746	1.357	135.03017	Full match	Full match	No results	723330198.8458897	361036995.4615032	622411774.5285697	469111529.2748118	471299885.7655277	182238190.67935434	140786846.76058307	235102501.1988273	241235477.08938256	462938984.24395907	330387420.12349856	560286105.581901	452059583.2607358	352982455.1639261	338587559.50069135	202509162.84629327	157374705.5086417	1676163689.6983376	746767445.5098923	420442201.855441	326032763.5946529	325963526.09016275	534667467.55217725	366025084.7494775	587394613.8217589	257757508.22259495	227994706.66403618	1221901283.2798185	344501528.48279244	244933053.96413007	338981045.7018094	489648722.8584328	483737731.4515991	176740831.22544208	659739558.3616704	433836768.06517965	419100920.960489	450611578.65850866	512815609.6755392	511474851.15517914	508287512.2135267
Com_279_neg	Gluconic acid	C6 H12 O7	196.05863	1.307	195.05133	Full match	Full match	Full match	1461330799.2089505	689270827.0458711	1007731720.5589184	1252530551.4787374	794852860.9610112	848948500.0430679	765506097.6366723	890442432.7254905	699512562.5349635	912759472.8357359	835255219.218812	1277232632.909996	1098086873.1714873	1154825418.129449	827784286.75523	1820408425.5682375	1025887065.8262826	1624660944.7270622	930448483.9282055	1205099135.2495303	959247862.1260691	1004780018.2894886	813920235.9040687	731578239.1735935	1299153694.9476929	886990485.4415008	726183197.3512095	1613827653.919254	721481842.7206873	814067017.4612378	846449189.0311948	766780480.1505129	985616784.1079684	321986067.3900943	865285495.9958588	1145725524.034852	912062736.789299	992417232.7086251	1014411619.1271751	960963067.3820413	1019136968.052883
Com_435_neg	D-Glucose 6-phosphate	C6 H13 O9 P	260.03007	1.299	259.02277	Full match	Full match	Full match	781422547.7552642	424138603.1430989	540907224.3058264	702494354.7747154	594724244.100408	836088757.7438065	685099943.7254163	1194142852.9585807	504516020.24582624	1111641896.6266494	779087661.4641259	593792382.6769316	370837301.87442595	633277587.2182499	567708652.2328075	327507674.8026911	392997435.62271214	302591782.9885068	569992540.9555877	690696030.2739861	1062321812.8180099	918851213.5520817	540493887.3925616	737183621.0473286	538242617.1452979	791915328.3960176	459537201.3541336	217605142.76818064	584199954.1179286	348984384.61461717	542682019.2105157	289372469.16734576	266249836.47733465	621634523.6681349	462927637.814574	340946011.4460013	527595561.292687	517423823.2588628	560786505.7079753	593464984.6157316	533312489.6871764
Com_548_neg	Fumaric acid	C4 H4 O4	116.01119	1.492	115.00391	Full match	Full match	Full match	409315562.54964674	584905315.1305335	617719957.9121207	672809585.3880621	513092004.8676738	298527560.80934703	383266123.9282359	562665664.9726986	631629016.7694186	381565633.73395926	713756297.0699106	735442223.1225647	562200841.0207947	295910111.97710466	436656482.0628903	998126768.4961956	550787413.9251624	554132966.2476302	438689807.31444365	378702622.7485311	395717808.6716043	328003857.05115795	705406441.7583683	554892132.0453974	375900069.0234058	298319448.2309036	341571983.7211899	578095999.8598344	605701461.1844707	350733100.84223807	789751155.1008506	416170733.3472381	188715828.69951245	387863827.6033373	690273510.5039665	665042422.3793979	492011824.103919	555484544.1015575	526610074.80189836	552378858.0060028	548415758.821815
Com_557_neg	��-Ribono-1,4-lactone	C5 H8 O5	148.03752	1.314	147.03026	Full match	Full match	Full match	595826905.7131618	489928378.40609765	777049874.5449492	466994425.73963475	598598054.2013357	314927209.81313086	503043899.9822563	346873463.23149014	440539027.473684	477685915.75083834	470066267.2753352	597807416.2333226	476743291.2020412	459102469.2715578	503216871.45450586	592373927.1208037	311068432.6085625	554327978.1766373	784341729.5456054	361522665.10905564	469138625.6532167	558900592.4210478	540750929.2672367	413407623.44825107	244024575.90621564	509924607.79180723	202549269.78459936	329729558.9476032	513711033.5093002	203855265.08149302	334503742.5879339	266041401.96510482	183695888.64559636	138432475.3531709	383754516.50506765	316231112.83753943	329523552.132699	369889390.3684039	404425143.39972645	389604042.3085225	540049377.7977731
Com_581_neg	D-Saccharic acid	C6 H10 O8	210.03793	1.323	209.03072	Full match	Full match	Full match	274361068.7115898	236719392.04401788	381046279.6476451	339962673.10643125	499829595.1692958	417203214.8915851	407867710.8351799	288153796.96944416	248740285.84554633	389960141.91332895	344032429.87080246	603072040.7682581	295049423.1457333	581197969.8189859	240347370.3626931	959476026.1376271	262974472.97339317	145732805.77925643	317359853.57795876	339593673.36956304	478453605.16387206	634744120.235304	320534393.7404256	278660229.87096673	255443431.4270301	311481060.0760656	252127558.1020985	213664596.58253285	337734344.8301224	261782110.99649724	197154462.6473762	153242073.94321364	114508235.43872473	90894084.14071248	281392053.69316953	242282644.08141288	271895145.727422	257699670.23071775	307534026.1085494	275602093.0575224	292351344.98331714
Com_686_neg	4-Coumaric acid	C9 H8 O3	164.04771	5.206	163.04044	Full match	Full match	Full match	272037310.9765844	313015947.3689366	315982405.4256317	246859879.9780983	321817730.474165	409961651.7079664	339430947.5473764	474873510.89870495	326427506.70459485	355955479.5353636	376787865.4346032	314541507.82034516	160826281.50398353	205466021.92660096	179921313.38716727	672388108.9662726	211440295.89281398	166502213.24899718	668878458.71274	495647175.0695481	660174461.7956216	426058071.98662794	401414758.1925203	410529312.70447814	368429088.40862024	394857257.9352188	501385650.7165772	387228626.3032291	499443289.0309608	286447979.9656291	291207765.97614443	260491564.47272637	241492832.1288125	346411197.3845208	360188801.8120102	223770170.07908684	333114229.085231	357854282.6520329	367517572.83613616	381115313.4990344	401125261.1475352
Com_688_neg	Caffeic acid	C9 H8 O4	180.04255	5.056	179.03523	Full match	Full match	Full match	275404324.09457916	484393011.9027385	518013083.6427229	206604257.95556042	404741470.3551503	304795543.79287404	265418315.31083667	350172949.2840186	288825832.48612064	469404138.1967556	422844574.6617067	470103128.12482876	230707327.489698	273976098.54978365	346991351.5238253	821149869.2374469	297615463.00532335	323857827.94560194	668535989.7609901	416606832.4411802	487348800.3356301	341109298.6281897	505082295.591357	298374680.2131938	319666726.23934084	476511851.84233195	489573449.2004626	623399849.4779239	513923757.7924784	480618019.6251496	370729618.27155435	395376134.31332356	277843455.3424727	419077845.0839685	510866852.5342966	387773739.9087851	355260709.399205	458953754.45613647	440940650.6391507	359493695.0683731	444405469.1883304
Com_778_neg	4-Hydroxycoumarin	C9 H6 O3	162.03211	5.255	161.02492	Full match	Full match	Full match	373777295.97954917	175384952.3297074	234586694.12342262	263765347.6693428	255480652.31574464	220431941.83444306	208788386.51664492	269692675.18020207	260505719.80316818	181561906.07511774	292784773.7300784	250033527.64404798	256109639.95887482	275507139.3657395	226706094.83932507	185003545.95593226	393454616.0284693	348831053.43822813	593594746.8058903	225600173.1731992	109570429.79758736	213643210.81343904	185041472.2930813	232524875.32026207	298450137.41801643	152865481.4238504	239769239.9847203	591764795.6992009	239100702.71232602	320734480.6568868	284886564.84895843	208407966.41277245	426585661.707148	353950797.21808505	223942949.10490906	333540535.90445536	254803071.551638	272667109.43095964	289679811.973412	298117897.9373348	296192440.0418293
Com_793_neg	D-(-)-Lyxose	C5 H10 O5	150.05311	1.445	149.04582	Full match	Full match	Full match	364951129.46395135	164185232.59457323	422501600.44316614	407342724.4740272	332400121.5709356	299776057.6769779	301816014.913409	396987812.76495194	466290933.3837398	372102730.89915544	223238871.44882828	478099999.1309504	387577734.21102244	422574469.1679948	334915871.02520996	497848114.30243176	446116079.314164	605240893.4451522	263289877.76174852	342829437.12785685	330762522.08506244	300972669.2767013	177320303.98866472	505343544.7082131	374674649.4019556	383151063.3293142	315047911.250553	528251918.5043027	179828126.5020263	307959033.1908295	396805297.8755444	578314233.9173529	425496422.7531232	193399504.73203737	399447825.82147664	501591138.89896834	369691036.954886	264835663.32813463	307165725.8072651	285286134.18791854	428689130.7222847
Com_904_neg	2-Furoic acid	C5 H4 O3	112.01635	2.08	111.00907	Full match	Full match	Full match	255306778.2312251	206822726.72799796	211956860.85052183	202367505.8943261	124360109.70247959	112685039.13924779	173410983.34642792	195360663.8925058	105624580.88367118	97944554.03619911	261019920.8640672	274348361.53330606	537398337.1682489	208437550.30302784	74949399.73777612	220719656.6993548	268573419.43642265	354020854.37333	183402522.87199447	110038724.84767963	200220599.5781074	142495051.96252945	197351366.14679047	228761038.7408398	215225845.41412464	131555493.72104411	113221217.8363488	358460958.3887066	117654762.7670617	128413820.5853042	261664050.76572877	349755181.7886238	167407118.44633391	77351919.8916411	256215019.18932235	388866111.38248193	216787020.128487	206969298.02064425	174516148.7600424	211206520.13452417	212265785.99663976
Com_961_neg	2-Hydroxy-1,4-naphthoquinone	C10 H6 O3	174.0321	6.574	173.02484	Full match	Full match	Full match	178139107.13880202	109523329.39023244	141970112.09430295	135955023.47680086	102606983.3258681	63431058.86388746	113294342.25150807	475850570.3607453	504557419.4776163	47028587.604251176	451682309.4685327	80330184.08397852	101757421.70229241	110029074.0319976	164231022.14059117	124581038.61351906	142230929.41585618	139238900.9148715	167146461.8062837	65544900.31631149	66606026.83870441	115706249.03981358	50686954.21900425	73710880.93530236	89975444.30268356	65585653.21255987	87813105.45338042	77736211.04399456	43407829.71557479	146250842.647718	184834775.37013307	81763531.6189717	179167421.986044	106776926.79727706	46664372.617145516	126908542.10827582	108496143.830431	111725924.68752728	115032274.3536172	135460062.9783435	110662165.11375847
Com_1018_neg	Quercetin	C15 H10 O7	302.04346	5.821	301.03604	Full match	Full match	Full match	397202489.9464014	209977094.71501985	314120428.8730828	334845064.57934976	416263021.8268652	481076406.5876512	379945254.9290722	261997765.7550578	173734647.0843365	380903676.1357908	337889450.2295521	222011311.28268346	444822661.6933092	520349295.61234415	416358317.50690216	233595567.6132684	221369864.7701086	118228088.0583177	198679798.5134179	552785345.1634296	248795405.0506853	485758799.34170353	233609566.9207499	240376816.70370948	270089449.1102532	169168424.4255819	216476730.17253476	183288069.22782004	275229014.0756289	210546128.80823192	258409793.02338132	246578194.71144432	191093938.69934574	235874222.8290593	226562647.5465028	257392859.63873717	238479767.702912	200996762.34736997	314019921.2062738	299657167.17703193	393704127.7552857
Com_1069_neg	Itaconic acid	C5 H6 O4	130.02696	1.521	129.01968	Full match	Full match	Full match	315925167.58214855	227107314.52199757	297947383.71198964	173925127.4946331	283292177.93636876	152638025.89580688	308523702.31903595	179006320.7921508	170356131.86373463	239252240.6857148	237324291.53973088	304726466.57520604	236771807.19431323	182445196.5482566	274431661.3970884	267064497.80301365	142889229.91262856	217970806.53052524	276882813.87191397	217629012.44655088	354617382.21356535	328688659.04393905	247491996.5331703	189221729.6551925	191653148.696633	467960826.9402356	239832390.58293214	297755877.28325117	410070748.05260205	269578816.15862674	256626408.92493343	257084445.49975058	143281915.2232512	222711226.00744003	285208857.0930104	246233256.51287264	296931144.559307	190124709.64059067	179715158.6509636	299891407.4413074	319955857.35950106
Com_1253_neg	Uridine 5'-diphosphogalactose	C15 H24 N2 O17 P2	566.0562	1.559	565.04919	Full match	Full match	Full match	148691839.627192	241673577.90452296	177782687.4039492	147876603.93026787	130332728.69569585	100354551.49061564	120910659.11954525	212276356.2409775	134133292.50882047	336965912.3795719	102993265.54344721	273788952.6177626	201535654.15998366	411229798.26101965	387114572.4803455	191833694.76913494	235139378.10955104	177814436.0460188	247271365.1319147	106336081.08897428	126162229.60528779	189174488.834252	188096444.13231838	128276910.27004912	129347117.0219951	195741777.58876616	215755661.51120213	102166621.12837274	153052340.1331242	110698030.83718915	232770073.49042627	197708997.22292858	147609974.02752113	183148742.9746812	145458439.8785329	166570684.97562757	169056363.678861	198343721.23481017	145726726.136969	143101415.3183671	221470076.75051183
Com_1384_neg	3-Coumaric acid	C9 H8 O3	164.04764	5.544	163.04045	Full match	Full match	Full match	238631451.53738767	110611761.12608959	293499416.39070255	269003041.9931247	143646020.62040913	244743506.30247003	93341619.24823223	89045878.80770604	58447266.72540349	207297087.8824248	97393915.7634452	133426371.50693884	123307786.82851383	85925170.65962727	88446245.73037605	378775329.8097149	54064674.13288994	45217229.357799396	194899349.48380622	316865027.0105793	214276837.33138734	123045983.96317583	44818275.0189249	51444813.00014657	55220769.66282902	37511471.58016779	32624683.89009249	36170332.1479489	52606265.33293543	68280203.64824054	58309808.50260956	38788671.94717406	51715359.621267825	63804974.00417426	107330493.24276073	62509251.01739674	100364478.083848	112497449.28487633	99584566.89032477	113411796.67912261	114223079.50376262
Com_1565_neg	Luteolin	C15 H10 O6	286.04804	5.73	285.04077	Full match	Full match	Full match	62895819.269779585	164403363.15742645	144934676.78042203	111281244.81999251	117484672.47411437	71490605.04406106	92261400.42086834	137739439.3376064	72813576.88866948	219752307.1333111	159275025.398942	211553951.36424732	88449194.50641102	128677553.97312824	143606963.69388318	212955146.02833822	155112915.77662906	73020959.83529721	198230859.055723	220103510.1125837	103799526.19812895	156403290.54351693	103118628.61745189	139700981.15089932	167334505.48053557	166888084.61391768	211438320.64918685	200831148.14458975	172572075.29733083	107870155.41362941	117258502.25431956	53177594.04208809	124682198.13919085	123189953.6111157	282304718.5091775	154073789.33052373	104948247.198768	71388602.97691901	158806575.22893587	160449978.37338588	158971827.15245903
Com_1622_neg	2,4-Dihydroxybenzoic acid	C7 H6 O4	154.02704	4.843	153.01976	Full match	Full match	Full match	55920787.531686865	49958422.59724852	121829138.60529137	89377028.2905743	30919556.564694826	69232257.89033808	25033889.43314591	32959138.914775044	14637677.092534954	64498317.60281359	124470611.57153651	60023161.459425904	158315265.24600884	78380094.84852013	31481914.910413574	81044117.72950418	41988408.95585023	31775849.020754877	22857438.762413077	116419170.06870873	91240930.96055235	74863777.66283412	61165442.12582455	33659600.89823549	172003054.35611358	278547160.3000302	26545433.543796208	140436915.12088963	51624872.64054249	34288998.00432466	80726833.96999899	112652422.25441964	25256199.3349838	30607895.52073541	84036423.44400802	46648771.128959544	66007891.9807596	63868562.18145443	73826651.93345669	62802272.63409105	56003909.6264795
Com_1628_neg	Corchorifatty acid F	C18 H32 O5	328.22561	6.187	327.21838	Full match	Full match	No results	118730124.30157961	46613412.38223754	106916274.89747706	49844568.38035491	128970899.06097822	32038011.572474726	34062307.36101821	56498550.04209337	85954846.67772147	63367408.42995573	57225671.103997	85559308.35658464	57391061.4936489	73497610.83232863	41336938.20933021	303392930.56624913	33343053.45388911	63467484.91212013	50688552.61906162	64330571.76836428	45650291.03234832	72578997.21168058	65948088.53026634	28728010.834846072	27004779.211945474	28823605.534941617	16538238.97483318	66182560.646217816	13509123.645984568	34932633.72522132	27742862.12686323	33014283.33752911	27695893.158871643	22711045.163733408	43754965.411160134	47700511.652294785	48404754.8314175	47174815.54955555	59453022.576528564	56149089.70571483	59127196.29533309
Com_1640_neg	trans-Aconitic acid	C6 H6 O6	174.01671	1.894	173.00946	Full match	Full match	Full match	181749799.87846226	171066685.57095277	222788270.44784498	73469900.19723243	186127341.3945152	135419492.72464222	147940970.12979785	146778406.84175938	133072636.57039295	179153292.09007236	192684571.70628753	245044131.47148064	106123637.94410771	171430776.93334126	150103558.67980623	158716672.31901056	188120639.77071747	226360209.52944252	194743002.4046033	175873604.95949513	213070006.67063975	186956586.9189682	254810095.1736352	183431230.3657652	152662339.6251205	264620203.4451647	175886915.60916772	244940023.3629759	196276253.86593017	208439360.17748314	193911366.29319865	164868571.70354107	152690935.0381271	162705237.93294987	190980607.2240926	175447866.47952908	166200340.982708	172737593.12264532	212418295.682691	209289457.2896098	191740356.5112839
Com_1762_neg	Eugenol	C10 H12 O2	164.08414	5.827	163.07689	Full match	Full match	Full match	4638188.928799492	87365704.19008695	103729755.0706485	255070602.99802268	202278144.55992892	163267240.57431382	120383388.70252821	78481131.2667176	3616179.30814405	148779124.4754417	80337215.158703	197869953.71111384	209401004.01013988	64364703.212238386	22554716.841485918	135754109.37277701	35406957.65391093	234583138.6238974	24802724.71731052	81636885.93359655	105239227.64579959	4750485.519793677	123079154.96114373	45565108.14437708	94614288.9811838	71151904.02708142	200923454.96978575	113775574.36976965	38768065.993371285	39065014.453220636	39321203.87484716	88383411.79836686	161885039.5549169	49806943.27105765	99004752.53615957	82609249.23500203	95203785.7684593	103094844.50543928	82585061.65787144	87676834.96030228	102314484.31916903
Com_1844_neg	D-Sedoheptulose 7-phosphate	C7 H15 O10 P	290.04072	1.303	289.03336	Full match	Full match	Full match	76683679.86200903	40817611.094134696	38988633.31897506	61848498.38399398	162713100.60562873	106875394.03674701	246821250.16445464	114356132.7409519	96833354.99600042	108003436.03788775	202941927.73162597	165265209.8101907	28266784.11299775	96673677.105553	95346921.10280153	33723666.65194702	114766806.62200375	29980310.04449554	40363628.87977952	92969996.44291508	156615224.70910776	99448001.3449169	65112258.06650723	79362883.12677296	128644285.39420287	166111836.82079512	158545197.65220183	49254543.397054695	196768587.33207244	91448311.66957715	96853816.30278113	32645015.48001373	88809943.02066578	60047163.80169275	62100721.356662795	49320661.597995766	87767741.876495	87853726.50303052	92117243.72520648	90353647.72261404	100419738.98753825
Com_1913_neg	Naringenin	C15 H12 O5	272.06873	5.906	271.0614	Full match	Full match	Full match	56312268.09342525	48994389.73896029	50634803.3181337	50894423.84235471	117465784.18433948	112840631.45239988	107934215.51809706	37348460.36794284	25365717.503484793	68266896.79503918	74554882.78392151	53948146.890081204	59154973.9666211	40367691.459828585	54903943.36036287	61301573.14097579	20028145.068435118	35343633.681765854	36368811.743871495	249150552.97937557	79598288.5078241	54659208.576355204	54320855.40681908	13869264.196141092	46657993.36492258	15391553.992579773	31979385.517901972	30668840.66950015	53417656.83633629	30243162.024548423	26179794.057222683	53978284.95424133	29721082.08484568	11836697.47639567	83216954.53663869	51459379.65269675	42102256.4294267	59981195.78277475	62287098.76976636	50190347.68185629	62212117.10642411
Com_1953_neg	4-Methylumbelliferyl glucuronide	C16 H16 O9	352.07981	5.399	351.07251	Full match	Full match	Full match	76552623.55344726	116519649.02448341	120172152.88374391	158531949.0893723	112224050.30133182	168634573.33150002	148779320.08827758	129453515.76366046	74116134.76552789	31974590.680251546	123178575.39790508	85366103.41352572	142283489.4574641	205337774.62593427	240027992.2886756	100379331.7778268	112953601.88172342	143750348.60424393	155301856.1128832	64521002.428354986	127352290.91450246	85764915.87052003	79612484.28450075	96315653.91145976	131133702.56577548	215846106.39131877	162727144.479121	116564084.02248222	183098254.20639995	159596939.99734896	168416816.3543778	179861354.8400501	76844684.2113538	157294525.4329353	66844014.56057555	158732497.65189397	105461205.3148	128790303.06628153	128660590.32918522	141735102.32642108	158087825.6864434
Com_2144_neg	D-(-)-Glutamine	C5 H10 N2 O3	146.06951	1.27	145.06218	Full match	Full match	Full match	12424227.857654711	18982732.551488426	11751365.167690778	8046129.490987894	159012444.51920345	10184986.333603524	64616001.2002562	54063720.55641119	89931096.78420445	216530989.4401679	35552537.233982466	60273506.64748085	40342338.35353705	60555299.065131046	43666608.19165863	158271776.43484014	25699723.243294694	16528660.964020846	4624360.026224935	3795115.4075112147	18225776.809605338	79957850.57675055	31535150.07551253	12820426.444814354	12736359.943554182	37382609.318345085	67611636.45922749	19548893.700946636	12226467.987516899	9130432.759103859	19333745.52339829	16870806.840363525	18694675.203981493	18736595.05128822	10648860.776995119	19702956.795105647	32397882.2177183	36247524.14404148	34358369.33510446	34579816.57000349	32372314.61425472
Com_2323_neg	D-(-)-Mannitol	C6 H14 O6	182.07915	1.309	181.07202	Full match	Full match	Full match	9610306.500080874	15689063.611112574	11832670.275336375	14413412.274792487	16167050.100839926	27012425.412358794	32361983.372337386	27536915.752106503	26645455.46392824	8325443.4431237755	15330971.73065879	10747825.580275843	45016626.04241974	135566042.64646706	29933044.272200637	192051351.30835983	25869175.01912466	12954757.2006694	8973294.853662727	15835388.738479316	14887909.303201936	26056296.930819783	25530544.635313153	16629492.053371666	52771032.47640878	61578531.20638808	26363600.18174422	91846301.61132981	15987560.44223673	17697605.63009802	14888429.4380235	95102376.48551697	11366684.861659588	22746373.514163412	17047370.32043465	40398233.2010069	30504025.4016097	34904588.88418764	29955312.974317912	35118090.846123934	38324389.16276898
Com_2521_neg	Ascorbic acid	C6 H8 O6	176.03243	5.16	175.02505	Full match	Full match	Full match	97045960.88954206	144311464.44567898	137109284.9680647	105512320.7972354	61486372.632042	45289647.400671616	87484274.19762397	114003668.39123866	39417476.50403124	155144654.26861432	124674766.21026659	144869236.53300196	78526152.80328356	116142844.90138166	175977782.46434978	58055476.55297419	89482671.03102432	130475549.14446619	84181387.67075914	97747035.44041726	117692901.34952465	88836049.34651797	94631742.74366064	64480879.44431484	83195294.03018159	150108929.53921872	85089921.8155349	91649002.37430891	119816165.42179602	68160241.47489254	100652794.68075004	64660735.68293674	12841799.950826304	101990875.50180337	113921496.03180599	83868510.99681209	94970094.2275812	85984834.53252436	105958726.94839983	100995799.69032584	96227745.01097645
Com_2798_neg	16-(Hexopyranosyloxy)-7-hydroxy-8,9-epoxypimaran-18-oic acid	C26 H42 O10	514.27914	6.757	513.27203	Full match	Full match	No results	17408738.25075079	51767013.757492565	30244120.113888398	164767379.21099922	52851510.01663581	36982990.38693915	34927413.92942181	30322056.53510105	42661232.211645424	62184658.5235429	16616610.685372742	95848812.43128051	58295260.738449566	72744240.16197045	61675199.9843158	81850095.04186946	40012587.650594115	15351512.226759925	22110853.350851756	8956833.963785196	20799622.243520033	32185646.24354733	26652066.218665656	13042693.444333754	19385015.485917293	90782059.90433367	29747191.514247045	48727678.939088956	126175831.90042005	31107702.59297012	33344675.738040864	66471701.42224246	31008979.944920477	21171646.782891545	33619388.57621852	45004837.53558005	29710126.8184149	33292474.174261957	31283558.49872821	31583556.827701814	30229881.733952943
Com_3124_neg	L-Glutathione (reduced)	C10 H17 N3 O6 S	307.08431	5.38	306.077	Full match	Full match	Full match	43204794.17659242	53934169.725933984	67300208.84767231	41434648.6083824	46254461.985369064	37667158.1155208	36172819.6840915	69288527.82754841	30523869.211491577	140100712.10495988	27085318.023439758	55587633.87513023	20025965.86171267	27307484.044712283	1486972.8531408098	40854920.11289414	54671828.41414263	56703422.98131632	31968179.571601715	36032554.09287484	68093149.95063132	55450912.49252911	55932832.15505945	74902952.26566596	70249787.54855321	49906120.09017227	68460742.38005507	26041554.37915002	37485387.22337651	46327504.65037408	32835530.522329345	3090245.380000269	14556777.830205614	21175779.97207186	18934931.376858994	19804151.928633098	36956589.9379358	40548959.22541754	34371018.38575448	43114278.9984512	48772061.27401337
Com_3348_neg	L-Glutathione oxidized	C20 H32 N6 O12 S2	612.15402	2.287	611.14691	Full match	Full match	Full match	49352506.23862956	45934864.98905811	35991127.07915446	24509131.290828917	10260143.14230643	27125860.595108118	20219572.63530415	96406864.7447175	59472371.115927495	104699175.67545901	47304671.71366047	120317977.79973418	7877388.245445929	8820837.554260772	2047242.2279343463	18356255.10773451	48326474.602599576	17414889.25932709	42639174.85831672	36814530.44752657	51929363.75739244	52908994.700032294	41570989.67467488	64040288.55646754	29734550.997173816	19685987.26353039	33305784.22053748	29441401.425042477	15645474.373020578	39244380.77740475	11196469.260022804	7340711.504859941	13927526.355745034	5526678.976351175	13357957.453828193	9741664.703884551	34068616.1278039	35181426.7414187	37868978.2514597	34781358.17689019	35381032.34768005
Com_3637_neg	Phloroglucinol	C6 H6 O3	126.03204	4.867	125.02473	Full match	Full match	Full match	39110059.72852427	25367998.817685068	27324216.86774703	25558872.110388312	27708610.084596198	18845644.80266827	27633875.172807477	18177024.75523273	32558712.60264212	21539505.06099262	21707405.684542656	43076044.6356174	38236649.94805252	30831474.95455035	16286834.100418199	26819731.059243996	30777677.378262322	34862640.08486289	30745313.490348924	24408877.00841629	26620102.872549213	28413881.00556976	26944329.383219834	15302535.59010484	48065022.655231334	40293520.80747766	23919921.272968557	96402540.4401792	26795615.259878825	37163642.90752719	23977402.830181062	41036693.47224476	79471044.9348331	18934026.240361832	33511285.33097307	31913116.20875955	30788935.084358	28968882.324015312	36543799.35690755	32574630.75064887	32746886.514352642
Com_4631_neg	4-Oxoproline	C5 H7 N O3	129.04294	2.215	128.03566	Full match	Full match	Full match	14396933.033841455	19290559.163103353	18616935.582810424	13697813.153046472	28246077.423398912	20490526.189328358	23015126.017752767	19563275.9201363	22484152.328960367	17945725.595403366	15714702.98683138	21431978.51242862	30542225.46925956	30621259.471767478	45070669.46297562	44884774.14138742	28923086.5213512	33523979.469899423	16289599.905336553	21055854.63213037	29490943.95758835	27551077.0962651	21577064.998554166	38790111.41208323	25913460.206329495	26774759.074479733	62367613.463437974	15732263.900426906	17544838.905835737	24585893.588518966	24420769.17926919	18831984.83544899	22225106.43525096	27692068.282312594	15517471.613906039	23882357.764151234	21393329.0199924	21666872.19446519	26561709.62799624	25630921.484735	23836179.67529562
Com_4742_neg	3-Phosphoglyceric acid	C3 H7 O7 P	185.99322	1.334	184.98595	Full match	Full match	Full match	68844461.61425944	30946736.92339082	48911690.734327525	51490413.33031291	20600270.341374326	37443192.35502299	15964635.586997943	40899435.29950912	35363689.024563625	79156314.14883797	36313418.24472508	38078342.37170077	15534617.19428847	43721529.85811201	26034748.54145224	26020772.64034229	45447085.88152239	20991136.514460742	50391098.23585927	50358641.24559935	48915356.49416985	48160639.54746179	22766059.209419936	59686711.28883548	21356185.07098421	31980434.905295175	18422756.0649279	8338449.684935945	21972971.65766089	38104945.82352228	19295954.5080235	5675232.164723062	19615347.4458013	20276179.49451627	41470094.41832141	16299586.01710856	29998977.4480827	32389279.874759015	36012041.82674056	33731777.049133524	33971850.05742663
Com_5105_neg	D-Ribulose 5-phosphate	C5 H11 O8 P	230.0194	1.314	229.01219	Full match	Full match	Full match	26391426.79648054	10668340.413608212	13635900.906031819	16181516.359189374	24286553.57000789	24790539.57643896	34758774.68736385	37831866.87847271	47344660.63977704	71498296.72526358	49708528.54678537	34953949.51891281	10964867.645105429	21596383.588685174	20332555.791108698	16037509.94876197	11927513.417949438	12253768.97554356	12044349.18392976	33291650.136622977	55219355.22974433	51728920.90526099	17620515.318811264	13490287.520774301	10771416.77748031	20362605.833100826	12991355.44794187	11473929.220222726	20407944.722108535	11194152.621360783	10755459.728594234	8052886.506330477	14192657.480802437	13395907.044777034	14369918.458521156	13437674.470644262	18375735.2545417	22280249.453079615	22244019.409629084	23229949.64159097	20407317.853292197
Com_5122_neg	4-Nitrophenol	C6 H5 N O3	139.02734	5.776	138.02002	Full match	Full match	Full match	43006973.41594698	14952047.374373008	26637176.135080826	72351003.88509545	30612692.45386039	19290179.53455608	21219333.358928565	11311505.360264976	11055086.861748263	21137951.725982886	15291741.788873095	21432453.96080143	36266835.42166583	24965174.54474558	28369396.425967872	27528520.021906912	5274841.171134614	10886215.838634508	6318508.133521151	27239027.557558253	16621768.605940556	21800446.89500313	10013984.265314702	6666120.899646282	9530596.917033201	3734379.095295305	3919222.1244987966	4087093.898360869	5387501.485447044	9240337.094834358	7775742.8955952525	5191654.863584985	5137114.095024374	3440617.8579914016	8189372.051304229	7624023.343142968	12127570.5205867	15487343.093504434	13968843.39971259	14007659.4992362	14311038.474641792
Com_5557_neg	UDP-N-acetylglucosamine	C17 H27 N3 O17 P2	607.08355	1.464	606.0766	Full match	Full match	Full match	5671853.495431986	8211362.109635381	10492397.281558216	6851228.853669635	4208059.270233694	4094028.8203357495	5479081.723066809	7145638.629739234	5062783.843476893	7109729.9268113095	4377125.946471878	7404782.063718163	16087303.762053255	58437456.878888436	10577919.579242121	47770078.64411977	8637419.648939904	9250204.207490727	4773547.6278036125	2574123.475588093	5658700.198526424	6465858.292909239	5627371.810055604	7716192.380785142	2064526.7916805954	12892376.09566056	5163849.082847976	8292303.943029262	8901944.8365173	6663438.642697514	4664631.412107624	14764638.406406336	6308367.858241252	18949722.031438522	8717850.328280248	7741263.696029541	8749307.89689577	6109210.426393349	7328140.288871212	8132794.13516859	10636125.692875557
Com_5567_neg	4-Hydroxybenzaldehyde	C7 H6 O2	122.03708	4.778	121.02988	Full match	Full match	Full match	21835035.163886223	39069072.60682432	47772447.14086194	24769511.889791794	24177222.405955564	19352152.445549704	21271386.448883224	40195098.03611509	35722688.24026478	39331426.85949653	26685554.31134558	36921668.211009376	22126118.511909354	26949409.047672115	31275648.75999198	44432399.656673245	25473456.363058235	26352459.273104288	43905624.948795766	40685438.64824498	30798759.33576966	35697665.05988155	40942698.74051562	38113172.28019147	33394123.402608782	28297971.704712182	39115485.35287021	33084985.947680082	53846431.20789482	34429074.610872805	23507315.86941402	23998469.161373217	28623419.623836786	33296669.707912274	50842224.10056627	25455413.59407523	31607866.3886727	27698693.58049792	38689446.90328598	35986515.872921355	39597252.25571746
Com_5879_neg	3-Methoxyphenylacetic acid	C9 H10 O3	166.0633	5.332	165.05605	Full match	Full match	Full match	9987982.743980777	9608909.639632741	9515382.132877564	14448019.4892677	14421842.814003231	13085538.52209707	10751447.727681551	16166435.944157531	6019924.846470753	9094629.60296632	10108773.819586255	14312642.199446222	47327623.550498135	14088571.921677312	16945586.388718177	9367658.055007791	10793585.756969446	18166600.506219406	16752632.89235923	9611514.570795033	16708081.298917387	15679758.341088586	9181430.94192136	15160775.358006585	13125703.033182014	12260281.164371178	10616017.675890801	14693248.479057001	9656308.117533412	10322817.158865865	13158588.716724461	16365429.26408958	18619454.925122034	23339810.1612818	9256970.382604105	11301140.003957225	13341343.7428645	11810648.707945732	10452375.145964453	13095714.499280967	12032743.391802244
Com_6206_neg	(2R)-2,3-Dihydroxypropanoic acid	C3 H6 O4	106.02684	1.321	105.01957	Full match	Full match	No results	30532673.493029572	14615231.334813993	12500974.125308799	23930521.921019863	18274623.332130767	32520586.953047007	43062137.94623516	25631936.449064676	44294474.2423407	14416111.352026355	15720937.62904908	19244893.86378713	21068649.05222223	13221994.357756507	24035386.928965423	30737665.01332516	29205253.676013988	18905550.89797042	8699498.795871224	8954559.887183418	10467616.614040716	14603411.544482514	19714787.08712857	24103948.127739966	15061109.970197892	15983607.968885036	22311385.066948913	8531996.296074005	8847466.693979306	12343668.269413749	26609521.73981474	15263666.181267178	17642103.47691101	15922995.564070236	20447670.903705142	22799232.131189357	18339997.0826427	19109291.55245622	19365245.222441588	20992346.215399776	22373621.38604337
Com_6842_neg	3,4,5-trihydroxycyclohex-1-ene-1-carboxylic acid	C7 H10 O5	174.05309	5.05	173.04575	Full match	Full match	Full match	21675391.941168107	26966622.85030424	27246006.775112513	21214241.6724977	24111776.458538182	16399984.219051145	25401940.076973476	31707322.44610249	12845774.458054159	23735447.26690323	25687266.237117533	28083463.899806205	13192673.396850845	11897245.255507674	20073543.82033531	18427643.085091207	12938377.304843264	21669764.060935073	34297906.67337761	26814095.305976115	19584293.266755197	16627052.132788846	29482933.53061959	18962384.300768495	17598466.632851128	14610962.18497965	22407258.66111112	36255218.9152443	36217240.928061225	22926186.653141618	22321664.306399006	17052195.262933426	23263376.975211103	19723425.832317702	33919109.378966235	18734029.06958885	22226786.7014924	20850309.320164643	27319130.723307062	26674171.072379373	27660061.644023556
Com_7307_neg	Glycitein	C16 H12 O5	284.06877	6.669	283.06158	Full match	Full match	Full match	1086853.454446934	15179107.512276614	1238096.6373425317	2926571.813280141	19569944.048183084	7387401.831288321	4026217.061004009	7778495.369565176	7702430.754602204	3394974.3667649725	12905400.779800383	37682972.96186346	1978912.108596506	4380476.764314517	847042.2413725515	4283392.785560572	3307534.5327308	2570422.9613990313	868771.4726944137	14748069.420497037	12054577.469659308	4899601.419717524	27864553.45012568	4642042.02564029	4392601.965503439	1925689.7485848002	17587167.035988193	4132881.468914794	758240.1936082367	4200318.098483452	1379874.89684493	2216304.0771594117	3005677.051087597	737282.8493835061	9381154.269926237	1802457.3920250451	5486587.83230487	6527559.385092467	4420649.7748583555	4735791.012289929	3531765.889860413
Com_7930_neg	Uridine 5'-diphosphate (UDP)	C9 H14 N2 O12 P2	404.00322	1.532	402.99594	Full match	Full match	Full match	29454837.09453285	20797954.909250893	32133459.713253923	20730949.194276754	16945992.377694268	17106641.19110729	14868036.932333829	25860839.38187691	14283893.913012657	26251387.10566444	19535415.82180917	33129953.240344346	23587708.39379036	21264033.333566718	12042302.901471414	16845186.969786134	27689725.75614982	16387628.56204514	27056239.99859049	21090476.203711692	29015151.460166354	29100946.29198809	27252930.042404953	26739182.97161231	16470436.1859613	24052590.539493117	15218309.583453324	14089074.399834694	20519623.667088624	14327538.904034954	14406475.31473852	15896654.86113519	11257587.55709227	10111834.010908041	26600277.93896647	17498719.657672808	19433280.5228039	16316116.786048984	24845787.6129025	21468953.153308425	21985892.410840984
Com_8929_neg	2,5-Dihydroxybenzaldehyde	C7 H6 O3	138.03207	5.137	137.02473	Full match	Full match	Full match	4780820.787301003	6157045.35856221	6595478.358124602	5663423.170979126	5584822.786420413	13925160.853260329	7221675.24490937	5551940.0343491435	4119945.575494509	8682166.175557116	8233356.674195608	9998017.94196146	21387900.56836247	13492009.380168526	9341325.547761345	10657987.988173094	5756588.0418026745	7377225.565527121	5066548.144260542	9615781.223630365	14479544.268336292	10120077.74849433	7078359.0963318	6018650.003538105	8765404.165951915	25426005.82500441	9251958.734580442	12323021.81869512	20330287.570667095	5831126.75465482	8434002.030417444	14128631.618928848	5228613.50335704	5881741.527753635	13247153.360929327	14195438.531731369	6676852.77927544	7052611.228243346	7992833.139161319	7912319.664053091	8295461.270322919
Com_9025_neg	Guanosine	C10 H13 N5 O5	283.09218	3.28	282.08505	Full match	Full match	Full match	12628445.575839823	10346185.858365085	15258747.744561335	9510400.814476281	26217012.160019625	7716715.032771533	8899242.396059038	7965553.2839510515	16254045.299874786	11720554.548280397	14369495.335206378	18851582.291919343	22397465.565714452	8024961.711832749	4439333.975819564	11582287.27290913	11079484.452740783	7915267.071405885	20002376.430323713	7639584.395803355	15975601.38196374	12324378.842225257	15063577.895194216	4231504.49895532	8124688.440774133	4306016.675013556	4767577.384029154	10982462.629919816	4206654.324360867	4211695.433231503	4703687.285128674	7678971.386509495	5840003.578163092	4333126.2380969515	9678000.107573656	11520787.096900593	8320027.65208855	10584436.663017236	11038720.609084016	12143600.300536856	9123229.705768188
Com_9106_neg	��-Aminobutyric acid (GABA)	C4 H9 N O2	103.06359	1.303	102.05629	Full match	Full match	Full match	11936087.602822235	21275414.880393207	10031242.879319767	9572217.242631879	24908464.98390689	8839467.962939737	14195080.813508824	21153938.475528408	10878466.431450425	21236860.700575165	7376222.555741283	22554382.27363294	16975337.092572913	9979259.167094108	20098782.804950982	15175149.89114162	23057950.86910539	10338923.95322134	12362462.647278192	4253951.669441671	11859424.636142425	17129954.21135582	19512246.482202858	9106211.51830415	7054507.674004512	7821413.104768224	18365738.87230488	9881288.921858849	7471417.43977974	8266976.900027446	14911045.628814835	8606729.110814568	13517539.931521146	14104505.909454254	10321577.731306784	19176582.16888904	14967644.8898781	14379736.093344249	16534428.010101255	11138773.595293004	12857225.51938246
Com_9182_neg	Adenosine triphosphate (ATP)	C10 H16 N5 O13 P3	506.99692	1.585	505.9895	Full match	Full match	Full match	5988220.3684362685	10805838.753958568	14523415.792972557	9486891.108668337	3474553.94586977	8512658.216636648	3190927.0057091354	5947746.529114203	5128252.797995783	8662573.989121322	4612034.018322272	25051297.93632122	12060632.815988401	5621692.197752154	3928968.25956785	21619065.499304358	13303479.267241199	10064269.181346355	14327796.723896392	22248578.7505611	13698581.111008385	8438372.135454021	10179945.956682252	15024384.277198255	16430022.384406112	6435995.762472405	8734623.819572477	12801328.466505447	4562906.490972319	6553131.26069337	8235436.726213618	7452564.282694257	7871151.907675313	2826691.0698344912	23491688.803673144	7840834.013250363	8077930.47935994	11270553.50065579	12736792.89592238	12703956.315355249	13535863.048271561
Com_9569_neg	Miquelianin	C21 H18 O13	478.07589	5.508	477.06848	Full match	Full match	No results	13779983.840420531	7563798.782915808	8149726.842642423	7064230.028713172	10410727.008677587	16006077.408018902	3944460.3664202294	12612321.580498284	6029452.889233773	11685038.075264614	9722850.906612473	14922243.635681266	10876796.9253795	5341270.950931369	5825036.569865863	13140511.692780016	3929578.3096240703	10636316.205772776	3804066.887252878	21270614.012910493	21036489.727369163	9402288.897228159	6809306.149701709	13270964.64459448	23266262.652567115	8231126.451883938	13093574.042450726	8373764.903938779	5632271.325576799	13429949.826413339	4915476.498460527	19733985.63801002	9556883.201977037	13002993.999781387	9488080.106678847	15380266.46784439	10474518.5247341	7105773.689143396	9575282.739368998	11956082.563392587	9463207.423566768
Com_10051_neg	N-Acetyl-L-phenylalanine	C11 H13 N O3	207.08963	5.555	206.08244	Full match	Full match	Full match	4593936.388131203	5284907.601507727	2921196.9917685553	6294220.745403866	3049224.82376391	4339035.768873985	1983847.3178622772	4639666.734568718	4138487.6592106093	3037885.476070961	1536032.0458064016	7276143.562475207	11548837.056062113	14839432.349546842	9391770.20471613	6028554.847792954	2674828.4520900166	5060174.176371788	3266544.995172693	4321377.352631713	4056119.75240397	7094113.410902511	2276241.531519894	4762721.451238281	6082854.543761505	3321813.673777105	2788132.4771736697	7015879.8089506	9042823.67132411	7311062.235962783	1748038.616728177	18136050.305828277	4371636.760151003	2505375.988497268	5762905.993832258	10455998.099391874	4075978.24620079	5696615.388845661	5856388.322970468	5544945.3211729	5916084.693609181
Com_11521_neg	Glycerophospho-N-palmitoyl ethanolamine	C21 H44 N O7 P	453.28678	9.19	452.2796	Full match	Full match	Full match	2112909.55584354	1987229.781206749	3172124.0589547977	7552048.955484326	1193329.3863127057	960761.7367623505	5563826.174974185	3852527.833787332	15325290.034663768	4517000.368299297	9499963.979970248	3659862.1557407617	3060107.762759853	8070476.289797447	4724879.7052253345	455175.67867560714	2793565.952272292	4877070.072045501	2120879.9208605005	4058478.123778139	2579626.831311912	4837672.313236275	3918579.1450483985	2021963.698470834	2501933.127123717	671129.6127436629	3187038.853943973	7648478.053192628	1795999.4976639342	5253321.180461119	3933229.0033687274	7420058.569222905	4083590.020782821	14492939.433394082	2320252.160533919	9797219.153459247	3917867.41696824	3899199.640909683	3598343.8450774713	3242784.0251684305	2762806.283654241
Com_18061_neg	(��)12(13)-DiHOME	C18 H34 O4	314.24639	8.437	313.23929	Full match	Full match	No results	1342331.1259390414	3029439.8728959113	2408741.503900969	4356847.008780562	1757825.3073303248	1845009.3231114282	2078557.6035280998	2642811.254415975	1447023.9594853276	1757613.573809475	1135050.1162193583	2036270.1009929834	2152298.9237767584	4354637.52226634	2024438.7015528432	5868154.3041954385	1294575.8900316688	1443556.3798569255	779369.6969308007	1984032.3186607424	1177636.2765675036	3268839.7479103035	1839228.5093042061	1849977.42039328	2719736.6147516603	2944144.334438535	1284062.32293999	5716948.181146786	1666088.5573554917	1876913.3322904666	974960.5272450908	1910276.2502220746	1417555.4039365526	2228368.9609331293	1992361.6870587277	1920174.1413836435	1961738.78230252	2634327.112135108	2119928.8267060546	2163669.814217652	2036311.523718777
Com_1676_neg	Dopamine	C8 H11 N O2	153.0794	1.991	152.07216	Full match	Full match	No results	129970447.87778847	20067485.0218937	17712681.398304686	120958506.6484135	65312922.421392836	31811526.25152379	956280.7873282424	222360708.08576047	254902034.97038704	7544735.99135532	76440648.58728436	98438798.64723702	19959209.700186465	34481826.77628003	16588256.769158993	167200348.64418563	15217656.245531086	2713596.0022729253	4729989.837753034	35122017.67359272	22015493.072338756	76598120.11474063	15406232.688868022	32004545.016607698	18675400.205605317	59207661.6011732	111973742.33328603	726007.5743727935	1955025.978034379	1588423.926719969	33769846.461823	14189287.991198475	42656748.1021807	35195809.0092648	54892583.67500996	22500546.571375933	64582746.5957403	66180715.340497546	32703656.907515686	43010097.7190772	43782058.401031114
Com_1508_neg	Phenylacetaldehyde	C8 H8 O	120.0578	5.546	119.05053	Full match	Full match	No results	191521001.40799275	76374933.68973179	254047789.54652917	210203206.7269129	117730627.5699225	211343194.95358425	72792106.1543776	73335704.9887483	50189446.653180376	188307264.31711274	78998071.7885706	114343759.72045822	85770551.36488855	67428508.78257479	75459130.47339375	337016142.2106123	52699259.328160405	43023627.32178225	161119877.13284323	260823477.49026892	188309044.38441014	112378210.84858581	37595715.74831368	45377516.36640299	49203795.183714904	34844680.14845193	28776333.615197018	32439752.257505465	52880219.706271686	58137520.619028226	43738005.85027731	30038638.65484588	47240542.30418678	52832206.9019578	82431004.03340669	44111195.589965284	86346171.643518	98274334.97778857	84935514.94266069	91376821.18217573	93648380.3801829
Com_105_neg	Ursolic acid	C30 H48 O3	456.36131	9.52	455.35385	Full match	Full match	Full match	297087884.2580377	281242998.7499128	371841903.8668327	503504521.9589425	412213783.7912002	192242058.51556906	455168295.55345476	405218235.59953994	200747370.72417295	854593835.1454048	467310711.6723932	338463540.6850426	3328351875.0175405	4431955669.462188	2901679652.966334	453593637.8354386	322484921.0076016	630348858.6591175	104798896.61747746	458577412.6739052	573748761.5559555	740482680.2091455	457692388.285433	447032369.59750384	2393175854.5913215	328800712.40966195	282684458.9743202	1627530536.7820177	656683772.7215924	164184144.40167537	206034635.4070212	2690078358.8396363	201906027.80704355	683069476.4459106	433901499.89965767	2520707297.4209204	1331126053.97898	1265653291.2041123	1151076033.6734345	1123390899.8780696	1209748012.911923
Com_4070_neg	DL-Arginine	C6 H14 N4 O2	174.11205	1.238	173.1048	Full match	Full match	Full match	1208629.067538945	40005531.109941274	1225190.3002506886	641378.3524764465	64474697.97679842	503163.36873907613	2800237.0433408637	8304332.35897314	6396385.020055098	36699922.37257408	846488.6927470776	5278217.767539604	18651114.21359086	3617184.3363498216	9831145.826960493	26203032.789187867	25783247.040145993	32774387.200216424	1572037.0371992695	289326.684818568	1320997.0492862146	8468099.143400759	27989581.426437445	766006.805557888	402403.09658903454	1397440.4519092892	60724137.909490354	678090.9857809303	633610.4733443493	70267043.60429507	4646130.830207338	6153680.6323052775	12194254.468268543	15481044.809565023	2135616.840179719	12697700.903296474	14536152.173335	15062195.131330002	14863737.575280262	14878093.726860145	14458516.98914873
Com_831_neg	L-Glutamic acid	C5 H9 N O4	147.05348	1.301	146.04616	Full match	Full match	Full match	295501922.4966765	523150348.7936031	280048927.9158026	260271935.2123144	581065878.0382788	216214111.76546544	400807422.04033554	494760259.94572663	309800504.5993986	541369013.5696926	211586985.29858878	633925106.5953352	398690204.83634835	305489777.8632608	540363799.1533408	422341174.0037962	590365753.0421143	272220258.66635084	353436113.3102968	139135097.96733537	329467008.8801046	507602282.7638008	496738705.0204487	291764415.0042885	208830820.4210358	242609933.2902471	503244250.320621	253028455.27383706	264824440.786843	288637841.2046833	421064131.97652054	242701924.4687183	355211921.42408013	391942961.0624877	269303372.97730446	443395925.36909664	373289572.641038	389880346.86992157	358847479.59826416	362771240.450339	360784623.8888636
Com_4452_neg	Pantothenic acid	C9 H17 N O5	219.11094	5.02	218.10368	Full match	Full match	Full match	13213025.095564537	4695278.078074657	7424444.005004238	55219439.256269805	17646499.310346927	29383904.118101705	17069646.13970859	7937146.539654625	11859041.321049362	3343804.788016588	18226678.03622841	30043658.466716252	70996178.27026294	19942890.541623052	16147924.287368894	33451569.206635453	5819773.467907443	21163057.6759945	10527713.509020662	25935661.41248174	23892803.92104721	34129803.03708533	14045659.065523023	11272675.335662164	41743957.955687776	37932911.94120291	12638713.332140805	40298463.57933368	14093010.75619611	17887459.457251076	22097234.571765974	52518565.20351256	42842141.97277655	5297301.806848837	8430039.306729065	31228583.34011293	18193576.9279752	19704106.43969942	22567808.95296624	21363111.760086678	11994030.51159441
Com_5668_neg	Adenosine	C10 H13 N5 O4	267.09737	2.893	312.09561	Full match	Full match	Full match	6607549.068101992	5757120.488465519	3934823.4520956734	4743111.756442098	11823067.49619123	4332488.8722061375	5507194.044493105	13921786.828351518	10105612.803945431	6855446.001873516	5713228.510402269	8288234.74080527	4497856.220214195	5206037.045656854	4715789.04603965	5114968.338944899	10304480.876874276	3841449.232728528	46965684.49944792	6821437.498472875	5071163.550821019	15333363.979789244	10252849.237643588	19941490.070612777	5166571.507591587	11037764.576662043	9452213.36015993	18226507.274664983	12525338.529135942	9058677.639448622	6556526.545540031	5494589.728865441	3912761.55429667	4178006.082022685	10084301.787701696	4854301.643466225	8228596.36788074	8031308.435168746	8250386.039582862	8068042.14536745	7952405.697641092
Com_2665_neg	L-Histidine	C6 H9 N3 O2	155.06996	1.255	154.06271	Full match	Full match	Full match	3691323.01964476	4390414.941324083	2013697.115985774	4093681.834984119	9474846.504587673	7765633.500336768	1514330.8216815288	3259705.8392750663	12272756.899672944	9260181.931627035	1984768.7554426077	4375586.824375935	5938168.60588338	5035056.721166093	2019531.52343978	163748419.06280246	4685593.943182204	7460068.320986266	1112857.811155361	3144045.169680698	2646075.3864868428	2808173.205749142	3290197.2320186337	5340593.300737584	1327601.3191257976	5358071.2113481155	5358003.6064119935	1323879.5952952392	1247560.620584314	2911331.5027123173	6575665.852272481	1789242.3079351087	2159306.899898363	4637230.225328932	3752470.3681557802	2482925.3390134694	6434784.01687268	6893395.575807779	7788717.172464913	8229545.557778624	6327011.476477584
Com_64_neg	Citric acid	C6 H8 O7	192.02741	2.08	191.02013	Full match	Full match	Full match	3772923550.1561193	2635126110.0173607	3033884897.446273	2539910976.836588	2278942978.506511	1332828238.6015697	1855051614.7134998	2730843474.772441	1823566958.3820832	1446060368.0657792	3077120448.769219	3346531303.286867	5330595351.203608	2962965084.844907	1768471898.3756351	4515996204.51277	3483750539.7272234	3262898917.5849133	2567296416.322231	3059164919.1113787	2139744633.8622937	2505821355.090201	2804859619.89134	3209346815.639084	2543564052.2560325	1589039057.5797865	1665984626.8981235	5848832631.800428	1231989219.7698014	2676073222.9710135	3406516679.608284	4889666796.574241	1894744557.1081402	1103236610.4365878	2324999083.0687675	4786382596.877792	2928836006.13611	2836323426.7920322	2312374346.3388925	2971960124.0281134	2285339743.8023896
Com_3047_neg	Gallic acid	C7 H6 O5	170.02192	4.869	169.01459	Full match	Full match	Full match	38174201.46031135	23983589.44144972	32408815.27096065	21792863.117959604	27378594.756642163	19479592.10866548	23234753.213551294	16797355.78185371	41427827.64391122	21203185.983547047	35490303.61146439	48749562.44097465	42589838.36596478	30384871.755367257	13448473.565602498	31733621.563469056	19833900.64436548	41606632.384315826	27796792.148332193	26633019.577971563	27874735.69941179	19701845.377873465	21689678.6725277	12987547.837150646	37926457.59726965	23688094.771000966	24642355.02051921	112644025.52811724	13194409.333448032	33492495.686974544	16113582.142990425	44214268.8545288	111020850.2054517	13189729.495657364	23007084.775953956	32797529.72961025	30270588.2495722	29124455.80727014	35812185.58761737	25843043.996606033	34585208.24986459
Com_2158_neg	4-Hydroxybenzoic acid	C7 H6 O3	138.03205	5.293	137.02484	Full match	Full match	Full match	73064547.09408282	103417647.41082318	155317337.40394863	94485077.82125905	78998544.46469383	72828070.99932665	82082009.23095715	73671692.34903196	60479612.94867972	88225968.00720319	91468113.01354298	88185872.98166604	178023638.7386178	192121519.46579787	123786483.14904456	101260791.33908992	58042232.70554834	77991771.77930973	125849528.08558817	104642727.28192165	109383811.02017756	95196287.22349355	63184601.4188063	63787737.485967256	83937628.31687836	103036800.62011716	63288327.88686228	105294086.444826	113745184.99223989	51585972.70051105	61430266.54755749	149145373.57760245	71966298.519647	48474920.622087106	87639365.1468593	125439715.47464433	87253361.7983151	88369344.85884236	91400327.70687746	93892644.23290385	94858232.45065644
Com_881_neg	L-Aspartic acid	C4 H7 N O4	133.03781	1.284	132.03052	Full match	Full match	Full match	195040985.683117	312976023.44440293	138159277.75106406	105256936.6273213	486760813.13351107	125091978.9742826	338549969.8653179	313271256.31559044	385495253.89196086	607433297.0277592	192595569.077096	626539280.9892244	143394418.5676922	188278567.89828286	278043750.1029884	281883849.12239057	458664443.3233293	142165300.2872285	58178823.95948844	21664916.218308553	66527739.41321999	211293276.74762246	176073601.47927177	139772458.7244558	136155474.16435182	145949274.0685345	397572672.9017045	127008610.42634697	159533854.6358534	145771299.93634993	363452794.93259597	146273675.46529412	303917052.11018693	175900680.9088989	159959222.69013745	274067411.952585	237507834.158067	251756993.4693875	236472854.3430846	271020387.55999595	232964535.23832023
Com_2839_neg	4,5-Dicaffeoylquinic acid	C25 H24 O12	516.12806	5.266	515.12054	Full match	Full match	Full match	24817184.477611393	60943119.40924175	81769637.80172932	29008060.357782383	62620264.01080911	34771373.687682115	35202034.659587406	21313870.7349598	44733389.35724619	32595429.636145987	38020788.702040546	22009549.55623136	30666002.37158957	16777443.799509887	52222727.88829565	29775763.710860603	23389532.942771506	30570538.950418733	91823045.41548996	23232891.51914229	21636862.859483205	25521754.278501038	30691804.32464635	44726762.046526	40941694.1472564	18697594.021655805	14568772.48789676	74638084.3748281	66321958.09592768	115092332.65849547	50836259.08928226	33026575.83080619	65209989.00522699	87705072.37928568	26138370.354603983	38468716.154363476	52008744.5159924	43260702.62687905	49902470.775925964	56523385.920801714	47356316.05222856
Com_594_neg	D-Raffinose	C18 H32 O16	504.17008	1.405	503.16309	Full match	Full match	Full match	373476829.49672204	440871390.64930826	696263089.370122	749279798.1174253	644449976.9839169	640960741.1953877	609280610.8683717	666900002.1551498	738879380.0732881	341313931.44368225	526398016.44534534	374481199.12349844	247825313.67510918	339678480.10352236	579976361.1652595	664857646.5760366	505369199.4370346	174797168.27611777	286607663.3005719	497121641.6105935	378050504.2068886	364374384.6767479	506698615.01125914	499897839.9024802	565324004.4707882	326256082.278301	497699911.2393564	206724692.81836665	403120100.5232749	271246038.29967284	571767283.6032856	435182712.70548314	243961896.6293165	773435232.4034603	485568748.87601674	454487740.2359388	414422669.034464	492912673.84709954	439222248.17234313	488699928.3850719	491805901.5758496
Com_117_neg	D-(-)-Quinic acid	C7 H12 O6	192.06377	5.05	191.05653	Full match	Full match	Full match	1278827176.5883236	1843215480.580484	2262480618.1464834	734828228.2102561	1624637782.334947	743359163.0434191	1519329669.6672914	1287458676.452063	1022290020.9347903	1736953406.5625355	1668240624.7021737	1794807890.3253825	781357003.0855371	398528749.676236	848991205.6385151	1138842553.1974552	864082884.6038249	1332053405.1111448	3350803971.5625854	1611298377.1718822	1058763267.3516064	884841700.2900996	1801020686.7493749	1080171084.0514932	852709642.288368	562657875.6339656	1596722211.2887218	2548248178.5834465	2209546165.0153837	1674520319.6013854	1362106152.250958	942960107.9559366	1227919863.6426013	1544369726.5534081	1814020763.4854493	1053425691.3294595	1222711535.4273	1358106320.5815208	1380346353.1724172	1513820426.1702929	1481599921.6351905
Com_1997_neg	Adenosine diphosphate (ADP)	C10 H15 N5 O10 P2	427.03	1.575	426.02274	Full match	Full match	Full match	66743288.218442574	191046080.42562154	219992678.98198494	48826666.9579558	53323212.61134807	104323286.41953874	60422223.069527656	161221404.38428912	47351391.76263488	212209298.20767137	79989396.30479677	152325623.94110572	105452348.81286275	120466991.9755272	140168067.86416242	72960103.67855655	177565492.1787147	57737828.25987497	171556586.88882917	148643516.81648064	147586579.52757153	118992030.30180068	127203099.33226629	193744300.98981354	110304771.1214075	90896074.68088888	124562631.21840245	71067612.97513743	99631263.99830996	57358953.91687469	84738392.51751584	70036862.01430775	46471075.870839216	57261582.87078731	162582630.73271823	82945664.45370466	111383588.145497	104787189.29012387	117719961.47387126	109249999.13514304	138395712.52934587
Com_4414_neg	L-Serine	C3 H7 N O3	105.04294	1.264	104.03564	Full match	Full match	Full match	13877818.11043518	24445549.09671702	7876674.3328469405	7965619.479677939	58846381.49104304	10317259.518302275	29572820.56888397	42255663.8243398	20473876.522772413	27830685.17556102	27986388.184838764	12973468.288406301	18877090.493767172	16324504.745031204	29232709.724015653	11336455.947609097	28382394.09059908	10945785.391824622	8490816.850807067	8195403.799355904	26031100.00910116	56667479.69257132	25656644.584007923	31642186.941568904	10021972.668808866	22875285.209444087	66063734.03672067	5930366.887383072	19458935.70375999	18008376.492105745	31473975.014929306	9647600.081955748	10598991.291157141	32570861.923409287	10020962.482631125	27127240.490905173	19052798.5816898	22418054.805624817	18620685.94869165	20633160.65232365	19018841.452794503
Com_25_neg	Quercetin-3��-D-glucoside	C21 H20 O12	464.09599	5.778	463.08871	Full match	Full match	Full match	4850292597.705977	3937055014.330688	5427966060.354629	5391488271.8061075	4932054367.635732	10057229890.220043	7032242769.967147	4282038195.9312463	3690559408.7215753	8541090074.301438	8397845317.990043	5159002674.343741	6462799767.551521	8459131180.565265	8407869086.83352	4944881554.830823	4154307993.9567266	4074284524.222529	3224297584.975445	11482694498.259476	8795193636.570194	6626603561.917129	5023759213.332161	4784620330.467802	10766403893.323256	11730946969.860504	6195906978.026498	5199637734.625693	6379637627.690182	5025109937.859276	5588786446.765469	6083632300.161409	5165733828.469723	5659652237.309557	6501746684.168979	4820405784.897891	4759046010.09018	5010076633.882236	5188679463.601689	5714178398.899074	5451565612.243296
Com_1456_neg	Isoferulic acid	C10 H10 O4	194.0582	5.72	193.05106	Full match	Full match	Full match	45144621.89992498	24838832.996812485	55595639.09536616	68421460.87999074	32097873.849988747	59744924.659878924	24564492.19134167	34856159.210451	18271639.286118787	41681159.47355003	26201640.315976143	42430518.59753204	94827493.92130655	113695389.96091208	219048303.51935226	349837495.17168605	40421269.30581898	45726491.67754299	43607573.90486804	43138817.498658605	44637158.48226175	69965308.18790084	28428623.621695694	26604596.547863677	38951665.91289151	45028698.62825057	11383222.415788135	52537241.19526894	32441614.725392345	21615625.924033653	25813693.555379532	86606303.86301042	16600175.01338657	21240471.69919806	44516242.95724767	45356272.95184816	43885668.2184221	47487574.24412998	36720012.83908002	50058792.947340116	51384409.28532162
Com_3248_neg	Rutin	C27 H30 O16	610.15578	5.751	609.14777	Full match	Full match	Full match	36501894.799000084	69436146.17982249	73515080.75860886	39312663.45752932	91609337.22626728	30408152.54771964	33108487.798427366	41904172.030992076	31181168.294652306	63813335.95948713	33155865.045303587	51642292.50045783	36125458.648665436	53936780.1655627	47860970.324596815	129087833.73354314	56408155.84868995	45983470.17962494	43129241.21810938	58754174.54934656	49034457.398217015	65723943.45619516	35439839.54499052	21166745.639405765	86578954.10950221	35320364.466527745	22615849.664538216	79648566.63091253	46337115.097136155	17904239.69539172	27153653.029536374	52884405.68874142	20302147.148159374	17545601.188216325	47295483.74679296	35608905.7092087	48659102.5833723	30266029.415158745	45415159.23106847	50704952.707513906	45456181.893495925
Com_8094_neg	Jasmonic acid	C12 H18 O3	210.12591	6.114	209.11864	Full match	Full match	Full match	9334009.207563449	9502454.964911913	8740429.744057314	9839666.467853103	25099474.78593948	6000075.703017533	4416223.804017512	7421755.669958523	8914670.455844974	7928018.683481387	6222463.759381228	22658038.69371753	15229796.504405903	5940584.229208946	6320621.255970098	31453719.490265112	4414931.500970101	28290048.558090046	7146201.8351423945	8647663.243609192	20653686.17640659	22435247.242730394	18534821.561792012	5723421.909178016	7854284.717587353	5636031.015842171	3429295.625113552	9596224.326766536	3284401.22719137	13534206.334208682	12484386.33301754	8500688.992976816	9603598.697951369	9436806.691769427	6715819.640297294	3608951.466654698	10037304.2623868	11727194.075999131	7684420.271821285	7871671.042966511	9074988.296318188
Com_3197_neg	Phloretin	C15 H14 O5	274.0845	5.867	273.07724	Full match	Full match	Full match	12007213.277813934	4229913.748383687	4980050.321187217	5038837.132050629	4179329.9005882465	4535707.123439822	3863435.549201922	5590168.541626307	4974066.348334067	136535483.93155503	5330810.548031893	17609823.729116224	4803872.266282247	13486994.654018313	13044239.133365292	9102066.1038626	6920687.474602903	5473223.087561178	4293025.669914116	3960332.030690747	15130050.072013887	6817483.466622004	4437946.199499725	14022691.832497766	5232915.63605803	11464178.711862816	4922454.272111229	4536404.296647459	4931319.370675219	4297459.704782024	11047238.361587225	6369842.175026803	3400355.9180979775	5966942.853363731	63108606.13176687	7255420.44430705	7257529.97867906	5317048.726382161	6405626.902626899	7057552.464965375	5601269.200905769
Com_9738_neg	Formononetin	C16 H12 O4	268.07377	7.765	267.06641	Full match	Full match	Full match	3773149.0365530048	5243636.648806347	4674481.068962303	4880463.173608116	10332732.863640374	5767615.881916651	1642189.0311246773	2779456.4923533523	1862087.768262476	24819348.15885037	3479569.9515300347	17382935.06555113	7251127.179504386	11527403.917395798	5783114.536240715	9681131.247081833	1948063.6205929935	867240.5884913722	925985.3115416446	9154095.09793715	5835482.156261087	19512656.879264373	15818739.844681099	3528740.702998138	16230246.166181779	21383570.124928705	4152914.6347406213	3980497.5832932717	3423718.554384763	1584564.7434665149	9100754.276760757	978951.3002451563	853851.2941487322	1107836.438377992	20972313.823046237	5228644.295419344	6215517.2306269	5514492.075354952	5345334.574126431	5387514.9306327915	4957844.185292164
Com_10599_neg	Cyclic ADP-ribose	C15 H21 N5 O13 P2	541.0626	1.928	540.05511	Full match	Full match	No results	5885802.678510109	12277341.137363585	11033292.714802638	9247513.940420665	3582040.8961634897	8011168.216862988	6603435.148158508	14135527.31044817	5822559.729381557	21289947.68575991	7490037.496684939	12514555.38581688	11283262.241673894	12990263.15548067	8655785.791088225	8548802.899951966	14442933.920139905	6129822.808282012	14893235.213245323	7641378.01894042	14553625.551484698	10387898.413311504	14161402.3202511	11264371.47652491	8125078.890123778	13346488.0087425	11763219.33530237	4792360.774620026	8567078.007194158	7191009.105448372	9963507.183659038	9387193.81249547	5569184.027883845	7443306.353300483	12199555.245921826	6264853.452484061	9075385.74781312	10396828.74041125	9436607.175708398	8470747.429606993	12349032.226921227
Com_4214_neg	Uridine	C9 H12 N2 O6	244.06987	2.266	243.06268	Full match	Full match	Full match	32885017.642817777	16655761.948078582	36342845.82642085	25919076.90339876	48502535.49977796	16872399.54222035	19405223.714676067	24193801.103116043	78910024.60881859	18916005.88329609	34930338.26859585	49554021.98653087	52958268.928003825	31026764.976255357	6609530.308360685	31438343.834625926	15970905.794695131	23718509.187373053	34069483.82365257	17713348.90130676	21426850.848744936	19172584.154078033	25412441.62481899	5139191.649255848	14335580.842216177	6754735.92778632	7389641.314600589	23772977.24817184	3882086.092060501	4825023.714243858	6927728.859822717	19927668.53646615	22349851.92648139	8554296.876875361	12898229.500990719	22890121.349491403	17293637.4546481	20192586.579769704	21237889.225713767	29192791.138924267	21280249.486010365
Com_119_neg	7-Methylxanthine	C6 H6 N4 O2	166.04789	1.327	165.04059	Invalid mass	No results	No match	3759107076.261664	2291948500.8901486	1917073101.560722	2861254746.3159432	2069950248.3248808	2592383490.1484814	3727104255.5810914	2802553794.8276186	3617931924.262988	1800241902.0743916	2414735562.1522865	3280388682.02708	2510732456.5627527	1552007885.885132	2212433176.631919	3561198275.06462	3053965604.863158	2406088472.4569116	1768758992.0193536	1355592312.909269	1400597647.5895967	1533048290.9825838	2087540675.10995	2590386904.01926	1789645501.9274712	2243502589.014776	1794928035.9583461	1574083213.6741648	1613096631.6315992	1523270836.7410998	3109304523.8958397	2266153327.483586	2099173910.3131363	1799433179.9373174	2241601324.395957	2516596277.3591843	2304115491.15498	2635174577.170385	2215282323.4655313	2681010156.0602503	2307207287.712287
Com_202_neg	Estriol 17-sulfate	C18 H24 O6 S	368.13137	5.379	367.12405	No results	Invalid mass	No results	1084800153.3251433	372657642.15983987	271068993.93714434	635765308.510537	494642345.93935084	773323184.2959614	792982679.1974218	1186694142.7441716	801977423.4884434	274790686.1604682	697047707.7793345	757658565.5469218	1007846060.4815836	556150235.5619293	386817764.81988895	964758607.0765017	1892114361.9591515	896981677.7507809	348657902.4835306	417263725.9319178	568514102.932178	784954323.7768078	1115552322.0789268	732489031.440986	998180314.2391266	689164312.1032223	1995345934.0503922	329816396.69588083	370668610.81701994	1126131187.7098615	1938533521.5368	1096252827.4872549	1054940895.0792993	861601148.5090097	655514460.1124306	221471906.5779667	1038725054.72052	1058148611.1919708	1020363068.856022	997890524.9142138	1065012761.1261204
Com_224_neg	2-C-methyl D-erythritol 4-phosphate	C5 H13 O7 P	216.04037	1.309	215.03307	No results	Full match	No results	582395522.7821703	1440549259.7028275	1250872795.9980752	772796256.464945	920161064.2655207	1345899807.1276736	1243387876.2989438	844553499.174934	956036305.1921333	219610850.5266989	1246221698.2397866	450467730.0131674	948968058.732706	678451002.8448377	1205851156.4839318	1642312442.6243496	1431277246.0472343	871303803.9424921	1720159890.408091	898436868.527893	728140989.4771657	971034925.1750207	852229894.0848768	946693765.3870065	1361504134.258296	947916037.1882017	1535756035.3010733	809492499.8418446	1647366504.4922047	1566933503.790097	1485604042.7438366	1222381651.842386	1069593149.3970215	1901672618.2191706	955739415.4128029	1370875703.1116178	1090780796.71105	1170953556.4747865	1177918709.346841	1207261012.0330749	1221628297.1641505
Com_232_neg	��17-6-keto prostaglandin F1��	C20 H32 O6	414.22635	6.347	413.21896	Invalid mass	No results	No results	50868489.22487586	48738422.3480089	38826694.00942696	35847402.29299803	103742252.77057084	19319018.905807808	51072386.5929164	30882128.256204545	11201461.518989991	69017136.13059029	24176569.421102177	24300569.785460316	1064553325.5478774	983089579.4828775	317190381.7468941	105492017.33018613	36590698.63405137	92774566.07857785	26992562.783375524	15953879.64962343	40121800.28076009	4671382.343442214	13124595.146955281	7230099.298834041	49909043.005859725	30386232.56815633	22124932.850852903	8707810.353414476	53979108.51071413	6958053.848306402	44433902.79925569	933812431.4075476	3469941.401216441	45028828.21524415	857820790.5341386	1898765596.7093825	221900719.019273	224735946.6435718	261354811.32736334	230160184.7273008	236097182.7920133
Com_256_neg	13(S)-HOTrE	C18 H30 O3	294.2199	7.478	293.21252	Full match	No results	Full match	1647919333.506882	1110479051.1310818	1859458847.1375697	1206070719.815261	1295963533.6341414	513745285.9531732	582749791.703905	820849657.0168122	1762342040.8361452	517191539.4735785	1473479203.0972772	1761945358.29699	1084233238.359357	1414452561.9916573	460501712.2945707	1124146179.5784378	376761121.1480228	313008810.0141005	339319223.9275837	562889124.22475	612336826.9046429	1043227333.384821	936354407.6713297	529815078.0412696	598125936.2251318	666578183.8497442	398860437.94308716	829433872.1467239	157926660.22037643	401683613.75481844	545858618.2033157	675643698.1597967	128981493.96430174	399731060.98135793	652403529.5205483	578697595.2266719	798492385.882512	826883615.2725563	856377172.1219554	845597340.5090007	894516043.6323764
Com_265_neg	OxPG (18:0-18:2+2O)	C42 H79 O12 P	806.52017	9.037	805.51282	No results	Invalid mass	No results	1219385365.2809832	605451153.6065667	646207985.6814976	1161329593.2148256	922775140.7471933	283836409.9365961	355974198.3236703	1024369919.5801635	385271720.586761	402289262.113537	1348900684.7186685	1924025731.2733173	344659961.8709832	391436713.16039515	391568711.15742815	68288706.10722007	335794484.4000053	67721970.82760383	88237671.32271856	688157505.0275384	284934479.96303076	1135104038.552227	1252827332.408139	428180553.75871974	639630207.5261476	664549575.7294039	549461522.5491667	337640935.46864605	74240679.85669601	76550476.63806331	554084391.5837433	260849175.6645765	288198928.84977007	230477393.4801705	588657669.3588068	265099601.57555938	436832639.129858	443920031.9137957	488936427.01905	461538556.7270426	460739399.76116425
Com_310_neg	Hypoxanthine-9-beta-D-Arabinofuranoside	C10 H12 N4 O5	268.07972	1.383	267.07248	No results	No results	Full match	956888759.5791996	575544249.8304234	585327965.2652385	950233117.2791702	525019391.4786937	1073348117.6415405	1372525620.4867365	879290115.7388636	1534875895.6059084	743723037.5153878	773874919.0112872	451742037.30373937	868739184.7108238	929318473.0053931	1193668887.6512275	1563204089.0709448	1188585773.4304616	512787165.358104	429667469.3076788	590282270.5641452	712091883.4322845	797889017.0735842	709236982.5328202	864061486.254637	743430424.0480654	794174568.2428668	898576511.7802763	616649349.7705047	777840387.3942668	721201822.936909	1055230992.7933284	1052579308.3608898	765001530.2789152	739610100.1115298	935271078.4364324	1061521088.4977982	792255927.083593	881014412.6107712	930619099.8009703	942566806.696138	953213273.7828602
Com_380_neg	Benzyl 6-O-beta-D-glucopyranosyl-beta-D-glucopyranoside	C19 H28 O11	478.16393	6.743	477.15665	Invalid mass	No results	No results	500727544.1901735	678434990.4121865	576758144.8128463	334507526.4510973	1223957391.332547	382997786.80774975	270996798.3130283	314142199.6332296	234998596.08969268	884589354.4594933	355325709.48922426	1189925206.5126026	318246420.7754405	369481652.26723796	491567318.6111945	555597365.1318929	258075353.21054488	281474227.0522017	261838857.7059307	1067981446.9894419	353983366.96699196	1149468872.7137403	925873981.4997982	326213586.1495269	548291580.4601625	553015406.8357166	586819846.6104904	495778442.46343476	251580550.10912216	377361533.887326	519311213.08977294	139234382.78214115	168012856.47051582	131815650.87974986	1295557547.773379	446604854.15854025	464960610.262923	472237597.5622779	472930884.5945075	450885191.2654125	448341008.428295
Com_425_neg	Nigericin	C40 H68 O11	724.47821	9.774	723.47107	Full match	No results	No results	36431218.798950195	181191599.5229082	32759610.214671813	86479844.70916137	81395102.58617553	201246564.57960138	299173336.14183825	128403475.21705435	58160037.8932745	94105716.97362925	633676889.9153988	53026244.802826196	27374325.971586283	43908938.14121593	60782665.510051124	93265048.41780803	68726169.57245024	65188692.44551877	94207434.95535132	226812461.38476112	411627321.07867575	130358658.91454512	211632940.68561375	179785436.5488823	44714709.784155324	33372073.11640126	372785308.5014898	22325918.096228298	124448504.19785526	941985390.079247	32770495.770263933	52348279.71775865	67050478.23933843	236421398.67257535	142617788.71706545	33349378.847758424	159128401.417044	165796338.5403554	181521047.713474	109499196.10453239	159055185.05221432
Com_500_neg	Chlortetracycline	C22 H23 Cl N2 O8	478.1123	5.879	477.10483	Full match	No match	No match	461746376.23934776	297179471.83063906	679006739.7103907	449379663.58581585	162433747.83562902	276072713.4667831	342166170.14207166	246723289.16590175	283147822.169283	844023059.0511304	871925231.5337545	254360531.96030232	238789136.3549321	1047123387.5309666	1149199926.4728477	314641670.65490633	328102411.82432985	217933848.61311677	112752282.89813872	679026325.078351	315050689.3544344	784504086.5738264	563679978.7905906	132633245.42329346	812454812.3216698	564270003.7234823	328473042.21126884	711800782.116902	547989362.9202592	203078415.86899891	161375433.41974506	176486140.1248924	389676509.72133136	146897588.43002293	606755206.7497431	144709888.3415242	427012480.542934	425983306.08500504	383683921.9682523	359563985.57580024	446735933.79262763
Com_507_neg	��-D-Fructose 6-phosphate	C6 H13 O9 P	260.03009	1.533	259.02277	Full match	Partial match	Full match	570829519.6899844	513010424.8821357	562931847.3193921	507273612.88462985	503463140.11284184	682108781.7657571	427934110.85589284	891623936.9804121	344898267.7166863	900446581.9442729	536534947.18716425	531325944.03854436	437632965.0903624	564286753.8819079	469576185.1566272	308283050.81382704	139706837.42451376	457439432.2925537	855186674.1044078	597634240.6969762	884005210.2596235	833153798.6541132	505018732.90864295	597229658.9089099	537154874.0521343	772104950.9568115	448029206.8510975	369779167.6708357	503749274.3167953	504683959.07096463	464372419.30685383	411030159.0548977	345752280.1401112	494809466.2329041	428800876.7078377	379773422.4219119	461721148.592146	505953605.5888684	570269741.1026907	515578995.7048372	526811113.0081614
Com_520_neg	Dihydroroseoside	C19 H32 O8	388.21103	5.432	433.20911	No results	Full match	No results	535866142.40783715	441423252.15133	822821787.1583984	654884945.749534	624999361.1109977	855158463.625425	616698883.7615676	549542185.1267017	429248779.08058786	937064738.0398312	623491339.3646265	578578954.2192816	337191337.32862955	419923469.7861094	468452691.6164126	727689017.4893589	352704580.7750664	323843663.1111387	359643575.0134658	1086070486.798406	709417948.0110531	718944206.3816308	463279176.732712	457206726.83405966	624858002.1148682	469992136.4292088	243457293.102723	421115395.9461885	494595749.486967	318894669.370452	371555859.5220539	334154349.9020026	288876068.37627685	204596084.65472648	641891055.667212	422931445.19116944	455679303.881752	474154100.2228438	449621077.44544554	450057414.4711003	473903523.21166635
Com_566_neg	D-Glucono-1,5-lactone	C6 H10 O6	238.06933	1.462	237.0618	No results	Invalid mass	No match	379361468.46094096	419951537.29672027	655141104.3057424	486109148.0829387	441983109.4292194	242402598.13912907	438096199.486764	616861672.2402005	571313488.2789247	354765722.74234265	565018089.685704	534464315.49847716	384339315.37059134	317383152.8202594	438770608.94041467	562437798.3500365	429205025.52912563	276823563.14533067	342210043.9923384	420501961.1199635	341993162.17100525	323621146.44838077	555875894.8736719	418119915.33242786	317558930.608575	281967370.4673522	256438451.4987654	415180172.36030203	502201775.70394456	266368420.99397552	858189221.1364913	286801844.5646384	242451631.7044463	254037433.8512911	447551911.9583556	455704622.25506794	395680913.90843	348641704.8999785	381592653.7296474	406713596.79867417	538599199.4473722
Com_592_neg	PG (18:3/18:3)	C42 H71 O10 P	766.4869	9.8	765.47974	No results	Invalid mass	No results	544008.1364219694	169691454.21401203	11439876.656133609	10232454.213966537	26784355.302522924	210174850.31365296	264897704.544992	86061948.0317281	72004734.36314541	16387501.44062179	440293568.6448272	24648014.73053478	22657200.382298335	17785294.860275425	1986427.4864749296	76110540.2950439	31500330.810678884	25224942.856878344	21547548.27413412	94172792.953908	256424377.32456723	10240915.836107073	99235232.32534778	16676461.801562779	19625291.89972032	65931604.28878424	78992360.69902036	1553435.9721495379	36455188.75304513	704814957.840256	10707466.678471193	307367.0238277942	8370847.939846284	309341474.91965824	76927760.19765747	14814227.237586465	111850868.803997	126898651.00374171	106332140.57559635	113481634.54031006	94617471.04301153
Com_732_neg	N-{6-[4-(tert-butyl)phenoxy]-3-pyridinyl}-4-(trifluoromethyl)benzamide	C23 H21 F3 N2 O2	414.15354	5.429	413.14621	Full match	No results	No results	116586860.21090905	164160168.65408152	97168761.8926866	128701250.75166793	98863848.34932502	260982614.3997357	392797730.46224546	108521665.4210568	590989887.607296	204505986.34443355	334910039.1626527	169030288.05649364	94748500.1931637	43832379.93875475	186594020.65117943	794096404.839317	192211502.67343718	111603116.8101589	65154258.85791019	155832953.93649927	195542492.21370003	173426253.78546736	83213512.62356879	569200616.598479	349153625.7638208	200531064.2926603	156663294.88395295	90106430.24481635	178544946.3907257	162537819.2061826	205332412.45208353	106721386.06831892	102871233.1880407	88121211.28237426	144789498.45791242	84549721.67636794	198295532.188895	206969229.42718792	209202619.8110134	184199646.34777197	200660325.2382265
Com_734_neg	Sennoside A	C42 H38 O20	862.19879	5.672	861.19159	No results	No results	Full match	360894824.2619139	398814816.1299948	311076296.93716	557389575.1270293	459367587.22748816	456852224.718983	222683528.01949748	462227209.2958867	184640292.12960294	705553054.8060626	484633752.45114696	554124668.3651224	153089105.12125787	203172242.87034607	11912395.927238494	371793479.72802156	215588365.1977478	235450859.14095724	7054487.275319392	815344354.8130549	635244098.8066205	514910367.77170485	376272434.64925236	388524781.8054947	429086161.42966396	304150517.5051321	416281551.8223729	274611847.46919805	318090604.8148711	290183922.34520626	285555533.9014929	138417974.2715397	190608292.58635727	157576537.518046	314261682.6324515	241421949.6499155	366463736.284068	370830342.78272563	350093831.71335423	287510719.0747089	288674401.0531177
Com_743_neg	(��)9-HpODE	C18 H32 O4	312.2305	7.782	311.22339	Full match	No results	Full match	197165013.59503177	152747785.8232319	122744353.09523834	199175271.2536986	265591797.852081	119994844.52020709	130033374.88946702	133226596.61832067	685659190.0240769	125705821.18240261	168503454.89056045	122208628.42640151	445975791.6381922	662915980.423528	169026667.7038037	513259727.04978544	73467629.29820313	42729227.21162784	31774001.49505534	97192519.96938749	64170583.65045556	108072943.05688	97254603.180226	35215730.31537164	190150902.9923867	106009706.50882624	81660009.7782229	274933054.956378	23503484.0233384	163752146.58696532	99940929.41505788	183007369.103352	46573125.10728418	85755147.91817884	93250812.18789731	177233717.3226229	192999731.220188	174501980.6704794	154545897.14591745	137359146.1123549	132712587.79713611
Com_930_neg	D-Ribose-1-phosphate	C5 H11 O8 P	230.02187	6.215	229.01462	Invalid mass	No results	No results	292981579.05400455	83146842.40422788	157488221.96507925	206760427.35182014	45023792.8239036	29350861.170685906	38598236.81456357	24543816.754177507	31372376.108571537	27890204.854910363	47138775.478568465	33044774.853644654	210158428.8366774	86017253.54976654	46846748.29759528	103169641.9548464	17040817.531884965	155128376.77561724	482992440.60344076	107564100.72706276	38916576.22313762	63482940.826935366	29767772.75945025	67730415.36388595	26955347.071236484	16557991.888954354	21744948.097381387	23220983.893518005	142876883.44472817	61813411.75962633	19793916.077819347	33189580.921938237	45464120.118125685	44999322.54426184	23985066.766613454	13702131.698787795	49453706.0031005	50112298.24765303	83071786.82042067	65699944.82023241	84038432.89188829
Com_952_neg	Erythronolactone	C4 H6 O4	118.02697	2.454	117.01971	No results	Full match	Full match	278742734.4684747	250925850.6754219	300554510.5313334	236051532.1043287	195424145.49001703	139832660.05626458	158255636.19883776	382362916.75061977	256732912.4841546	184765823.6741225	283118654.0311289	302300582.29833186	434145115.5183914	204159501.1050043	100601267.58850968	356453386.8960772	317227327.7092178	148679456.82329696	369124287.3654584	208741874.66958576	367627049.5342044	398959321.943523	356278939.62920964	256864698.66586155	280297888.512983	204715015.2231906	353579471.92491204	327150769.42282116	206596887.05959195	225256143.13339806	311204103.86964875	198285819.95862907	211298260.09245378	157122754.6235491	518689687.6485226	244845774.1910189	227240468.002299	227413718.1601153	300241990.81370133	274333104.6555686	265460026.87871096
Com_1032_neg	20(R)-Notoginsenoside R2	C41 H70 O13	770.48419	8.68	769.47717	No results	Full match	Full match	7466044.124278003	397140282.0417455	36395722.302883014	43740089.864113234	56412124.668348484	398436156.613501	294435992.14083207	151321527.67973852	417789052.7373178	96312965.7894781	404781294.4112269	53441320.98162736	47125799.6823547	92313275.59417489	52521148.23417622	162024597.96153453	58572918.633407414	18888585.073834263	31912392.497935686	342049449.20400065	241898545.3471856	24516128.182418615	221325657.52499273	99784812.62150231	37494737.601516485	36578627.11461943	403134200.4523663	11312994.283992346	44628884.85751489	399176029.79766625	48822457.37084571	26927059.91433939	31298574.760889605	372612274.7689527	191911481.68144232	72464633.88268012	165899046.572618	170985126.15019813	171240591.96125466	148271604.73503828	120768448.49055512
Com_1048_neg	2'-Deoxyinosine	C10 H12 N4 O4	252.08495	1.524	289.03375	Full match	No results	Full match	194371611.49516875	197281956.07629478	200906221.9049059	273074805.48273134	338457750.80862385	268381703.75572664	508486023.04171044	296738494.5043888	340425434.2969948	315744431.9201431	315412409.4460305	361971528.8518291	169138661.95330125	206718828.96885645	236716453.215615	209032395.8067519	297635615.7370588	155332183.91188988	179551202.2646676	211642460.35249618	264252151.92333943	171420864.20835552	283829034.1802583	312363868.0646287	259415803.57485276	281030649.45283765	287073787.37215596	177413610.13965166	319466463.2957194	175683293.0786618	269137317.18718946	117327750.62690744	154676548.82696065	218894368.75127614	233783583.7152906	100286088.34505127	212758232.354757	228056871.44004986	255551739.59750322	248849365.19542098	270208456.0270415
Com_1066_neg	7-amino-9-(4-chlorophenyl)-6-oxo-6H-benzo[c]chromene-8-carbonitrile	C20 H11 Cl N2 O2	346.04828	6.606	345.04114	Invalid mass	No results	No results	214996763.69197392	80512674.97702818	61743779.83882101	90017946.81160806	91466945.05783154	60446963.274257064	123841236.84144129	123783996.5270036	154854028.52798638	37882962.54859373	135647269.86014107	92359187.17035693	439517745.11742324	347845214.0808249	185236175.94739738	272213927.3412574	144618371.6752136	138029659.71300042	275224026.32292813	57292065.8351132	59692598.9320306	64189214.66340463	47800911.6458722	57287483.391496636	65349063.18924106	33258698.851084743	109893790.9963186	49589999.50724564	38120528.178356946	154241032.7733026	156636671.36409932	302583546.43259674	204684455.17265123	141937784.93183395	69319913.11544262	305320744.7207113	130854993.772178	118410852.35082906	110567312.5384006	104690366.52939585	130254252.59924428
Com_1094_neg	Ferulic acid	C10 H10 O4	194.05811	5.573	193.05078	Full match	No results	Full match	300451182.0943941	86489599.44222201	176650129.9118123	507114524.99100035	340575778.0818414	142506916.26654583	82458617.46902691	178736151.54285076	102383830.43878978	108844680.27907996	174619084.62267503	214767813.42167306	238464340.46839944	273926171.44692606	524076023.84616655	182638486.49666673	185162671.8654149	369766624.5486301	239943561.03377908	140325593.38443682	91104508.11391534	151772840.09671226	122059473.90871662	226690468.87403736	147894906.9684052	148523214.24639818	224068177.0613072	112959875.80649798	87764918.92754	340974891.135078	112414739.71225299	255190181.99305698	362113196.4941115	410650986.94547296	164839048.28830555	155841556.74479645	162762685.862633	163359082.69893426	157648010.4631339	180450211.63265833	162893941.06234205
Com_1097_neg	Parishin A	C45 H56 O25	996.31492	5.298	995.30829	No results	No results	Full match	919661.7022824786	45747027.83742389	1121241.9091286166	674893.2568069567	2003719.0600593935	860131.9919012144	163661852.3381712	2228930.3774365815	34130457.37195164	6310773.099719253	592056.579087158	28437699.04369156	7503682.490882784	1075077.7601090216	666075.0258971845	791099.9670922996	426484436.6598528	6571630.65320487	205797376.17509213	51121851.03041765	875665.8533865295	628564.801376454	174617553.46242002	768491.869984246	1045032.1338256478	610652.8820560337	621832.08866495	13007909.32580789	944287.2721735266	110351421.00654258	18023947.499917913	247899038.8683698	635618.2703682828	348185621.4705081	29706297.04561599	23274152.641827807	50849826.4690737	47975630.946965195	44021008.711487755	33392658.129986156	39956424.304984726
Com_1144_neg	Ligustroflavone	C33 H40 O18	724.2235	5.218	705.20593	No results	No results	Full match	230735309.6045407	56737519.271388516	269805003.85747206	212091990.4195601	176237888.62306243	129147637.75021698	33677045.5532219	130460463.32145485	247185737.63107383	203223619.3070196	195853137.85051104	232124817.65075994	140411641.33880797	150924828.60386044	174518694.48608816	176771428.22925067	361044181.6580182	226999665.4058015	206751787.42608306	94020164.63052665	128587991.85813187	193830007.6558536	66810703.20886447	330057493.05316603	114882626.63785568	72849129.15488951	126441221.65016523	184451972.95500606	138471787.24035606	358113921.3071326	155750904.37907985	120217886.63984995	335354877.6684089	210753294.83597115	294843519.3799195	146418356.93687728	199223924.8269	217243104.50302297	213536058.76960042	238514155.60823306	185519500.32425848
Com_1167_neg	Bergenin	C14 H16 O9	328.08002	5.046	327.07266	No results	No results	Full match	47892211.840543665	250192001.91786796	181431794.09913686	33917107.456505075	120421227.79051974	33001097.979357537	79647802.35222934	73278150.48502827	108338292.99081631	113890247.61032617	56839924.92134571	218676692.37690112	92649264.30317584	77323667.10886699	37353518.75328497	27942000.06746511	43376497.95414413	52953841.87208402	108249803.93214655	37439761.034786776	35108455.563584976	27883194.752577532	25409541.195431367	24528141.986654766	96014096.68775436	36617064.32084421	41102550.45582049	409916519.5468835	261176006.8664761	182253423.76761755	40166787.07016477	140762627.76718616	62177475.35002995	85820533.58457097	112400848.78804806	122392753.85240257	105905070.874607	115295098.19512442	98160223.92298411	100320610.70744705	97043714.55627729
Com_1204_neg	1-(4-chlorophenyl)-3-hydroxy-1,2-dihydroquinoxalin-2-one	C14 H9 Cl N2 O2	272.03223	5.574	271.02487	Invalid mass	No results	No results	119742398.88306783	210797614.04692832	289591756.07216847	267465450.29138976	254695445.22278708	273118205.2855099	436302102.53666466	277144410.2672906	279882725.4607517	329784684.0465883	286830888.87445694	375388177.53466034	242122259.32245162	300114012.0348358	248962415.13384238	230455805.01263684	335368976.3901897	271687988.5104852	309567437.7773082	305814066.6345472	360065825.6186569	15885134.131080808	250413193.68648475	253309426.5342583	251963594.1823276	204662601.53605574	245186287.0261187	323239395.5426162	352778201.2010546	277449677.40402514	325318697.16177166	238142708.66433358	287627333.8713482	276318967.9270425	255783995.92901418	286928251.5582531	278871236.251839	302976587.5999222	249918774.32677308	227225167.40774482	298647830.528712
Com_1236_neg	Succinic semialdehyde	C4 H6 O3	102.03204	1.313	101.02468	No results	Full match	No results	151551802.2423172	248801632.84041312	236177772.52952513	129591560.50835803	278056199.59459656	119031560.92555125	109569680.49513797	128016457.38895375	129142187.46512876	185939566.779405	218664774.2598166	266796245.3305189	120595536.74179232	108578948.08619532	119682571.43494035	161785943.0898953	97110955.6491002	150525252.55104145	346229386.334744	123000988.07056338	200755317.3311167	146046300.05115083	216579405.31470552	194971285.19659358	135998554.88045484	186293673.26696602	95219653.57309373	51603882.81998225	256069503.55011877	59601605.26944528	146120983.56330213	100204866.94941004	73776195.40500203	93287350.02465798	144070192.33162507	96468817.8254371	111113679.018262	115566670.18761732	120245935.14059182	126090742.62784606	122694006.1553489
Com_1238_neg	Tenuifoliside A	C31 H38 O17	682.2128	4.944	681.20544	No results	No results	Full match	345232135.5577974	209396930.62967286	123157282.6023104	150385265.74168342	153092214.98290095	188424492.13328087	193337429.54805037	328445682.5645748	228711092.9586834	43558853.37099736	187308030.57409027	231999285.62736392	87593199.42940454	109002121.43919544	153806121.18592504	167239004.11234215	370034452.3255193	94217388.63766345	180320767.2462373	95247780.79746866	106069935.0520349	171054107.35068542	133389840.39826724	268861180.25531006	95833563.98326288	118014942.78645344	159819828.01057798	64444177.68143678	77867877.04852594	154693809.92667964	280779742.68714035	155653385.90223444	120985856.94860792	255694178.0021195	102404379.82199466	147655119.70243475	186095227.975873	181798731.56883764	167988742.5056414	188661325.68072373	185003520.13188955
Com_1307_neg	Jionoside A1	C36 H48 O20	800.27684	5.349	781.25842	No results	No results	Full match	166187896.38776925	109937595.46718065	21505965.374581847	145037015.28897285	80124395.30783069	145828253.57910532	172304701.69959986	244652751.2738203	353867731.8758545	60557299.69066229	70995054.81267284	85463505.25271507	29986427.243053135	102384579.772731	48106591.216817416	162354480.55268106	53203387.42838301	183482278.9951537	77447504.00179243	36793554.77294952	110144489.68792647	131781266.69598329	58387990.499963306	223571918.22277746	86764964.03954767	101487518.40076567	111958914.37641644	47569916.105953984	85769587.56108777	45888013.558861114	211013807.23338687	229818994.75051534	223589498.72856548	286688982.02556515	98203411.57404417	118958764.86501978	113511294.019901	240192297.97510839	170419758.9843728	165755508.39683652	176227360.05233508
Com_1366_neg	Saikosaponin B4	C43 H72 O14	812.49354	8.672	811.48627	No results	No results	Full match	12503001.301177243	293815761.24829453	29872710.577430964	41683991.75720486	40923425.63686707	330919638.7820268	220369466.73278928	123026319.18491532	327667340.6477177	91557746.04188862	331491088.69143283	47375656.58483784	38765046.94096852	71233131.58048919	36716780.59626544	108433227.10364582	43930564.307494275	19164596.448547926	24337706.693678103	258001736.05271575	200073309.625364	15096179.027642941	143776808.58877444	68291804.96831203	36405673.0484969	36106060.50084438	289037244.3637634	8464437.535026863	30784568.509198673	287009311.24132735	34946866.095835365	30417044.963058706	24691672.973066516	291180477.0184408	134746328.8256062	50761625.22159841	141290421.181674	143701871.08456957	128160543.4673907	126752120.69514237	107733458.48473895
Com_1455_neg	Naringin Dihydrochalcone	C27 H34 O14	582.19649	5.903	581.18945	No results	No results	Full match	25080663.499662828	110430926.43856248	46410382.18438969	8900145.287501914	97666823.1889201	22493747.539115477	11328624.982597822	75039079.57662041	28773518.685181223	105249633.47270907	17930452.746275656	340975555.04168785	3243202.4263738636	6824782.0809038635	8120722.683134267	20664874.464800626	16246802.280217862	9963902.373558348	19385430.149108384	48691066.03306548	7720711.196305849	76072459.93595243	9987421.080633635	5728939.422754832	50583699.01311752	5707942.769906789	9711513.644013148	306375405.5470454	160793128.16324055	70900743.10253364	11563318.712567335	10039490.878779009	18131688.220049735	6595127.200726555	44675671.60291655	3863052.97350938	38805700.054667	44097353.80565444	44297977.52862252	41806252.49066388	43649757.44191213
Com_1489_neg	19(R)-Hydroxy prostaglandin F2��	C20 H34 O6	740.4735	8.264	739.46533	Invalid mass	No results	No results	13891728.57763738	203307981.07547966	21564783.321829237	22502687.736039247	54238440.680607356	187719140.42522022	212437680.43525818	95221535.4239312	183364914.192019	56875671.95650372	144844424.37187612	99000247.49152353	15159434.062995031	14195837.294818562	5721048.924441961	91670524.92994167	45379881.05164161	33508964.217003193	17424286.919063926	106085248.41189559	173170441.53486735	37461396.893280745	231197010.5178316	77784948.49230388	35844172.02498473	61742292.44259747	218613443.1592602	12519492.153103989	18969411.56311849	255267164.61601746	32311307.004212834	15791186.464098359	11931085.770021295	181695727.682585	60671883.28386302	40385439.29167934	94892136.1497823	94776897.81014569	93371273.28521071	92517189.48253109	92853352.17038205
Com_1549_neg	N-Acetyl-L-carnosine	C11 H16 N4 O4	268.11623	1.941	267.10895	Full match	No results	No results	59545549.31119175	43246130.38616287	35839594.98645006	52284198.500102974	64870040.90512031	27640323.815401193	131527380.81893107	55705695.768108964	283191905.77363926	56611206.3067988	81114063.40901957	54431092.5860045	88119259.22110096	26267714.634071324	91242909.70250942	131108225.94144256	53719831.086027764	69696735.09060533	15690916.896256115	22651623.559271265	29146319.089875057	38953386.46318105	34166402.6993616	200458020.6622556	70146166.20635429	55546859.564953655	40254144.29909554	11524241.910003709	21731344.886374317	65468412.972901635	105470202.5897517	26362033.835012004	38113963.319439545	37703815.51146162	62862263.65874041	24320665.068324823	71542775.8079907	59608535.90414112	67345246.30092344	66471713.98050813	64571272.31945554
Com_1554_neg	1-Caffeoylquinic acid	C16 H18 O9	354.09739	1.328	353.09006	No results	Invalid mass	No results	171493969.1658294	81585664.29944111	54974039.891334474	166194208.02546746	77610780.18758304	101253905.14833403	108742910.17099589	124030160.38578345	281481984.2010877	136061489.5701329	106860633.95019846	125686441.64434558	90819044.71759188	205417801.28610557	182891402.96033216	80352140.81910905	139192190.3502919	116141062.84202096	72532627.84936227	60416859.050208	149437176.43488395	87984608.75076565	88327408.21494825	108221285.19025101	66911031.015555546	84924309.13090499	117045060.73305562	56203762.32823787	50953686.41109653	165118509.07716605	134828369.96513352	60355028.74129209	135328088.61149552	80903900.751611	72075026.09775795	77063682.69908635	117896114.31183	131398152.89738165	110553165.26086034	124749945.48396213	139218969.256404
Com_1587_neg	D-Xylulose 5-phosphate	C5 H11 O8 P	194.0429	1.339	193.03571	Invalid mass	Invalid mass	No match	129499405.20525964	61955888.04212333	123552830.89257623	92396375.06163156	103039775.40439926	83363185.7912475	121558259.65751043	86039002.81097913	106059149.24079904	80858542.56946059	79993496.52668884	111104527.54325776	151828490.13333973	199518536.5971916	145557472.82327822	179493776.45070502	71937642.407716	271610059.645453	120213063.9100136	97012154.79716483	105355309.01104389	108325770.98067005	73127943.43908468	49588102.50473593	94166382.68002251	127411307.71222076	80634254.36245844	272431990.45148176	73639902.24086547	111480559.81072295	55188669.70536542	122428264.39785855	100021258.21354383	18086799.949078456	92957367.70323311	137559642.8724781	115790448.899104	133425058.75347716	109017513.76765938	104027104.50938538	123957973.87745327
Com_1634_neg	Trigoneoside Xb	C45 H76 O19	902.48965	7.587	901.48303	Invalid mass	No results	No match	92634829.38941753	32353882.757305022	76862751.78707004	69722525.07659365	121195588.99277902	46861851.05402024	15635689.414187234	35965735.08910227	24622956.205910057	54534545.40563318	50843986.332240865	294093819.2552816	56842839.71678942	32497290.086804938	28311654.94683863	16126339.766125493	47117973.24666097	44430779.554605484	19786886.94153239	104526600.80147718	75872804.34053823	141274958.54608333	132968212.69103606	66986142.139569774	47161287.44114948	65106413.19699316	32549407.124692686	100358056.77524208	24034571.239520513	15324664.810426276	46044644.236825086	64607071.27016582	36566244.757842585	25474645.604718275	61288865.1301374	41464447.81815826	62513947.7097337	39215348.85741816	62590930.300401546	28522886.012949824	62995531.4496531
Com_1654_neg	Bruceine D	C20 H26 O9	410.15867	5.528	409.15076	No results	No results	Full match	230512767.37002727	134999888.28086177	132728602.5749497	313137963.8106658	125833214.82364094	197738489.94318733	151909694.76107946	171075623.14790168	224777379.69338527	153675162.42674112	147358416.2365295	148684198.03415874	207208913.80468297	155594159.72475195	128679309.83709812	182726145.95336926	200635942.12658164	138011761.06887007	132425302.51006085	133615922.89559387	160163227.43900147	138336058.9309333	139927066.4465124	266016843.58657864	141666799.87062684	233775639.5197083	150478583.7491207	96145704.80477686	138563139.14283356	145919015.71216843	131113190.5728883	195468296.92365375	155268530.01687545	174067355.5265087	257549861.2080224	188784481.95984718	147223257.778808	170110783.92421752	141339858.954656	171842903.84928828	180741043.93457237
Com_1714_neg	Sequoyitol	C7 H14 O6	194.07917	5.398	193.07207	No results	No results	Full match	7672556.405744407	31022027.62337117	16601143.444285048	15629737.380154612	33062518.93798365	13388446.61909339	10003814.76438207	21439555.51107287	14753464.601884235	13085384.966849333	7123635.514861597	15957919.851305125	25967509.31113099	19294872.133156963	15109340.6726722	280643976.7193637	38249414.31340257	15186113.453581614	12669897.885805817	9555381.86597634	22127460.137541916	19593116.24333106	16296015.301934876	8480880.061015476	23601007.578865528	3728839.139962568	11819127.277933318	16026519.779356083	18506326.99453997	8002999.49021293	19708960.33761935	14566217.994884016	11048574.022179762	10905663.565585045	15878711.528574629	21653382.298007973	18638500.9104722	14855407.653018659	20250194.790570173	23271429.25504924	22535768.020243127
Com_1750_neg	Stachyose	C24 H42 O21	666.22369	1.385	665.21625	No results	Full match	Full match	18705407.370297946	9968952.235511333	23980724.230947208	32396974.82835555	17324718.079077914	30176997.142311513	39694019.80019254	25512771.80915908	143431193.62756044	18971774.621760696	16810928.158478733	19651851.786402605	66651977.956470884	93411784.14391676	34729654.27518733	274516766.21581775	30941608.429125827	14312801.8908745	8487458.467482602	26162971.749220204	14998871.069440007	18965490.18745248	16741606.242558992	25733475.12477088	30055267.04238784	19512246.937888846	20343989.718047097	20021351.047632035	15114308.162854018	19756997.05396602	29618806.428469386	130407221.14249912	19961571.017925464	63707994.39934221	19723089.13977992	43619211.10276407	30106542.0476201	21898348.84852996	25021622.988343015	28944613.28360732	24429218.53337289
Com_1838_neg	2-[2-(methylthio)benzoyl]benzoic acid	C15 H12 O3 S	272.05345	5.424	271.0462	Invalid mass	No results	No results	76223118.48720287	54951838.80943044	56921757.98410926	78990091.67383152	34568187.164691105	16094451.276042946	70339941.34884444	30688500.166876797	98037437.53624277	33582387.88874479	46223620.78183352	54500727.350422844	140038408.3820386	84612199.63317344	11784880.172116637	1921381.2278175487	36290149.93735707	105222653.1600523	139330174.84534168	23293899.148181655	37010013.63865832	48391483.37705884	31546815.83073408	20802000.753161177	36776501.713486865	22783207.006941922	42714462.89450734	197305337.25365064	15201239.734089164	46894361.001444444	32245006.5024592	159298163.97808346	204183080.61481652	93820017.14338821	58687332.62540925	92336759.381717	56510680.2861248	68799252.90259871	74215556.36307088	72871858.09278479	72727683.56796071
Com_1930_neg	15-Epiprostaglandin E1	C20 H34 O5	708.48305	9.805	707.47565	Invalid mass	No results	No results	10255403.550088223	35498339.584055685	10425375.162415884	9338983.352976518	13546934.808888018	46548451.394669995	37596827.22205697	21514733.942898463	11047357.375031207	12657822.633856036	60339128.861214474	10576078.98055468	5244732.661050314	9876338.125342857	7466678.572374199	21828307.511754394	6360794.800916217	3584916.722581317	3447276.192806311	21306342.086621787	44268085.22980738	27876790.619593162	21307436.41300709	3331125.5230212607	8063437.722782004	28262937.633162364	68600490.48524463	1974265.7967286252	3676658.17070132	178727045.46942604	1901298.196060701	893165.065566952	1865148.4231103084	23236998.37888549	5903364.592788307	2920356.6632191804	25715621.5362975	22954963.848810516	25820219.788371682	23914405.096398976	24603882.294898868
Com_1968_neg	D-Glucaric acid	C6 H10 O8	164.03232	1.478	163.02528	No results	Invalid mass	No results	82607313.47636843	86491881.18654981	166114880.80646712	109349099.92369409	199363058.34275773	157070393.3285683	168600465.42411083	82189374.30668417	63317893.69033022	171661800.98671094	114511019.15119845	207822178.56765437	109972927.78950943	100973814.40174569	83198976.4634479	234190961.96648642	88652963.53668115	50991974.749175526	101199993.61291914	110890728.69912174	110894162.5720883	160971294.12606657	114410638.52781242	67311600.89023453	103709681.13389428	111908136.81649266	117639140.08612244	93882005.2857203	124465525.19958307	106891312.6400916	55920941.441552676	65955777.63427415	46040213.54342385	33245418.086264536	121383701.6375046	57565787.91986615	101133664.63745	101989750.72644405	100856665.91838254	116659101.20871927	92105474.11947854
Com_2025_neg	6-Sialyllactose	C23 H39 N O19	633.21331	1.514	632.20618	No results	No results	Full match	1654446.085901546	7576741.318878992	11166216.558513623	1303243.7883286444	4310328.97595038	1384479.1327015043	1332806.938571822	1249757.9220270843	18671365.031290088	6507155.271929337	13434283.604479354	1982558.951590604	53188577.88593461	1214267.6470405662	1175762.2401381466	3213143.60395148	9844549.938896958	14122636.778292155	1266941.9102977596	1149489.282017502	1256596.7474055204	3090937.232225268	1174577.9894386923	203858625.209891	1559566.6533132829	24108230.88598049	1309342.8319640309	3800995.8445620104	1088358.0935737179	1191357.775385818	1252736.0470553148	1196882.0631491242	1307154.0390530536	31910062.582331795	9004562.174978165	1827518.6607316625	12952624.6298198	10951751.168986462	12377235.294217225	11070830.64099721	12822960.32863888
Com_2032_neg	Prostaglandin F3��	C20 H32 O5	398.23162	6.277	397.22391	Invalid mass	No results	No results	30005449.522609394	55501968.22195841	50010017.660787284	37271170.63907594	53661556.60456526	44857405.231130585	86106989.4359496	74017233.8774684	29381626.777922973	18231666.332684197	18543047.615588374	37258759.699499115	93443252.64383125	125603330.56817704	119485806.56299222	25668275.680031687	39131367.841786444	18520682.658271264	25765300.97357488	8106118.983386263	22738807.777998805	8495659.036546942	28867784.77395496	9227290.904958038	21814448.35073435	30334842.975285266	30652606.689556498	17138887.113755144	107138504.87160257	21782711.143647328	75893450.06966479	177672186.64458922	6062818.381195478	150274992.0833386	51061377.06666599	91422743.80335122	55131063.2849498	52603510.678399384	48314925.583457984	51532731.11278741	55265026.49722848
Com_2123_neg	N-(4-bromo-1-methyl-1H-pyrazol-5-yl)-2-morpholinoacetamide	C10 H15 Br N4 O2	302.04349	5.35	301.03622	Invalid mass	No match	No match	91939126.45637704	38988606.35942614	54720134.253730655	126698463.3319402	60086369.78014637	40247946.84857864	87222401.3810225	77294828.40531799	132870251.72356254	26293553.910911717	124779779.30104321	62884258.96776037	46105199.58896532	37365951.884918794	110018915.70762788	51437091.56503367	53660089.48564015	182735951.25127205	69527389.1597832	19198869.874439962	33148813.36077276	26976823.265240215	52002950.7788284	28995824.607303206	91987281.46197483	16761322.421086892	62217087.97240793	57188178.11130097	76268664.14234908	92106507.10378265	31250001.23867221	28587606.038933653	98019490.3821366	89701253.48432547	45549982.53477628	91061741.71028872	67904036.5935996	62708505.052273914	51035519.3803827	71756177.2500343	52298219.30371959
Com_2182_neg	O-Desmethylnaproxen	C13 H12 O3	216.07901	6.257	215.07178	Full match	No results	No results	71428513.81195512	153613443.5598287	141185448.4641186	166831065.11191058	133024583.21407636	57759341.045781	164594156.20298818	37633695.086099744	39406611.48291499	156130608.61666712	128445345.7960703	81878334.71036357	38348093.9270858	43012181.39616111	161927775.06040493	60981089.49533185	43493092.41928668	138575548.5222552	66499208.27418609	73980547.13649613	52081511.94656631	44259327.38734279	47098002.89772748	23548775.769439135	40547054.747854844	12025176.956118813	19410319.199557662	33068283.99401688	61063187.01255967	153640459.40825468	55274761.79159652	10298188.222193863	44365203.801768176	13183121.085776731	125514584.22867414	54352121.31697596	65576781.9997149	69249452.60286914	60414636.285293564	60067271.80318384	58652702.50826357
Com_2228_neg	2-Oxobutyric acid	C4 H6 O3	102.03202	1.495	101.0247	No results	Full match	No results	92672982.85804987	111400372.20894378	163387279.5674571	71586888.78695612	192819793.92453077	79461402.47183694	90391014.44863504	72960795.8737496	71134643.24813692	131832904.7587937	128787958.91348241	138767334.90405247	74372391.17613474	106554289.77717537	110147059.05885321	80149428.82184386	70359569.70466068	68689605.92549288	159021623.391994	89125812.94553047	90575735.4094511	93856895.05935825	138621740.49480602	89889034.55862789	86345173.44113578	140482771.69687966	66173239.18329018	60894118.88712616	120574398.32366438	61026967.74639133	120144465.18341069	72271123.34331757	46673050.4267599	68874075.98290968	121454855.63263245	50029548.85175762	69244965.234065	77705976.1346094	97336574.64616467	106081944.55355659	99384072.446648
Com_2233_neg	Echinacoside	C35 H46 O20	786.26097	5.612	785.25287	No results	No results	Full match	17660225.92961666	16526224.735026307	14554605.167574016	30786850.847489547	13043864.161347816	13560357.882177038	38435394.00562551	22689483.901739184	50739199.882591344	17935898.7908737	22022774.328081857	14900008.221180243	25801099.903832275	19724900.618240856	15496627.85489157	13086856.846376574	170978870.7567561	35975831.78244205	11836623.03122389	18011057.565765154	17026132.245538376	14633405.283676593	15775064.212162465	20700312.794350963	22718268.42672539	19910123.89929003	128060715.64775991	31581195.209536724	11680493.5016918	89031235.33698305	58072159.75815964	72602738.4097875	53944715.21774756	61853768.44736913	11711241.083984967	30733285.741236437	22681120.9025349	16152367.73560253	23300571.78174346	24069700.6118755	22064948.63451676
Com_2251_neg	Phytolaccagenin	C31 H48 O7	532.34151	7.116	531.33423	No results	No results	Full match	51488458.0174381	75727976.46594407	115098108.71576506	70799481.94884375	104305030.68903907	7471590.11796694	88030332.30347624	70485335.69294336	66895243.30723735	19005028.40322073	32379087.29955713	48797218.27054033	90121056.17706987	184673130.66106465	169336585.97968584	84138688.82211068	19278963.518123824	22548802.411120813	2160671.6326063243	16449760.776373437	27716231.812607966	33476262.16486781	12424600.628883408	22188704.759292703	37620232.39044524	25012717.789286833	10837035.869999794	30649347.256859526	33607825.302118495	6095324.146096341	48129660.66999834	157779645.48645982	3913246.584222123	91415836.31087147	33817761.10234383	70711115.9506302	60240944.669043	57310400.014996506	56243851.965959385	49547750.49987824	54436457.915966354
Com_2261_neg	Robinin	C33 H40 O19	740.21845	5.243	739.21198	No results	No results	Full match	123025532.13570397	139654183.3057097	118009740.51306301	81925783.32976112	69498691.8869355	30447117.91015276	101032288.2016631	90971595.78643683	147176282.74558955	148183470.41716498	78897370.027768	100507239.28732972	44365861.152349435	60917926.49889069	89280331.77220738	59564842.08985419	100270043.27388509	34957912.23984785	157069461.0517209	49789252.325175196	42368268.84698432	63282158.33871626	135098890.662372	90065963.69352321	51365311.867647186	34857032.62266273	98488428.51955613	117497452.77276103	54658488.92689684	110486777.07531235	71236712.07027148	104504877.71772419	112275543.20198196	79787037.95935534	166435494.19578984	81461207.90851068	139280950.721752	91213617.10925916	75499854.11893134	108030903.44447699	73065473.25169565
Com_2339_neg	8-Epiloganic acid	C16 H24 O10	376.13758	4.789	375.13046	No results	No results	Full match	105887836.65264292	32914547.899220992	67559686.67126949	57686337.87639638	53672729.08570348	42274131.919291034	46143375.92857698	59674082.224160716	96984278.32081008	30431334.19801661	49047615.19238103	54949644.487829216	53462352.58600546	94386960.70075166	56824831.61664939	35854071.82203656	52629084.53887229	121016137.29462926	110836969.96675938	42387451.05096836	23302875.888248235	58787190.90613413	45218231.99498673	50036951.551796	70231614.4152308	63888768.184887044	48817990.877449475	71801277.33873817	28525995.49618064	142240981.32822254	49838689.51303829	52438150.643848315	87921551.74777043	67539172.79656662	35389312.64688488	51970674.702241875	62946857.4418482	48673673.917685725	61740815.06785671	68595468.2484641	70739309.4277614
Com_2401_neg	Hydroxyecdysone	C27 H44 O7	526.31558	6.857	525.30829	No results	Invalid mass	No results	54674487.03852714	29651903.2674256	32935074.30575587	104039282.82526594	45013750.20003551	23218689.449362524	24748897.27353793	24693941.35242811	97591584.44885258	143568477.54730505	81771836.55407056	29221745.337216865	121824761.99244481	66656491.86965056	54072189.10608696	48312845.70969558	38780519.09533724	88985831.05389486	23701188.917512342	122399647.82932317	173232988.54487753	102625618.62487964	49457495.35823437	53625705.18480046	45464551.765249886	41734739.42398389	76744521.61215545	30179593.902886715	39420193.43537096	35303507.44558237	27360029.29298176	6372133.878520696	25472559.04436745	29157475.53891484	49242075.411742814	32904175.94487957	40602884.2312548	60581064.539987296	39677711.44131413	61187997.85289075	37179704.511267476
Com_2416_neg	Tricin 5-O-hexosyl-O-hexoside	C29 H34 O17	654.18174	5.29	653.17462	No results	No results	Full match	51526902.7328049	72576650.36732824	15889421.398866681	42253290.828534484	99596557.39373699	18675526.87994215	81954284.9390202	78458511.00308514	75274656.9297672	141248208.68841758	95311121.9021907	31475709.399857838	30443051.786908764	19928187.51305045	20045951.37903754	56698010.55503152	105643989.71318185	76165112.40034579	36355187.749792635	52019231.35002244	10892731.631185027	27877181.26792212	47432651.83006977	37711815.17094996	64514708.21924872	18747647.323523175	44730570.45441061	159531965.2071612	67489499.16749316	44877759.77726871	79770849.06505767	46844668.07966	119726883.770164	47800305.08579187	40108296.153825276	28235389.0433424	37822427.0862378	53082736.62286141	37273916.856814854	46693826.973591186	71335828.89285554
Com_2486_neg	Iridin	C24 H26 O13	522.1386	5.358	521.13184	No results	Full match	No results	62875701.98636591	63891563.02539871	14074811.557476593	87973999.1312727	20202011.69178247	48156968.86746778	145472546.26769087	33478384.737725645	50738586.38900013	27830677.930227384	19466835.719062556	24625649.60220629	143465908.00475386	18985789.26573874	26175346.379445747	43819317.50528821	11508426.008149209	90394422.79602963	106507038.16341406	57938161.86812169	24659035.1874445	33568715.6771567	44379003.10799841	14461226.539567571	31068450.47309545	37950994.28323709	11384197.625848334	135912888.68654478	6515040.482672354	16168781.581673974	13142982.01407662	93396298.08432774	140538179.05291364	25013122.834211893	57254610.12298509	24010236.25452404	56570822.5568843	50073782.38708215	71012152.87286328	69956150.86958024	78437565.85285975
Com_2577_neg	Cinnamyl alcohol	C9 H10 O	134.07355	5.816	133.06631	Full match	No results	No results	66370505.920743614	79253324.30228107	67756791.04966359	81533971.65000448	72475473.39194395	72901439.8711576	79030740.03492473	101414198.90921985	42865023.44185651	43255522.96813103	75372143.72536975	67494883.34389056	45366977.003562525	60965674.03715751	80956047.87206215	102939943.13513681	100782550.08408603	83909959.71709107	129918670.64239736	75329037.6046561	59755597.931459785	82536465.23560448	56035262.58185499	99088049.52452488	62362579.57005271	69666819.6358782	78709265.50504702	59856471.292403206	87382052.72902817	57638073.836855575	74787082.42074211	78681603.38296989	92729728.91842665	138693902.1039442	61566398.04610664	73893342.55374461	74523968.4936371	85441393.26721631	79850340.35701524	89288287.01234652	83728779.53771909
Com_2631_neg	Angoroside C	C36 H48 O19	784.28114	5.346	783.27405	No results	No results	Full match	117909646.05389675	66207082.826811105	27630254.798254862	83566182.24917914	63002810.80655907	136633052.92384812	151648613.5708473	116819341.62674703	124446299.5807714	38487491.15991782	72169301.91576198	77882734.71398722	35417959.262395166	29159215.400732797	27727070.888795223	156629537.83154443	91292990.85239342	56386699.317864746	51200033.54035339	30482940.087836925	60469043.784053355	55100711.87051736	60419240.86615305	150381817.93900102	50383091.10874834	76598803.33006291	89301570.71604227	28040459.423056144	21128270.27094846	35117895.14631676	98399409.8153274	60138907.989007294	52291405.61709683	66647684.04919645	75937523.6965632	60930284.92066493	87149002.5254229	91796127.14063092	71566999.31652953	75860035.89898324	74542617.53752343
Com_2677_neg	Jionoside B1	C37 H50 O20	814.29165	5.34	813.28552	No results	No results	Full match	150825274.5335705	12522679.311945343	9323091.932787612	83549866.09881116	41574356.493603975	77296785.32418641	96683707.17528659	155606048.64027297	80941021.89650024	36149610.01976288	34038116.46097999	62175676.97946458	59700579.98164748	46143767.201629005	35835925.07396877	66246205.48834836	96442951.98282392	42024323.31610299	10688516.739890814	13167003.318184862	35843931.17128005	94912210.47122945	34218649.40124549	100329867.14518513	57678077.66305716	50797169.61850769	90909354.54919851	7986133.677696558	7250629.480956229	42830722.00389351	128076796.55894472	69998975.94449699	77057265.00589779	62571333.22455849	32306188.575768203	94491295.00053623	58798548.4627468	94379049.70636469	61945984.605444215	47257374.03877667	80988253.02427846
Com_2678_neg	3-[(Carboxycarbonyl)amino]-L-alanine	C5 H8 N2 O5	175.96368	1.156	174.95634	No results	Invalid mass	No results	26101787.4168425	13891773.63120018	4283747.554778942	2472128.06738347	29243137.808356103	5344028.4987712465	24254793.794545636	6973820.264497057	70890795.50552869	6644712.176148961	8188197.233296278	3677261.9883180987	103192535.41885784	77499100.77286159	189895219.64297318	3444565.9281974644	17584496.571978644	54345519.748233385	11156610.376398185	3363838.237489608	8147960.940535544	10949333.317099044	6631725.937954754	11497949.743196761	4630044.423931199	23306456.52334327	4559292.26956888	8496736.438203713	46049824.99801311	11878692.062865198	139182646.58607343	119302326.73980834	8941087.694081651	77097870.05945529	3406222.184983676	84541374.85594665	32173679.7389996	33779675.37605451	34009610.53584793	34690013.93713468	33732033.32729237
Com_2735_neg	Narcissoside	C28 H32 O16	624.17053	4.953	623.1629	No results	No results	Full match	66842444.277770996	73617751.85378262	83556605.75177915	24474409.589884996	45642810.987533085	1415483.1741997793	46502228.73812778	54136220.78817888	140144218.5237056	94626475.6060043	39112676.65477296	133294004.21884258	11894403.19763282	21050386.606217653	21627490.324641146	45471543.364054784	73850361.15122235	26811861.91638838	53946661.541266516	5616262.00981369	17629421.682431165	16624542.945720632	51407398.627537355	29360151.33026966	33060915.13439062	16498324.736827785	24621809.012564782	107365871.72924273	117364910.75069608	108330588.45291373	16343786.801777877	50450161.79139686	40414060.57642268	9403239.099586872	66148066.67574237	31917570.958601177	49036333.2361439	80114844.37241477	65489009.02382937	65092656.62646295	51838666.76710227
Com_2753_neg	Androsin	C15 H20 O8	328.11633	5.221	327.10919	No results	No results	Full match	118163175.44707774	43590442.67354139	61618039.12691341	93308175.88012736	48767733.33175008	99253750.7871524	82679620.91047251	131366006.43793124	95608824.58609504	67288469.37022631	73195244.69347453	97139163.29508534	114579890.32071313	136007277.92681164	124236517.35622373	65315734.87895908	93987488.82612506	136986891.53941324	36424769.5590996	47747280.68835657	104328878.09933269	108998360.43739785	41598773.43309849	72649705.29957543	102150908.82186866	91291268.69219162	119437020.10594133	72991625.62106666	48373408.25822937	113909903.65841408	79659472.88506249	110307858.74696293	84315544.8903239	74906346.190932	62897363.38969657	116291819.14804326	68787515.2938371	78519173.28735194	65280024.37117333	73897786.17899838	94510878.27121654
Com_2784_neg	Pyrogallol	C6 H6 O3	126.03182	5.696	251.05632	No results	No results	Full match	50561191.05646026	73006722.98661847	125072577.5149969	66144881.7859377	97779471.7921358	72748096.57217738	57510346.52593579	50084283.33582965	73127966.55781266	48674279.86750215	56154751.628095955	44991786.20173314	80892137.66515185	73916416.40113004	153260433.52154633	91378339.28733048	96749529.75559564	124595545.06393467	90311418.49558572	62171346.14648746	42269897.33055623	54486669.41948242	50398091.82837546	46653236.24896661	69547019.03716497	85286649.47099996	43035780.16788621	92170619.41800256	74842924.85197105	117804972.18172388	77109762.40965855	80814280.77321698	70050848.46258481	80860760.36030324	61497192.845376	119862407.70819756	67815520.8081895	75089171.41408354	80144927.58111063	74075508.70351978	88544530.28496468
Com_2804_neg	Topotecan	C23 H23 N3 O5	421.16546	5.281	458.11411	No results	No results	Full match	111696922.14020982	20650509.30030862	40801635.59209696	65256206.068267174	84789667.3510132	32574140.111120727	28284136.207553048	63402470.29442263	41367020.24262075	38388649.62893416	37687947.20774257	76051477.11158343	133749456.22510715	108833705.12457874	96249401.67438082	67232868.76753551	26644227.28740564	74471297.14058873	23742904.909253985	24233074.74629894	37917396.49002602	65748858.066390604	16581538.179558184	66966567.22096893	19887275.55218606	44614151.68246068	22462685.400414687	13453662.10248873	10727689.266709877	23302689.35639553	97385554.1544252	63976148.22309224	43464107.24917424	65689879.677629836	54442677.00101057	71713331.28019413	50252632.1718198	51311209.141343534	55192707.87131578	53964242.49351816	70845316.86535758
Com_2874_neg	P-Aminohippuric Acid	C9 H10 N2 O3	194.0694	5.256	387.13153	No results	No results	Full match	34673725.930195205	27922494.8298846	23138189.229541913	6436789.051246803	8562688.734619115	33727419.82325921	80482720.43798009	55449112.53284814	37861778.09224278	4679791.398789202	36686503.592623994	58328308.72456083	13798936.614860266	35325432.82165667	22809945.80726722	6693708.443261032	52067120.800271496	58278976.29587029	39141547.5527141	19189675.35035095	5309459.172197151	5168181.237916567	24662026.690623235	52275184.70239187	7953826.293183774	43866907.554826476	70933173.67925122	13808953.78158316	12458013.603505796	36802268.29246874	95256613.86559142	36550050.74089695	20829598.566055432	124373128.09478287	19446086.918990884	7672185.978834849	42911819.1965005	48322055.73108085	61270397.85725874	44020437.12792533	49773340.57325551
Com_2912_neg	Vaccarin	C32 H38 O19	744.21424	5.236	725.19684	No results	Invalid mass	No results	35483839.569388874	24790905.892632343	18664353.271150667	60388684.33345165	27310125.39049858	25840309.376652654	41795411.89263776	39144621.04577602	53419781.30253803	52295047.57683665	30030662.423754383	49850072.69679714	23099845.94831807	18034511.440774813	56526671.39894234	17400864.81151405	71649321.78206705	36555589.75170157	23280415.129709993	19506105.30980586	16533478.059999878	16232474.8440463	28552575.087437388	46735147.58321418	17393813.316043165	16596702.105301611	21574924.563031785	38890653.86213386	36814411.98428674	48690207.19086569	31561751.37393142	118938141.57984228	65814931.20447931	58460295.66219505	36489742.78794329	31036808.69509318	47553775.3425061	45195075.089763336	28880791.61684832	46407605.674172476	43868624.60338856
Com_2913_neg	Troxerutin	C33 H42 O19	742.23271	5.244	741.22504	No results	No results	Full match	31182178.322928708	51436968.75732054	44683369.68232578	25516211.303832762	46450207.11132311	28846940.319576547	49050829.41088475	47780248.00585296	39401946.61174596	90282927.35579737	28143073.915527496	145120809.07542187	9474341.131507235	28954960.070025057	29522869.31107275	20089648.906523947	28085209.575949535	26222389.00721167	10964658.839964312	15487413.014930112	17561989.993795246	15358258.84371949	10241297.937870843	12732593.214358762	46949101.61345369	26869005.012587097	19041509.909268856	89496792.2942114	96002691.03007098	35660695.51767093	24771736.405668855	72040526.25435269	19775238.10127211	32023415.241469104	26980968.813040104	58432131.89127236	48201447.7753708	49750607.39689675	53418232.9837803	49483138.13684442	46777100.2462242
Com_2939_neg	Ellagic acid	C14 H6 O8	302.00674	5.559	300.99945	No results	No results	Full match	20223399.320528954	3584225.164260341	7137534.305331586	9114934.784320315	2384469.058614196	3721964.30497646	2252998.134208688	4134819.136546609	9451018.795025047	8035938.93143243	4621893.440435717	9418003.06151052	116485023.03724928	68947947.45303091	11578310.074800173	5378143.918185257	8331993.400295676	4037393.077858217	2998260.274620272	6874352.081864779	4832961.069660226	4317994.904506064	4046989.1910815313	2476337.2825700506	10103444.307777429	4776295.435219515	1901310.537105166	30512580.41281372	1979996.4792462534	3385929.469485194	2113233.6372201443	106570851.10427961	117410993.86234044	9545344.154352812	11655881.043672148	8699354.096931564	13830708.0140047	17850964.05179073	14143993.140691932	14682272.012744827	22331674.250002604
Com_3101_neg	17(S)-HpDHA	C22 H32 O4	396.20044	5.771	395.19308	Invalid mass	No results	No results	44585152.37889209	30417279.650354568	19957880.568031393	48409162.041385666	36329189.07093672	37285316.36801644	35297804.54831205	37968974.344071485	27442060.116307303	26638824.490963515	38212551.35490442	25267612.14994925	116867413.40893689	131035246.01776692	76806403.14187324	79885090.52784123	33480072.51478273	20808075.29715481	17401042.502678767	32522852.6718786	66356485.557059936	77967689.03715232	39759771.041842446	58223749.63825359	70289751.62035434	62891280.601735726	29277836.321404982	37230048.59088358	30362149.044520017	24387723.485506784	38453779.823649004	33561521.1249368	16822695.62164907	31345928.650522493	43976430.4073842	36324445.511444904	38661143.191094	42727731.28804953	38900527.06135286	44150671.36441594	49932243.371904
Com_3178_neg	C-hexosyl-luteolin O-feruloylhexoside	C37 H38 O19	786.20263	5.608	785.1958	No results	No results	Full match	8813045.239909861	65166487.55358592	26200783.50189691	14695011.109647466	24854857.06826915	17270859.421206955	15971365.767687783	36947915.49931575	116363883.38172525	17897760.685693536	24975720.86801145	22672304.021029342	9836876.195542896	12471472.84631521	11833942.301088896	24201331.28707761	56160487.63174166	11930535.623879043	46809657.79864043	24090443.946484387	27598481.649402402	14646212.822709747	111288319.69638886	65519982.54916177	19729322.46363289	8356290.72927302	39959050.88547579	29935751.71453063	37878451.48189536	55295744.20625194	18920820.01412117	19049857.56566701	42466526.91646697	29845803.020415	47429010.31773133	25591530.445594497	38731484.4686509	41486312.43582125	34355573.0326875	39766817.7118532	38953322.53117736
Com_3270_neg	Cyanidin 3-O-glucoside	C21 H21 Cl O11	484.07844	5.628	483.07117	No results	No results	Full match	59102063.588072486	40688265.84459705	22724403.904887594	62336910.39698602	61365630.32728555	72622364.76632057	44822703.00416971	75060898.9215721	31979668.277336657	47584012.70851429	48176694.91612618	92525270.11209701	52119775.48893839	58303915.97983205	73434609.209011	77716418.26600732	52980135.42634486	78517209.15153895	42993727.47955928	109192731.47926344	120654239.08419651	97198283.70343071	71377417.75615765	103229564.01010875	72000949.14237994	47825576.37183508	60785420.65576555	52991291.19215177	55504598.321653515	53241264.408781126	86688697.80845985	40318820.65557547	58729869.800162315	74730023.49045107	40128372.6205622	86544432.48741506	48652551.3161868	44451467.406297386	68105304.87489624	69505407.57567002	65305222.839969754
Com_3292_neg	Umbelliferone	C9 H6 O3	162.03211	7.053	161.02481	No results	No results	Full match	66032266.107538275	42826833.01534284	56805637.30238546	39740182.37026857	58905694.85452928	38272351.438050404	38834274.59348152	50294448.39716965	54563856.3572938	54382150.45612786	51441984.648947306	42098058.64522859	108432549.02118534	76430613.81364712	57915662.79186565	60263210.89008005	66828311.4903992	52607685.8538577	93112250.02503867	63373138.03250539	45829872.311803125	55894494.3766774	54750175.531517714	45009607.046056025	50882583.29045976	50701554.20424245	45606762.19031492	95706313.4332541	39808893.21973138	53099417.54907355	48486806.97894232	67180593.80928835	69506500.14748801	54513572.089514434	96711680.47378512	73125925.980673	57333290.2515818	61126721.387415245	57089819.947743595	62354954.24546811	58435489.3712148
Com_3418_neg	Isofraxidin	C11 H10 O5	222.05316	5.178	221.04596	No results	No results	Full match	58841488.22532158	66217495.475215994	54950155.78006733	35360386.34470542	67751152.96482219	62569204.8319787	15469631.213699378	28276529.192452535	47271854.79166042	50276483.470166504	63295737.5585212	65117065.39687963	31606425.355529346	33658786.840714045	51116481.24040255	120526048.17584345	72504838.54486693	42395240.214651465	42532893.67358243	43404727.7845638	72042775.1102921	55915817.96469579	46265943.55326375	20440874.410376832	37446604.94126352	68822841.81404516	43638775.06688493	68899633.00788175	85296148.36003852	26753832.094062027	59845298.33500835	35758770.20468849	38410332.35579541	43205143.4459593	42867124.26963085	48059984.06504266	52399650.6586812	47716254.72909357	55293517.51156553	57202759.57371932	62402943.6006124
Com_3468_neg	Akebia saponin D	C47 H76 O18	928.5062	9.399	927.49908	No results	No results	Full match	24696012.825684506	36352854.826695755	18380753.33767728	51190147.839224525	56028674.747110225	8863326.196055796	39001770.050939605	39299457.85351631	11485567.584591351	60206214.38339031	36780323.594724275	32082237.493124906	12820030.632465707	16930354.840732947	31447683.24751099	4090168.868913112	25502613.206068866	46316402.270252116	44516394.86703543	84697300.346187	74948249.11548959	74224895.43009639	93324458.07393774	107169150.25110167	19243456.202588443	41044331.96800039	67610699.8416925	19993290.03011882	73042962.86192991	41792228.49466216	40638270.15062903	42370764.10304502	45277507.70607542	58460772.30173625	53670423.24890961	23797291.58690562	39632679.7317852	39842373.08436023	37656490.968509756	37863695.24203033	34427889.98631923
Com_3522_neg	4-((5-(4-Nitrophenyl)oxazol-2-yl)amino)benzonitrile	C16 H10 N4 O3	306.07449	5.148	305.06732	Full match	No match	No match	31524292.26056894	26390207.74421945	23792527.47305674	28733966.09865125	20169494.535506528	43545584.98511625	34978081.36288641	23998805.444241	21149809.53813821	48060627.765127994	23190148.107514594	28618059.034602683	27383184.100413207	41865139.20708825	42964879.886512175	17355264.81847272	21441731.419123586	30542745.470343255	48524606.43007903	26327189.613436103	33849448.411724694	15807059.017762564	20118523.70076784	21035074.24428048	43492676.94953067	105455558.53198802	20793802.498798687	65132068.5309682	90158924.13510571	22586436.351248216	37895452.58944578	40279725.59583628	24514543.111170582	17018356.478498798	31002091.085843135	26744051.358555093	19968607.7843671	27692437.334288295	22143275.19852171	17786828.55889948	29496072.136527877
Com_3528_neg	Curculigoside	C22 H26 O11	466.14868	5.726	465.14157	No results	No results	Full match	27776514.13969844	30381713.793293595	17968882.68668413	30049199.347834375	10783274.506177777	44977440.02155089	111423523.15542051	30923656.57400646	31916118.284995686	10630598.367678408	20906715.3415838	20212744.27835612	8037228.806770993	9988310.423526915	37363962.919593744	4221033.603906448	58129088.57214362	29559545.496237915	14403952.345182424	11606426.891791122	17495636.535415065	17802222.50900567	19481298.733721122	40010626.97515627	18342986.625161916	18234485.569185067	48087248.69489944	19430390.627180185	19935911.80406309	39463041.75036116	33402301.008096907	34154189.568964496	62348872.35014074	46164758.14928582	7581350.213457056	25669099.539525416	34837395.4723379	46858561.48989705	33298024.42291104	34130311.876891725	27631806.237369288
Com_3537_neg	C-pentosyl-luteolin-C-hexoside	C26 H28 O15	580.14554	5.424	579.13702	No results	No results	Full match	22893246.41115194	8956957.828600021	19852714.461053975	15864085.15856499	17721159.057580512	115768174.51433927	8273305.762243393	13303389.683133103	4832051.496208186	40080775.858485356	26843241.84848995	9392774.09991201	49285956.93531095	52788107.41894506	41675800.76539706	39773878.98874884	7312566.277480657	22032279.075470783	4230833.348214409	55868294.20004367	97785672.23535103	31437828.783621926	7402692.156324913	33889628.51565128	71028258.05907665	1468782.037661457	8409304.738323528	9366886.701483708	18849834.663614865	6273873.236884439	18659873.637201272	31673343.624092888	26840245.537129503	6952542.94035461	14588156.82081849	12650631.766678434	22761479.6396921	12911199.760933783	16630217.298178885	12292088.053782836	10520830.644600173
Com_3622_neg	D-Mannitol 1-phosphate	C6 H15 O9 P	262.04786	5.82	261.04041	Invalid mass	No results	No results	64044476.364486955	9335574.822691826	6843378.313795618	37608983.24626851	6695905.27038997	3296408.020904759	26823043.785236064	26270898.8603401	96960507.83575964	2040074.6632097007	17778038.900117982	2013946.0910126052	646312.6591421813	4612875.061794227	68583408.90836251	4590972.787709881	22372789.125138693	67201561.7727978	47762267.53762639	4166518.6023362526	2380433.4593724255	7893943.594902632	2911582.3199737817	8317099.739058192	4794068.179453081	3149492.341637351	4114401.267554914	3273859.8464683504	2682363.7266845414	35130901.00923285	12834104.989412336	2754966.0010586656	23626674.450724054	47283930.62502833	2411767.215874662	3503223.9221377857	17584969.2399138	13895066.599772515	10475365.380194243	8761400.573509028	10122684.52561646
Com_3653_neg	Dl-Glyceraldehyde3-phosphate	C3 H7 O6 P	169.99824	1.566	168.99112	No results	No results	Full match	33739176.91293218	11961299.75845759	29455042.1019602	12663417.562083	18267270.216376804	77034633.8736787	24487717.720875435	35313505.29937541	18882706.070578214	39772046.416377276	14790092.707643835	24459232.743160285	50513312.970312156	59753119.091916144	24799262.604984757	29871075.538545147	24454231.074179247	10921197.123724258	87110574.14839375	91123447.26400828	38464356.59236807	48570935.48542724	15018115.041392278	17855498.033515736	10971005.946007373	23209785.398879457	9907650.909524448	20669224.16305882	29168802.956451733	53046601.92605737	5249443.766316069	19175804.71107964	11082977.401122786	5723874.683268637	21094509.742441505	16735473.101137044	23643114.4536784	37645251.734932154	34485630.85832326	34141787.3472397	24496453.66153515
Com_3752_neg	Epimedin C	C39 H50 O19	822.29709	5.469	821.29004	No results	No results	Full match	28296476.699329387	42528742.52459167	54560576.96746975	74076312.45598279	44524014.21963537	43452586.625422575	28094558.875782058	86237295.0707474	36455018.84680736	44449937.60955295	28148535.95512806	102027579.76283433	26905943.364853803	16494703.40178678	65805289.29040237	61998270.27800358	20905175.616732642	43152313.64355329	12621622.750287248	34496732.81516535	25595324.322325792	24226543.62490429	21912302.380794674	61512771.69376786	12941712.320113163	34455560.40871539	13932122.297462609	10215392.208251176	7397240.350044824	11678235.844248805	36415885.45669369	20944296.100858588	9271110.370570239	14914539.219419498	24672238.074196815	25837681.496843837	36076325.8233588	41385366.709273204	30444089.85862696	27891750.206626136	26109544.600009568
Com_3767_neg	2'-O-acetylpoliumoside	C37 H48 O20	812.27693	5.327	811.26794	No results	No results	Full match	57709767.75915016	29197340.91156533	11445150.061132224	34783907.23021062	28726100.933515966	38303162.95565408	62027286.20512536	23525206.76696741	91300714.64082743	17472542.0429115	15262015.137329962	18428861.982924916	37825559.17996626	14066352.049318463	6739831.718077208	63850323.06185371	42515120.15550228	16233855.503518788	24488713.93783884	20875866.760390412	11439681.189010696	44404865.32536409	73972032.56058918	33638966.73271015	21383965.495954584	12814042.017705642	56060391.4012184	15123747.94651763	12198968.455355303	65220239.65615367	27509366.263969336	47085920.85067985	33973785.44722178	25292298.64071397	33918502.171280526	48612830.616444394	33624850.8270237	43844429.91031096	33426558.653521553	28102534.9724504	22082796.39160256
Com_3787_neg	2,3-dinor Prostaglandin E1	C18 H30 O5	308.19926	6.849	307.1918	Invalid mass	No results	No results	21441376.873450145	19308653.283535976	23355773.339470223	25034816.87849187	50133559.60611151	14629633.900040055	29021158.86821456	17410508.610541984	48187929.366181046	18858857.560533762	22815201.03014195	19355197.53951392	38348258.25813888	99561216.74527104	25700189.472860686	43699222.688035175	11064327.985428162	15323088.951560067	4406396.027351814	23394970.796270788	13903029.394283412	23149842.01932193	19645313.05622394	12991458.087948132	16980370.490782794	20315605.739952948	9765271.425115382	46523154.047190204	9719015.819334742	48980322.944254555	16518176.804230614	21325418.528057735	2634387.66600092	8368129.473342165	11842268.841818936	45577138.95609814	30513480.3786716	21817388.889946792	22432784.75804903	24032016.098562002	24173541.919632826
Com_3887_neg	N,5-Bis(3-(trifluoromethyl)phenyl)oxazol-2-amine	C17 H10 F6 N2 O	372.06967	5.059	371.06244	Full match	No results	No results	4289391.362148256	3085573.9645671463	3995467.551946984	6537914.605037964	3708570.7491196753	6232941.0294941785	4629239.623659194	4911106.776457907	6536738.135746597	3030498.0552430833	3305677.251994661	2800655.3546346044	48688592.45139139	62395779.05104639	26874274.891233575	12797155.062863197	9168755.638906544	11643862.70116315	2978463.9790638927	2428639.12228749	5595984.661463201	7535407.720195917	2438372.549154132	6362905.322197592	10316969.596796723	21631785.591720004	2190808.677865122	7037461.109076334	3522830.5175188244	2331139.6533020395	5960929.384136615	80067287.11498678	3271737.8761675307	8990625.482095258	18523426.921897016	62136742.97919469	13312904.9110218	11799664.467903467	13763627.296817403	14738480.654190589	13093950.062352883
Com_3948_neg	Oenin chloride	C23 H25 Cl O12	528.10497	6.67	527.09753	No results	No results	Full match	6678124.783649553	11034750.414866613	22885132.66262267	14305524.111024415	42744856.56466165	16637819.643311549	7513085.871630717	2212768.169810351	1396239.9025856333	25246702.68263488	13580361.728812547	63654680.5748878	4558657.529767238	10271914.14065768	16141644.087435508	4770591.94069693	739973.921208533	3672430.0032944316	1433567.6816470316	39137111.47105723	8234749.949542756	26920266.60848534	43442925.44629097	6278836.589217226	24624693.939767096	18778936.637633536	3182749.7974007092	7535722.872823042	3132907.8737824447	4216573.852188429	13226869.569805894	1390808.4592711325	2043205.1915501652	732786.1890964309	86818933.52811135	9987900.230218546	8848542.17765057	9485921.982726764	11333164.434958544	8597851.39467921	9881059.7339781
Com_3953_neg	Hordatine B	C29 H40 N8 O5	580.31142	5.972	579.30432	No results	No results	Full match	7952090.656607942	16161965.281015618	12706829.73822548	12628179.608435497	14164984.792862147	4883940.23663977	22473366.160484824	6360244.231942874	6930315.923338545	3607277.5146201407	3565019.646038306	7384903.50063576	66630393.40338671	92753741.05668692	40128822.534213744	14889428.23124764	6114039.087904771	14078390.544798251	2595239.467009213	3655219.7261652136	7002446.337240642	2383642.952132819	3682543.534100065	3083970.8642425337	4487403.822673952	10081384.25943077	11641476.782012016	4035560.691629226	8216585.9505985165	4571118.831704596	11072915.305654984	78197603.6753259	1532056.7476532983	29020501.106596436	37257117.07181477	61067186.28666865	18366917.624445	19136136.409165908	20944062.09475498	19758530.49166208	19637856.980872635
Com_3964_neg	Maltopentaose	C30 H52 O26	828.27407	5.34	827.26636	No results	No results	Full match	81865625.08862211	800449.7806807285	2211749.002358102	67760682.32630594	62988283.74099707	44445867.46755524	12198501.900756998	23039597.118468124	3961356.349282077	11009808.640732596	15260835.822010325	46982100.53638401	55247938.91237932	16491104.26546337	816000.032222058	38812705.98236398	25943706.433403354	23107662.93456974	19589107.130483087	642686.2143487321	15211545.80331379	59670666.012025476	18630778.500911348	82566023.63778965	35178979.87356258	13864084.637771701	14197774.961963685	2350465.8907197253	650936.1159943341	17205756.717112903	45599694.443790756	37460697.32035099	77151276.69851696	38237934.31754199	31248775.810777247	82375909.7977687	27836851.9190277	35255510.00478579	29724616.759850726	27579700.356799327	43594909.726774506
Com_3977_neg	Mycophenolic acid	C17 H20 O6	320.12653	6.26	319.11929	Full match	No results	No results	20275273.462731708	44486887.63833486	37473172.43580928	42814170.66134434	44797950.6966593	17377112.366747215	45343562.39761386	8417986.001402913	9156011.461944463	100521734.06686226	30098469.748762116	33405032.786363095	11290993.865824081	12493900.434271628	46707603.51487102	21042769.378612995	9934351.65702147	32159011.605992317	16461576.245435068	18382861.69144572	14059696.973482389	13184542.973462172	18351092.10123946	6154171.048195695	8004238.322493633	4225631.052045706	4073200.712296726	9792044.934705297	16189086.899551185	39948744.922552235	10998213.56410681	2958789.9840805116	10200016.402336769	3396724.7660762696	39805328.846623234	9437369.783258175	15129186.3570698	24046317.52930402	15111939.07860066	14860402.018588323	16027983.58683217
Com_3984_neg	3-Hydroxy-3-methylglutaric acid	C6 H10 O5	162.05308	1.315	161.04585	Full match	No results	Full match	49808157.53502376	46983895.39067291	50708760.95511443	25429204.51499354	51926851.99816941	22400054.188843433	93544374.56440355	45221728.01616037	39123132.57750089	55951025.26361019	83360027.72632545	51788647.5382169	52533344.18825508	48693837.44433407	92444535.3769716	77924071.30118331	53546079.520939045	49711983.9623532	55286927.00867938	68184667.51871121	69664991.30720788	71381964.43622495	78717475.27582674	69206114.35728136	49240783.718241416	65885327.83327198	51155835.3452361	42459372.08460055	85074416.95690799	42193507.5383246	67901539.93850684	44592123.65510928	39666282.665963136	71283064.9108639	57208970.33001308	67037759.20108791	42822170.7582557	47418592.76779353	59134922.18041068	60810953.45411898	54872094.81378377
Com_4104_neg	18-��-Glycyrrhetinic acid	C30 H46 O4	470.34078	7.623	469.33368	No results	Full match	Full match	2400995.0872778674	5852520.6237873	3083901.2104179165	3984570.5130344387	3748024.525918166	652472.4787083436	3447047.615348208	2348038.624178399	4515609.473783461	2065924.428537052	1986921.4394599567	1333906.0431468019	34531841.94454316	89581509.24235286	28458908.743300997	8996351.936030615	2627893.1640588697	12183128.13216266	489134.0069484467	802259.0021118465	2449233.764242357	4261147.767483487	799933.6058575268	792688.5855140026	6133201.957570748	4365409.917441822	2025328.260190275	6335333.56313866	5606261.683585559	1338480.826482798	845081.6865227928	17313479.098344773	745114.249765752	3621141.7671959447	4704028.6964945905	7188895.013407429	8056634.60682544	7373191.598679692	7019136.351048809	7174454.851004683	6296533.393133685
Com_4132_neg	Vitamin B2	C17 H20 N4 O6	376.13787	4.693	375.1304	No results	No results	Full match	55600463.89403759	17841735.440009195	30286130.623572156	35311870.722619474	27096277.552790258	19912735.992167614	26123933.208371542	28742372.227981377	45470370.9520084	15905851.28971711	26553868.20652737	31974762.97690759	37221965.77496577	88912509.79885244	19525072.909811065	25487274.169000477	26524344.166330278	62717540.321946256	38838522.71314622	18562652.761454556	15117400.3527398	33462942.691237696	29823481.058110412	28847910.56328986	33420551.74830918	32253620.579701804	27251287.844121233	42482004.560071126	21333318.33298556	62236965.25481853	29338474.18605772	31503195.854480006	52791689.8268244	45745934.25448501	23274308.44661267	32679617.392012075	28979103.5705398	31971707.640936762	35314067.369374	36640255.562914096	41253432.654506005
Com_4203_neg	5-amino-1-phenyl-1H-pyrazole-4-carbonitrile	C10 H8 N4	184.07391	5.682	183.06664	Invalid mass	No results	No match	55744518.699834004	25616477.05864515	44778740.66805958	95345538.10313419	48468247.105916336	46591720.32835879	32574992.72850267	26166425.314798858	33596307.49250725	22231596.601946715	48139491.45163985	61665526.28289403	51615822.46467435	46181495.49976683	48988570.54830499	26625382.73674585	27128580.463630088	43212120.30242902	55526890.87160818	43428568.01545852	20269386.02967374	26057983.604792118	13024391.85635992	15522507.064466631	26873312.873419285	4242087.931725032	12386585.483860612	9190399.857781086	24715852.686702892	49185446.594906494	26341593.49249546	10117365.426155142	35536471.51009727	36320565.38201048	33843719.56587189	30493514.703074507	28915122.0955066	32483784.138528775	31727934.05275328	33504745.01089793	34361247.61479551
Com_4336_neg	AICA ribonucleotide	C9 H15 N4 O8 P	338.06189	1.314	337.05441	No results	Full match	No results	40366426.446618944	17323448.680978768	13828087.368336318	38593813.96690911	30753722.061314568	43848862.95945309	51610620.08203502	45909082.21596068	75624254.7184026	44350646.15038329	44152579.955922134	38461240.22225224	23115934.254824154	38881911.00993077	29560259.37187287	17932065.731065482	28750612.534508977	26974122.63861438	14700312.207946436	20797778.272019807	48257786.44431044	36664323.951055616	22019320.58840062	29803797.105517197	26965699.035541534	42292008.293522194	28923864.06246901	12682042.271035554	30833202.304414503	35408825.397455975	33657278.296865895	11970052.145885702	26610780.81615136	33107757.088630635	23468849.52971374	17625239.307167146	32690386.7738929	32553304.19073369	35969581.957108356	31030508.607681733	29330949.90935358
Com_4358_neg	2'-Deoxycytidine 5'-monophosphate (dCMP)	C9 H14 N3 O7 P	307.05903	1.526	306.05157	No results	Invalid mass	No results	70848174.64943506	23074642.48967438	36753419.68262046	89871439.34734422	32628421.585265193	41829397.831153765	82332738.24732396	11396421.971049296	74998387.72456828	15646558.080476046	43561080.49936644	32303575.96169873	61905246.1300927	9878426.334032644	54985199.40087225	63466383.80964003	67815054.34143516	44062412.82589785	11578858.96194322	32442043.958668616	21875294.589635633	10546241.706163503	23480342.289572857	34375515.141912855	26557957.446574673	17914938.356861148	9928672.126407089	13684397.997427436	15455720.95130186	29508485.276151292	55385135.06141365	40918754.85130814	4310264.153770069	20650648.184383333	23730103.777518593	57132778.06305862	44042458.195565	48266685.7780757	22283483.88514425	51112622.172508016	38767445.41036483
Com_4435_neg	Trilobatin	C21 H24 O10	436.13755	5.794	871.26782	No results	No results	Full match	832964.5805574779	1475059.379059659	915356.6993429046	7376983.138430476	79838612.48702219	37804451.14151621	810607.3031775426	877635.0704490746	829799.616142236	1088723.910741097	1431709.7399598917	2274814.5315525127	9032983.555606417	2928715.396309147	802752.2365457447	1322034.939431871	816529.7972371794	5677542.524542153	1634424.0971199807	1177658.8251918096	3051962.0355914803	783421.0673702386	666478.473999602	752560.4584308402	2525625.2509665024	759232.9039796852	3466504.2609473816	695755.5312457934	1275560.5681156348	669346.0373816044	750900.227840268	2734497.7565639587	763464.3006495266	1753947.377142578	732926.2420043359	3046151.9206087487	1361830.92798559	1331414.787658794	763407.7051183406	743891.2203537789	772165.8206376305
Com_4461_neg	O-Acetylserine	C5 H9 N O4	147.05351	1.456	146.04623	No results	No results	Full match	32873665.515615046	65920947.38348543	44779110.42406256	25469076.765224982	66467585.85831027	27285597.61417778	48131240.13092865	54264461.76622462	24065099.368845645	59814778.762144335	24616161.58359852	70036958.62393449	47880784.05755418	37591061.123260885	47946562.59302355	50373052.030462064	70096382.24963018	36029708.27391601	43720230.820123985	24152415.896822706	32150529.028861985	49889616.71108205	58970639.11723244	38545899.323617205	30422903.719113562	33712973.26485612	65164900.926526584	38153605.28163881	32183044.791560244	29135049.515427887	55395827.07816743	53474176.146220505	41334328.901570685	41138601.96753985	45520924.87761245	65633999.83396473	40276691.1146775	45247776.59226597	40883905.91742888	46302437.57081527	42502876.516910225
Com_4617_neg	Lonicerin	C27 H30 O15	594.1633	6.044	593.15601	No results	Invalid mass	No results	33350316.892406907	16983615.68533805	9599879.48984254	26459018.023845583	34423530.4311449	24851098.023041848	36844268.512516454	43091194.079811096	42311331.6674338	44033953.06557045	20557988.8094699	58989659.161677346	10381153.835470758	17620070.408055928	8620547.637435323	39008421.13040912	20352521.608406767	21671544.596292615	11610591.527062405	9831713.871217048	16686013.20604825	27075045.715591583	60406132.63935845	70544027.98981808	22285541.680918872	72727433.59395976	27975231.046524536	21353953.175006937	6717217.232595088	22821613.567051202	54092795.019082256	47204787.53935152	28338244.406400137	17446532.189694703	50951171.56003479	38276826.93742455	18748700.893427	31421620.027154226	34135001.349295	33284350.79070707	35482270.43440942
Com_4668_neg	Bilobetin	C31 H20 O10	552.10742	7.334	551.1001	No results	Full match	No results	25475583.892839648	8653168.803447561	3637984.183504017	32149588.955939885	2716809.796401419	8724062.874167474	20052090.603567082	66336726.218578495	18511362.058438744	428145.0507157458	10626516.464946179	408302.214032174	6025845.171047615	6945534.022922824	45687306.51998075	12511795.693563487	27232099.313945387	41304553.23143007	62393597.001926534	367339.1063088246	7903031.060257354	8483299.93220575	3628438.004860375	18966650.698452447	6491314.41318837	1131303.3653901387	9527860.350390553	3239799.533913331	3451549.509693403	8989760.551598603	9823325.275823709	6494934.30950487	36770759.12242405	29123597.523708865	377550.5892380725	5260519.710182665	17386162.8676296	19273471.48492366	11263121.415159794	14510725.993202936	14611087.62176987
Com_4729_neg	Narirutin	C27 H32 O14	580.18168	5.235	579.17365	No results	No results	Full match	14833687.537312794	18897601.400936764	13105274.10307666	15646890.41850798	30187700.613898147	6679290.054130698	11694322.566323811	46748819.17994566	19387604.342640016	16285158.349771133	11142427.726755906	70343023.99843603	30373471.358249296	34851868.32143064	12239106.665923322	9921412.174702799	8671800.996431256	12380774.69954535	10955787.973613473	4314212.927451036	6216350.355497516	5009269.875083588	4500785.751182706	6350604.776566526	31770756.443741247	9927122.36993265	5807511.907454097	62781114.37340757	30346472.256835036	16670095.545249686	15267118.696382927	61253845.203107506	13741713.922621006	32141994.597730916	11559194.2552449	51829710.23296581	21853957.4996476	27053127.870571345	28669191.132503394	27764091.804082096	25965113.577364065
Com_4777_neg	Demethylwedelolactone	C15 H8 O7	300.02738	5.354	299.02005	No results	Full match	No results	56415473.29175886	27207144.79609624	40043621.19703414	53596311.05549282	23092968.875104904	68260625.49659507	43923059.418462545	52174765.77085064	31994656.37598931	25858569.28506075	48509338.315694354	41041390.282470204	31963106.118511867	27120189.804531783	35083444.7429771	12436579.38996418	34784703.75260071	57268324.1125022	21600326.748808414	65234806.21676984	60438171.776404426	44259218.69464448	28044934.338173293	66593171.54584436	53773753.66966483	32558102.060846824	38316889.119792685	15376080.223127065	16462376.809551276	56588192.459940314	48590756.61073254	49184779.41116174	32624198.05218481	39193430.76901372	23208632.659297165	52475933.778264344	40999866.7417535	40195498.23541039	41119892.44486131	39046729.85960327	39255056.062592536
Com_4827_neg	UDP-D-glucuronate	C15 H22 N2 O18 P2	580.03518	5.504	579.02728	No results	No results	Full match	28239208.508222893	16665845.819073875	24897166.434946503	35539028.13718007	32912946.15878374	50726955.36329797	42532992.36114958	26636483.3159611	26624629.182513755	56978167.77122989	45031077.66495049	33943220.81357353	35902263.9365231	53117943.08566885	52106238.178965956	23899177.77096677	33020574.86999746	29549196.387986813	23678231.041666914	75966811.34414414	65626277.188672855	66099201.101546936	38061933.3279326	25930605.306709044	70551468.71806702	49239382.796137825	25714075.11194822	11831279.726551069	53049557.403544694	33549429.287752863	34506871.48012754	27205521.363872297	24961392.99092644	27521800.945172187	34936300.52917495	23583255.231775533	19936034.9664355	30958772.88029607	40881787.74252534	40584270.81977879	39176077.97762604
Com_4976_neg	Maltitol	C12 H24 O11	344.13251	1.9	343.125	No results	Full match	Full match	46744173.46637867	11354762.295061158	13001772.58311907	34811188.8617268	24286516.522237282	30138651.006350912	31506056.688771755	53527497.41372301	31053345.9884142	20905125.49835959	13278525.627721207	20085180.9996903	17667376.574799582	17591285.505577933	25111809.138214584	24950153.17654181	26871651.734828904	27000983.236446433	8026218.24546087	8931530.078107428	9835013.989972176	15564534.813966557	17445735.028106585	64844865.11059889	12449169.184338018	65215315.30073866	31439993.31479243	6520794.596423391	4115443.032707432	19413353.324819952	40615897.30780985	22659585.107846282	24911278.21150985	16121762.395979198	24013694.35196796	15484163.530349515	26229426.2164017	21393586.771008436	26023229.010670494	25339906.26957477	24279109.10556134
Com_4978_neg	Oroxin B	C27 H30 O15	594.15996	5.368	593.15289	No results	No results	Full match	43544033.66373117	36007737.87927697	35289517.94408475	20773819.043523207	68517012.73998597	26186668.518203903	34421379.46400605	23905492.501191445	38447045.28458391	70748440.07296915	32073352.817663837	58543120.72182376	47469098.57107945	35933210.552232035	26786256.750492662	41427400.05302743	16342453.441547506	43331624.03273401	21649063.319301374	29852922.734842364	35037986.66922821	21637702.196830127	13142587.43441524	14831115.979871878	29404107.730362497	11064399.816624887	17373650.85046628	39157971.268186755	12716427.684490543	33675212.27098199	25102331.28474727	12236995.455108838	25159008.89356579	15802598.454220846	32500805.899545442	40476382.9859553	26017447.7453732	27836411.940520868	28268958.505081315	32388154.114036478	34058805.615046166
Com_5023_neg	Leucosceptoside A	C30 H38 O15	638.22283	5.254	637.21448	No results	No results	Full match	9825316.735869016	14484082.639931092	21604321.016930863	38839639.25432738	26377585.40989127	52610588.88156362	16053618.69459019	40239507.73487012	12609982.443448124	15893908.484209161	38211908.37170357	29123280.706789482	6974350.240171327	35621533.74797465	20320554.949423976	56175391.24281071	8512425.917717595	21533208.490066867	25061665.618391696	10114016.488693653	66397575.186895885	43843785.52001322	9663104.097452836	50320320.97996924	28434955.162086494	55204267.38653381	17108351.866275273	19000541.515774198	15178483.768314317	21416873.268633172	45884551.29774451	37013642.94030193	6281424.212921746	33857764.53355955	9789987.482951662	24331718.028504044	32686916.7870795	40149292.76854613	21734243.03151534	33758304.39405315	26767851.362027675
Com_5089_neg	UDP-N-acetyl-alpha-D-glucosamine	C17 H27 N3 O17 P2	607.08327	1.8	606.07599	No results	Full match	Full match	12230291.600656614	17702892.714835834	15662451.00023808	13466945.817258468	16410613.716935294	11028920.976094063	15146619.636767037	15950654.027326053	12670173.281550838	15191774.079798862	12660305.884146124	8467454.870802846	32501519.13704404	51523039.17383046	23588230.179114204	69260540.12939015	16420388.811147608	20411141.609711833	9479609.487949023	6590486.293157237	10045478.79389581	15256844.10958053	11204200.453534106	18416442.033247788	20815118.414829034	27125755.96831145	13980090.88597933	36677504.18665317	14227475.285283247	12983924.368468795	13313498.331850657	28272284.115883403	13090527.97744633	19854487.597690202	13015299.656852439	16095817.012559276	21851865.1700569	23559243.33741422	22835009.773424406	19106723.71158384	17785989.2740384
Com_5232_neg	Methyl-Hesperidin	C29 H36 O16	640.20241	5.217	639.19513	No results	No results	Full match	6198046.499033101	15941811.888565706	27923854.580555245	14621657.212113272	42482446.51102403	4152580.2736778203	7170488.121263821	21011288.291782457	8424634.11426592	16446133.779103663	9016064.239000538	57505630.461628936	20730851.12240845	32847890.402947117	5497789.410344196	1230900.8992883263	5203081.126436046	10899123.76102011	9374848.028796127	7415166.814298786	5718820.659155671	8121467.556849274	1547522.2953056965	1997775.219283269	17400962.611318674	3717481.011929458	3827100.2272199597	58429601.46218037	34376660.984069	23077178.013279106	6926143.880994987	23095059.902540572	11630880.693498421	15241565.40513876	4965496.038992297	23759266.31185137	21748241.6377059	17921726.669801407	17858818.60137618	17360621.140103456	18640469.686926454
Com_5307_neg	Ethyl Coumarin-3-carboxylate	C12 H10 O4	218.05827	5.301	217.0509	No results	No results	Full match	18130089.9458023	16082103.907558415	15464743.275426973	32609827.48295512	18491359.281117972	27319046.366444904	42869592.30206638	44242156.65082423	24082712.585103616	11703008.198099263	29738565.307809185	28574175.637347274	29693250.08720164	39715860.158998445	57361195.08319357	29536268.91900109	42749772.92970189	36391409.07825115	19709865.93303879	22205205.091847572	22712572.66057787	26651019.550130427	23357541.17358574	25034660.970203567	17790859.793984428	30551062.347041182	27951636.26809389	15390760.05923577	14945557.060794584	48873545.396307446	48774178.99229122	46085130.017315015	17849494.942642253	44243897.672360435	18667112.039719567	24287297.00639374	29788146.7390519	33517701.83134842	31107181.872980513	27658475.49657173	29973390.062037036
Com_5388_neg	Hydroxycitric acid	C6 H8 O8	208.02206	1.437	207.01472	No results	No results	Full match	17344429.437916487	19000013.177015316	19192079.278324228	27613104.787591383	52979779.81780014	16757944.71059581	20730933.965326324	19146733.719425846	31183206.532329015	25658386.330966353	34105708.153302334	27259286.63029688	37511381.22758492	43446188.84504306	17943814.725558244	16514892.101689069	19076815.75327925	26797570.890890233	27133957.43744479	14517928.278206088	21637376.218883257	18548372.4994256	33923631.76167026	20053045.28995273	17286964.117807016	18100146.7696392	17953543.37646976	39241569.33342745	24207714.114485286	30369419.600754287	43014802.93185241	15754584.676288107	25730782.76316126	16446094.811663056	23971068.046094794	54047870.89246424	17989765.0893768	17610099.09667221	26506287.12541376	25696556.993279472	34691006.815466255
Com_5473_neg	13,14-dihydro-19(R)-hydroxy Prostaglandin E1	C20 H36 O6	372.25179	6.102	371.24435	Full match	No results	No results	44096843.13768291	12285425.56817948	61413322.5159243	30918316.270068154	17157541.04777627	8651714.224254478	4356937.512068112	7789326.61607141	5081110.795235624	38551036.624380775	8837997.854582604	26881760.542286295	9298165.423589284	21767910.464323882	18017231.40664808	15751450.41207671	5320912.795365978	12032864.041672295	6714609.878407086	18342677.72025791	12117504.09626759	12113730.30805853	6292768.361390356	3862758.735745636	5397499.8538099285	5093785.02054812	2975169.190704784	3002328.0569248796	2845419.281721852	4339248.57631426	5144781.630682965	5373103.1677166065	2044375.241516658	3717864.4661556724	14144600.571619596	3975625.571857897	11476802.7818083	11370251.121143267	12414712.185535116	11444922.725502783	11259208.789569993
Com_5621_neg	N-Acetyl-Dl-glutamic acid	C7 H11 N O5	189.0638	1.509	188.05649	No results	No results	Full match	2242034.5069011855	3513075.936495666	3134626.663973963	4393555.506668089	5639138.355908359	3851403.8308262005	2881804.2477291534	2838822.866948407	4226844.3062956305	3950104.7259909324	2611362.496308568	7687526.2438902855	51048269.071849905	32639960.360581357	4316836.0960399965	8280342.736198086	3448768.770079583	6059772.285761264	2614864.625755107	2757908.421957062	3304928.8980451426	3415259.1418675208	3484198.060633332	2814793.749576889	2723603.0074149803	4026936.286741205	5026987.385374584	3052001.157987558	1631161.8266664296	3738668.5464244373	7913965.612891617	13512420.959131299	5075426.824970363	3449716.7694288916	5436515.079497954	8337156.745162945	4502311.81967675	4881027.543000898	4683183.623836325	4905123.015323721	5296299.414167381
Com_5840_neg	3-Hydroxybenzoic acid	C7 H6 O3	138.0321	4.766	137.02475	Full match	Not the top hit	Full match	51561670.53765833	29608318.02152653	31624946.656149663	27084775.269661542	30183885.537050143	38223929.25607572	46056258.08606224	35475650.11630056	29489513.716123663	36804981.67198474	27742890.2329619	30078634.44652126	27508899.434906747	22349815.139785986	21419849.987962488	33265462.912017927	32087901.451162994	33979275.448587604	20391955.471535098	33885929.82071989	39748878.642292105	36341246.12021545	26887313.566000424	31112912.878672905	33907742.92469387	36502547.6873476	36128971.71320953	33873114.831602484	37184953.85794088	33081872.798657883	32300059.730896458	25060366.38348336	36165755.63138739	28060796.783417843	35975318.66650086	35728615.57777648	28349811.8053708	25889265.74413444	26308726.016769737	27889815.91295704	38616080.5467847
Com_6081_neg	Demethylzeylasteral	C29 H36 O6	480.25034	11.923	479.24304	No results	No results	Full match	690598.500843459	763576.5719424847	316490.23498662695	508133.6895746077	4048884.70590174	912434.558472404	350886.2021004582	424331.9764307008	684045.4266299552	809744.6513440742	311965.010718866	2800322.8386383653	44731769.75823812	28734205.72229108	9193785.439310266	1445338.3101578124	663108.0898795518	266091.17715030693	313940.91075576365	624105.6549815106	242074.97050399557	1602447.7118378265	1013983.3545930808	264026.32301058044	1829305.0490559442	1829774.7300298263	394457.63054830977	4974175.440440386	304619.0197645774	830716.8060986006	1512850.1553884556	16008577.814254269	306693.1947559362	1021429.2658758801	1504167.9366797153	8520363.042786853	1933868.83106758	2237538.7356321183	1993424.285551249	2468584.902864411	2090539.2002246052
Com_6094_neg	2-Deoxyribose 5-phosphate	C5 H11 O7 P	214.02692	5.143	213.01971	Invalid mass	No results	No results	8689225.553676346	1638950.0198748002	1690591.4784804692	5660456.318658156	1318387.1515419187	1229401.3553575615	1892869.93069011	3929808.1607689913	26147110.174016006	1500503.6547048707	1930102.4097317772	1347874.301464359	2182656.2889977694	2805639.1792082787	9860220.928200653	1733980.1356851324	5872621.993483755	44861697.85355351	1693971.1352808464	1336353.4321568962	1052928.2701786247	1083508.958761977	1466589.1782402284	1188924.0540333558	1379650.127253108	1293724.1571505214	2715857.1796983704	1809195.847754075	1404790.9835960404	14507213.22248336	3346853.0591758993	3402440.3608298874	10213506.840002809	14911204.267589005	1322766.4190288924	2119118.673671417	1545367.69491758	2175998.127006376	2770169.56028092	2349883.1580108437	2244031.3531343224
Com_6167_neg	Schisandrin C	C22 H24 O6	384.15781	6.975	383.15085	No results	No results	Full match	3077093.3120294646	5600131.535894123	5010677.767263553	2199763.0002275305	11563614.874506168	2314711.43839338	6883636.466916701	884607.7620073595	1118737.4388145425	52922889.26808971	1813705.5273943243	7862389.816776244	4048118.2588357623	3388926.986672466	3513760.34977795	14298943.684758006	1284596.9363760452	2384271.63197236	1301986.537505054	4195364.795495563	2673572.039422782	3708036.647532699	11153807.15495442	1295344.7242069219	1421883.725478114	1398037.6954056066	1275757.7313100141	10195539.397151267	2695410.8865027763	18909923.309101675	1456502.1766934195	1675197.1938695053	1018676.105401914	1180761.7848699498	3028373.274954327	1568676.3319807362	2319556.68731462	1855976.158971108	1567693.3081807669	1742772.3685547037	1434976.0321864146
Com_6325_neg	Monensin	C36 H62 O11	670.43151	8.401	669.42438	Full match	No results	No results	704724.5578886686	9915194.040469272	728687.7959488254	1013942.2770919249	1229121.6031832893	9862846.230447635	18432523.258159306	2703456.636537686	34916397.013200924	5725098.290436143	7827655.6540600555	3596881.9343462787	3538667.7173762983	1069071.9443160552	418851.7166739825	6594363.59651621	964198.1104344387	2267322.387941493	350529.80592749757	7243061.335871997	7292470.031622939	936698.1891482305	10442153.449770847	1474052.0933863635	1810022.3541206138	1367683.3169149596	11268474.67443859	495880.215428102	461275.2043202892	36511924.55249829	708624.3088240065	904512.0673169967	1442303.538844518	9540814.832367307	3847974.91964776	2517850.396264915	5770984.76343968	5314576.254766904	6672204.8543518465	5624620.32260574	6158724.7477621725
Com_6572_neg	martynoside	C31 H40 O15	652.23985	6.038	651.23242	No results	No results	Full match	910159.1612560042	734610.4026884441	783186.9860532543	926800.6513412093	737937.0812520931	819007.3091614039	760782.1813209252	807156.6254869578	685428.4876739422	877784.9022060864	824311.7402885946	862351.4259578664	35007818.477413826	14401584.499018408	7876437.728592252	9043298.431054085	693892.6806083644	996946.5650703657	560985.7664682462	741691.3097657361	816473.6944672063	813522.6285792632	660826.2227550625	689441.0287553028	771912.3825607884	678391.2643270411	678279.6216352187	583919.9417188594	640580.3086656756	586484.3304032221	719113.2570364316	36723253.6158036	583994.0152218797	652766.7319152221	16163139.88431979	11131611.762782363	5112029.3019304	5698773.401318294	3442633.6231248667	2884440.792285149	4396912.3457423765
Com_6606_neg	p-Coumaric acid ethyl ester	C11 H12 O3	192.07879	5.239	191.07176	No results	No results	Full match	19393202.238035716	4431542.722082103	10146276.277402058	11644212.48210851	6205005.968028497	7456895.7070544185	12729049.871890333	14088316.651803143	5841136.945660278	5941030.656914883	8817657.534678508	7809494.451271363	8539500.579333186	13046984.578913607	53124123.81502128	10239332.303968946	13418724.812018717	9756579.24872681	2546710.207183147	8573843.15529231	8261931.080550441	21037510.5986623	3698392.7342562065	10814887.407072188	6994993.425168349	9914533.550774833	14589745.738399604	2392685.2037144857	6900734.639619981	2332263.9330014167	9069770.474506654	8980062.173916077	4087829.5879778685	7434102.575392294	3445463.366616766	10221791.600549076	5189080.06388899	4410473.557383451	8253243.052402095	6692370.039630502	4814765.959246521
Com_6613_neg	Genistein	C15 H10 O5	270.05339	6.071	269.04523	Full match	No results	Full match	15658702.348296389	36458025.94685803	12889792.027613252	14698138.177771771	23609758.525395956	25137354.72165197	43685137.48750535	11280562.151978398	30038394.84687015	13491830.786973227	39676281.16569939	12350753.354228983	10703472.903341446	20330374.879205808	10752226.346547773	11132427.206307473	16954874.72454774	7607869.587554171	5168738.200714342	33532574.068581346	13817435.219185911	15657996.664698534	38710737.641634844	13642324.44127938	13100813.64516866	12241409.101939432	24473191.83560605	5769223.215347606	8151833.323327093	21424799.833633516	7918058.857393721	6827099.163319367	13505484.842787294	9323922.04783659	23653492.194484003	8713783.676642211	17759554.1603113	24225363.696306042	17672571.62876887	16953305.205636255	18046578.21999606
Com_6717_neg	Epimedin A	C39 H50 O20	838.29129	5.948	837.28149	No results	No results	Full match	17956928.623401623	9913900.059995387	4065530.657631156	5850840.263614902	16289733.146767734	3687165.1472471	2169582.2867905856	27672744.557809263	3491061.860246775	17883451.03725655	5173809.219135883	18673012.20893805	10733852.826182825	13702544.251070656	1625140.4170834564	7767510.1395668285	3990353.906127552	2747521.084191808	11108787.192814993	13667033.620405348	30125307.114972554	24560755.860857446	25426702.91405009	37269417.21996165	2184542.842696562	3335580.2831896623	1566839.0595560602	2292493.2965693153	1304214.5922843223	2533159.7556807376	5397189.687098511	27251426.28533228	1603912.3319287219	4099583.7737289905	4863296.710930025	37453588.20994222	8272977.64292239	7312340.949751303	6915978.702384042	6533388.651747889	4925674.934820474
Com_6798_neg	N-Acetyl-��-D-glucosamine 1-phosphate	C8 H16 N O9 P	301.05676	1.33	300.0495	Full match	Partial match	Full match	9798048.124540465	7611881.203283682	7406121.915778855	12342495.434163224	9111487.202434218	5901623.547127041	7408469.5037659	9402061.590889096	19346270.060890026	10159865.079421336	7547735.175169324	10678497.74054389	29043207.482294705	41767037.408105515	7117027.112151001	16049642.535502015	7443306.984843119	11788115.428377645	7228161.521288003	8617042.15867957	9590378.06314476	9853187.263219755	7078119.3626820175	7611485.162527947	8752441.69399778	11133780.978904935	4569929.771173736	11813600.150018837	6398845.577776499	6954452.871987359	6530491.383601117	15155264.423147362	10337395.309133936	8816039.61756394	9524169.85062698	19380771.84151758	10811847.915463	10323967.401643172	11687060.027024876	10680708.90803254	11237886.439259006
Com_6799_neg	Ethyl ferulate	C12 H14 O4	222.08951	5.138	221.0822	No results	Full match	Full match	4769302.465856345	4898004.101245047	3262796.1982484395	5943790.56909595	5567483.266193987	13880129.350383226	5213115.831308747	2590281.5300817084	2806153.713914484	10015804.290818851	4611516.011172197	8977067.415624749	24888335.09658569	27814671.20784912	5511279.025159726	5013464.249171778	2833346.3671403523	4179402.3323121783	2000293.2405306355	3650982.589206272	10007625.81813896	6724097.7996064285	6248616.339558894	1555533.3468585992	5087830.531762038	39678428.56779839	6895468.223649343	10635116.524118835	25373645.78467407	2848887.158004542	7182290.380207348	19073765.930025112	2180873.506908762	2192600.495146065	11805758.757580409	15520775.757762916	4930447.99505527	4887198.637904589	6001371.971858029	4827647.163433732	4839866.307060584
Com_6833_neg	Petunidin 3-O-rutinoside	C28 H33 O16	625.17434	4.946	624.16687	No results	No results	Full match	7828121.194529468	35964251.45720296	24244473.665209323	4628614.556573016	12267320.276684782	2036083.6060010942	14707411.732712094	18305118.566277612	33897532.87472696	17773738.88687442	8888774.075288815	16203686.707460554	5855594.106678209	4030726.6037079217	7473933.244233376	3814299.460504323	23312924.203864947	16370282.507652378	14426143.611444816	6146824.416047189	3264031.6780594625	6881256.70132878	10341318.991677476	7568632.638489716	5820355.784905791	5837642.250095555	14017246.877594307	37622069.63039077	14582660.821434656	18126143.577961776	6641278.145016248	12677329.724282492	18243831.625121947	9809770.92084127	16399040.295679254	8729141.722819159	13197213.7196036	15436919.57905649	14450218.185118424	18397094.866617724	14057219.481709234
Com_6891_neg	N-(2-oxo-3-azepanyl)-4-(phenylsulfonyl)-2-thiophenesulfonamide	C16 H18 N2 O5 S3	414.03618	6.905	413.02911	Full match	No results	No results	2734246.5549189886	1856741.431699439	2022054.7881108585	2831944.7471603896	1983071.5785212917	1630267.0013630872	1974801.7286290703	2973209.1424702443	5714660.795360097	1688480.729734507	1560805.6925713392	1922184.8478156568	36434641.62392414	30481898.871331885	15557821.048201853	31921624.974475205	2133759.137752131	8712913.037505971	19939369.812383134	1633134.0854427065	1519107.1634002917	1657147.5891144061	1540447.7384043762	1631585.2228144135	1696012.4055220166	1672857.8431829794	1524205.7564678045	1603288.627261875	1806585.6264274647	1554793.8884299493	1737305.0384350019	10864184.976348277	2644560.4275116147	2177732.8467856613	1805308.2588320314	6840419.659394267	4431467.951928	4818688.586509148	3466730.296565655	4056325.894241564	4592371.7172131715
Com_6930_neg	2-(2-pyridyl)-2-{2-[4-(trifluoromethoxy)phenyl]hydrazono}acetonitrile	C14 H9 F3 N4 O	306.07438	4.693	305.06711	Invalid mass	No match	No match	1226415.4341899604	1452852.2422853182	1143428.1486966477	1897434.0413562004	472144.05131420674	2516492.457797513	9855046.652054477	2237511.3524168245	8933921.381113902	9115808.063008757	2691625.155916647	1802168.7417099983	4834490.468390181	4257611.428707164	1807390.6282949995	205161.94178854962	6560638.369537436	3496566.877187237	931425.7280494497	448869.7515089611	2014623.3071111443	1313631.8343162602	3207820.0574867763	1424394.456081041	3071239.991229265	7367546.540165317	4682867.333248481	36950737.287977256	14629150.303128352	4823272.071473407	6019217.312007106	9556919.52356695	19867283.04581932	1732601.2199542415	11425402.235199966	5729699.670810907	4223219.38659253	3804358.8793199663	3561691.8538089036	4537967.568371691	4592189.288472585
Com_7065_neg	Kushenol F	C25 H28 O6	424.19515	5.366	423.18777	No results	Invalid mass	No results	20840419.200105414	15191248.672080617	13318586.891895084	17121598.75048512	39161598.0636792	17915298.14582153	19318266.581937846	12995165.275357265	24756551.73483552	13774345.035575636	22338482.80932067	28163895.307985466	18399992.759793703	23324166.45479298	12935271.443238318	22479466.96097498	11065652.604756678	11754444.883803215	15611748.960039413	12955470.256815933	15591712.084276555	13387471.264062379	17378057.391305022	14520681.739064377	18138626.062585562	17080217.493625026	8865736.35703576	13241500.308386289	8505590.511057394	11131580.359833827	20555451.080094315	13460778.510412782	17485658.442764048	15537221.135632979	12528062.731813207	21661780.360063408	16452529.9783855	17254548.842219163	19021316.525520872	20458301.4279205	20623388.057714935
Com_7115_neg	Oxytetracycline	C22 H24 N2 O9	460.14416	1.368	459.1369	Invalid mass	No results	No results	17787102.7386549	10978845.53533531	11715166.184372421	29198277.219636627	18019007.970149465	19849791.609224584	13608533.434090786	15226388.457683804	24214977.732486874	10672962.994246714	28826317.806624826	22330902.12882028	15597045.605245952	18305157.694478206	9839074.359090582	32399204.626097817	13609118.612877134	9470351.42099446	5606426.512351658	23011397.464301493	25237698.724310197	17910057.65201498	14341362.244380796	26031057.170467976	38210251.92617202	11674453.65357317	15205473.024024876	14654317.311655646	8983425.158569101	12171881.6347953	13805492.220471555	13422880.146773456	10924514.190120539	11749885.384369994	15234514.548957853	23417455.443920042	16411429.3039728	16942625.279201835	21989068.792490073	12335885.326495409	18132452.098863922
Com_7271_neg	Genipin 1-O-��-D-gentiobioside	C23 H34 O15	550.19144	5.272	549.18372	No results	Full match	No results	29794195.41057982	15971346.565721832	3773445.0065626865	21970208.93344529	26446621.311346754	13762143.924417095	37722182.239595406	13272450.321175644	12653164.265464902	13847937.614806797	8486274.87014918	9724282.314591877	22753339.836460683	27084761.635281935	5826969.541138518	17778931.043970197	5303612.691026847	27305019.41728217	24859293.194571994	6280396.012438864	15265484.363606159	24545499.25425384	16140344.688906185	9601646.754552847	11039637.122802572	18975887.142114595	11565904.577775912	20214062.003574297	23371813.772483665	5184297.073587722	8068615.756968024	14595061.026143955	21567340.983418178	6252120.078150482	6642350.008904397	13961260.886443414	14333789.6742678	15912259.50879542	13126632.08260658	12620483.316880388	14307776.009343347
Com_7328_neg	nor-6��-Oxycodol	C17 H21 N O4	303.14349	1.48	302.13651	Invalid mass	Invalid mass	No match	16428930.770344606	18837680.329791106	18888156.9164218	31175641.37471484	21154472.6646219	17639419.29885784	13222059.104810786	15262656.348217433	7723111.012754114	32910442.875241153	11817989.049017563	19897684.18816505	14800623.703020912	14950965.124574693	26216551.682477545	23373327.859496064	15474746.482197318	10905137.21326624	11333788.354921486	25752351.296779465	21028852.776485037	27682319.175786544	32745153.855950955	7840345.462897522	22603287.23504011	12787264.476562383	14298442.567165054	15390190.58253756	11567403.370351506	12366540.416502928	16923033.721620563	11228102.072223114	8689117.076787846	21004929.51593245	29446109.623708375	8999473.900468204	16659127.5901304	15713213.07876987	18349241.73497542	13245230.723764015	12252977.16400142
Com_7406_neg	Citrinin	C13 H14 O5	250.08436	4.862	249.07709	No results	Full match	No results	24089517.124969676	7708691.101005012	9204513.059911553	7849977.297084369	5714341.472168186	4285300.81170288	20935177.758487854	13142130.534380406	33195200.45643501	7773546.861748558	12053805.24712888	7080725.92661562	6751779.733632043	5796480.34526284	8688791.824658256	5319096.53602953	17596823.22708709	12933982.117423903	6272209.852335001	6037751.157620631	6820828.351589038	8291137.313151775	10604190.78211444	11732878.128558643	5353795.190464141	6858787.890924842	10785935.539655343	7069856.791429826	5244886.214646959	6669731.543947196	9135384.36595878	7365978.203717304	12478827.53476963	6695061.175381991	13880092.05171036	11579429.34600166	8841425.51557662	9854937.2611523	16333101.624062074	9560029.917601444	9249372.50839528
Com_7470_neg	3',6-Disinapoyl sucrose	C34 H42 O19	754.23378	5.413	753.22656	No results	Full match	Full match	11302446.063409276	7566750.263027273	7872568.730127122	7766496.97986115	10001521.27265614	10315361.762660336	9303359.31553085	6108046.488068247	23311878.894162413	5217712.97883234	4529538.446275089	4501092.369113731	2080820.6892102796	28057249.431196313	5147299.885024696	5731334.824085332	4150873.441180637	9864251.831623653	29852406.434674576	11954229.79867596	4392746.33897596	11543117.740161978	11145147.2104494	5197652.006510557	6546556.381476536	8649492.788758196	6659223.451348475	8522430.85580283	17277853.948397245	4472567.933637379	9153387.37685323	7126427.084617206	14313505.915458852	4619468.226625039	3952840.176179218	8821398.09498463	8359795.08852137	7667788.596041819	7755016.612759003	12640175.20281125	8008805.280550265
Com_7536_neg	Eleutheroside E	C34 H46 O18	742.26911	5.377	741.26263	No results	No results	Full match	17078101.06506301	22778528.7271923	11129374.91029426	18794628.42556978	35471454.90680331	15215978.84994188	10848786.810938349	21005515.64271374	13863118.583526302	10439120.024486361	9363975.684452932	16890830.067919035	15164526.550398493	8891730.449601114	6158309.39170651	15108031.170539437	10165195.210360728	11820511.390609063	9444656.568942111	16112350.942047063	10271012.840736302	17712265.34229117	12396952.357453112	13809665.830397442	16020294.458264107	7101161.165390808	10444549.281603986	14274322.377768058	15408508.161634047	13528357.444564933	11758925.864833528	11151861.134826517	17693881.728697028	9995685.472657252	13924338.51682328	12112981.908253733	22800935.1677468	15680882.713857282	14887859.685031904	13160249.838278992	14428081.938789252
Com_7572_neg	Gypenoside A	C46 H74 O17	944.50124	8.85	943.49298	No results	Invalid mass	No results	1214094.2754238674	2184427.8497118643	2081624.3977235535	3613215.0315363626	3738115.7651586514	596615.7114373787	4457829.706856876	1408140.6483629418	598969.3639027536	5685105.772870332	1534503.170140144	1449319.030884707	736202.0880346079	1116440.2957090274	2898496.616926503	323087.33065400284	1130917.620923299	15361045.100090815	2819341.3323856946	2191003.9539471483	4084765.30549479	2438671.4295581924	2943649.91096567	5109391.243812463	1334860.9011107648	4304941.086401014	3068772.681753422	3887383.917779422	32584144.783545956	8907967.426907409	2054868.312896132	3368440.026001061	2450104.908536584	3113335.176370133	552146.1631199245	3557993.2508665035	3468431.10473771	3256582.9562229216	3128241.1357126827	3134518.706917572	1964418.6024315339
Com_7586_neg	4-hydroxy-5,8-dimethylquinoline-3-carboxylic acid	C12 H11 N O3	217.07423	5.953	216.06699	Full match	No results	No results	5214317.189765594	7048930.149365681	4159812.841420065	5833510.23456444	5432063.048841288	1552060.8377639477	4965624.258511776	15219669.945031045	10122268.47014892	1383978.7823340348	6663869.994862956	3175681.9590331814	3840943.6158661144	2178745.090777763	2966305.0621794863	5645093.31152199	8069196.501053155	9108253.509100528	13318182.17293042	1659319.0440123498	3956598.5196856647	8909093.847891996	6734106.505977884	4707340.04442265	3544093.6937758164	1705650.9532432102	10596260.34137238	5842531.530005201	1219256.3852021652	4914051.202364749	9968298.92902708	5710989.834722334	29149702.28313376	4873453.011932443	1266315.3558827944	7616527.1750430865	5193469.25715615	6951451.164489137	5108692.139687483	5515102.032888589	4978705.112160091
Com_8032_neg	Plumbagin	C11 H8 O3	188.04774	5.816	187.04045	No results	No results	Full match	23105546.280323494	18757218.15277576	14775596.288566332	19991847.735775635	14639942.157680541	16891882.10750309	19104907.532959335	22834320.854663942	29125098.10995433	9294311.228992166	15910861.093057748	14701776.31530526	13817900.690585446	22548618.413630035	21778691.58678922	22852382.1036155	26252280.130784582	25455549.66257038	22378470.315112554	15453064.161851635	13275675.193284329	16936571.89063877	12889260.918703953	16243290.603835756	15387175.198107734	15983519.752600582	15984507.019172285	12871001.493982028	15559116.041025424	18920385.266963806	24122085.83493016	13790094.277700117	20147077.78748653	21093595.946749374	11897747.720424341	17200188.315043002	14219529.7467642	16830354.887890328	17407645.81174337	17289691.29179951	17115691.127796575
Com_8048_neg	8(S),15(S)-DiHETE	C20 H32 O4	336.23063	6.604	335.22308	Full match	No results	No results	8618016.638045747	27665975.34845325	30680177.759212654	6416292.38859773	10897118.505105736	3678876.090832626	2454449.0965384184	4792944.598550717	1403916.4307518958	12173942.80671239	6349078.194569165	3474825.146655448	25236025.32654525	21135358.56672944	6418749.255401081	11472907.77919895	4056428.166881375	6843868.091926409	11446453.56691045	8614683.854119511	9440987.776231708	18410181.8558709	5178244.517167997	1942891.0421095928	3810573.8814549325	1566814.7879159187	1377980.0101030304	4409200.513132774	8043818.760129799	2555619.7028886345	2058815.6953475708	2630648.017325933	1186136.2829408725	1469222.7729272011	9228051.572663056	3811083.3092460055	8021966.2036715	7460673.093660619	7836681.107452411	7916437.432129667	7867611.006609837
Com_8248_neg	2-Aminoethylphosphonate	C2 H8 N O3 P	125.02411	5.4	124.01683	No results	No results	Full match	2065140.7133996238	2652882.3483156106	1455026.0358837282	2903145.304296669	1943470.8972127165	2161006.990836192	2841850.1342924978	2260839.018475576	3968995.9337548297	1527694.5884768	1965139.770879244	5907018.9183022985	1863166.964287501	2462038.053345012	1313932.8545832722	3385069.0740010208	3943219.58976336	3613099.624915305	1644989.3725020238	1350703.4023004505	4557924.837791464	4127427.3566798572	2025580.4679604322	2162194.7252096743	1846635.5288939998	2044060.9730132867	2210269.2648452744	27960319.4852909	2164961.0785870957	3503066.626088753	2328394.4097882058	4617240.2211885415	4491957.850958576	2291032.996283687	1885662.5317649306	10922782.14455117	3306204.29873765	2735787.8666152633	3100743.1572293625	3091164.843127907	2352934.525729997
Com_8498_neg	9-(3-O-Methylpentofuranosyl)-1,9-dihydro-6H-purin-6-one	C11 H14 N4 O5	236.08988	1.949	235.08252	Invalid mass	No results	No results	16681811.128876638	9721097.438587042	6001320.023473966	9450802.990994852	29075361.89941939	12969456.598337302	17471595.26115787	11753831.270964323	21354995.503464285	11637471.827340646	7618047.407633246	16905345.57026351	11529370.755609414	16390236.504196728	8468544.19629133	27909572.018576868	9797752.059658172	6812037.5400415175	7182954.44760545	8445867.750110403	11278491.764571672	11904819.203701327	12865165.348351305	15287237.789075403	13572229.822642144	15683566.633483807	12592955.680579921	6099966.167249004	7074241.0326234605	11387833.979086522	11282219.028667226	17730862.341923293	15089243.683229474	12335681.704235109	7385500.579437103	15422574.274325203	12172134.1255891	11621314.699571665	14239006.60712932	13018670.209074702	14306046.487354724
Com_8606_neg	Spinosin	C28 H32 O15	608.17646	5.331	607.17059	No results	No results	Full match	6816312.978866882	7911611.883436596	4425750.042037224	6260100.690789952	7660151.568795365	8474831.88875211	8085310.281320363	5850372.000651569	10655641.847128613	13955422.261350486	9011607.461501317	9962033.297204783	25324136.56760383	6456354.3899152735	11174598.552610172	19861071.7687274	3439050.3763559256	6877934.064168688	3440968.2347714305	4379224.497135981	4602685.5930093	6273324.432022808	7813584.5963109825	4118928.7995761395	12004284.766796391	6063098.25846807	3540483.555937551	19664300.57160489	10063693.503939899	1301650.0704907551	6341297.101709641	5892458.211279328	6411390.742658905	2449308.195867353	8273231.657516749	10331238.28205003	6100184.41085288	9699777.687716711	6735183.985808533	8277349.575652228	8088592.824010251
Com_8672_neg	Azelaic acid	C9 H16 O4	188.10518	5.412	169.08733	No results	No results	Full match	11260884.02895984	24310533.727825973	19475334.57118832	13184569.016436614	18763841.355935268	11047877.781641135	5314781.80141951	11739297.619811889	16793068.537192807	18220524.474534757	7416258.759580143	11215738.05903737	7983796.083313591	8724324.567894826	8500695.240652857	9294033.354871038	10776252.054933053	9367323.061518982	12316231.512097506	10271016.124479897	11656086.468266936	9593969.493449878	14509127.37301827	16311247.00234785	8523365.484001765	12840636.957409399	7646757.134413105	4012119.9196796124	8849750.595510248	7363155.365882704	10065775.148075458	4780292.071049017	5282364.249390758	7196860.824696601	10653236.99912521	8700535.508078204	9126885.30594233	9778639.763315799	10701375.145626642	10181800.869542139	10044901.440846069
Com_8827_neg	Citrulline	C6 H13 N3 O3	175.09602	1.309	174.08873	No results	Full match	Full match	1069172.9756019264	1409933.069102704	1762876.5844988283	852819.1748995683	3624835.8430430735	709628.764396957	1225823.719034982	1006539.253778049	3117165.0262716142	29343958.39374042	1046773.96697784	1483023.6777626255	23443376.219705015	4010112.2409277298	2402093.983233538	14673605.715051183	7373481.713105609	5147683.756323143	668863.6330166854	506351.3848930588	1419316.4536163758	2502617.462384584	2073568.217248837	648406.8695258804	681492.4185233859	598476.6472444567	2619778.9003723906	716331.5910102421	535253.9967305698	752781.4804532244	996343.6656538878	6267901.828859965	3334336.5107717393	3338059.5330231097	953947.2545566821	3824391.227211853	4264730.62249764	3601865.057992962	3821124.4523544232	3271232.801770463	4968908.348656501
Com_8887_neg	Nicotinamide adenine dinucleotide phosphate	C21 H28 N7 O17 P3	743.07817	1.847	742.07086	No results	Full match	Full match	13348842.467851372	12356685.98321838	26638647.653732788	9265137.07441692	8618453.229206996	13622613.322937574	9758355.448877832	15971083.670844566	4735587.093507737	26034857.707109135	12779129.066646917	17821406.381408084	11525815.097507883	14812889.827902636	17557282.479885925	9352530.536019316	20170184.451972336	6791078.238164177	22364239.977559745	16657594.245915156	8607829.822735988	17451788.541084364	11076442.739045028	16319191.367516091	12890276.92628237	16139052.731904605	14698461.818171414	9150988.356677854	9220551.044886574	12232191.463687059	13989498.002655149	10782291.991207613	6391370.399621338	8219856.907210852	14385365.675054116	8956014.99071517	19913232.1524498	13066874.257730134	13688365.26302744	14690903.899059875	12940495.777511865
Com_9020_neg	beta-Nicotinamide Mononucleotide	C11 H15 N2 O8 P	334.05528	1.578	333.048	No results	No results	Full match	12005325.927409675	2129727.967127961	5366604.680408333	3958655.4923050064	5814222.293079144	1374693.0445916601	6927240.204634879	4494136.90359447	5378064.897327619	4978386.442937209	3859099.4850699804	5658218.006727363	10458877.937042063	4193613.2267133435	4983514.72080771	3644241.817198283	3193359.199153177	23556912.51446637	3710508.539553943	3532831.422723838	4576095.487434257	2465144.2370939837	4171039.068047195	2873551.585884304	7165481.974393107	3376576.058715814	3337976.3473034734	23411871.021101955	1640098.2262995474	4773612.400968867	3795264.890136573	5276415.338221686	7932326.116032943	2729236.318845271	4862107.7988394825	6635052.996363347	5616173.84367387	6694402.479250606	6001544.821837419	6661692.391993144	5544326.592999776
Com_9221_neg	PMeOH (18:2-18:3)	C40 H69 O8 P	708.48236	9.164	707.47546	No results	Invalid mass	No results	10751787.320985112	2998364.22073466	9796008.017789138	10999303.249439694	23539901.828272726	4060657.3376615876	820500.3176130744	8966769.226555835	310114.22458480735	17531949.282268558	3233893.854994774	25611313.340663303	2275300.159974898	1294238.8425709624	5237888.699227835	358217.6732304954	1084263.4140371087	753392.2783178441	3462177.7333775647	12180517.50571743	3560185.8706240347	12883207.274733078	9218314.26398554	2100781.3181764134	2951241.0231118994	8126469.634514079	1656678.1661801322	995242.742170951	327554.9264072512	369830.4878779116	2194460.2177893324	311150.1337586226	288667.959960368	298777.4244251797	2826265.7062192196	576529.1146679617	4433540.34626813	4610558.676894461	3636203.6161993593	4170539.781842321	5106760.593437247
Com_9229_neg	(��)9(10)-DiHOME	C18 H34 O4	314.24619	7.27	313.23886	Full match	No results	No results	5060922.76038604	6346358.77190084	12581631.175499033	15499473.973262098	6243006.240160442	6204530.421097231	11052873.911357263	6219180.288647892	3867303.5634986036	7812350.086901287	4952450.593126099	5368311.37691605	5400391.734937042	25245839.171897992	8236675.829556552	15520808.037398024	4643851.807791827	5709820.557780184	3050174.7723085014	6880700.900651189	4216277.164153646	7130865.45785434	4569304.1722748075	3780530.4725121893	6638469.971975467	7685375.687869899	7473835.652779209	6141113.110381781	4094767.359210811	6867949.970557461	3799682.388708882	6281599.646493064	4461750.571445738	15530845.991980564	4992550.31595979	4830946.007621093	6504558.39926393	5418969.652871906	6436841.011538188	6798403.674447502	6512408.9670216795
Com_9513_neg	1-[6-(benzyloxy)-3-(tert-butyl)-2-hydroxyphenyl]ethan-1-one	C19 H22 O3	298.1574	6.394	297.15012	Full match	No results	Full match	794704.7726005897	755143.4357643302	667192.926896575	1122413.316940956	771096.4751957462	810090.3704831714	700490.6131931649	1333117.4561574098	681243.7950222292	772285.3463800353	689891.9108349364	678930.3918558649	6163417.811957245	14514629.39912179	1655073.0977407903	24993198.15597156	1322774.177643566	759610.1121169626	591327.1219437028	735031.7090831639	750978.918616787	699605.9380788156	615028.525380898	661200.2997948006	3453516.446530693	4444340.907539752	685435.4268683377	6089203.383066403	925405.4131004048	639044.4513576982	1204061.8059099843	6440091.873627638	553734.2297802286	1068500.4455585056	6725203.331273279	10223431.526193757	2684949.95136624	2873283.9271283834	2176988.0186342606	2540113.8509698566	2593988.3609477673
Com_9637_neg	D-Fructose 1,6-bisphosphate	C6 H14 O12 P2	339.99645	1.27	338.98907	No results	No results	Full match	7287830.452610849	7314618.304349125	9982321.863447756	4680789.98649207	8863815.696652528	14642915.43692048	15314400.384222277	15311708.062714707	5839712.310953458	11404434.24422548	13907751.845587615	2994747.29401398	11323736.277883511	23515499.63660082	8396157.026492544	6364734.2669525435	6969866.504317398	2496750.0926176575	14881358.429598916	16498489.206219424	11952541.909130884	13008271.01128583	9935825.954239668	12553282.931708096	7440594.4244088745	9204401.497233417	2026831.9431522645	6942524.676804947	15525048.848786548	5968810.337553207	1121788.6843168212	4367481.729860897	1465776.8747138204	6917807.68341104	7674107.133271295	5645485.135378908	8537436.77488325	8922882.83959777	9110564.163282352	8081188.7292834725	7591584.414936957
Com_9797_neg	Lathyrol	C20 H30 O4	334.21274	7.782	333.2059	No results	No results	Full match	5863327.056605984	2701681.232772039	3474824.07545843	5840910.491311136	4502865.369422429	2887494.9443506217	3654754.5939530237	3864762.141459179	20721854.559626434	3323316.6244603675	4868043.741916509	2767166.5105198286	12192931.64050346	21237809.992605682	5609679.189623809	15235932.988983545	2259899.795752766	949165.606780479	909836.8402807054	1550625.4843018893	1393059.9449344608	2669196.3598709195	2100813.6505080727	905637.3034683084	4063284.230005034	2289334.9830099684	1619525.7686512098	6475676.053237147	943224.9281555562	3222863.8724763705	2137757.0181291276	3501338.8351056306	1586074.226348583	2088993.076879983	1797948.89665076	4194771.972293753	4646834.07513353	3936109.604609635	3903647.984802343	3992659.8787289653	3662387.2931830334
Com_9798_neg	Methyl oleate	C19 H36 O2	296.272	10.845	295.26477	No results	No results	Full match	174499.17634762797	161216.70933874382	185388.47800139443	211955.39683544394	279903.3199978222	182182.15049048865	165534.13434563312	672479.7104985873	165501.04028793055	578311.8880038484	340956.7819569729	175428.16742466367	1703689.3903985412	22784727.38447414	962537.9794421148	463351.0348075122	537611.0608665734	160282.60277755017	160402.1247738681	322155.76328768115	561928.5660063985	2703181.5018369732	210241.23122997076	237164.54811720242	1558665.565199898	6832612.381027677	167569.44973458906	1953956.6190310682	173162.49102405476	157291.3273012445	166165.20712837236	1808972.421818726	153991.44746189777	159515.96551973713	1866056.0214511468	1506035.6895385403	1925988.79710682	1589633.3311727357	1433079.499160731	1551788.3000660092	1341891.5193630797
Com_10020_neg	20-Hydroxy-(5Z,8Z,11Z,14Z)-eicosatetraenoic acid	C20 H32 O3	320.23579	7.723	319.22852	No results	Full match	Full match	1478962.1082998614	1300735.7890339205	3816054.224373865	969181.6657247134	1483789.4663742627	683388.1445120282	620683.5426410788	875588.3672868859	603161.9839629947	1217684.8862354388	506801.40814442415	960723.5534938195	19557522.25769638	4234809.773747596	1851135.2850832492	2432420.5094747534	546175.7334300275	1800493.0561721753	779948.5732297178	1086683.2056993728	899929.3783132946	1306763.9397434401	535270.869022559	540624.4638074201	516038.294449821	659055.7686361691	497051.73852582165	685207.2995036346	584866.1891809109	603861.9857479989	582249.9606653928	6360706.162593279	516807.9239592211	544132.6906520115	1405182.166237471	3587255.2158792634	1802735.66248097	1699275.9788382917	1335148.9167544232	2089061.729320412	1479192.4103411746
Com_10080_neg	3-Chloro-L-tyrosine	C9 H10 Cl N O3	215.03484	5.511	214.02794	No results	No results	Full match	2473739.186749062	2577010.015903699	6127390.2451471845	2799822.822683977	2483258.5126220468	2544371.3628992313	2509896.5288632326	10197967.611548506	5238546.503454524	2581045.240043114	3937493.240178811	2634040.2344361595	1966771.2728062512	2372344.681284375	3626569.58414615	2588993.761348819	10425303.689330293	6194281.537438638	12365654.95371913	2757913.6240365347	2907637.26040629	11368387.531700753	9983676.827222379	11225038.107267927	5578162.600591673	20655660.72988667	8893524.878271736	10675550.61824537	9944215.445433658	3445134.4214301	5663628.983066691	6369801.500262094	8158038.3260515155	9365851.871979794	4268358.858007464	2184091.6252302993	5056887.67111178	5885823.690610171	7479826.930603465	5812941.85024945	6021569.308682104
Com_10138_neg	Apo-13-zeaxanthinone	C18 H26 O2	274.1935	7.418	273.18631	No results	No results	Full match	11763789.734712413	2590201.4610157185	2283212.5555196586	3290392.8876920217	3130156.066861474	1019462.1115832587	1654369.22587734	2566263.0193812554	19574297.090831064	1790348.6852210944	3280444.912153975	1599222.9653923246	3708586.5515795043	3746507.1647932115	1468966.2074295923	5028527.356396385	1018443.9343969362	451368.8258191976	454270.6359211603	908399.4515395379	631826.7330895414	1417802.9164215156	820890.6140981521	414351.10023637954	1466096.1931967617	1065303.235564929	1444647.9300574348	1456706.063135641	480188.3924266862	1696855.4443844259	1413033.3614437731	1659021.1455750428	527575.5442804015	890334.3490638438	518547.0674738392	1427112.19598197	2816343.80551742	2908980.2038428644	2443385.6540943533	2002463.7219478146	1878618.4053161186
Com_10190_neg	Miyabenol C	C42 H32 O9	680.20345	1.429	679.19592	No results	No results	Full match	12745470.72809392	12566945.728248848	13445428.923431527	8089701.590856231	8934507.625755185	5942765.302447967	11994145.064745419	13321917.252523476	7654091.658355808	8378144.51294709	8123395.253039936	14801602.733349148	14676893.467256391	8786963.47664496	12135815.080420636	7090369.064215437	13705426.193602534	8223421.387853779	6270546.834135933	4361431.290230963	5366093.119741161	7948610.285656788	10334020.774578858	5387160.411819883	6297383.502619168	12212115.044500727	5263694.861375182	5935936.247493918	7966325.6034084195	5305017.8394297715	7878421.552053129	17657634.263415877	5163050.744098515	5478702.850333973	9216667.265057206	13635141.964734681	10538654.5870035	7994394.353852687	9118507.071614003	9381749.371744858	7497098.258918351
Com_10223_neg	1-Naphthoic acid	C11 H8 O2	172.05285	4.938	171.04562	Full match	Partial match	Full match	16343417.232629793	18327364.44089892	13550757.70217485	10020990.954977715	5325213.959488263	6205381.735332197	18159081.652782053	16565600.762377473	14075945.554234238	11310272.44493049	16833431.679862186	12608012.26716386	6244410.287572194	6266622.125911327	13208567.161208114	3789272.0502087525	15711771.926117077	13272515.25531104	11720869.885399854	10879896.926463556	8726909.008100431	7750933.782528551	15907191.27983018	19267021.413414106	6811212.610242318	10774575.702466773	11873718.286058098	10973233.905257266	11902732.526066836	11780236.212576857	11236339.817306485	8328893.274206594	11512008.446352893	7561951.437754412	16268215.67559139	7152427.994382145	10750759.7661993	11179539.056285903	10961515.324987156	12633776.735208446	10776796.753084263
Com_10235_neg	O-Phospho-L-Tyrosine	C9 H12 N O6 P	261.04002	5.524	260.03275	No results	No results	Full match	1853155.2886135152	2158745.900239911	5834233.225891066	2134029.948374939	1906963.435596046	1939324.3901803207	1713441.7800454793	10230596.98567314	5057866.842494405	2033255.1563200941	3574537.1734145395	2007670.1639722986	1512053.159127625	1808205.346678219	3036913.746429987	1973335.6618537337	11011531.482151499	6034975.119505786	12836014.032111758	2163410.9313214556	2342763.993299202	13413643.505650695	10206444.18371908	14047828.627190035	5315264.149701544	20028749.93123858	9101750.731949624	13678720.287155757	8827364.008767623	3195065.2480254625	5452407.684694922	7756633.635137508	8227878.172628412	9701670.792539328	3986512.771174046	1696052.1660999332	4778263.5702923	5696488.899076025	7468228.325508914	5649929.125996501	5877260.256518871
Com_10352_neg	Gamma-Linolenic Acid	C18 H30 O2	278.22499	7.827	277.21771	No results	No results	Full match	7335061.2187988525	7071497.390459905	11336276.110498011	5513631.957216158	8978932.78330533	2773491.92355677	3155232.805267615	4296433.127157441	18788502.942127116	2783368.7594069066	7307337.387769643	4971516.351902724	8463629.376426684	16341962.358043967	3396723.156691137	10730498.495250622	2259041.219988136	2639667.9469315154	2250436.8303383356	1337120.7003901924	2038356.3189432805	2695783.2435486065	2671331.637462093	871227.2952182185	5164998.274775308	3993307.1774178543	1408798.2707254256	5441928.794308159	1032424.2657948604	2158347.7731235507	2136810.156954781	3532306.8822586923	969750.505682185	3414066.4443458817	3125711.1376531455	4960106.732204444	4694158.16785321	4721446.214001112	6395569.846075066	4406177.272574021	4166944.6014553495
Com_10383_neg	Quercetin-3-O-��-D-glucose-7-O-��-D-gentiobioside	C33 H40 O22	788.19741	5.789	787.18958	No results	Full match	No results	19740575.55961319	6368272.457077337	1551492.1037402612	9293536.51242322	5272217.264911327	8152881.390442321	9492233.322535455	5526865.462455217	6018548.21716972	990014.7351939535	7752472.541935474	1117057.4602170635	3495043.206511425	8453044.784055343	8118440.372014237	1782536.8275913633	3411630.7532065166	2298311.8396116155	4832971.02441514	8024038.362793924	1572810.525998137	8075869.264962644	802666.4781405474	3142432.8702726983	1505760.2189952363	2807451.838806755	3975670.3265164364	875759.4179625111	775236.495913653	1358803.1453028577	1623889.966384648	8260815.539233187	922577.2626065223	4857340.848130628	911325.4593052856	4837857.067293471	7811744.99377917	5108724.997764452	5046277.26693336	6091307.881067516	4758787.369810729
Com_10398_neg	8-O-Acetylharpagide	C17 H26 O11	360.14355	5.297	359.13559	No results	Invalid mass	No match	13921914.096660454	8620769.900294324	7140759.978901962	10025283.353664376	7492337.800078232	5746258.989504107	6627893.188559578	12260824.686709598	7998163.256408052	8653529.172218785	8189909.088110741	13293286.54406664	12053597.901277531	17178322.72403483	19533505.938056804	9634120.905760627	8642831.491010582	8507411.864382066	6470869.579993931	5516891.9079302205	7103995.150935878	10140901.753867256	5945281.642470646	8150251.735620269	6787455.462978386	9886190.875993017	4425691.058603831	5125782.563140212	6541521.151780091	3458349.5520698694	18761671.9603813	10939164.668833554	3985345.8452248853	10743840.58267798	8767383.062924957	7998895.759339527	7774452.07742723	8868196.32445443	7691993.096807833	9231111.277446272	6209815.031140662
Com_10408_neg	5-chloro-2,8-dimethyl-4-[(3-nitro-2-pyridyl)oxy]quinoline	C16 H12 Cl N3 O3	658.11329	7.048	657.10602	Invalid mass	No results	No results	5120986.535762924	9329187.516455956	8574596.880225904	1801154.259533984	4957541.309370901	11018251.212080918	7699711.490163901	8970816.59585635	4299405.64895908	1387446.8773074714	6809293.302639595	306846.12480971514	9460029.002016088	10002843.386823662	4843212.771836028	5291619.887998557	9498626.18525856	7662783.626883742	2385471.436712603	3226163.3952800664	3374956.44028562	6671185.335679216	5506396.203204627	7009283.297858784	9471718.824259058	12414436.654511612	11971611.885963008	18572159.346863866	18900371.293630056	2342131.8287165863	10606121.586285688	13051536.453098003	9356796.165896999	8199657.295067157	2128527.2909517023	12011710.247791898	8398552.49179196	11961308.651059862	7884897.627618032	11101696.656300701	6076372.070205042
Com_10443_neg	Typhaneoside	C34 H42 O20	770.22531	6.723	769.21704	No results	No results	Full match	1347886.255301297	1679353.033043197	2255318.435183455	1426270.6665869113	2506619.255650331	1666978.6416797705	2762182.1540888012	1651377.1567304938	2571017.1655877503	6518147.056269915	1705733.726218495	2105165.1097179963	18101437.287791744	11407724.012864351	5254967.892620327	2555895.779765891	1224186.998313195	1525611.4810886057	1351465.7814652992	1917615.410628063	1235690.515419616	1838500.482603981	3113477.6040093303	1796778.992762675	1344359.1701792097	1254251.6021874384	1250635.184476946	1336528.4101341346	1340253.6703042318	1403533.0683687464	1326142.0839011003	3179041.5298433043	1139134.8780754865	1246783.4821086044	5088446.277065143	8297558.587331363	2419384.43085525	3812714.1685615657	2054859.0723302928	2243083.2571074367	2670180.2840346713
Com_10703_neg	Cichoric acid	C22 H18 O12	474.08469	4.996	473.07819	No results	Invalid mass	No results	5777839.962999459	4475434.722444388	4806079.8504901	10558168.790667884	5772211.459212055	6795060.559808232	9405080.80771607	8716984.728845282	17672961.023881618	4992485.191247391	4994740.06017258	7343734.876338619	10389172.81582021	8904476.949336454	19989401.442300864	6378345.570682118	13759891.120435707	6802732.52470667	4671369.964378956	3688493.542100458	4213227.43928847	8463036.373768708	3831647.382856516	9014681.987391938	3225293.8571453053	3985539.943924125	5478583.161175422	4364585.579319417	3844882.4611793165	3431070.7325158524	7960179.033147659	5838498.566157156	5194810.355742588	5387006.212072901	6860144.012536277	3782467.7415842656	7568241.32711129	7645096.73334579	6068038.1370699145	4422636.329055801	7549852.197995755
Com_10732_neg	Mangiferin	C19 H18 O11	422.08605	5.247	421.0787	No results	No results	Full match	4866130.657612747	5138381.368892579	5994675.748886094	14036887.722920215	4369443.506578297	5892307.604157127	5302049.235108222	5735050.914871664	2450288.536819034	4327054.906980392	9489570.03107829	4357039.346998767	7637140.763920356	15783707.77539904	17821904.00710565	3217394.6974230893	8158768.57207784	9169055.437441047	1883962.6770294274	10900417.00593833	10817754.165573485	9129053.01768372	6326386.975067894	14290310.208820991	9019066.875705032	18379129.4577322	2593509.2261214093	3639209.050179963	3587697.0492021623	7026323.272172307	9336150.971016593	2589313.1690891315	6844166.618284466	3890386.167693816	5306108.123124515	2229380.5904053906	6475676.70547558	6746070.64934369	6982765.707632125	6673737.752526715	6707059.381224209
Com_10739_neg	Notoginsenoside Fe	C47 H80 O17	916.54314	7.49	915.53607	No results	No results	Full match	9883822.988594007	12159690.810884677	9264728.082974777	6497753.59547144	14191563.945473483	4401960.10964306	6175468.355401628	6365895.740103674	2302208.7243142	10551202.834939208	7175416.271582443	11621070.597139765	2636318.0813127626	1340751.5641939957	3983049.220767978	1770253.7515971428	4875727.744250663	2970540.905900396	2682262.5846439186	10424595.837488605	6144190.875400593	10824468.823109705	17055714.64443898	6853794.938537749	9335609.793591691	9462473.81313908	2239172.6715600095	7492254.5114681795	2970801.913619679	7192370.813962738	14411671.38334813	4661685.795445171	2080144.8261888442	7056857.253547058	14542742.80726958	7819557.794165777	6856326.04364618	6751542.559060444	7227942.2986377375	7719555.838051774	6316859.304499984
Com_10808_neg	Delphinidin 3-sophoroside-5-rhamnoside	C33 H41 Cl O21	808.18212	6.722	807.17468	No results	No results	Full match	606302.451250389	774352.3961872646	610975.66817408	617285.2055933662	684897.6373620391	665040.3343976028	638566.2573899814	586920.6718848366	632973.2202487456	731252.1808401636	703868.4770650241	622472.3386476763	17004672.412507474	10470311.40488224	4441207.619908567	2571867.9423796725	544195.3689361641	2075806.2465469325	824654.5726441194	696811.4483650473	569778.8926650553	580827.7529895101	1251213.9581000872	627302.0462747825	606883.7259493836	564665.1336305408	576669.9037074466	554270.0570573786	617993.1322827259	626018.177280252	611486.2569978618	2814345.992682545	525256.9323198114	574893.8775237672	3677879.587779	6861685.759264981	2609132.29859144	2793659.8116869493	1513081.0921140604	1669467.3001833525	2426688.3962600315
Com_10814_neg	Kaempferol-3-Galactoside-6''-Rhamnoside-3'''-Rhamnoside	C33 H40 O19	740.21933	5.417	739.21167	Full match	No results	Full match	6049692.7659764625	3438952.5095963925	3370731.436536357	11831426.67318813	16199249.82260382	14123412.577000141	4855934.75011731	5445771.028639896	8099966.792985356	6731035.877579887	8336860.687004162	7105414.6698756	2835587.7610642673	7286597.954684953	5735098.07066145	14817736.089151965	4154732.134865075	2658132.0332974456	15815080.334786786	4165074.056282166	8591859.979421433	6614748.191543457	4743805.2351979455	7736300.345238614	7164951.579171586	14075672.964167345	9378277.964782938	3800212.404330306	10260954.089009114	6661615.558912798	6295920.044106561	4895690.8133249385	5633935.336098536	3934909.2837911393	8305073.338223216	2671020.830201653	6613647.99418492	9361512.897493098	7309759.190042062	8544331.57789521	7326845.4021277595
Com_10821_neg	Isorhapontigenin	C15 H14 O4	258.08954	7.217	257.08221	Full match	No results	Full match	4854494.173070133	6838534.878569734	2704279.591954412	3444203.8372223615	8574716.72206281	2659520.7191736693	1639224.4198146325	2351195.8725305083	2014753.6129298634	3187237.2744754055	1924081.420581668	9813073.512673283	5188024.053975284	2162155.0910576284	3225311.5375309475	1169308.4649715389	3057463.3966394756	3692734.6040699864	2518179.241150624	3818911.6041243984	3034424.245897677	3779422.9539456405	5626100.949924309	2200667.665023998	3840397.756028865	2887474.156899782	4054675.32220504	8174077.55270381	3294599.154873007	4411036.850069809	5747669.350985537	4251629.744314496	1762945.3907689785	2567713.3476360976	12486890.618204042	16730767.78752072	4659929.98802737	4776497.216462409	5245441.676154427	4878804.292332648	3841235.920495839
Com_10854_neg	D-Erythrose 4-phosphate	C4 H9 O7 P	200.00884	1.309	199.00143	No results	Full match	Full match	10734807.635558905	5229255.591623879	7167048.894558839	8926654.185825795	8064991.681562222	11043048.526719471	12103969.642701322	18692693.82612839	7481846.744001733	20383810.15518649	10683057.242750257	11111490.89347054	5280450.421124739	9240293.075526709	8338056.481571271	4907727.680602518	5505893.230776154	3611215.597779145	6421933.459132771	13345945.653272286	15793353.20534822	12933685.651233401	9662878.505433673	10402817.63100691	7694924.466053222	12795011.780813362	6947108.64846751	2906322.8254762506	10749915.041511051	5697662.75058575	9072073.087946907	4104462.2334948666	4463402.426213802	9468076.888828013	7029922.745862022	3710776.064328614	6244688.32332878	7912677.866233413	8103623.77784016	10064284.157926444	7480904.368356976
Com_10878_neg	Forsythoside B	C34 H44 O19	756.25054	5.644	755.24243	No results	No results	Full match	18138216.59224908	7834067.532103229	5080225.71920985	4666556.667193917	9422425.399262907	9277131.901702275	5614122.402212042	8607258.45833795	7200592.912958951	8441504.947615506	12221780.746921172	14033130.424074186	7632448.069041236	6531325.042092213	5771697.137999042	11272233.753707258	6294501.420042146	6281909.393390327	3981548.441248532	8188066.206064386	9554947.364968145	8464264.065082228	7059461.259193578	13488740.018609224	7467944.730729655	4284295.4009631565	8481712.29329043	2682650.823304881	3885911.1659353864	4206833.556535085	12140958.939377977	6011962.6766639035	3570305.610095252	8728356.80130081	3169805.6451786743	5002967.219752926	6798451.35470568	7245828.974187599	6811704.814621463	7209682.2317974735	5793634.14001788
Com_10937_neg	N-Sinapoylagmatine	C16 H24 N4 O4	336.17915	6.078	335.17181	No results	No results	Full match	5685888.594654106	4366569.603528066	7576732.038815327	6052794.521371353	2372460.204634513	4599681.502378987	2192252.231205024	6895426.20627358	1372681.362741251	4572146.36522416	4269419.221324326	6604964.540970199	16652896.905398872	7279922.026524859	3511656.1435881983	3137352.7409483376	5892225.076426618	10149584.530695723	4203951.441339617	2742848.7176221	4646634.208200652	2388855.5740116783	2599857.9879647284	5042949.721158738	2513651.4509737864	1459605.308597063	4051855.8633620357	1534643.1595398546	3206895.626467695	2723030.4909306117	4468132.821241042	1835293.2643066393	1768524.4933885394	4948381.307014593	4317938.562645726	6102576.005048262	3649185.06647501	5488509.295441812	3645619.2144819763	4220190.491151716	4729517.530244617
Com_10956_neg	Madecassoside	C48 H78 O20	974.50873	10.107	973.50201	No results	No results	Full match	2225813.748731962	2300189.962810922	961884.6018365598	1950358.533352918	18604109.858014923	496206.2179679234	2067041.2413532946	2470813.5127351894	460277.5622228643	12520204.880184991	2246151.586539591	5539814.942256931	1351806.850921458	3734048.850133866	5676255.021542916	242811.23655780067	2012964.304438326	4663447.316086536	2434256.5945331585	9034739.356533377	3045979.217366788	8827830.834268125	12602927.045375852	5000526.059629013	2701211.3736035354	1321112.831012041	3507888.7283683377	8392877.074306216	5048317.907726807	2565336.054022184	1790229.8724593825	4059051.6750721238	2320713.007838174	1729436.5972710303	6229772.578075263	9037972.485251235	4375233.845335	4781014.1852905415	4446611.881375573	4136093.871738707	3528317.264907419
Com_11026_neg	Rotenone	C23 H22 O6	394.14838	4.811	393.14096	No results	Invalid mass	No results	15943535.89710934	6076653.214494064	8876773.203869835	13824099.176644323	9645135.160031391	8622171.869579146	15121437.92630927	11450137.96836648	16471631.913109742	8101131.699447013	4498220.14506552	13132267.163236957	11301116.940481562	11994264.746383592	6704722.638409896	11574589.125181295	11518072.195821209	15854474.384129023	7738193.2916818755	7398562.219387393	7001128.120811194	10979567.162228383	6422989.910057872	10460916.089939944	12553306.987875182	10726502.168998254	8338227.873239366	10124735.801932268	7712353.292436484	14347840.072382845	10471120.273957662	9814635.343856957	12565279.330673002	5972128.844629402	9856825.963926578	9163743.31771	10160273.2127511	10156326.72735831	11691656.973422464	7531506.365591373	11810650.809724448
Com_11162_neg	4-Methylbenzotriazole	C7 H7 N3	133.06449	1.323	132.05724	No results	Full match	No results	1222232.4403474908	2740176.7803175384	1496524.325700733	1713167.209686051	4131353.251472829	2516834.26684238	4837511.2530178055	3770836.616429727	2563367.0094776447	956425.0346011309	983959.4618134741	1428559.9126250783	2374690.347927318	5329007.742195523	7044109.615839517	18822856.308441617	2709177.6420375183	1761074.784769462	667785.6514447269	712606.6663931522	1298215.1534696186	1814484.5831199372	2055386.0220854874	1533351.0148913602	4399203.299792938	5571705.106679065	5959389.523678449	1879249.0055557857	1639512.420120485	1414062.7687544483	1411087.4927774952	5233366.619608626	646991.5082327577	2832984.1276022205	1137950.8111357475	3782688.4751623836	2803090.23673769	2625083.0374760306	2482260.265474594	2797059.815421153	2048257.2511275336
Com_11335_neg	alpha-D-Glucopyranosyl 2-O-(2-methylbutanoyl)-alpha-D-glucopyranoside	C17 H30 O12	472.18051	4.814	471.17316	Invalid mass	No results	No results	16257865.742650678	5846930.205918931	4102815.7910503	17243526.51076085	6662727.851542401	3240445.3282100395	13992721.644052502	7201592.3006110005	10892134.846978666	5887201.991248874	3424122.3812465267	6899740.965189187	8397378.436020227	4975722.111453137	6417786.398214572	15822646.972085826	14162824.065966398	8991742.22582807	2987469.2184611564	3741883.460359111	8450815.119834315	8219395.7353199655	5155884.449385149	15178144.862886848	7353154.884267438	9193924.403681979	13110255.74097342	3883260.467192301	3403974.9462383916	7474008.831553534	16075212.596317034	10755909.668280533	7024548.88572429	13555219.831843263	11024497.481273947	13177648.141813071	8937733.01100605	8665114.9331544	8118443.9213668415	7926410.411745728	8796772.99255284
Com_11419_neg	Isoginkgetin	C32 H22 O10	566.1083	6.477	565.10156	No results	Invalid mass	No results	1780154.5988552244	973289.7410684057	853657.7013363121	3839944.337612288	706949.4463162319	996744.53204768	1008874.7470435129	1722705.2995608575	761812.384296753	433602.1328553725	2595216.446430154	983158.9166182461	15384325.45510675	799858.169051285	2567054.1790823094	7922017.461975697	975008.7079648264	3772007.2685975614	2097325.339838973	676674.3816792826	402215.5127627759	1174621.6991518699	702130.1885259417	1613128.7087609465	1237421.4912041032	1124637.5126934731	816529.7904671244	969891.8946231789	969017.7067916907	1451011.5044320992	1537341.7087738097	5924850.381056293	741555.8366993676	1168998.439704774	402939.23502234725	5634572.401295043	1863740.94382804	2281401.6287365044	1714443.1472792968	1086030.9361840654	1444810.8614127536
Com_11463_neg	2-Hydroxy-1-(4-methoxyphenyl)propyl hexopyranoside	C16 H24 O8	172.07389	5.31	171.06674	Invalid mass	No results	No results	9076144.247782148	10261637.892694296	14864100.195292156	13222189.947673699	6422879.81551974	8675134.15845587	4789706.297734786	6754892.028102626	3317528.1025487934	13123813.995715735	14398004.870183717	12188508.279617118	8146914.763191848	7536115.807802235	7212247.305061994	4888801.536165784	7626417.027735666	8854385.864079393	4609201.782535446	8967993.300686944	13667782.003856706	6519724.606913154	13223027.686205313	8205055.226014404	7449613.4112477135	16304773.760413675	8708539.882285055	8030245.1651336225	8946800.751990972	6732395.245128278	6236352.388326742	7302751.929988457	4115734.5510825375	3857911.520491641	8139964.450992351	8703383.442554807	7369654.63148836	8486676.189085089	8624791.422265505	8156029.710240791	9365166.127139015
Com_11482_neg	gamma-caprolactone	C6 H10 O2	114.06838	5.543	113.06113	No results	No results	Full match	3165397.281601092	9789941.23799598	6339231.949165151	5201816.36623551	7010616.270177496	3179657.731882711	4488677.784698601	5012911.823137787	3387304.860474823	6688758.57973981	2574071.3728507864	6330987.543496109	13111460.360349458	10319034.653935013	7493170.575480234	17798965.60542589	6481585.993353152	9165139.158108955	5662938.830999628	4409953.781731688	7847622.514423955	5936685.234884073	3916356.9038181547	3594443.0470554503	6022141.64197586	4850189.634319772	3890048.435073733	8427499.655827614	3697438.3522049594	2875366.9736017813	4497833.561270472	6655894.496367292	4157406.9009844144	3172625.875220802	5279603.51404296	5631364.995956893	5289864.43587088	7458498.240376978	4544959.410841635	4820694.992443352	5474129.6341448985
Com_11507_neg	PC (22:6e/18:4)	C48 H78 N O7 P	857.54532	9.329	856.53796	No results	Invalid mass	No results	2964721.023584238	1169667.217150515	4216876.567679611	3001549.771986646	8544183.71165403	485595.9040641845	1690526.4159468652	4974155.127369214	1101422.5526629805	2802545.0276070004	5083652.013252321	17256437.90298318	4389381.069420966	6710073.14784283	4600746.577155128	559440.3559434216	2921579.484325464	1056828.368904333	247522.28041331505	5826841.049639089	262671.67151103105	4590961.9428228075	14385926.566010075	2324409.5275286166	3703026.4193963497	3677341.0704318	2162655.0459954343	3057555.914571007	568309.522060903	246357.20622317513	6184913.351559855	1403277.0122965858	2183617.4697451056	1298448.8906085468	14000429.545116197	3567820.345386094	3011166.66218656	2418821.9029241367	2835487.496601146	3069265.4466656274	3453518.709004851
Com_11548_neg	Nuzhenide	C31 H42 O17	686.24273	5.232	685.23553	No results	No results	Full match	16265482.861881064	3011460.954715145	4153866.5462702485	14884248.174801312	7466023.986324765	9768945.098304523	7038771.1369210305	10444384.79929546	3446892.3257456482	4201968.992727884	9027813.310885102	4687740.766876092	6927316.536015066	10051111.32663487	5879779.888190348	5444626.50377826	5873154.3276141845	13269954.017575577	3695416.8401943585	3665864.299752868	4836716.117019876	8604068.060525885	4117474.4298417605	7747072.14969031	6543406.450897878	11207024.656306755	5806285.560788096	3459782.571276194	3917290.938244957	4675352.274132973	11262936.296693865	7376444.667221958	9400139.546084266	6295668.037926902	3554166.553661139	6709766.994620347	6734185.34627391	8018494.334565716	6367057.956302904	5982870.434561752	5223895.574577624
Com_11662_neg	Icariin	C33 H40 O15	676.23873	6.282	675.23175	No results	No results	Full match	13893218.525750699	3233178.8111118404	2817374.9362345245	5735097.0095759025	16577867.332140345	4575499.504292905	1440749.1685816213	9906756.16313186	4142963.9229964307	11263158.910486357	3448962.0428257985	12668132.37565526	883019.3481851796	888867.3014311526	671214.6934457688	2130074.4913143227	4214756.8773028115	2902459.5798281427	3785145.62297951	7358852.765452628	10777427.21390645	5260425.265098123	7030771.416760117	6173504.66465706	1255540.630067748	829648.442113098	1221350.345066427	1606778.2986745988	641841.3867141329	1265768.797361863	3431441.585668907	1079765.1024986953	1916454.1372578184	1326322.537077268	2587322.999408321	2009138.6908449107	5501873.63534572	3097528.1433152757	3418055.122168879	3162373.396161007	3548723.044247398
Com_11767_neg	D-(+)-Arabitol	C5 H12 O5	152.06879	1.337	151.06155	No results	Full match	Full match	2933800.2958272574	4819736.127186122	6763102.258910441	4404986.1236446425	2075435.6135757861	1980183.584683244	2045457.8047231568	3596046.284068407	2227857.6238696724	2416466.449547282	3077325.457921523	2515854.7117612814	2842022.404341209	14650643.712115081	3007395.7224097243	16994840.513550427	4273071.461431272	2685736.264075462	4157378.5553061375	1966485.592538979	2124475.4732000674	2894786.3070806586	3564813.466057686	3183435.504730318	2971696.8688096385	7170676.82636887	1588280.7980842746	7196535.780248759	2564162.2609804915	3028169.8993317424	2228301.3316864716	4809017.617895265	1755657.1541972538	11197736.770953739	3249319.645985794	3483475.2751933387	3165817.13538451	3708990.729693466	4068374.1192513113	4141940.527900318	5015399.939251437
Com_11996_neg	3,4-Dihydroxyphenylpropionic acid	C9 H10 O4	182.05825	5.27	181.05107	No results	Full match	Full match	12438579.293278387	8524151.451084126	11633311.656530647	16509503.557046494	6176311.674389005	13614727.4158088	9798849.057103537	8524665.549849337	5343080.749792133	11390671.943884488	9873265.10938689	11255727.97811499	10151900.288799535	10942399.361859383	12928040.506605726	8841798.571599517	5739065.767044158	14136672.579030683	10352263.087691996	10865222.847709104	10985633.141248671	7856926.786413491	7160410.201226339	9722689.128026284	7751019.901720935	12122507.18218229	7119040.439590461	7114672.389046894	6993474.75450647	7405552.564654839	7067311.022036807	12785969.796408528	12529502.202238739	7119188.292966904	6900151.815413018	6843256.940333888	6600102.24923607	7441450.5446703695	9308779.617998246	8576261.194372354	8587634.764329476
Com_12101_neg	Nicotinamide adenine dinucleotide	C21 H27 N7 O14 P2	663.11155	1.934	662.10413	No results	Full match	Full match	5490429.144048578	9207469.190469887	9688191.295364087	10554190.965193182	2720013.8984261514	7399996.45995857	6694270.490251839	15418679.650538445	4949812.046882144	16655791.083625821	4697862.833606783	12808457.083989866	8776559.900727399	9008882.291403577	8690259.415302001	6641658.588572908	10681808.79328639	4878026.904327471	9017329.509290664	5557532.703274635	14704932.578995721	10890960.431840705	13085302.52449658	6123528.277279177	7048479.986738819	11507731.45969835	10468567.544839708	3690195.4212879376	5991161.432200278	5325162.771452916	9008311.278719842	6681191.262494032	3897729.493407054	5287125.873016173	8676383.74825239	4784988.18118018	8930169.98192581	7645046.568994424	10078212.396787262	8176800.840883282	8836275.674024487
Com_12130_neg	LPC 18:1	C26 H52 N O7 P	567.35474	9.33	566.3476	No results	Invalid mass	No results	2001118.6505819364	742718.6283285127	2956802.2821584134	2871381.4268360045	1366574.3390533035	288251.733421625	2786102.2073253826	916534.3485618084	4266424.076938609	16578332.802557927	5021275.064196512	3293680.890509106	1702587.8759343894	1891315.542223099	888350.1638038917	253247.88743412175	825973.053301281	3295845.4243971063	676596.613414314	2237494.447380569	254865.83765077736	1476426.5058294006	1522447.7600383027	1892638.2284236134	873192.2029883991	226178.96501836748	315502.6332292624	3415551.7996215434	248300.52250320747	733185.1507492908	532876.4168126775	1790578.6371103441	819447.1056645922	980554.6139248378	1471516.7564955694	1381855.292589239	1651497.27983576	1537498.1029239502	1381842.847709921	1421335.1356353115	1125370.5284142166
Com_12178_neg	Heterophyllin B	C40 H58 N8 O8	778.43492	9.728	777.4281	No results	No results	Full match	1074454.8869517012	194250.48324762442	795912.2948973499	920209.4718529772	1309563.886088875	204841.99709021443	218945.08127624067	400370.00480402954	190685.74563710706	16449932.237468833	906047.6616667162	3878787.8012252105	239017.74744886503	222388.61422707123	256113.25784447422	200550.98364581342	206080.942818806	194589.76528455765	206545.22275437636	1629950.0576890842	210000.7153600963	1869809.9885687847	1151369.8728993966	223315.38060189667	283042.8988048918	762090.7075213004	190693.5991776566	216531.99044229605	227277.01091208	227828.29259600717	192054.5305767452	221614.79840942216	193849.4245599617	214481.63167664318	414796.53652750124	207134.5150132163	221995.335226776	210880.66086639627	211668.87124718953	293197.95332667336	329643.87814188923
Com_12399_neg	Biotin	C10 H16 N2 O3 S	244.08749	4.788	487.16797	No results	No results	Full match	11305788.739522932	2462415.9356953297	334548.1750034923	2397124.984304254	5483468.883667814	2621743.535754694	7032132.941711597	2704994.3438917445	2204012.041700063	1864807.676906719	1536993.7367779627	10082765.161548587	13154601.340082463	4383112.868260409	9330799.826078625	1776138.7365047412	3951771.291625219	6918290.394395981	445830.3760236897	1628179.5650038328	1185735.344113438	2441422.5527844187	2371364.867324024	3668497.4741448504	3318685.1688573756	4068171.161651004	2763781.041563211	1645657.5608236943	948494.0076433205	2547156.3931485387	2715918.424633104	4287217.979955285	2631590.237613136	2829730.807130697	2964858.0033708187	4381551.222443479	2581839.90965101	2922729.7842758233	5202088.233506328	3016392.9126995825	3368375.401808182
Com_12673_neg	Guanosine 5'-diphosphate	C10 H15 N5 O11 P2	443.02399	5.144	442.01608	No results	No results	Full match	1564994.7462567287	1959146.3318420998	6580603.539899289	6765225.391154852	5462934.137198785	8644412.78800939	5488419.193421671	7359758.622776564	1850195.8092419263	7111304.246120245	8016953.922964682	6146084.263153506	1405075.8902089566	7054759.963333225	13760527.130614089	11949430.75791684	7719290.961065645	5592472.97263229	4945902.563819139	15118113.039753998	12948087.215530641	12261017.117045226	7139492.1177907605	6027732.733124643	8704697.79540872	7585841.095445863	4325745.623082368	4050119.081657096	2053990.4862684195	3390631.0676822476	7201382.446222841	3501951.7218580157	3691965.504988481	5544718.552225545	2166405.5336348335	2951457.79863789	3200751.61581237	6743999.187201524	7219027.690550502	8155967.430602839	5800018.07550868
Com_12846_neg	3,4-Dihydroxyphenylethanol	C8 H10 O3	108.0578	5.062	107.05048	No results	Invalid mass	No match	9905108.376880333	5284236.593467259	8886879.08380706	15113231.547175875	5554952.524385832	8582005.154575076	7678197.386267346	7356325.778558996	5056061.475917518	6687060.2505243	8144326.796738049	8269979.590061183	9932929.969722742	9770763.664609812	10068719.911596267	9206683.610940712	6637424.596126071	9087728.979443412	6104047.064381418	6441429.589391212	5434818.613708269	8765598.353482494	6579910.623115157	11232799.983199999	9021072.241117511	6412590.326188558	4284611.095341171	5469702.980423904	5566647.765641537	4175018.358689313	7575334.385995701	5730160.438600588	4769377.17798156	3684300.6865853784	6804608.128314152	7786922.657549173	4430323.16043538	8438256.915207872	5295464.987103085	7182497.234804634	6412410.506038641
Com_13161_neg	Myrtillin chloride	C21 H21 Cl O12	500.07439	6.452	499.06717	No results	No results	Full match	12599759.962019546	6764873.86242568	8799492.750559138	9603530.958646638	10159251.527835721	9025349.708587993	10404966.784352466	9577732.689819787	7610640.628976818	13310995.443809766	8496043.325508578	9840828.97323305	8621771.790854536	7402859.414422376	7083432.616749936	7346117.740941552	8265219.4965053955	9062567.679229701	1354867.3641656907	14101965.356310701	12257761.25785998	11818983.411596809	7957994.5122139	9103445.914347066	12722985.036789592	8853007.232079992	7924454.438440491	8492098.122086374	9663622.815701155	8288741.291056445	9180602.836155623	7954356.052460876	8174356.486636752	7403885.292404288	7755520.342887042	8346487.801607739	8570662.14291253	8270299.0415280145	8483699.197657788	9312279.9350278	8929107.622230103
Com_13205_neg	N-Acetyl-Asp-Glu	C11 H16 N2 O8	304.09074	1.45	607.17419	No results	No results	Full match	970920.0112863239	7477615.357984947	1626785.8198659052	12518772.313352155	10477679.492463946	8849786.369776355	12056644.867008189	6423950.30823775	4803111.979296185	4489436.0717377765	7177892.2915545385	8181334.992193478	7206117.538362987	2567238.0625142804	2428414.4883281463	7462207.338914371	4889022.074708609	6726484.251004225	3579293.3430394954	3844368.2334372234	10099040.026159016	5291265.458501888	11556036.531314801	3612650.3730334626	4050115.7112960652	6427674.828963646	10574918.2507346	2156899.1152389795	7521559.458138153	1679844.904349532	7935712.038815571	8442046.208537837	2380901.566858133	5786892.3066655565	4896891.9655379765	10354528.268937586	5809847.29081563	4478186.852176714	6281179.524404409	6969643.472750042	7061084.904389576
Com_13245_neg	Catalpol	C15 H22 O10	362.12188	4.917	361.11469	No results	No results	Full match	11258744.531211853	5396465.865426941	4684584.074943351	7823842.322257419	5265442.602424995	5058254.682514154	6088104.089495132	1739918.542213506	6958455.179738147	5222173.793289805	2114658.488316245	13152332.056287644	8709208.737305483	5634189.292004181	6082835.50273932	7373719.184564423	5102745.065845677	10046663.61556972	3094855.9698498375	6958171.201942428	5869313.855045885	9303768.916851297	5618874.900214647	8082558.159570707	5936160.513092234	3250458.521648558	8295775.594537357	8590330.632509472	2632279.3563561453	4787123.930804367	6321541.312920803	4473457.241458971	5916590.413894179	3470075.673867137	4627303.878993095	7456818.904786863	7997463.11869489	6864690.878793012	5370560.710787398	7703606.691670536	6992050.406913683
Com_13292_neg	trans-Petroselinic Acid	C18 H34 O2	328.26184	8.852	327.25458	Invalid mass	No results	No results	598036.062288231	7787889.8748121	3390440.021956531	14126553.3024452	925755.2744564384	788622.7469555414	425238.97872070724	2559608.4174215877	496404.7832752542	371978.81216439995	324977.34514808084	506306.96239834087	345509.9523139236	812298.7116356972	1729735.291775077	470824.3481445176	543725.4842573897	415219.8461732381	608905.4136009909	366538.18937152514	416189.9338022002	906121.0098338529	883066.2781645405	854745.0954784061	837921.041530671	418605.00098992145	290063.6774397803	286050.5575232846	286754.38652664155	1820232.8317441188	445777.358881098	2456546.9487149995	309236.1623868436	8063463.088874738	1130096.9531254098	1384894.937018832	1326289.15354623	1682109.4894047857	1655064.0785127678	1326956.8797318484	1533803.32681734
Com_13340_neg	5'-Adenylic acid	C10 H14 N5 O7 P	347.06471	5.72	346.05713	No results	No results	Full match	4346912.749526073	1732046.010442367	1917329.2083669237	8457634.675962796	2159789.559329734	3951448.3586724596	3195116.4467039644	6192679.628887342	11068671.592009177	1982369.286017828	4413489.167147029	3177840.2610760806	5903292.661561229	10382199.032982213	4203778.832936282	4941072.826699916	2893638.504767444	6922210.754567353	1877201.119415589	1983962.135087609	2063525.9356910042	3703271.3577374048	1810456.4951977686	2501692.938459068	11042702.441238137	9596630.880602628	7914748.136616422	2998229.191955792	1796983.9065509923	2910492.6193903894	7836250.859112566	6951075.568172215	3667914.8900247556	5716070.101564303	1528869.280837357	11274424.868969493	4753404.28707664	7339440.008307034	6107905.4043652285	3267380.842489037	4363483.570012795
Com_13416_neg	Andrographolide	C20 H30 O5	350.21005	6.48	349.20294	No results	No results	Full match	9047087.247315757	4423397.358698508	11213479.925416851	7534919.809204581	5913339.316873932	3772169.584135115	1634708.192443768	1591759.0278592443	1116922.2073487067	3730612.7096125004	1465293.2081323452	4408465.611556648	11304568.592133477	4495979.512816553	2946095.1013878244	2901711.8568439786	1217024.5413090948	2961176.4712111955	1292962.434980582	2796691.4739774847	3869438.121910055	1525572.2601742141	1294081.3426703822	1082129.800435774	2523293.522367384	1058501.9179502001	1442053.8484118688	1077856.8866004378	1184311.170592765	1641726.737209617	2247640.288880737	1252543.9932658633	926071.5954648105	1703218.9483992741	2746146.6718445616	2328237.581783144	2533986.97631392	3953948.651415919	2764910.905731369	3216680.2043333235	2409980.1053925417
Com_13510_neg	Glu-Glu	C10 H14 N2 O7	274.08107	2.266	273.07379	No results	No results	Full match	4198356.9253092315	4182264.9251501895	3345867.1200589365	5004228.412143096	3597336.6592195653	5778933.326897449	6101170.394858838	5006442.057099758	4636851.01204469	3369986.9012215557	3165939.920850012	4417414.840804751	5598087.594364019	5495584.96342762	7153075.787916673	9938380.060600733	5736309.370656455	5835485.619688659	2823631.39856848	2925746.8803295717	3431937.3447140874	4783349.590735034	2943312.7052111016	6066662.120414186	4770138.129486182	6276126.957796602	7889342.096289812	2703445.9540439355	3037920.38705959	7582780.412739887	5566302.339881326	5503667.475498594	6040150.257946532	10641204.600420168	6142390.429578346	4868943.2771001775	3928226.90114937	4396311.249295742	5008178.63967107	5240722.4374796655	5029442.9367616
Com_13603_neg	4-Isopropylbenzoic acid	C10 H12 O2	164.08401	5.15	163.07669	No results	Full match	Full match	4463094.0635321215	5850315.710187483	6028572.735023076	5430803.902172016	6827005.676515865	5931785.255038719	8292819.203938835	9710162.553918494	6081899.884258585	6580190.846970946	7733404.11841597	6749333.60216471	3648054.150198904	8084519.522848912	8917833.56122429	5900530.640872677	4924883.991744122	5236652.394611825	10189255.610663936	6745923.886478659	6747591.0655792095	6798370.294655702	4951812.2784402175	6228912.412269289	7043898.75491344	4596911.695016781	6977960.878872918	7860758.048706715	7072932.935772845	4927723.47854776	4754865.088426233	5753484.099413592	5130167.548759295	5615788.791776312	6607314.288427065	6022871.012336672	6242590.13354548	5937844.571006634	6800727.683765059	7397145.127565206	6351320.353270533
Com_13758_neg	PMeOH (18:2-18:2)	C40 H71 O8 P	710.49868	9.409	709.49188	No results	Invalid mass	No results	2910039.5165578737	1176205.1474088302	2846830.8277180647	5170348.389748571	11929925.383920288	495164.2355028599	208025.92762948078	1931939.814076765	184250.65653545386	5203027.9617764475	393356.29789858195	4586256.328092836	590659.8727490681	1533044.9938152498	1292386.239685189	187304.2094194157	169389.71347299573	216397.04616722534	1324174.3019551781	3014516.80091559	698492.3536068865	4579361.349855783	1444097.117717961	503478.95451529336	724595.3521448201	2082830.7732593261	432922.76008326083	576200.4421046914	192242.96972724012	198131.05794610796	370014.6459126394	242057.59413651546	209086.15198584567	201355.8674752628	715490.7949499041	215776.08994568588	546498.117040947	1289214.1857734958	1067850.8072405122	1282756.0115655873	1212185.9588352074
Com_13865_neg	N-Acetylaspartate	C6 H9 N O5	175.04833	1.477	174.04108	No results	No results	Full match	5741774.426253819	5641809.600757446	4625698.2681823	4967909.369755845	9001667.976623412	7223586.627267666	11836490.327476788	4362126.011620151	8829745.30245803	6699580.269372748	4231383.481544692	6486241.407437502	7497799.137704655	7316487.262632657	4240834.90261779	8075258.368017666	5459371.306758924	5607657.708868546	3883932.1400523596	4605616.688492849	4064672.367700268	4782411.937379932	5718700.565968432	6200351.616594494	6154112.812507166	6086261.899779641	3918695.541989537	5095115.46673453	3871963.6457007574	5247290.549748954	3994558.60838833	5592755.072045404	3673543.741048135	3711420.0184034663	5868691.819151906	4385999.862227421	5177900.49391973	6134328.821688761	5642777.564732999	3767549.603611971	4478203.674466524
Com_13888_neg	N-[3-(cyclopentyloxy)-4-methoxyphenyl]-4-fluorobenzenesulfonamide	C18 H20 F N O4 S	365.11168	5.271	364.10406	Invalid mass	No results	No results	7865123.367051162	3287639.307090304	5474707.10395738	8378431.587921104	3747945.980541358	7134114.614626258	6127857.886507582	7911322.601642798	4314545.765054628	8309007.876439663	4599036.965295948	7019554.215838038	5111373.172492675	8323873.540355186	9008568.77983444	12181878.090976419	5518344.505763768	6849232.007356709	4275801.189341652	3675687.221691035	5137115.771002301	4828448.36884088	3954229.8340274803	7723546.973343386	2871422.2647512	10696559.449353375	3295676.6255800324	3774292.548694508	1948562.0954701144	3353099.4414547193	8473332.199494513	8533211.031992964	2510336.5154544343	3674600.2051418694	4844480.149042159	4258438.02091134	4274227.22320297	4556471.971861875	5386064.466355601	6026243.009581884	4690926.033871389
Com_13978_neg	Hordatine A	C28 H38 N8 O4	550.30046	6.739	549.29364	No results	No results	Full match	4977073.941140467	3526982.644125204	663966.4203294003	2441209.839634621	952311.9390205696	2557392.267099875	2970942.0499857757	3252864.220526956	4230414.0831658	12421914.347025882	2778411.4771925462	2100637.1784324804	887056.5670875591	2426300.5314455195	2942607.404808854	3840177.4849350774	1990148.2744307348	591919.6659809487	1800168.0181932824	1001173.5776440391	1071036.2029745702	3498098.6886230926	772232.425929417	1878797.1750712225	721042.3339658023	1546890.757463087	1072216.1179547675	1879537.66544069	1019759.6903973195	1195402.8111731599	2911789.2460962716	4320403.01958553	1774206.6008754666	1132657.4783231295	1100991.019530641	705947.5943911676	2161857.37423893	3285132.40863758	3359471.1077932213	2987212.4375705803	1880549.2250308672
Com_14213_neg	Jujuboside B	C52 H84 O21	1044.5546	7.675	1043.54614	No results	No results	Full match	4219115.219773926	6944855.547385404	5316668.065713495	5114897.751341039	8072664.420324642	2539980.5370034957	3238384.706630567	1334107.3788465739	1206517.8359754358	5694791.011366177	2135756.1082257726	4998904.385338882	1203485.1034296784	280337.1739025853	1750370.086436543	977877.0785746168	2494178.4754735716	5498083.128428987	1255176.8362237462	3964162.7521869717	2232709.102133523	3617878.680085522	4738439.970783497	2765309.8408380356	2779333.911413359	3984479.539464296	3277360.1302706283	6089482.57443801	10252622.933639228	5253862.763937943	5173193.760169437	1387419.7275095303	571811.570877394	1516243.5538457653	5172130.890937741	5630865.451207539	4263660.5226806	3634613.8236509766	3032708.43393792	1565072.9279329411	3717358.805922281
Com_14319_neg	Sucrose	C12 H22 O11	342.11664	0.528	341.10925	No results	Full match	Full match	6830540.7028052015	7081550.130500278	9948000.506729783	5921121.051579062	5088887.0915656155	5794304.838577634	6547135.276843688	5208861.627054288	5831242.452976085	8418629.215289973	6861074.003356825	6144623.674505299	9672117.092857223	9066384.575142633	7965909.2125887005	3769761.4729610393	6124355.858952929	5522735.911426174	5375835.212787853	11115102.086187504	8052790.518730198	7422969.208730841	5026410.945053331	6354522.485934217	7480616.870935969	5007874.718105389	6103046.067449758	9947979.24414164	8772237.829670629	6104728.890293412	6630705.386943859	6650595.221781329	8135340.045916685	7023377.81823753	4911529.092337392	6678054.493688408	7453293.31654774	5485676.955688788	5133659.917048748	9735766.735480098	9253523.182777649
Com_14425_neg	N'-(2-methylquinolin-4-yl)-5-nitro-2-furohydrazide	C15 H12 N4 O4	402.0381	8.566	401.03082	Invalid mass	No results	No results	1631294.8813913402	1942293.2475506417	2453148.4076128686	2525158.4252013555	1563604.952751721	1465145.4727481303	1777102.602798615	1390074.2234147184	1491945.8548989939	729589.1216805574	2226062.2875700067	1674114.753864012	9584707.58703989	4608127.484062013	3005436.6442364613	2608275.1809309786	1670175.8164954646	2203600.606083797	3864351.4127142425	2358462.5592617337	1658723.9740221752	1691963.9877855217	1200494.8544392053	1609294.6653639546	1714643.5203780914	1302871.504266241	933972.8800431291	1480056.3523273817	1448585.2231408546	1397283.9201341306	1078770.290619348	5376143.910634646	1822679.7595428915	1518423.200993952	851733.6167745426	3356181.3309102617	1986532.59564439	2648580.8445589356	1924833.3152135026	2063662.9112316165	2383896.263682327
Com_14538_neg	D-Ribose	C5 H10 O5	150.05324	6.05	149.04602	No results	No results	Full match	8437312.031006686	5169740.445713029	5331515.511752711	7900346.998383719	7608891.20576327	5334263.44402778	6789487.69051634	7026499.046252523	6395757.365169402	4849082.927527693	4810874.200838205	9640405.771577233	4654462.1511181425	5370985.901780546	7205437.809417053	10729677.45304098	7780124.130858367	6905482.581128675	5621510.074702356	6057593.9795270935	6037935.390351938	6279603.81620381	8160055.604271664	10015647.670384387	4108857.353080205	9314904.06285436	6647019.825362119	5924414.757376702	4399671.829487524	5504170.65839522	8425002.38863243	6025332.207412967	6601158.74313745	6203681.358808558	8296872.578157878	6622662.9813267905	4475554.76802177	6559897.07570802	8443959.634871168	6473895.02704447	8681578.041643621
Com_14586_neg	N7-Methylguanosine	C11 H17 N5 O5	299.12202	1.28	298.11465	No results	No results	Full match	2175047.6997816656	2847443.5681385896	2951999.3890556647	2092228.2851289802	1149587.3405262653	6044365.209702441	4725993.809885315	4306621.625365579	545546.2548923971	855846.291185952	6621767.06168444	2395970.8010098194	2810855.790451552	2643024.7412820803	5243692.464283204	10938939.512890136	1530100.3997273908	234495.9119882113	2378206.7457846627	3178341.3357850756	2682749.706102665	3040534.269762955	5347172.958176272	2229066.7814482334	982586.5051073561	3720138.7066313555	1977739.616806787	978872.0155784936	2791631.7838989594	1614454.3086447874	3169054.6418032628	1851031.2268649035	220326.69003588334	1880912.9230263212	2414197.687061595	1834257.9226632104	2503885.58750937	2908731.4475157834	2689436.4989457936	2643806.976938727	2288311.715483471
Com_14850_neg	Nodakenin	C20 H24 O9	408.14299	6.043	407.13571	No results	No results	Full match	2275257.209589822	6739563.197967784	10321266.804787671	2861864.7681839755	5633121.181236191	2471556.356787922	3937310.2188888025	1261522.2922924699	1071270.7914047362	1371908.7312238577	3808413.310287409	1458780.5606651793	1437090.4981015222	1716744.8172217747	3066685.4891109285	1171714.6276707847	1084499.6589328914	1160747.198676324	6895005.100784315	3100225.138342276	2385946.577561991	1997920.7712203828	2424464.83673747	2112338.910170736	1692512.5847391603	1060272.165056852	1060097.6763144461	1179119.5836040045	1001176.616617389	916628.8592843168	1513222.2996493566	1083921.7130307101	912736.6926131936	1020223.0372341331	1098443.0394882914	1147651.6986345472	2926648.46152685	2069774.5419797583	2804394.708759806	4685607.34906331	3723457.3676192756
Com_14892_neg	C-hexosyl-apigenin O-feruloylhexoside	C37 H38 O18	770.20961	5.595	769.20233	No results	No results	Full match	1210112.5070771554	2482226.1851966004	1183990.1008882988	1298451.9679520626	1118384.6750134858	1255312.336754771	1056721.0243429935	1176311.250466032	913321.9526547741	1249072.8710653665	1050402.5100969346	1081419.950816745	948393.722666284	1918266.6654135685	1283767.79853336	1146022.3467902376	939086.238790117	1022458.1559430301	862969.8748145134	1795880.942165864	1142024.4602655314	1166456.2243649384	918477.845549955	1018486.2731341317	1091534.1869583698	991191.4267316426	891769.4106611259	919113.2352397016	9269076.064918267	784456.2000638826	991167.4492281217	1558263.186365621	813405.7902279526	1527534.918781277	1729148.3165173193	1907207.1265249483	1028223.83830603	983554.7410940138	1044254.2069161558	990861.6709430007	976515.0778367915
Com_15144_neg	Succinic acid	C4 H6 O4	118.02693	1.34	117.01964	No results	Full match	Full match	4936861.227769435	5747806.283954876	5206515.4625560045	4077356.165313147	7259967.470299494	3779225.616851264	3924413.8147706026	4097807.9453488635	5511681.504051478	5327375.211614435	5494966.537652729	6958575.485832428	8404724.263886828	6546026.197554438	4725936.228065626	6090832.492048388	4213417.985570111	8504451.65010559	6561136.511995221	3897315.1449017352	4525353.08715665	3916913.4819765263	5409732.206537094	4906458.41079738	4983360.303577774	4867619.332202563	4446627.316378064	8676297.409068514	5176623.528420969	5785814.848816452	6746550.362396515	5399730.4017345905	5029261.130953551	3672320.3026995035	5449885.198678046	8475667.800719043	4952490.57231985	5164041.70138234	6578236.079766963	6469736.494363041	5706721.501229389
Com_15289_neg	ethyl 3-[3,5-di(trifluoromethyl)anilino]-2-nitroacrylate	C13 H10 F6 N2 O4	372.04869	4.887	371.0412	Invalid mass	No results	No results	847719.3660883568	440718.5011175488	894934.1131843859	1133234.021793746	337020.7209889318	274464.6275703238	1523791.0733049759	795269.2159045323	1126697.978501459	1051977.6635654108	782013.1120943804	990058.8398629223	558725.4032487344	406463.5179122763	566508.9683705118	306482.9929089491	1746268.9484906828	1286339.0472872958	1049073.4614889051	238592.28232895918	562535.1845137563	248148.39650331528	294365.1082871583	306207.3172740032	500198.0770507285	810706.2448498709	676403.5252102413	8606286.485009382	4045957.2407279047	953982.2970488277	1757200.3612244101	1235037.4713865523	3295226.610932106	342393.36642733397	1292861.0863880538	614834.9868916078	1549824.42621515	1673216.0412644474	1499581.7412163275	940906.0914543198	1282833.1788975855
Com_15390_neg	PC (22:6e/18:3)	C48 H80 N O7 P	859.56082	9.59	858.55322	No results	Invalid mass	No results	497006.35207193444	215346.49423353167	1045493.2899844139	860007.8649260094	3903122.964205071	188674.49554076718	430686.8391132036	949467.1963500576	194107.02233675908	1072599.8332037807	717192.1072372537	5506541.545902204	1259212.1066624336	1628420.6089841872	989623.625542083	206038.58989161777	356165.0039870479	1270350.304778544	189670.82623172266	643651.9849346486	220387.7072138632	1090013.200346015	8208997.239504713	463879.26298611454	515820.8641653526	838038.0003272196	337638.3925003699	729018.1967491807	214261.70995953694	200341.47067188696	1215955.1936344344	245412.153851253	168042.46766493015	210054.3857660974	3641381.3705360107	454695.1854026127	570297.940235062	783352.399995727	884403.2750256493	666994.1732798266	506782.8663104984
Com_15523_neg	4-Pyridoxic acid	C8 H9 N O4	183.05356	3.44	182.04628	No results	Full match	Full match	4720742.6417208295	3536625.624704727	2095780.6955973036	3627601.7676838688	2285621.5625522486	2564162.2716296194	4235930.89342964	3060252.9453842193	8285547.837553157	2332276.4447432985	3059149.239520714	4048911.996850008	3793008.2215766273	2585332.381999315	2201143.3949447474	4777415.12721733	3196254.443236937	2895339.2615266717	1317484.870805194	1766223.8775195451	1792798.1532201772	2071504.747956512	1547440.0660016942	3188069.7919670134	1981049.6126968986	2377879.588011873	3223183.2405605908	1326894.6284407189	1593820.6867604523	2269305.9701431673	2874960.6529595163	3190359.7568662968	1951757.3134323803	2230329.6683895756	2655377.3418299644	2567154.0739060948	3399890.19933103	3120789.948887191	2645087.590849666	2903908.722045886	2194594.222412927
Com_15627_neg	Diosbulbin B	C19 H20 O6	344.12707	5.415	343.1196	No results	No results	Full match	3885448.050298296	2527832.485558587	2333713.950072542	3437323.6748946426	3123119.706888216	2734299.099417048	2927802.970210195	3614205.2692287164	3101770.701641688	3299138.0920144445	2942266.7008023164	3160989.0844357694	4283998.4485302465	6786381.569863864	2676630.989294022	3584034.0497860853	3436762.564392053	3750366.1970207165	2643457.8655197714	2171943.368241129	2353802.024641445	3714547.8107655942	2398533.3520283634	3304607.983890183	5856019.282778759	4853262.972842225	3871209.3861129107	3486055.8643086334	2126202.4275383134	2869690.6296394365	3421646.427930461	7438724.428271055	2887948.418629018	3176912.9555263086	2684559.5509389676	5671733.780853691	3569941.82925971	3678100.5962480446	4040005.9506586934	3207683.619462933	2949168.8848101688
Com_15662_neg	Isoliquiritigenin	C15 H12 O4	256.07384	6.415	255.06648	No results	No results	Full match	2321031.6384919514	3085828.6103971824	2205093.2512029577	1435381.1032775524	2772880.2049302384	2308554.713165204	824069.1863686106	745660.8039584957	832760.8052181846	8824673.642183227	705779.1592595518	1363857.4792295152	2255761.6625914304	1856541.5941322083	655884.9582582897	886466.7769915808	623122.7631492598	731549.963783878	1207708.96322566	4574089.605692574	2841093.465266159	1640755.8475318819	643617.6954100978	623533.5645409537	1395007.5300395356	1089238.6058369668	617927.5018304496	970264.2619256311	2016419.3488330708	629460.7183360339	1026495.5087808633	5038439.653901671	544170.347604991	602585.0657764012	2588983.8484905055	7847281.957004319	1753130.9026511	1773145.6361521839	1374029.1835550708	2452171.8090895102	1372411.9523605464
Com_15689_neg	Uridine 5'-monophosphate	C9 H13 N2 O9 P	324.03525	1.633	323.02856	No results	No results	Full match	1777928.9901922666	3431436.280533206	2572038.3520161607	1997214.209372803	1938242.1698048979	3784417.4040089087	1704934.5799544607	3718558.4361484777	5775332.809887629	3058924.4550575595	5412161.9350106595	2213543.216419687	7033507.969892921	6464861.634380829	2618750.8096740874	3642848.8464492704	3615663.0477613076	7959194.969392824	6562277.859193212	1793042.330344224	3647325.2111735297	2311951.387894055	2790683.585608174	4097521.2769717188	4245093.082051204	2819439.9095918043	4597893.784810419	5188972.538419434	2534567.181258061	3406020.5914957314	5195709.916671449	5657411.570760208	6470634.306202173	5807151.2067059865	1569714.3672359902	6594697.0515999915	5395898.4053934	5038501.078256563	4763941.735605955	5700385.84583001	4582618.805856915
Com_15773_neg	Bis(2-methyl-3-furyl)disulphide	C10 H10 O2 S2	226.0116	5.055	225.0043	No results	No results	Full match	760292.1191999234	3474345.9214153453	3751756.8280362785	2117391.9655952267	3139475.7098650215	2119601.0653122696	2694666.0266767344	2734010.598553791	2801147.3422982553	4034665.793934611	2784187.31179914	3261359.186637534	7811412.213565127	2729681.08611695	2232755.7222679625	5355879.590497635	2152180.542696425	4173020.8276288793	3468417.0774937626	2916476.0066899415	2415254.4387289067	2506941.657317728	2839481.3736966066	2184732.08947413	1524613.1084940128	1781905.3567601733	2551193.5968475714	3402339.3189791017	2909202.135510246	2714608.8186290073	2249637.868920588	1893822.6806859772	2135469.4148928584	2781129.816244225	2747560.6405723053	2386049.590864526	3091840.23373754	3303090.1144690746	2733562.9359752056	3479013.102888586	2880723.6087269825
Com_15814_neg	Rehmannioside A	C21 H32 O15	524.1744	4.9	523.16815	No results	No results	Full match	6990263.825690007	3177794.1490500164	7770999.70234571	7213390.482369395	4010360.274347099	5532472.466921548	2935255.552201326	5934328.442512804	4169460.2186263506	5245489.947751637	3166943.5120285833	8833235.751532538	4656442.719759127	2931015.0137969707	3602831.4987115725	4909904.929211803	3962006.7065183674	4042698.209108341	4045170.684809113	2724505.8433164856	3684180.061321611	3889573.44741768	2385788.932219084	6054554.626607912	2683464.30981437	4408032.174833386	3605757.504227612	2831300.4656141344	3277275.879443362	2034264.4370178967	3234779.6090519093	3950697.4383942615	3134280.5477374485	2783658.181907954	4635470.02647155	5247635.110773257	3951811.95429704	3622243.657415208	3823937.320647155	2746575.5231107757	3976374.6254535196
Com_15953_neg	Gypenoside XLVI	C48 H82 O19	962.54863	8.721	961.54156	No results	Full match	Full match	302223.3861471517	317855.5865808512	274323.37269701815	318757.85359952855	311803.1150529116	307175.2965288274	317346.80637988145	329664.87869214657	282721.40534402814	287714.2107752407	347296.8799159688	343592.84653939604	7606722.456376357	316358.08696556074	292612.5594520133	250983.97448714296	553446.1021077806	2511541.9176690197	292023.8857133788	305784.24935310637	268673.1467536807	254679.82572477055	288125.4943629695	271757.26554063894	294087.5272129549	274431.3475222016	272955.3651754104	593434.6497649773	252900.3794737672	298558.97486094176	286770.9704989474	858531.2616047641	426515.7370896542	285905.9160735824	272116.2787323749	397189.5934896306	306302.90256359	286690.8343912438	271201.95269398805	294727.95437305386	278562.9142102663
Com_15991_neg	Rehmannioside D	C27 H42 O20	686.22365	5.889	685.2168	No results	No results	Full match	907828.4126195804	764098.2702409998	939513.1184130047	955932.3496060343	883079.1960016949	840300.2829395303	800815.3796112124	826651.1529723433	815361.3178282728	1074597.2073801914	1464703.3650469433	831532.5813371205	6314559.322871544	8481146.083545664	4176172.916691103	4768782.092277534	1255961.9086444953	861642.2692284982	691718.3986451493	832291.3407075492	807399.5038609504	1116871.5982309165	690566.9242179336	746995.3985320216	793335.8054844006	807891.5081596016	807597.4140810514	711038.5769138909	680732.7354804488	643736.3020944262	774048.2507635291	6927467.236332738	698790.3574193999	794736.2754771516	1844677.9805567402	5701010.039741859	1960354.08009697	1739740.7173983208	2618396.5732352054	1960244.4173226396	947057.3533656637
Com_16056_neg	10-Formyl-THF	C20 H23 N7 O7	473.16558	5.784	472.15891	No results	No results	Full match	4654313.405781689	2448301.0595050617	1986423.2143532531	1928006.457899225	1760846.456636444	3062397.148317577	4218672.539384457	4356891.439884368	4152340.5086007435	1740053.3187396892	2304930.845755408	2152987.211975145	5539428.2458725795	2799965.563170425	7148255.634000309	3953218.0961150094	6284307.8928282615	2508388.2603162425	2098755.4045278304	1827865.6873227586	2003440.9137547007	3132356.927503262	1906296.3854698497	2168162.6748334407	2815343.437026151	2686884.778631332	6871072.979541102	1894621.8564650407	2772980.225087583	1958421.9642325938	4184192.313840914	3970580.5813902374	5296908.8742558975	5668872.061610903	2099565.3401112277	3856122.035909422	3512361.35453377	4909884.764247542	3655326.218542091	3853407.4761550287	3349404.701253422
Com_16131_neg	Camelliaside A	C33 H40 O20	756.21309	5.223	755.20715	No results	No results	Full match	4391650.312915509	7212996.096455084	1389652.9404257357	1824156.9179763198	1046391.66685354	1621375.437086772	1862011.5370186747	2120463.874782318	1382404.959998564	2111400.071258873	1987451.3909719053	880226.8256953637	1357701.3269103433	2009854.4898552028	4374329.576100951	1076518.0195124266	1280118.7882943018	5163662.273663192	2707632.5604757355	814822.285475704	932824.1995802823	818728.4794142069	4288629.166595818	1905312.1997051595	1058928.4642348671	1050994.7655253594	5436403.218441239	1124462.9008959255	1472528.3934284968	1001734.0209460813	1128221.4245520954	2854937.004399878	3246231.753438685	1219527.5195861005	2989177.583227868	3811846.7531450507	3507751.57246352	3075300.5760707636	2098232.0507624014	2502937.596428347	3425650.7783174785
Com_16173_neg	OxPC (16:0-18:3+1O)	C42 H78 N O9 P	817.55028	11.471	816.54272	No results	Invalid mass	No results	389494.9064607163	257520.62988863126	156639.4899472023	1288711.1329987887	5807186.21612801	179884.4301527408	403009.2902808349	1964769.2344358373	216807.08735298488	3160217.4435999207	2000155.0221769696	3510752.095651941	1694093.025385466	8272168.392833883	3500410.2616681396	274646.09919838054	954831.4591232246	294274.79386644403	132934.5887821149	5119803.295973958	587959.5543405463	5132052.928466894	2908506.3517830214	1252588.8003984771	1873221.2023142765	1785153.1044443627	870720.9497981425	2843631.137475618	493122.0370552829	368967.1877738048	822147.1688795903	1161113.1149469896	436969.59740093036	139960.4946104799	4701433.301644047	3100109.957951205	1160408.81017564	1527684.0988650396	1730729.5369419502	1740275.0391866465	1708963.761720637
Com_16500_neg	LPE 15:0	C20 H42 N O7 P	439.27083	8.442	438.26355	No results	Full match	No results	375265.03068032255	384318.1090899233	363341.2660239891	424722.08417100075	335603.7512864171	336838.84518904286	388715.175958086	373541.8265837292	351601.4653670891	350550.93931533466	369429.59294760454	365862.0543111196	7016674.204196535	1778057.274301248	410880.38494391745	318787.0508405406	343329.7232263146	942917.8891636122	319612.06379713706	354540.11180709966	321563.12181738514	364438.173525882	344570.21374791453	351594.88604305545	337753.4933023283	322496.8330681195	312324.457096488	342212.58767361654	328181.1296890019	326065.2784488608	317132.54170731973	4177637.325622253	296702.1242063353	336561.0939645968	535148.6620435532	2374349.3659904064	389350.213781102	643533.7042821498	379167.3962042475	344797.0465227436	431189.5561526099
Com_16930_neg	16-Hydroxyhexadecanoic acid	C16 H32 O3	272.23545	8.42	271.22839	No results	Full match	No results	3894451.7391092884	2884953.929318559	4252437.203356519	5606173.994261484	5278897.206839091	4456504.502017193	3730988.881459752	3965865.110409068	2538713.403381053	5752063.022701756	4051528.5205471506	4354346.290379578	3120817.7617552863	7383276.825316856	6595827.963459378	5528236.593987392	2983426.1514114016	3161353.0382529553	1811692.6026607747	5725517.787849669	3220385.2038914096	5109563.164416259	3369442.047577639	3661826.058336279	4694729.881611775	4348428.633811202	2858452.223178545	3889192.19126952	3387214.2775881155	2492130.8309154953	2956976.4786170167	2804870.284951797	3991671.7296677874	2843216.5330345486	2981148.5076886797	2591811.2385353236	4298993.21640545	4339233.305145451	3929982.41635838	4044784.818891903	4321493.965575644
Com_17004_neg	Vinorelbine Tartrate	C53 H66 N4 O20	1078.42867	5.992	1077.42041	No results	No results	Full match	831982.5025611256	680712.2795533068	720923.1215848454	845069.6602419398	701701.2910162478	790683.2363198982	741373.7181847394	726586.2031087077	672692.4543072259	743637.4781543311	746425.3832522233	666249.5785944151	837939.1905612685	6548691.15586192	3292206.8478445527	713241.2052996862	663158.796883804	643229.7131703284	550490.5222772751	721249.3003530223	743885.4488722573	764428.5526593075	604103.4464368469	646716.3121749051	722615.0865834525	645570.6808530465	654490.3496368427	562286.711318832	605166.3872072225	578562.8784408083	655361.3430864301	6069701.291483642	566092.4965359531	628259.456822548	2444279.8162201853	723740.9343645964	726022.448958631	683230.7797000705	696255.4344592304	662390.2185149818	684453.4059782767
Com_17102_neg	MGMG (18:2)	C27 H48 O9	516.33143	6.022	515.32428	No results	No results	Full match	6297831.466009917	3162767.3774729827	2475133.158484669	5201754.559823319	4166816.5317378645	4742496.352249601	7257131.802280162	4885853.465388552	3879295.9673418156	5912667.690622138	5456141.255062065	5044797.88290466	4330599.15192135	2354216.687908526	1655088.293326571	7504582.708600385	6204302.946589775	4401811.587557765	2197453.400191096	2570280.22957084	4844473.395424534	5130915.375928689	4214007.503351814	5796104.150868002	3559995.215139462	5130263.535549177	2977306.2356747244	1475179.5773087093	2902260.8755388223	3106515.7609093115	5281141.793632035	4107505.865953719	1682487.6989154855	2415665.435110027	3219466.296909509	5441397.151205985	3607737.94043687	5029505.356539597	3949432.511481572	5129825.711244736	3800062.212351843
Com_17265_neg	Liriopemuscaribaily saponins C	C44 H70 O17	870.45856	8.216	869.4516	No results	No results	Full match	293779.13555285044	2752051.9146922436	290740.1621031918	325812.16345891746	288551.1745985917	5052274.887278541	6368690.19934264	829133.8877288944	6416056.436401392	497635.70216385316	1665081.26904583	1181446.5682133408	335962.98850480455	333964.0277569219	347274.9235845944	1795451.1257139386	740078.731552735	276847.0733014941	285095.79786597914	3101103.3791815643	4680660.898129052	304054.8921541395	3019757.9967662618	667840.6203586028	305548.2846587988	349168.30192452046	2689653.7166787814	299092.8121226979	289263.1214693252	4200397.41951858	257391.4881476709	316833.88482345827	232763.94831440863	5032086.4106359035	685183.4313157937	325833.0163323711	1246640.45856142	806505.2159430105	999875.1350677132	1532547.4008779982	848888.3041816339
Com_17313_neg	Lithospermic acid	C27 H22 O12	538.11294	7.315	537.10687	No results	No results	Full match	1730115.714711557	653689.2158588389	820966.3676599476	2867925.5237892224	632895.0064886088	964894.0852263252	1345310.3450994997	7077624.158979815	1948689.419445468	697525.6501370029	1107005.473093756	527145.8923489196	711474.0678600465	661315.4272422568	2884721.6721852385	1054350.8378449741	4265507.139540857	3032333.6785991197	2294817.573598435	474259.7378483995	879803.0187610309	913005.0588017135	536324.7785189238	2395231.4689829345	790564.3318751432	604421.0591462108	560678.9232312888	618946.7844162178	727471.4709661232	1265351.7577993413	827727.5742459327	616397.8621614152	4910298.220878117	2936786.4191310788	497954.1573521695	622537.2127702102	1037873.11569979	1103269.9028462726	926076.3397411224	1362192.4955159498	1141057.5452010995
Com_17455_neg	D-Ribulose 1,5-bisphosphate	C5 H12 O11 P2	309.98623	1.209	308.97891	No results	No results	Full match	1025166.6522858641	1074454.029635979	1641682.5002593894	857888.6368810937	814888.8867042415	1021948.6739510131	647322.2891191713	288598.4209997883	277204.00953701505	590349.1465109271	329711.2463159455	1925404.0855401168	757501.023734138	2829893.423079624	314875.4267825105	285669.2058727062	1659927.498704548	418708.7769876933	2795801.73290204	1107128.3969933512	6742719.586392078	527463.5762372133	850101.9938068201	1097552.3913818533	455645.4325121226	337372.8573749694	654718.928913273	1163042.0570901649	820184.0388398101	2776261.5511951298	411411.32413222553	426151.2566590161	948354.1523433741	211754.77890483986	1612394.363797603	1016788.38223227	643860.491541011	577167.2573801451	869038.1016316713	899408.3028116372	931593.3853903702
Com_17530_neg	2-Hydroxy-2-methylbutanoic acid	C5 H10 O3	118.06325	4.884	117.05604	No results	No results	Full match	4495426.916512943	5192696.457929042	4393603.812513345	4137486.490323968	5218118.311798667	4780733.391488427	4665397.085480085	3851422.281447389	3722640.623133766	4689554.2114297915	4050296.45519581	6706143.308408116	4415011.978705737	3104156.4470791663	3298282.019680655	7071769.585584103	4234975.13055234	3651452.224423146	3952768.279283081	3228961.6734631914	4114930.846902388	3501242.3035254367	4699466.815651333	4216019.617749706	3019959.7865360966	3278106.0931654493	3295508.452082977	4271303.626670026	3553844.107523697	2574783.649151289	3397254.5209538736	3828789.5859143343	2420129.1780156596	2766956.2706573354	4411955.851022048	3413136.9609600795	4062356.32042879	3798763.5464099357	4025092.276003513	4336675.454380683	3987748.7098680446
Com_17701_neg	Galangin	C15 H10 O5	270.0533	7.708	269.04602	No results	No results	Full match	373013.77192796575	431804.7987087825	371273.44141823146	394491.64172578347	370144.1113107446	345463.0695401238	377229.2157313491	335255.54963045183	338962.00707578106	344147.5982170771	348603.51027729304	383330.7999587501	419303.0905235462	6615175.543115491	424288.42558996	337786.9233389166	375687.15248660895	369853.8944258484	393925.58046121884	375030.07795319724	322275.05971208296	325889.1366635058	316582.23565471655	371868.709905674	348534.00136054814	1357390.365224705	320133.12440961105	1022879.6251047659	402300.3948182924	350301.097103941	382131.71949193795	390426.1891236802	312186.2933666388	364062.109613425	315270.87159046606	373507.316784733	407088.798913166	547624.4382210342	438687.5823478399	360185.33689730725	356794.5832446076
Com_17744_neg	2-chloro-4-(dimethylamino)benzaldehyde 1-(2-quinoxalinyl)hydrazone	C17 H16 Cl N5	325.1131	1.233	324.10599	Invalid mass	No results	No results	2000893.8371377077	3479892.0783539736	1645572.4315062398	3916390.0657975096	1359893.763822497	2468022.062792745	1515046.393690763	2400249.315314729	1911565.5107012198	2473584.6787449326	2063150.7559480025	3585954.754893555	1582857.4770271492	1090998.0074554633	1727583.0152728544	4310861.788387009	2466341.9116618116	1626344.1268559701	884498.5539841938	1585354.7734572508	2018493.6089400402	2012723.8837024851	5809754.691265069	1571848.5879739672	2921803.2514746576	1028793.7853533366	1887892.8938644484	1818114.2467064196	1612285.699549883	573245.0072236364	3162873.9955197363	1199295.7981063058	475359.1745662428	2445785.1629168047	3253195.7800202365	1617790.0590060637	1978910.13870951	1909365.068135006	1577442.9452922023	1661240.9810239922	1698411.3758892878
Com_18123_neg	Notoginsenoside R1	C47 H80 O18	932.5377	10.256	931.53168	No results	No results	Full match	529519.6780587604	807146.3107290923	212871.39329623574	1218659.685949685	6209766.163293814	223589.32781337027	1284067.655298268	665368.7086860185	296551.9365475376	4666432.45254317	472566.87618618784	1843475.3028881964	983275.2824527684	2841904.597563962	2050741.3673973344	205699.85716041975	250114.00066252323	914048.5808267439	363339.39128000656	1079982.0630668313	1137392.351538388	5729025.161521328	4738517.740293665	1673341.1389521095	1047522.9638209417	1340478.9613227618	833285.5110221799	2543454.31728028	1671218.348177627	479049.13918100344	219611.14438117968	1488265.967344546	1125932.3074044844	324257.7490747655	1668022.9074507824	2969364.7743386	1574588.76857712	1364774.6954617982	1147586.8890875324	1169526.947458675	816200.5647559345
Com_18232_neg	Dodecanedioic acid	C12 H22 O4	230.15211	6.421	229.14482	No results	No results	Full match	2595293.7434815033	2220361.616382919	2529685.0470505594	2682938.598896234	6105499.629638099	2209806.2097177925	1629707.6288972066	2173497.512864398	5583216.3380417265	2415076.311976512	1684507.2932996405	4278185.57916694	1975971.6128102525	1894342.8089814582	1484845.8123142559	2414415.2046661214	1274285.4125053834	2001831.3355644424	1445757.6725302585	4087747.310615896	2191739.379367323	3778286.510777676	2370135.5359866684	1430327.7591428142	1550074.7883190832	1512459.010059192	990931.8236635833	1796632.3125714695	974525.2729458978	1542866.5920683783	1092887.0704900136	1627784.010344162	1302007.989436396	1217781.7129893317	1699961.9576863805	1358055.4027017495	1829483.60154986	2111656.307873265	1817773.5644576126	1641377.00785441	1925267.473593083
Com_18729_neg	FAHFA (16:0/2:0)	C18 H34 O4	314.24644	10.416	313.23917	No results	Full match	No results	389303.97871577163	362483.27400286536	601375.7765251397	645860.246971923	429424.54365034716	283593.06420306116	309322.7222159384	708698.4292089493	340997.5883486243	749322.7131232005	435500.51297549094	559690.0847683949	598763.4583324877	5714988.201083869	555227.9808152622	1060602.4004258392	648349.3668643397	601383.7120495368	330296.49500364775	548132.0869503136	522908.4572758439	1718228.5824501007	570497.8505805841	494581.81845458725	1322280.3801701923	1722191.0041773634	337996.63925911393	1010367.2544593565	415334.45736077556	330289.22091891913	298190.46458566934	370839.6921529654	313117.8782384244	282747.1709844307	464042.7337796562	413262.86083018844	771293.627386427	737926.8678468427	689680.7188529688	564320.6901915746	597048.6987365639
Com_18796_neg	Homoveratrumic acid	C10 H12 O4	196.07384	4.781	195.06657	No results	No results	Full match	3505529.8315129173	1858555.7534503206	3002485.47197804	2386340.5063206884	1980304.7416182982	1799443.6510674637	2155508.3828959567	2343273.3115954595	4009303.6132101184	2185846.8949834467	1906299.502574232	2199778.881386602	2331701.40980531	3251080.414455245	2001144.1458321074	2147968.0101300827	2211617.3529287977	5071657.40336259	3645909.9388791462	1928127.6038300847	1663388.4260315006	2613507.163568704	2781136.409328877	3443319.0152033097	3329936.0084025743	3480852.183064712	2911355.1118005635	3199144.274955572	2546289.015858422	3458820.8311381466	2428092.2396832453	2816274.415626095	3323368.839922662	2731098.6330487686	2263440.8802812104	2273703.2969569373	2444802.4477414	2492213.743604342	2725100.928303311	2742111.647372766	2380273.954284494
Com_19007_neg	11(E)-Eicosenoic Acid	C20 H38 O2	310.28767	10.87	309.2804	Full match	No results	No results	188676.44420277944	159522.46833463895	188195.2705812149	182885.18679740807	190240.35226827583	175111.61848878523	164022.65491731727	167586.61176464058	168006.73587829628	172942.1741607294	180872.779371217	178084.1603101298	324875.6656379358	5458687.248018443	207998.87927297087	173573.67767184236	163311.47886170825	162709.29091373016	162821.43448332557	247069.53160579246	169674.67362223193	475058.09733581217	171728.1724510312	167904.97783901755	351881.8109378506	219557.9212022252	151661.48622363515	174619.87412001833	175784.18143410195	153637.059464634	167012.3527235072	160747.9201047413	151156.32645441982	146094.0503313564	190237.28852549274	168791.55905053965	261333.686707973	322595.8561315447	204883.99694241115	225397.67245392725	170678.166280299
Com_19040_neg	Timosaponin BII	C45 H76 O19	920.50162	7.258	919.49493	No results	No results	Full match	481755.2744773938	566378.3344689705	637168.9910919924	891380.6254568832	2163186.653047156	508377.43558267475	766225.7825955657	414429.3404593218	2007859.9505750402	2668334.929125269	447923.05966799957	562171.2174433836	3484265.9526844276	5426623.38754581	1340987.0669532663	3490996.0796380853	723595.4184294092	608497.7091738995	437191.86159533606	396240.2779823117	422216.6665404598	608969.4151068917	700457.3346849423	468050.07554074994	2184496.0209290087	519625.3898720046	434220.31772043783	887588.734121083	573602.6667544061	903161.3517850296	2060867.9054144046	493527.0582707271	337878.5744511328	568404.1396539494	445118.616552577	950245.005740436	1002963.65152212	793159.4844435969	618598.0202709883	767773.5142818551	480073.2100738677
Com_19194_neg	Oxobutanedioic acid	C4 H4 O5	132.00599	1.303	130.99872	No results	No results	Full match	2349515.895912462	884382.7151023892	2864149.440161568	1604251.86048219	5286431.828253696	1372216.0564609705	1366258.5669242165	1618612.107279806	1533725.4194066117	2027282.327627883	2880850.704166238	2550504.443541073	592449.1815517225	1355115.7914608298	1233447.684614368	707511.6743405368	1381465.0113559018	1632083.261422597	2869844.785060546	1927064.500436486	1415207.2520031193	2036577.1080606296	3170642.0892243143	2165215.6446200777	1667188.1507747239	2142494.0232780157	1352979.2988905201	1519664.7010299347	2610149.655873394	485441.9344618096	1417408.9986839152	759106.3954438651	495816.15185180865	1446368.652141838	1718539.890757892	1745884.0685275795	1501855.76450602	1525179.489832076	1839754.953217955	1458231.360995828	1832249.9439488214
Com_19267_neg	D-Proline	C5 H9 N O2	115.06332	4.794	114.0564	No results	No results	Full match	4239791.36885069	1408131.2978276745	2797251.841807517	2952702.5869998774	2655593.9458858874	1507119.4794010392	2177046.5873114923	1507890.6325302327	2490975.0558519713	1859641.6623968235	1400350.5980160988	3119299.8909368613	3078500.6024047006	1676912.058911666	1613373.935084845	2078939.5582299614	1644651.9015325052	4695132.104096134	3086947.9141147104	1627185.0172094468	1084029.042088362	2162594.4256961565	2359262.4650934683	1739793.4252077613	2030966.844328838	2527021.59894231	1855480.4476041396	3378803.9442829266	1859029.135108757	2407656.071936383	1730737.071115147	2557375.197568452	3147298.0459182393	1106277.6124151757	2137694.5785653167	1977106.4224424856	2649579.6652009	2247761.210027783	2242380.0060423687	2041032.8030656595	2250294.7538530654
Com_19443_neg	GDP-alpha-D-glucose	C16 H25 N5 O16 P2	605.07926	1.8	604.073	No results	No results	Full match	2692386.9233536753	4284491.381197117	4134618.418905034	2566253.6790660154	1512674.068391835	2516871.0492523815	2279186.5467036264	3921362.2701547	1338809.8236138173	5474327.976378402	2583218.9842027933	4464361.6812741775	3621596.2756087612	3192572.7459510486	1560081.2792465515	2251369.049627416	4169983.4298957055	2228434.964841278	3499230.4468745585	2543141.471638498	3067314.225909394	2982452.7108828253	3646040.1345889326	3094607.8680190463	2181110.716607075	4819120.843847175	2922863.095855427	3062965.489622441	4710204.44317943	3296753.7986517386	3642923.565551641	2505949.1325757825	2486688.513891678	2023217.7498657412	3461641.9137927885	2015718.763929186	3345076.32698186	3457696.0184170357	2953765.12434394	3218945.9831914934	3686896.781872116
Com_19599_neg	Guanosine monophosphate (GMP)	C10 H14 N5 O8 P	363.05882	1.903	362.05154	No results	Full match	Full match	1806577.6524656294	1802914.363060949	820648.5126911564	1808297.1388463273	1833649.137215129	2970413.689546809	1659455.1857200305	1727996.0271042043	2898423.8581472593	1638727.1508340917	2241502.1586555974	1481564.9989449712	3433905.0381623334	4223350.238745529	1478145.3240424783	3126537.8989843866	2584388.2891787007	2594617.1636718446	4124386.627502341	624403.0790238461	1789045.7189923278	1429577.882410775	1774304.7603827952	3994522.0555934953	2415954.692157654	2425607.323834271	3729289.365816011	2681044.0340374094	1826317.3976047705	3059513.7740929346	4273683.22592919	3598213.6150672073	3105565.9844124997	2988252.8051276486	1046948.5858026464	3256935.7879245514	2777749.05468988	2886330.325964329	2994430.341303088	2741037.0770566547	2805290.1955709583
Com_19612_neg	PC (16:0/18:2)	C42 H80 N O8 P	803.57045	11.76	802.56305	No results	Invalid mass	No results	534498.9806395574	404497.1429182789	366054.6542584617	338904.74370785075	396179.0150448178	655545.5348861453	504571.5827580844	344620.4531765133	335984.471620663	669414.4113960925	991479.6466386893	719343.8432726641	527920.418385149	369798.1612152809	2565005.3421784835	5163006.547861623	509160.9056355063	361182.704352785	374922.70303374215	382014.5721178989	751935.755183192	592587.1761887472	397724.19063222845	477531.1125334434	1097052.5602467486	328665.3458439998	321215.7208243919	343431.955127732	380455.82508933736	433334.5560071659	359037.88882869587	312044.651810433	326183.7332482937	1241727.5530247346	367106.10505489225	332204.2774624067	475169.122438699	360324.1014773793	331028.9542314428	465947.0740202632	373468.78439127473
Com_20008_neg	D-(+)-Maltose	C12 H22 O11	388.12234	0.529	387.11496	No results	Invalid mass	No results	1990391.786457004	1737282.4296458962	2024346.420774634	1281517.015082018	1689781.8046752461	1760072.2242119468	1975708.0459825154	1397653.0026558624	1387032.5139907058	1966025.2194457252	2695805.375126203	1707143.35472407	3508737.560193907	4646950.072558711	2168667.662585477	1535193.0495965993	2341867.7647682796	1888514.8641823868	1969519.8767068733	3181546.6405250253	2160667.555865044	2635323.5985797276	1677858.2656365081	2283744.046511387	3083185.8321380317	1593609.182595917	1830509.9093441393	3368886.6675216365	2591289.977868824	1790523.715448412	1847859.132005723	2441265.0974239274	2093240.894420322	2302172.335626473	1617856.4237618202	2236058.98209888	2257332.39238306	1617115.0065754368	1718372.367320934	2689943.23683881	2724380.7465313673
Com_20121_neg	Uridine 5'-diphosphoglucuronic acid	C15 H22 N2 O18 P2	580.03792	1.984	579.03064	No results	Invalid mass	No results	1835482.0591318484	1598542.4172223802	1284815.1573939053	1374398.4349333441	1081913.794582749	915222.5687969188	1249703.6775474197	1122536.862057375	1227119.2809680721	2727635.302971762	1280763.0460308646	2060891.4261932517	4073026.569173679	2612231.229922981	1451888.1799512412	1997831.040178246	2052974.9273840263	1840218.6853577031	1617950.3946728827	1406079.876262762	1338264.5260097303	1380028.901167485	798245.0696065892	1503194.41472219	2081181.5011895855	2278953.0357209947	1431221.9765852052	2827176.0678499136	1965701.0648913777	1609929.8253930258	1466642.3709588912	2197461.72535915	2693001.9371117656	1087745.0404784097	1934521.2893790929	2043708.918292461	1897782.68497257	1667818.464518154	1834832.8593049955	1361001.7555599108	1560091.3742466406
Com_20338_neg	3,5-Dicaffeoylquinic acid	C25 H24 O12	516.12922	4.876	515.12195	No results	Full match	Full match	2605523.3851053766	3026497.5009242366	2599386.722270779	1802541.6186021466	2189018.7937981286	1843793.8029574903	2925775.519205034	1624768.8528187913	3827423.1709463447	2654268.906205479	2487164.0686958726	2801844.8390657124	3932573.7195900343	1845893.352106933	2470960.0738628735	1315713.7784443735	2192157.156715219	3343506.338762656	1503007.2345815455	1339465.8614803255	1965803.266956349	1822142.738782866	2512354.18783408	1540383.7702712312	2238764.916359985	2195933.539672679	1473212.7764409296	2858415.374219814	2239895.6492509036	2401652.29308664	2785744.943262351	1854380.0022893667	1689340.5857409786	1716938.957364136	2226665.8137156153	2619316.143709213	2063478.59469627	1762887.651570274	3002539.5606708108	2475236.0846906193	2245089.130947221
Com_20714_neg	Octanedioic acid	C8 H14 O4	174.08959	4.979	173.08228	No results	No results	Full match	2521876.8950510384	2451257.1835509534	2620326.3004156933	2206527.9826240446	2013133.8320654135	3818875.206018677	2381097.668055886	2188978.5485329814	3753865.6206880105	3123551.6354888473	1162174.558263853	2550391.6616660557	1987067.644262792	2694966.4877826828	1963827.6943195974	1995512.2517144028	2131265.142150125	1783189.7737706958	3228286.4858554765	1836706.5739441896	2280534.721364603	1751481.9753241895	3004052.0979747023	2410579.3588466514	2343844.9747838257	2321704.0339258024	2697295.9382906742	3050329.574485319	2900907.020936226	2657992.4892649925	2165828.9118625894	2162997.7762276377	1776723.6463313042	1985647.4390675416	2702874.984917167	2625832.3430998567	2662989.91956551	2253019.133692088	2742371.44003557	2301878.4232589346	2617332.988786658
Com_20800_neg	Dehydro-L-ascorbic acid	C6 H6 O6	174.01675	5.202	173.00948	No results	Full match	Full match	2463281.926537916	2542191.8663932923	2786308.6944992584	1730328.3748383985	2640593.9494038275	1887567.5787559007	2747607.5125311655	2138524.1871359255	3282320.5356719536	2941208.288114574	2144072.9903920693	3281426.3260661713	3623383.696375659	3571315.210185003	3137108.9389214977	2853679.4058644264	3178484.3103392133	3171495.7384160357	2310103.232310562	2611679.2124492633	2382724.26583689	2653207.1202053986	2404444.5775847333	2024063.8357548171	2485438.8880900815	2164817.8499794984	1992077.9346979042	2562647.569206458	2276153.5623991806	2399295.6760750585	3455231.509355895	1852517.012589811	1900069.743876492	1982470.6197855754	3477087.1257501594	2578470.487147516	2236753.73361153	2140568.382228496	2615267.8091329182	1975496.129183649	2263892.3028885922
Com_20957_neg	2-(acetylamino)-3-(1H-indol-3-yl)propanoic acid	C13 H14 N2 O3	246.10042	4.761	245.09331	Full match	No results	Full match	564258.1743402375	1190450.794480208	350864.61791219376	1034477.0323146352	716139.8663148273	843071.4365790827	2665840.866380211	324679.8225629027	3609603.7044478203	463030.0216386905	463360.2247554473	423444.32019310753	1107058.8387225675	1374899.3896254033	332516.6320738471	2625066.269116285	760989.4675825186	549398.9524153741	471059.9143908691	943070.1169916196	564534.9808917355	454256.43484529475	597629.8586347183	359538.3158931195	537226.0901743075	694099.2491516484	415141.78531800746	786518.1622104902	504753.7596009783	1418599.1289656572	333133.3802675774	1657943.816215932	428032.34538585	464826.1649403528	525870.9979202347	697630.1993062207	1035753.18582084	1074869.9784257372	982610.2368684079	783463.1128378815	724778.3746474745
Com_20977_neg	Salvianolic acid B	C36 H30 O16	718.15559	4.854	717.14832	No results	No results	Full match	258212.05115302754	594937.5029732918	71716.12222707506	78093.82264232657	44833.753812675495	37238.00472973052	51177.36913377887	58414.86767133992	387652.6973300283	270361.9506913682	379485.5424601076	334553.3885492315	88515.89210214581	67610.88276107902	53198.29235263287	47957.147447909985	315893.8576617853	96825.11037106799	3283725.622648557	69701.08056421572	38550.983113154514	41353.13998884655	243292.63668687537	184559.81253962897	74582.78122007278	65105.317948238175	143617.56465547654	626004.4861074564	101624.67032431325	520436.67466977256	47645.12444046344	88446.78821188226	1358909.0443958216	77711.49540505296	702068.2349648159	54860.89548409628	353720.181781243	297128.4705679395	264662.5496995614	183643.1218125139	242031.42886682416
Com_21384_neg	Paederoside	C18 H22 O11 S	446.08879	6.716	445.08151	No results	No results	Full match	252648.72268226455	2379714.9925064333	1998556.9268735878	1606924.0350804196	3234454.6001156946	2122854.342229993	1665248.2482958182	252724.29778802505	1434960.4743472433	3407802.03843362	2653542.7523396714	2823120.513349833	351476.8351235636	998423.8467598327	239202.4499042328	1803497.9387710704	1644848.7650478454	220002.82912224365	1777664.3608859577	3250967.7150490894	245343.1569905061	1456242.823986625	2308123.673070013	1698989.341862453	2193571.8751810426	1420076.6325743422	2095474.4879617724	2133969.3689893237	264313.5524055355	2155639.6226473497	2204387.0020498955	284820.50320366584	1531110.3396934113	247545.63684602556	3396211.68606876	2430874.1805543536	2487322.68776171	2139616.9005623544	2175075.116523117	2350545.491368278	2197932.099578864
Com_21457_neg	Sesamoside	C17 H24 O12	420.12715	2.356	419.11987	No results	No results	Full match	1363963.4027861743	2379734.7386773066	1754085.5813630612	1095958.4514670763	1168051.5491631518	1187239.2138496686	753233.7726735051	1459910.3668870763	1787625.8672687265	1721579.599890918	2334653.4188175076	1986004.0750699702	624925.6020819248	652442.7262347009	837624.1523833738	1273592.076557473	895395.3389686714	1331776.4817086826	1634562.740487212	1412525.5573913194	1394306.6624890827	1601307.222471879	2026659.879729423	1531369.0843800073	2690873.5124221984	1285917.65406697	2296245.6050946144	2408457.202947186	2306848.18627305	2839608.358988377	1441335.3007187326	989750.1757080553	1024751.7007553335	719230.4933246715	1376062.1124043523	666464.4049803909	1612973.27093702	1386287.973542186	1338813.9865322527	1835630.0062478136	1403256.1342179854
Com_21561_neg	OxPC (16:0-20:4+1O(1Cyc))	C44 H78 N O9 P	841.55059	11.121	840.54266	No results	Invalid mass	No results	160694.197320885	148353.02999265317	165802.8522267949	843583.2443085118	1108442.8265159763	165717.571027538	164605.06744529196	1038497.1023563261	151328.5469831169	969553.3151452725	515275.75784340693	1018704.4288777937	876830.6429825358	2583666.3108108756	1449644.5807739703	174360.64853647974	590322.6041132493	154359.88751016563	153472.7903771423	1144982.201400132	276711.10353686276	1338095.516162195	3168076.2692091996	826344.8878321128	808830.3765513883	845283.9084772051	527670.0561143407	953945.2092844663	161714.40464320985	136470.94339449317	468138.80791856826	755369.0095224024	148086.80176896218	140217.1465959169	870745.9392501545	736457.7519961199	585530.856750537	784578.7649001924	352442.59528577223	583515.4016092429	623691.1862315896
Com_21686_neg	OxPC (16:0-18:1+1O(1Cyc))	C42 H80 N O9 P	819.56476	11.773	818.55762	No results	Invalid mass	No results	272438.76814357593	272980.87614614994	284802.721091155	430624.7709648819	3331603.7675876827	287769.8559041574	274290.5310950327	409943.0743875769	256745.8867824574	1810452.6424980422	618361.2441494054	1509306.8138549395	921956.1641267594	3140586.3572989134	1306050.192363436	238825.53374343016	280639.9584257515	281012.1816894161	405351.72109329776	1549396.6669003437	238923.8159191907	1259673.2250632057	3101836.0919256406	265096.49120096484	680573.0911491623	457843.2216982443	352977.5153697638	1102766.7439682058	296007.3119680021	242410.71453832102	279343.44372804114	630714.993616077	253781.8157044724	259033.49262695076	1049397.3944496547	844650.2762159507	734292.539644025	516202.20904993155	494333.67597969715	424441.0306532271	491680.37331886974
Com_21750_neg	Tricin O-malonylhexoside	C26 H26 O15	578.12654	5.311	577.11926	No results	No results	Full match	1738259.940382779	861331.9035964184	1690199.7444401744	664151.2841792508	2045598.8596728188	607455.3843590517	611310.0475312484	986379.0429041889	834738.7972395614	484278.7084470347	732583.9869580652	792466.786221671	563030.9020897954	581424.4137128368	582516.3536351828	1188222.7172871297	1284589.8545572318	1894395.6425555695	2884939.4056960028	411346.97022796626	490877.8806716374	618002.4921539613	779015.3133801833	591572.6409959927	508364.64680795046	516217.6850885996	658566.4013043789	422389.31596678303	481125.0996570669	473031.12664194603	642574.9865894808	581108.3251359896	1840862.2540130974	1204106.7436832604	536289.2326160895	635663.7525021028	614639.405692254	535640.7423458557	716523.6817665697	644070.6601604926	618176.0762655939
Com_21840_neg	2-Isopropylmalic acid	C7 H12 O5	176.06864	5.116	175.06161	No results	Full match	Full match	1951798.1603995007	1892902.7222255163	2043998.7552838656	3306668.121015889	2555434.3914026776	3585427.0762421773	2850373.180727473	2688622.1208029636	1864250.862409183	1848307.6351383778	1878987.7987992826	2084444.8977012692	2484777.359643647	2471166.901260158	3098408.146534189	2456816.6120358407	2221002.2958871797	1874938.9972553933	1948781.4442428718	1783754.7860181676	2885952.4932229803	2775496.662301345	1953178.0008387533	2553522.3509751665	3207325.103114061	2309159.342950194	1640615.4106025707	1986970.4946258755	1734620.9992737188	2238651.363579858	2118529.1551351543	2129340.0089150416	2389071.4130960098	1734204.295593647	1599213.894338649	2191800.965158687	1768241.30425978	2541084.8701141914	2332597.763220955	1835804.511950942	2561809.1688100006
Com_22039_neg	4-[2-(3-phenylpropanoyl)hydrazino]benzenesulfonamide	C15 H17 N3 O3 S	319.10213	1.983	318.09485	Invalid mass	No results	No results	574008.4960374129	1555972.0860307415	881181.853751007	692981.935817448	1275036.7344758974	2713517.7053451682	3323427.700616446	1680956.3780850198	1909590.6739504305	458757.146200748	1172714.5910233816	748108.3702479476	328956.3649322648	864238.1596293668	1322344.802844119	906183.319913798	2596044.575391685	375693.8700573059	1313136.4923838924	275313.5284910806	1332890.7478295935	537113.6542377986	1768603.4074950907	1009509.9348825793	711960.0992058486	1023672.7157217913	2417079.7486469382	308077.80422919325	910554.6944835464	955303.1291352267	3008908.6765418807	1397408.5674147129	748210.8870997351	1216073.3013652265	874317.1485764077	838896.1808350752	1129799.87789077	1124700.0359478914	1012906.0815430324	1204041.641292759	1162876.4533376184
Com_22269_neg	N-(2-hydroxyethyl)-N'-propylthiourea	C6 H14 N2 O S	212.08012	3.717	211.0728	Invalid mass	No results	No results	2058302.588622328	916035.5584358232	980120.8838203478	1610488.0154809237	1430737.0704536238	1192139.5854115407	1093264.2674726744	760908.8851099261	1569614.0557742105	844921.1791013497	1056154.4057346035	2016284.4284777544	2649434.052261864	1788769.844950129	896008.5509266652	3279995.300498851	1014178.4675483803	2209132.3403683947	734443.1850148605	833298.5272198454	1142380.3891679926	1204087.1634831014	758649.5510718141	1847015.0062263706	1114921.466507828	1085668.7268260808	1355616.6344176265	989021.6058889307	512366.45886212157	1344715.435776763	941671.1472932406	1610964.638601521	1573603.874475229	701560.8472606027	1309580.0786918812	1683069.2302745748	1374141.61572658	1496057.1136744667	1488936.5171404437	1228824.071233229	1362528.8251841757
Com_22749_neg	PE (16:0/18:2)	C39 H74 N O8 P	715.51716	11.047	714.50989	No results	Full match	No results	470203.2742234064	275024.09037603735	302218.43685506686	293041.7598395425	291875.5753963247	294129.1771270164	359240.79050873494	289408.63760736166	264468.8090847121	295996.24717235	263808.672307878	559516.1646234216	363477.0207354216	338947.5577636672	3180136.004663326	2975860.9340981366	391245.36545527395	266836.0877632877	276707.1025062615	323109.9742050779	489319.99365060386	312360.1166285691	266013.89616326033	309767.6173908793	297328.6830985078	279820.2305053837	301224.19304208015	284653.441912107	276017.9969221124	386425.2506516519	280610.8022307836	371521.9110402393	254699.09761978438	1471547.3695900976	253449.85687293927	270967.0488790729	508024.153857917	283790.14463187207	279532.3188777299	312320.90355164156	286809.1053993292
Com_23369_neg	OxPC (16:0-20:4+3O(2Cyc))	C44 H80 N O11 P	875.55489	8.977	874.54803	No results	Invalid mass	No results	289213.13219949236	367798.52241593204	410092.8140560416	762629.824395451	1612562.8531513852	193602.87348415883	522885.0366306069	229004.88386317214	191368.31822629162	793872.7700990445	235094.01503004032	1066050.0846524388	418930.4972369434	480047.1829155186	450357.04928480234	178811.18090279304	204347.8570248151	244413.81381976634	183610.20016614554	444537.44340752426	175983.34636585822	284536.62768631015	1169961.536636146	268484.6337635053	200421.54780444916	192766.97454353262	180204.08453003687	481249.3783630875	177538.88191379025	204335.6070112928	460547.97644635633	262875.64480094286	193977.04184179587	183453.15502781747	2321777.72236396	578863.93896415	220927.925074193	507998.6741043334	384085.73996130796	440472.4521079743	309302.0380854415
Com_23599_neg	Piperlongumine	C17 H19 N O5	317.12695	4.813	316.11978	No results	No results	Full match	1184216.27109661	222480.66967271196	216409.86095467553	1327341.0112922627	159591.93618774143	135471.2528410146	181947.52998244247	2094849.824333562	1132075.399392682	214436.5748739416	600144.4374394704	234886.29299490468	404353.45356831467	237673.3076219853	180820.26838742354	363226.6406043056	1510919.0812231298	215646.08170140145	172809.44624467284	170540.46361181792	185745.0342499624	337483.8171430136	224512.03991787205	2261627.63641148	289640.68925992615	214110.2708306215	1283332.4234993712	392246.0436460112	344649.7038739586	201758.12180452776	491808.96247213444	435843.76274972485	939750.5625459385	334131.1517996268	2222258.4274432585	206434.47517641648	401371.26675744	588434.1217994338	645216.9015776259	661342.4168938316	687113.7871210488
Com_23645_neg	Callistephin chloride	C21 H21 Cl O10	468.08074	5.255	467.07394	No results	No results	Full match	780125.144889416	916134.0832347617	708181.1071115861	924433.8564224447	752872.1347199993	1278487.5635574535	918268.7919161582	1740765.359052758	931517.7018441113	673638.2545744029	674275.6055709484	654808.8938464941	490760.1484495804	959748.1992375022	2901730.682107023	805127.8322934066	767226.0695765284	582739.9951046921	737876.3754543327	609312.3268913637	883840.7537698036	2415323.4224828016	785919.9755844644	727393.6092961824	578858.6861587308	2271660.944009928	971155.9269276579	755452.3661534914	669662.6123595847	740651.195217423	603772.8464179911	550468.5553570173	639071.1985738368	1020014.7076795145	736711.1274420663	560604.5099874233	797766.878112784	741227.8671567624	661969.8641413747	664389.8155419977	652202.5161876644
Com_23714_neg	Histamine	C5 H9 N3	111.07999	1.254	110.07275	No results	No results	Full match	829638.4799481864	1132256.7224304883	530223.2831800176	599363.8693023052	1705734.3995290184	521520.2391932651	555069.4329434484	535067.1295034811	695116.3209034128	1255696.865839626	477414.07639471494	567066.2089935661	651300.2176149646	527179.7344352962	319012.46475054993	2451727.776177126	847672.8036076211	1116578.3314423403	432480.5592558647	437053.4361364496	508403.49885493796	570655.336849553	744114.5646036937	449067.5485981598	350345.01651605713	417074.2374114616	1320699.3636272377	359879.121789163	367317.8733166543	1708761.0921809298	460904.60362917953	384481.0095439075	615953.6970382107	596489.4380251653	483423.92493851285	353631.2816812086	456432.589657014	776096.1712596026	611203.3979429043	473248.309587229	631050.4591758199
Com_23752_neg	LPC 16:0	C24 H50 N O7 P	541.347	9.231	540.33972	No results	Invalid mass	No results	230222.66979342402	1160707.5274889704	269183.4626608238	2559649.7885073675	439878.4287527697	1141827.1662828994	427702.21479959995	293408.11871396704	161724.90376260004	233409.6484496264	231390.6116391404	1184632.8780347134	550758.6102233775	533112.8221542762	192985.42541098036	1212157.152035821	290492.3432389429	148765.0368342476	243572.18666596842	310556.29660875484	831512.7333740235	216478.3081346643	379726.0157701197	180215.1101351501	401456.23708068806	459483.3957961858	142902.76388610248	298143.9681056236	178720.84059705332	658700.493211568	149236.5853335598	238652.80156938714	138041.8780300878	265026.9130567793	472664.2154120121	148614.40964815897	535676.275724133	395747.44434253103	454866.8472802682	509670.62676213525	273339.0942324719
Com_23812_neg	Nonivamide	C17 H27 N O3	293.2	1.873	292.19272	No results	No results	Full match	75743.3799667853	70861.38900911275	69778.16548548566	74980.5679328883	75574.67662653961	62030.92399680056	60829.46690880009	65552.70782846316	79972.20102995448	129048.6614512768	63360.32084451418	85168.3660831444	75976.3857288084	63121.90761759382	59060.70286846324	74614.44400649639	97560.39144443691	67395.99440826612	63949.67048887565	56197.14569861703	58928.921826813006	60858.524561198035	60646.30682406485	2176326.196447593	57223.71451426465	123081.69263569148	59038.877607321025	79546.30280728242	55675.67718808055	56865.4639439195	73366.54133163497	66702.1412381376	64333.92959242092	250834.639625406	70381.5641111943	70715.99350208527	69034.6310113	66047.13874508705	89772.99566945192	62824.34187156498	67590.38451103063
Com_23867_neg	Scopolin	C16 H18 O9	400.10158	3.752	399.0943	No results	Invalid mass	No results	2191322.810542713	651398.8018310972	742630.4315257551	749874.5811164674	679065.7230066524	284792.52949189337	2127835.4000662793	1777320.6444295147	2041947.4788539633	1254905.1745637425	1275204.5637408309	1060747.2169559945	986396.1901852892	530342.3069089898	2205722.248203367	349408.39185368054	524011.58596706024	1608543.8205448696	561112.7027959079	595255.0747342766	378291.4847183093	554454.5620661068	596813.3147682274	830670.2166190846	291360.94316295406	989974.6420767133	924038.3966574776	465874.61871390924	619460.4468558164	703235.1271810278	1022260.5054095687	1171532.771810031	618768.8105641968	653383.5680420756	1107008.1418506391	912752.0271574537	861623.737383867	988372.3056312364	1185615.9372279036	942938.7710805574	911354.2401193805
Com_23955_neg	N'1-(2-chlorobenzoyl)-2-[(2-methyl-1H-indol-3-yl)thio]ethanohydrazide	C18 H16 Cl N3 O2 S	373.05895	11.482	372.05182	Invalid mass	No results	No results	992105.3085355617	761645.0500117486	613131.6892977995	1096251.1446707859	642599.8350964452	830885.6991785349	877493.371850838	1042583.5826125722	938503.7250706144	114527.50339712486	604736.5565101783	366197.51402306184	916907.0344297638	845699.6686755212	748289.01290377	267540.9420395402	1158712.768082075	494034.8760394296	800619.78498235	430466.5480239565	928348.9578564869	857285.0788200556	1973524.1578607399	1368927.507299422	201290.91128965493	633126.8623339749	690141.9482233556	799606.8346292735	420706.96295856056	712220.6041655524	790956.3496304413	1215306.1889092724	742381.3415911292	530330.6718538979	200333.7411732329	908565.4032766658	695224.9731119	1100407.7247827763	882894.5528823049	810857.566313187	1101544.7713732242
Com_24294_neg	1,3-Dimethyluric Acid	C7 H8 N4 O3	196.05985	1.318	391.11243	No results	No results	Full match	1582980.438384275	357831.01121007756	348206.58700927877	832688.4393048141	447116.01055207837	455073.72685197333	427853.190927039	376817.0550365405	496285.24389743176	409557.8071245237	408408.0077390349	668539.9144196479	687677.1209465801	2069158.6407291046	348037.62586451066	459988.6646594204	374563.5222566756	1086735.8511100363	323559.57015623426	1033119.8379540402	337473.09648061806	650283.2294710467	278812.2627244255	314168.83835567895	693653.9318417823	573564.892210441	283816.352749671	1182235.2269253556	262991.42684160604	315610.03910063603	333844.09556886664	543715.0572690122	590083.965741083	286770.6016302594	300321.6711300243	355464.6192520069	390683.142598116	447688.6273604496	466930.9020436773	350194.48977437447	527075.8532616998
Com_24815_neg	OxPE (16:0-18:3+1O )	C39 H72 N O9 P	729.49752	11.236	728.48962	No results	Full match	No results	96721.04051678018	89037.04791031174	107180.12180737968	240693.68503744755	373558.9370147493	94103.86658301468	107066.52920184334	271348.99334473605	85078.31101175818	169393.8587353701	458995.8484584038	418654.560415611	93654.12206574231	1807504.4492992016	508617.9967974608	100904.03260433124	165833.7509449055	95485.66601454269	87695.39694860025	500524.3145130635	93950.2659442889	388907.86675550876	348392.34728892933	117717.70072184165	377674.01950557035	156661.9507181721	106165.53995214381	545516.0024230165	94718.56473764902	78583.68160931827	97728.92695027772	345695.5122012351	110502.10152396503	88772.80031574366	360334.58217956347	555601.8214414639	213334.010845852	255405.9418207094	235924.33076139505	215123.41508907237	245623.53101350562
Com_24937_neg	Yuheinoside	C16 H24 O9	360.14287	5.585	359.13559	No results	No results	Full match	377263.28977629374	277594.8615676071	369119.39832980087	407890.28010803054	348379.933830503	342123.50164959603	326181.1959123876	366725.4487134944	266521.1298640188	389409.52824843046	315974.49862955784	308955.6520832798	672385.6910441279	750416.6781972887	400225.97911442356	356222.7509902281	292768.45066689013	512586.7192912181	269038.50017773645	382236.57050520874	346215.5888927375	354879.1027456304	261438.18905790508	386172.86893603235	723519.3889039918	288974.25817652757	259205.9102135541	283120.73734096886	282646.3291881109	301858.5833785084	277587.1849417522	934576.4888585613	660350.3784527361	257561.89432434354	415773.29170788114	1541947.8000332261	306852.429056281	356122.80260702374	370410.4320683857	329684.05843380303	318723.4709732623
Com_25122_neg	GlcADG (13:0-18:2)	C40 H70 O11	726.49324	9.906	725.48645	No results	Full match	No results	412130.18729577947	172051.91763769012	172220.3510286416	1048919.0457568297	1077160.903403898	181236.81426481484	194523.3813850145	915643.2193631653	260892.82221977683	1790354.055852697	191817.41030501047	711592.3565525741	405757.933892498	1496255.6020375236	1037968.1388513609	164779.06015844943	293923.44643786596	161920.9293971271	173303.0500827276	664893.3316463074	287173.9253027984	788578.7311217558	226542.22259354527	189446.56542530077	297315.61054873705	390555.8745382476	164258.1959339243	185098.4479352283	158123.18391651346	189090.22541905878	289347.23382681597	392199.31721346854	157102.96292704035	177948.60750286139	364110.66135571955	176830.43583584606	491363.466401617	467778.418660765	407029.48257743276	306153.89723034407	371518.4495253069
Com_25323_neg	L-Hisidine	C6 H9 N3 O2	155.06877	1.269	355.13574	No results	No results	Full match	209528.00324628965	290917.6832998748	133909.68293363115	120728.06267246761	1182632.8101189244	145142.60718278252	1393553.1274294495	237283.10303433987	716838.7547941438	1685801.6983969607	390424.9439618328	568796.5399281016	119129.31349049052	413934.50697368564	79069.48394832153	1145844.2893349105	408332.85055623966	110790.95513133006	115685.02619757141	94714.57717573353	217949.18041975185	892525.0093162337	385135.6354530499	134699.59018183497	88480.81849154634	168014.4794827675	431031.4181625898	90888.68901454621	92767.37086437803	92865.41500397943	269932.6943137164	97101.97894977557	155561.18882123957	198726.9858939389	122090.34677390687	80414.05765992348	196395.511837292	344670.2790852481	360347.4321247087	242159.73190323205	268259.15542136424
Com_25560_neg	D-Glucuronic acid	C6 H10 O7	194.0431	6.78	193.03592	No results	No results	Full match	748807.9056063426	1013703.378449105	967253.8664168096	1085087.9635713198	955572.0358174262	827589.2732619132	927307.3135047483	912209.1979258882	852442.8203608023	928209.6937927777	895895.8901991851	1123081.055755647	961775.9461519461	1078082.0802148823	1202611.0314370703	1110809.3427362777	845199.5053653975	1308739.842810992	1101206.7672669576	1289955.1463390444	1065909.984220299	1112297.7836787754	853263.1266837786	790562.6709364265	1105393.4658517474	1048692.1892458538	907660.4731437635	901115.2599238693	790722.5279141538	973472.4181328818	799223.7136715552	950490.9719008856	627843.1407666153	985823.5952470471	1280441.6865302522	774336.2422341917	877933.192555299	719802.820710529	1046451.0006427217	878213.67931697	1328242.210795669
Com_25587_neg	Miltirone	C19 H22 O2	282.16209	5.211	327.16058	No results	No results	Full match	934139.7927846233	1127086.7694994006	945592.0942851563	780013.3909910823	1058707.9033496808	832231.0746088495	1075167.0534112302	960687.4233944606	1314860.1983782444	895363.238507972	835024.0893375704	921532.5189023888	586253.2090343853	602318.0512969719	1594369.589404138	1006090.7909100127	1025123.0939295554	766622.6951365365	1041094.1683399868	775009.800257595	919351.7922623246	778725.1362738145	1083897.7131072823	857491.9205159119	779817.1202815361	668886.9418915918	882939.4683064301	977472.588247831	962751.9788667645	952788.9667762552	735225.1645100571	688164.4370284798	856530.9715729955	765886.2893337314	949489.7880142767	743911.7214109576	1000592.27228093	964945.1669116183	937377.6855462769	860749.1665319571	872527.3305284278
Com_25869_neg	4-Hydroxy-L-Glutamic Acid	C5 H9 N O5	163.04853	1.295	162.04109	No results	No results	Full match	1024794.9871436799	721915.0145542179	681426.9238548045	825434.1189641769	769880.0090710523	682538.2008702221	859757.9046511743	774008.1085770509	945225.1812596474	1019869.1243637486	668868.8332360843	876414.3542672691	930958.8842640476	773678.081349551	734126.7252299465	1055844.5349988954	733461.0678642526	752457.2587784353	648893.1818252791	490601.5287562111	693192.9157964326	1368917.6118381533	550027.2294827579	698995.4750279743	568918.3149162675	580735.7716920121	575714.6811286089	722455.5113290466	546775.5134519568	601633.0996829108	718989.3992418837	658764.5157685521	687160.4583379029	586880.1075436699	571067.9154215028	670792.8319587443	802490.004668134	767809.793967219	686961.0675563616	622870.0744384315	633288.9735028679
Com_26409_neg	Glycine anhydride	C4 H6 N2 O2	114.04339	1.266	113.03611	No results	Full match	No results	201613.60434409778	282558.8853096887	251257.47096296342	382234.91763983824	376555.2060011442	200696.6348014987	520077.94974530855	775222.7998165756	338566.1639160526	618342.9731067029	337728.3367327521	429900.28930506704	423422.2131491332	1059619.6651628613	799321.6275414643	672176.926733592	244947.50720832657	236798.3921226905	117142.0242823151	159511.00902998337	339587.81531984976	553266.7444093197	277451.36917747726	275003.84995145845	176722.445298579	569796.7986350517	552347.7146666651	108756.85865914905	200204.24016380304	137671.83086176656	254808.48963618398	587058.6749502509	164324.49853581138	353198.3328589094	319346.6743071577	365341.43386087375	336533.810547516	339818.76423690026	395305.08493680827	390061.3507522913	442696.6044191398
Com_27146_neg	Hematoxylin	C16 H14 O6	302.07936	6.851	301.07208	No results	Full match	Full match	208729.50341617782	238053.4937767922	208694.2900056947	357350.88889012265	289581.8465982458	441975.83752037137	207462.43954811146	209532.70563112124	194869.38926697418	752126.5573687168	279513.52855051245	453809.6337203628	324988.9785324386	342441.72629909415	232557.90673434336	300695.6440497688	211945.13819551058	217240.13024887987	188523.25435152202	380776.7408841259	212226.79560917788	206212.78412273058	208937.46748180944	218812.99982761522	297663.3434354407	228511.15507490904	219068.25722812442	219671.06795857483	230297.53709238314	204502.0339711711	212650.54583591793	294149.91547066066	191992.9314800845	248746.96116844818	361690.0923978467	260358.13191930507	257325.463775855	243120.35123155493	226013.22162010317	227812.8498976126	233510.4940037377
Com_27561_neg	Palmitic acid	C16 H32 O2	256.24064	0.512	255.23329	No results	No results	Full match	46495.17083395126	58966.774963934615	77230.99627584803	64693.190926787014	85043.3379599253	66561.55759206187	83929.53271372878	56077.99479039481	78202.50802491138	94728.02904264242	76269.05019830364	73950.90397354297	247005.6517645814	409351.4864589006	227180.67547298892	166292.85446862737	172400.99770452015	78724.32451658016	119894.95407628457	143519.25431316084	138498.32109998752	188485.13901816675	100234.77984170002	134627.88713982818	175559.30848037222	225192.51804818894	113705.31350892594	139557.45034303275	126977.6175776726	84010.34453376611	99757.28040355183	82069.22302209152	112755.31074756346	125579.36538575841	149240.05160639068	147151.43217669675	80705.626955017	78863.19873604483	147504.23366374604	127343.35492923523	158260.02297324955
Com_27678_neg	Podocarpusflavone A	C31 H20 O10	552.11061	2.392	551.10333	No results	Invalid mass	No results	48767.70766312683	240912.87652542884	141178.47140050755	57711.214675682255	49833.29179494707	14094.69628060626	69062.0092572445	104892.4448672829	96666.09150165533	238733.68986082537	141634.4669026106	81016.20003102702	26862.531046463995	36322.42371014696	148524.75449214457	30465.93039258116	22602.819107712436	65392.88407041983	172814.16457831368	90739.69739518946	36420.70933629565	38087.51489064387	96810.03523402347	34573.457320459456	16838.18083777814	54800.71472398936	83022.89162134295	45068.30380141602	156625.34280426177	227765.49003646526	47973.527626935975	14430.717446463408	35559.711642879745	93346.81714778229	68606.86853206379	14231.163219434211	63034.8992331641	62821.745963714886	61242.17567577608	67860.41599596287	100297.89204988802
Com_27718_neg	Cyclic adenosine diphosphate-ribose	C15 H21 N5 O13 P2	541.06398	2.322	540.0567	No results	Invalid mass	No results	101710.00624114317	190269.1150466981	183274.25459974774	136649.9632571387	67186.80885889943	109187.90176483084	118899.71864500862	183960.87894966878	93676.56987921296	271844.1524333343	127634.64301495736	246026.16499215015	193435.93411216038	158796.7067898431	140624.21255156738	163729.34540440096	165505.01481431842	103248.00522608696	190088.9175724903	119316.91650640409	231747.5812264344	174800.73319868324	210456.83647522423	195565.5535593251	138945.51709217925	210521.5146896	163598.1918508299	104705.65232724817	135452.6418379056	108569.16975245379	224990.84159724755	171075.91371518793	104552.97354400525	149021.17896338334	198161.89569419538	100602.03872894526	136392.205817175	165708.67249121808	185540.28491222285	161381.37301903925	148121.93430760098
Com_3031_neg	1-Naphthol	C10 H8 O	144.05787	4.941	143.0506	Full match	No results	No results	113432121.4933179	112186289.82158415	103980581.2235197	68399233.64700022	42095374.01655197	37069596.322998814	112181493.8758197	95148427.25518253	118434870.42118607	82492550.68006581	111310081.63128643	102372319.95057665	47925258.78533936	42394533.42054266	88775501.68852735	34958631.78830153	95582391.67432094	120482409.4458392	76115594.4091647	88279761.95239651	66831751.6045634	51864263.48265143	118868605.15065762	116125196.75066511	33452574.739571903	46386872.65492168	11752726.287251024	70563112.78442162	83670455.81471798	67296258.73157728	79957467.40582913	43493081.17628293	89110846.56379135	68387710.53673474	123260682.97955373	40766831.40084559	77232034.9136432	78485780.9402572	96516619.72737604	88907901.70482354	97897237.17853694
Com_60_neg	Juglalin	C20 H18 O10	418.09082	5.685	417.08359	Full match	No results	Full match	3024968546.3202987	4183980818.903166	4853545173.07216	5057237638.052917	4178263998.700316	3692382531.354799	2472466455.7819757	4019006717.8620462	2521970615.1747236	6810907549.034436	4215138014.892662	4823650140.036301	1574211752.9170902	2332667534.034424	3243187523.3795967	4361861786.602458	2707724882.6318374	1850876071.2294226	5460131231.548965	6346221235.95769	3972639672.5101414	4083699754.688481	4386467256.894623	3141860730.1496706	4547979851.850246	3996878717.6971345	4120468698.9317603	4012923407.478349	4116301428.5537767	3165737211.18408	2493571979.199796	2074444717.8717523	2330110704.0628476	1326292306.8934174	4664420468.778072	2235681480.341236	3408691326.81756	3442334430.834514	3357923053.9468837	3242864307.330722	3399193710.7467084
Com_267_neg	Timosaponin A3	C39 H64 O13	740.43712	7.235	739.4295	No results	No results	Full match	411762908.7810566	1073506901.5544552	498539081.78998256	520395553.3654803	632928429.3267174	754958943.5988663	295885061.2161347	326817931.7495455	200791302.0616599	1345896182.371574	316278181.389624	784219084.8668805	437583190.1329709	467367321.64290327	381693043.9242922	171434761.80601138	496988858.5126503	198310085.28635153	85586739.33980541	356982963.6612259	438260128.60641533	592898836.6927884	1127049185.7563431	616662199.9716839	1854669960.343192	722031270.5515586	507757950.98588425	680669849.7102034	239981210.8666213	371130053.54712206	985054330.1384252	143883815.7959492	90443285.9435043	230356683.26541862	588864877.6621344	406705806.5391158	509358490.287393	506776292.2460725	523315209.12418354	507975339.5559736	519607919.6915932
Com_35_neg	Caffeic acid O-glucoside	C15 H18 O9	342.0955	5.146	341.0881	No results	No results	Full match	2474581365.8135867	3167602750.950951	4202318426.017286	1391695252.2259269	2864298950.335082	5085303206.69133	573004056.8240609	1982781456.8526752	1773512167.2681453	3849879938.093079	3746435472.3971796	4370577311.673192	2176677245.416879	3778046160.624557	3372612388.069756	10059419918.688509	4478322617.282623	1704356163.2775962	169507995.51836616	3208125064.988483	5496113943.840171	4328381622.062505	2890014090.62351	1640621012.805899	4104889639.852956	6937276079.335076	2295722450.7231803	3770406341.980102	2851934775.015628	2157083937.8739166	3230223969.528972	2686666391.854071	1197990919.3196588	1859627427.2472456	2762894000.0437417	2199768810.155487	2848805688.89249	3155045339.0066853	3108887902.7081738	2821313674.790674	3061919377.6223993
Com_9_neg	2-oxo-2H-chromene-3-carboxylic acid	C10 H6 O4	190.02692	5.906	189.01953	Full match	No results	Full match	98904031.20067191	86832192.8459514	101927925.68440764	121048473.94627446	81388395.33654526	95477155.10852104	138477663.5969558	122372176.62374452	70210456.869203	45365754.17603939	97366605.30098696	86522609.15900669	19133505310.934574	5927186400.7441845	6050136617.820917	2619340599.200186	343269562.2932965	374265061.32260275	186989432.444738	59579982.22366922	78453097.59435154	152266372.78123328	82091791.2028508	80617941.11944743	67961429.6443399	62164033.236800164	48872776.48149545	115499390.50280693	71504970.89238799	72027238.70339517	115459482.21702443	3953551699.1070004	108104148.63500069	153655282.10421818	3799107134.874567	2636175210.522385	1700109742.23851	1782089303.1732364	1799487162.4765	1673284900.0749612	1670378946.1422462
Com_96_neg	��-Lactose	C12 H22 O11	388.12224	1.256	387.1149	Invalid mass	Invalid mass	No results	29543373.012007188	3513445668.793402	3270597526.9328823	3097354311.03061	3988729330.040537	44153938.20046042	3766337207.9614444	3680823650.9572964	3090982097.677279	4763329134.357323	4394655349.64206	4782244828.298845	17219843.22742826	2899743706.9386787	4287694070.722368	2730273844.5747676	29317736.90796921	10752233.728115773	10759697.770335577	3667240166.0041623	2696473143.6377654	3736164927.1801043	4034245792.1279745	3684643131.1375813	3003918867.4907694	3560993499.3924665	2671785133.637747	2812085501.773201	3295551454.925505	11490178.38604876	3894109090.8626933	2760461301.1744876	2496000683.494526	29341027.391559552	4029573715.7001953	3043446831.320683	3227641814.96047	3207865357.318758	2888515498.661944	3395461097.8906617	2468930967.8140182
Com_162_neg	3-O-p-coumaroyl quinic acid O-hexoside	C22 H28 O13	500.15411	5.293	499.14667	No results	No results	Full match	158549208.95824885	993340200.5772599	293929649.7027898	142423223.58211333	208647354.55120978	163755029.44689876	1730012183.9163427	237013561.9551135	611418575.1314191	301376158.92794406	163183512.09639937	899873562.4039197	330147948.04672295	224186523.39022425	187261856.18434995	38008260.277958766	2624786440.0607667	367938732.42212254	1664854954.328955	1066727962.1444006	175374634.12551993	254972465.64316618	1650321343.8202069	119172663.16271691	87106961.13644814	94606870.7388055	107564019.36691312	448793854.9583887	143099603.16258594	1145359962.6139936	502190017.2177906	2057065190.16416	135566506.56731242	2377248042.3315063	746881998.1172577	566653396.6232575	784901795.198951	1033790394.0236549	1019048288.1479104	804850166.033706	1003687847.5606469
Com_26_neg	7-O-Methylmangiferin	C20 H20 O11	436.10125	5.492	435.09396	No results	No results	Full match	2695491940.7916594	9400169439.876713	5961084855.247105	5442592775.52501	3446469756.490007	5707575105.2336855	3639809796.8329234	11030839202.357021	4603848881.810565	4157136914.841216	4501355867.876913	11156071769.043846	3243886465.911311	4095458355.2159414	10992866695.79412	11524832230.540594	3911398916.9889092	8326556612.578092	6927150823.711585	7126020161.514255	5046435101.700422	4457621694.013646	6367334362.722547	11408376786.054543	3445680353.5506444	5018128150.56363	9165869822.229063	2645066515.5076556	3110999334.7023625	4337974848.149249	8555234130.753199	2778489409.433404	5881212964.398249	9776517534.548546	3933925419.4427915	10265801879.282022	5531564680.78672	5738126862.10612	5823478047.188267	5980168102.934964	6242503820.390247
Com_643_neg	Butanedioicacid	C28 H36 O10	532.23211	5.723	531.22491	No results	No results	Full match	311590640.3536683	136822960.23197109	53881070.05666213	256064424.56455702	172867721.71224374	420288502.4111058	593257697.9670997	363566844.1969436	770879167.2852206	218651874.94521946	245033634.59992313	350941917.83559436	144141811.2123896	97698437.64250979	89689625.00319213	702127080.5815643	307059214.04696065	87025355.56892142	55219494.24613885	241805073.5506177	305972811.9744016	390235092.79474664	200700764.3522501	420914333.0081257	236883612.1746657	237046346.31394905	316076870.5370876	132060590.98229665	160544381.71970153	165914987.10470057	303024569.42019755	376186239.4843069	188805052.31453705	219030396.38356653	256743693.0277387	169476792.21854022	264087856.765656	260056692.06283745	269673961.89699477	265741581.61670667	279012589.2145767
Com_854_neg	Arabidopyl ketoadipic acid	C15 H14 O9	338.06435	5.143	337.05716	No results	No results	Full match	355501183.73171294	541560715.9828706	578770333.6273185	338504201.25667304	295359672.15289736	199479759.81061432	363542200.4652093	376359089.9156485	290697099.8908858	529290611.37884754	480274997.4279259	492773038.7792814	315631926.0342809	313476953.3994543	760400848.7224433	349711314.6375549	297806881.123414	522871687.54861265	533975168.07486176	436762485.5661114	303468958.5403963	345378193.89419895	408523114.8668009	310241315.4977337	208630416.1139006	416730358.82531536	290337514.2240359	563190987.7946433	489666079.24666506	282010916.2196351	375944089.29269433	203203362.20220715	389215631.99384564	347961433.20748484	367469134.1920968	233309772.71951187	393256904.645034	351373317.50133175	382658953.6670898	442292425.52313066	359644046.07548195
Com_293_neg	(20R)Ginsenoside Rg3	C42 H72 O13	784.49961	9.985	783.49243	No results	No results	Full match	70834680.21573804	382495069.0557248	34659077.38632887	303288745.0263193	878623216.8227147	278542005.92222	768114010.9542487	264301776.7360398	834103885.0839852	300846433.0738964	712687768.5816464	288059898.9691696	94877791.82943042	76990784.65528476	15544743.989567392	83359716.21868657	237624056.25366077	82502998.22726543	87936107.37228787	1140277200.1107101	534542045.4440113	307453537.7254024	1553385721.3441536	394171857.14149606	315900094.8312773	200416136.33135527	420830669.7080176	233110805.41706204	149002465.94591329	935962092.6871489	145194908.16996792	35636987.82055281	203404520.25854126	395525765.55015904	297425267.61251503	266389074.79495093	336378674.422735	378869797.2513377	614328059.403329	313889640.09876364	533055065.62393653
Com_11209_neg	Deoxycorticosterone 21-glucoside	C27 H40 O8	492.27522	7.034	491.26797	Invalid mass	No results	No results	3276442.1621704083	3290291.614052026	5227565.672149302	4645267.4698871	3781232.8586653806	2217533.924358532	1664117.8740536643	2947314.600855427	1717992.816545137	817989.7406293794	949057.8557227001	1719520.7372001559	5104940.188426129	5736027.280492994	1014645.3912545256	18682564.72633551	1971638.9132957237	3300344.064131183	908194.5303960223	1212727.2269175437	1160526.892228646	3005780.518079703	1645650.969548976	1134958.721472694	5133229.793895762	9763104.805655967	2503977.703266338	2367587.3925296026	1072819.3155177045	1903991.415327033	3029702.744970508	4655973.690082841	4158432.1141593168	3539782.64299442	5375251.5072005335	1660633.2455740548	4333943.91825836	4481341.574231385	3666386.333433443	3442939.1073088506	3428852.5717247813
Com_159_neg	Trifolirhizin	C22 H22 O10	446.12262	5.417	445.11646	No results	No results	Full match	1270942462.8416853	848211727.5793135	877151863.5263363	1332031958.7978127	532473733.12133783	286247415.4680194	1059782151.9250234	718136879.5548902	1349861929.125838	565447099.467094	724522000.5106931	759709146.1252471	1910600569.0051336	1165709831.354793	399754725.15771794	32493524.14095438	595589348.6659966	1617353324.8092732	1927628861.2572188	489342899.9615726	586807162.6115047	858824286.3906809	470262738.158091	284251403.50871503	567195641.6230615	468720456.9770059	655535296.6208773	2400252610.7633204	365863077.4114299	678899085.0957279	471133746.5484574	2424563765.737657	2467652142.090691	1407475873.8538206	894413477.5878602	1364524538.2075522	988358712.599635	1061070086.173589	1124641717.5546868	1027926688.7117543	1115016552.6667492
Com_973_neg	2-Oxoadipic acid	C6 H8 O5	160.03735	1.46	159.03001	No results	No results	Full match	350841849.09307104	390537341.4417387	279214984.76811546	184748189.74300206	160997558.37182388	187323592.04302743	246480362.74609798	255267970.83668476	270648013.18519616	149551652.47434095	328793984.79784787	426621529.346835	314924521.1124703	374068801.66075206	177170993.17509562	225365977.34840846	324094652.9149751	361961429.14215153	355252761.32478225	256068336.5147932	261860592.63871235	318249231.40407246	483314795.2046817	405352607.4974444	292167537.553015	499341777.21219164	295492818.4603259	356349458.8798696	496042047.79693437	249945976.58454263	424177360.95646584	358736293.22002155	165400213.99112815	324339647.61150014	470767164.15956366	319626379.213125	216900239.097767	290028575.714975	323304921.8898909	321406263.2531901	433328017.1838892
Com_1982_neg	Benzoic acid	C7 H6 O2	122.03711	5.384	121.02988	Full match	Partial match	Full match	93157685.13421912	121950484.18306512	131469187.78490208	87561068.69010268	75214474.62180556	95107111.4444768	140977249.92450184	93944994.40981695	166224690.07917175	216883013.41288376	109994990.6445585	166189196.0384584	140644462.13190165	117910765.86436658	85980832.5672126	88387538.33474027	73115454.77874282	125224723.12451951	100425038.74483125	102257367.37748353	114816888.34582074	123895079.21106033	74327319.50885896	56770349.49089447	122259572.60683799	71141083.33577093	91268062.81021978	202737111.70455125	150277942.13489908	149313982.83558992	70395339.04873633	97250955.8781802	134532530.69202003	46565252.72336772	121628449.22034611	88313142.8190798	106084864.814684	118671699.61133139	109961144.8177439	116073697.54472946	122261282.48990197
Com_674_neg	Plantagoside	C21 H22 O12	466.11215	5.329	465.10492	No results	No results	Full match	140581477.6802989	205833179.9004338	253262569.30125836	215098343.76048017	138777477.88487187	199574660.0187914	193486951.47071013	372327523.96512973	146935567.9251395	197716897.8066477	317900624.5292952	286713160.4195086	254303604.49635208	334164694.90652376	454614056.2521768	354956044.6776619	227099301.12967247	730670326.954207	133737928.01330674	228669991.35347658	296271368.7607547	207237332.61046642	183079288.62288612	494826646.9133528	254559298.66083428	330742634.8259441	375062390.4017799	258699739.74864605	163846085.3121708	187967243.6524015	392849877.14914423	190468258.4946788	308906793.36157197	373805296.9150539	156862065.23802075	592194568.9669652	190616961.749091	279945521.41886204	276550644.84634656	291425546.8587256	298172842.40662956
Com_491_neg	R-Notoginsenoside R2	C41 H70 O13	770.484	9.799	769.4765	No results	No results	Full match	514606.754804262	169338068.05596906	10929216.978249995	10492710.536748579	22977893.635093935	192116070.08247992	274664579.6029755	92629478.40756634	44733523.41535771	16702157.217064368	378790456.59377325	16089150.135010112	17596263.2818912	18917294.24962139	1879069.3264115881	86020816.6636912	33599276.20913604	16907985.633576423	23174098.890319824	104518264.43960513	288382115.89050305	10579376.64934891	65576709.937081255	19276133.382838033	20649011.63711174	65972368.27215505	178733083.79525453	1538645.1880862098	39071708.282774165	831242254.2907171	10853427.413153691	290755.1120580588	8564045.75303404	307426418.51760626	69133092.217635	15189726.064233564	109035105.058698	110929140.47392523	116671366.43113922	100364206.42623074	113092790.31737085
Com_847_neg	2-Hydroxy-2-methyl-3-buten-1-yl beta-D-glucopyranoside	C11 H20 O7	310.12692	4.765	309.11963	Invalid mass	No results	No results	344820614.3682972	175559845.69320673	182468525.37389937	265257506.1234113	63933433.113773	363450562.5492377	299667958.66578144	192450971.49281257	212473189.66541502	161744233.06047133	200963867.03559747	198789877.06884825	187128134.822179	200629780.0328839	62173164.62408422	182872250.70951495	333656183.04709464	329911609.55828184	222026198.5382542	143762837.10327208	195794081.63992453	176634517.05438125	195859681.23384908	612489543.1332498	221163737.3996945	311681945.225054	153919692.77290243	83417760.3877887	169636902.88246077	151945815.27707177	293485980.89860964	226922507.56398442	351219783.64673465	185141852.7451137	341293714.45228696	308702660.6862227	284173366.929088	319560460.6756461	249267400.62987337	245617009.57656747	214074510.29259494
Com_698_neg	(+/-)12(13)-DiHOME	C18 H34 O4	250.23013	7.802	249.22359	Invalid mass	Invalid mass	No results	327334178.5719719	326823248.90697986	437294177.4982781	232944775.4328321	344518729.92164886	125143441.80836199	157256015.31735453	209748202.84151548	725028340.7172096	135085180.24656612	312083192.4970277	313862081.2014678	412023877.6542628	524527787.1522721	190500257.26979473	441905746.85941947	107564849.93049295	112119147.48501465	136503799.69079003	108245657.04620546	104223848.60109836	190628542.79665393	203772913.8191193	82080742.53365976	204322818.38734224	206694146.29002422	89384143.52791475	290152118.2610068	64266178.19982765	129361436.27826752	131804519.44149458	194101966.8333302	54899796.07743718	143344225.18812042	186880555.12143984	201214174.6323577	218786591.564466	227621703.63183674	240465829.12721834	233928355.83396915	249144605.73549294
Com_1178_neg	Sibirioside A	C21 H28 O12	472.15946	5.309	471.15195	No results	No results	Full match	427646856.0655006	111665865.11853857	136078575.5336539	448300336.57878757	208212777.13749894	257131676.11232433	277069036.37667507	295873559.79290766	336740306.7836384	238339165.69690105	224547946.24405727	177894154.33364096	383568317.69307756	390526677.8456836	460896449.4016334	379932111.30406207	349388132.4739414	282331983.1922497	104980586.82507224	133500134.49290273	204890763.18549502	431083999.84364134	106299730.01924354	288298617.3840982	316204480.2412361	369862456.3508075	141751173.15857598	118674007.03014927	114174358.8260068	261278129.8835994	339769487.1966487	322707892.08535767	186277518.02332538	274489056.60529274	175323726.6652753	381994266.1773882	283467521.508471	310726319.06935656	321953789.8253248	301035139.8240151	283978283.84302336
Com_6119_neg	trans-Cinnamic acid	C9 H8 O2	148.05283	5.426	147.04558	Full match	Partial match	Full match	27332607.398678534	15458973.419741709	18780843.092030037	41069785.66289734	43697631.42325124	25855394.968961887	21135598.218312997	23780734.397914	15886145.542183697	8102262.306198891	23144859.112199016	29797245.543580342	29040187.188030098	27310895.81834188	25873569.715512287	32302866.494840227	29867762.65691708	21995461.90202888	31918792.550663933	20974759.721646223	17626761.515111595	30446404.17011026	21426361.834580798	37357466.16710484	31851059.581939794	20649439.69271895	26881988.07656991	11245720.41665715	14428304.602976508	35172970.99373785	30562083.913950436	21894960.861348193	32914993.87843584	42406381.04269684	22975112.448529735	28363935.2705282	24045362.7822881	26775064.37068377	29810120.36686037	21957689.31104177	25052919.064283587
Com_4566_neg	Methyl jasmonate	C13 H20 O3	224.14166	6.418	223.13429	No results	No results	Full match	45385849.531784154	43952418.94663006	46835397.19692004	32562364.092221353	74200321.15270083	27737009.151187666	32466928.923535895	41514108.927071325	52681820.73135712	29041573.363382258	47613185.496606655	52513219.46472251	53387355.01951545	77636794.0097344	44619316.62691937	61811690.7428008	18067539.71237012	22493692.84988658	19972132.346267857	20267339.527592458	34965705.58155159	45616109.28820952	32791539.302705612	24187720.52765014	13745442.873850122	25421678.088882986	25125424.783635974	34647043.65435306	15036570.685029406	36144306.43457831	26200615.916476052	41027292.72248438	4887144.785490075	14535104.76587895	40876711.59604285	43357237.90279366	52243375.7843746	57385023.90763498	40788034.57098715	43288107.38014118	42917182.35162745
Com_699_neg	Tricin 5-O-hexoside	C23 H24 O12	492.12765	6.088	491.12079	No results	No results	Full match	50488971.742250055	25702853.905093532	11165358.930932013	31809762.874450814	25708696.46812443	19303104.38644833	68921602.60263774	12787235.996631637	239038397.24602664	8573991.637701469	28371341.18424753	11978339.889897259	37346602.50921966	43124896.499458656	78640424.00357975	1052027.3547776567	165430868.81846708	178859002.15952343	53470114.01189299	13099587.738362042	14928837.132511426	17562600.501052804	30681512.790850308	67143099.65859453	31251148.868996587	10931055.80452711	118247995.1428862	86048436.36329265	22641613.34391112	245187842.77181038	71588421.04919092	143643312.21247435	456493485.7131681	680222540.5886878	11184069.542312123	47680026.23526092	122721005.792991	88058173.70573209	112526942.1533102	58325061.06580299	71332781.75519048
Com_737_neg	Salvianolic acid A	C26 H22 O10	494.12282	6.098	493.11539	No results	No results	Full match	130195261.49099194	92203930.24985024	209472777.69530037	71662817.16439535	114998457.9926245	79209610.78191264	171182868.07660976	114103164.16303915	283874505.3205721	157033879.4546925	139380486.2524102	75865227.75843981	71713577.61154081	180495666.4194631	206083111.94521892	20785179.18472265	178215156.61133012	214496682.31679705	89092031.21361627	135215922.48830178	72506540.51310103	81131392.83064598	199371874.77586657	106193042.94697572	156835379.87335485	29322169.39762326	244450735.36997026	81872729.35683548	96229822.76481181	292495905.16973966	150295062.8219741	151080969.5147506	630225699.9593474	618501320.7186055	130811725.54313742	96945755.42619857	185628471.44077	207261704.4392509	169544829.21960348	170802810.60272524	167856731.51659146
Com_3333_neg	Methyl cinnamate	C10 H10 O2	162.06841	5.814	161.0612	No results	No results	Full match	40170011.78847422	57864834.499762	37579311.289882414	48381734.918893576	50811229.180964835	46833777.98948189	57874393.3938611	60644232.70678882	65826695.916082464	26494265.064276505	44016473.07243152	47967998.33968987	37734561.96946596	43647673.96826719	51982632.40938412	72860530.42751954	66047525.82380616	50833928.816980265	87712615.20467229	52461381.60443441	41967563.643356666	66261560.73403199	36983359.53158025	67494653.05427839	47085265.37864847	59917230.52277566	62201253.35063096	42898371.88063652	59727971.1930135	44755016.34206271	55903177.58836227	59972259.8217396	71418763.03002635	101718856.44150548	43206563.33113926	44380943.35089599	52211035.9375284	57475101.60798352	59016025.183281474	54739013.26151182	63886989.5546146
Com_6621_neg	3-[4-methyl-1-(2-methylpropanoyl)-3-oxocyclohexyl]butanoic acid	C15 H24 O4	268.16765	6.249	267.16028	Full match	No results	No results	1896467.8179020882	5505834.708041538	9184600.401882425	8810600.032660833	9755438.673908586	45808962.96250533	10126570.16377458	10819090.1280749	2901757.688041126	10984680.874936707	3110295.8895823583	29577068.338207327	8507998.065449808	6755522.413611843	4488654.1964322	9786079.088961722	2743206.9387978246	2339848.7660633847	7610083.824483265	4191946.4624358388	6745480.128857941	2975130.9822051977	4233709.43681597	2479189.6212032624	2828227.5872301697	4454798.887761899	2081993.5124627498	4336790.876030153	7377460.89680985	3997996.8002832136	14297136.79178957	4387269.321912437	1157844.8276887557	2127321.104998353	13301943.920547053	6141006.816222691	6250317.22606762	7928705.909926896	6966495.985179539	7705072.118008574	7642098.4599039545
Com_2049_neg	Cistanoside F	C21 H28 O13	488.15436	4.986	487.14764	No results	No results	Full match	131476878.60216348	87582442.28624569	37898069.02593039	49335614.88180648	96928738.88302775	54072659.73089121	121221408.21529692	82768939.16142766	193165177.72147447	26174530.83403001	138558503.32888797	103025159.70404118	72033489.31214657	64466173.40575089	55771254.09091398	113139785.62556168	152575570.9060082	76041931.72904843	37534696.32997245	52856735.102709256	139339820.90426025	96322889.90509573	87248316.71834897	74946543.0388462	32908836.665232863	38719798.657516055	62853320.37767811	27996052.187582556	57304165.14678563	57434357.71868059	128997637.23806076	46087469.12394556	58744946.813884094	91912165.49905965	45734616.48859017	80322951.41050215	91076687.544699	92970949.40157059	96826343.45657538	109024665.1876888	97441920.9876039
Com_277_neg	9-HpOTrE	C18 H30 O4	310.21494	7.457	309.20767	No results	No results	Full match	811398232.2960693	368261741.9649315	307294585.95805144	743249286.7427008	486539985.0351761	296482550.01088107	438015485.84912145	384485780.6725045	1649420715.8308983	266047354.6954453	541841226.5092943	359548119.32042813	884224199.9827213	1818623649.3539839	307142205.4439607	1188045463.381165	200987168.3316804	66057418.894205615	37443393.625847995	181320526.29156977	172502617.79515424	368178680.3719829	170827848.19870138	61856287.59926859	418132021.40930575	221733901.26268676	256071151.35199073	595996871.9072802	36331429.063975506	389442902.79908407	294177883.29201496	536731487.76641625	66275362.46912354	163513831.56665042	148127859.2898505	382824787.74132055	436844464.963686	444702777.9147743	403578539.027563	368414609.11992306	359511864.15988785
Com_2273_neg	Aflatoxin G1	C17 H12 O7	328.0588	5.004	327.05148	Full match	No results	No results	40280408.388169505	56086039.80135275	81674170.83979072	40687423.27728929	60983279.41225845	40440851.45861981	38152346.94297024	52994328.92747533	7376606.659266309	64777844.92939742	73757970.89805226	54878122.57073708	58932880.02309495	82664940.39537044	64713047.59850429	50891641.82012926	37724273.93425149	31788155.211818177	52336356.7365802	56224589.84565003	81362839.04422921	64417812.51786126	47349299.15315242	50153124.60990944	91117537.62641582	178803595.5633488	72718145.05914867	65011842.536969185	84092825.34353806	41434662.080052346	48233205.347199194	45468493.14609041	18408285.475248918	35282994.106256254	57233391.05422244	56796837.66345004	55640374.8776534	59843638.64726454	63068658.424440086	66203889.63613074	58868071.81404697
Com_1966_neg	alpha-Ketoglutaric acid	C5 H6 O5	146.02189	1.516	145.01462	No results	No results	Full match	109714528.99809238	176817398.1780454	211602588.30735904	99888396.88252392	133698291.79798342	70268241.33985187	68861881.17292427	63051264.06613269	135926956.05238622	79878740.75710806	81997301.10319188	121927348.50028482	153410796.06707132	145502678.0590854	76558816.54601963	119649552.70617278	151073026.94173542	161255465.70771155	130923990.48704553	144976384.50655058	84461261.25294179	133087788.20123802	104432305.72776319	91022027.88667612	88412144.12757462	181483138.1853498	178231752.6891804	159218336.8078718	107249242.84039932	89932245.6113619	194951825.4532339	85946427.4216162	72053157.65311679	164370141.43294156	207590755.56692633	90315800.47352314	137532217.874662	91222076.00591722	176140865.2874378	178516086.34701696	109736463.2127426
Com_2387_neg	Amentoflavone	C30 H18 O10	538.09158	6.635	537.08569	No results	No results	Full match	70390422.62188	30936941.859459013	33728044.325250424	102918592.06766354	33793713.90972331	10501993.123564791	38136673.76736509	86066164.73512535	22167887.43765092	1325956.5281271052	168745413.52389434	2675009.4892735956	47451281.93215373	70039940.89378606	191258405.20815316	39197360.41219378	43881400.201798454	42114183.98213987	31066185.992226686	51174643.30271836	14063690.704577763	34904282.733670436	11096924.886527017	26242599.33256419	47800402.56406901	5101016.266211562	28746291.644911647	27413743.37961519	5907401.998873752	14027924.59371756	29935812.5074276	23099287.97416861	23258049.83973734	73711518.09598215	1141916.6018141373	45746656.70085596	45739923.5294474	49598324.06862682	37688876.638127506	43355817.88097889	32301046.25831963
Com_335_neg	1-O-b-D-glucopyranosyl sinapate	C17 H22 O10	386.12196	5.252	385.1149	No results	No results	Full match	1095989330.8876245	835322291.4572674	1166609462.9800773	962834136.0205598	808275532.1025516	1511059127.9503276	931594566.15317	1180279827.5657685	848900440.0836555	1554208563.9580708	965888333.5934218	1066958638.406691	862339961.7938644	1079920513.7872782	979777991.3982693	1066076543.6472622	897268403.6102872	910728472.3333666	1253112693.212373	830255381.4560685	1042353979.1885521	1311693233.194626	922729515.1786191	1030946475.8940909	1031576971.4512734	1510140931.7605338	1291477052.6911185	1034888995.5219157	1178876018.3509474	1031452032.1560372	1126101945.55767	983556033.3713022	940190625.3589672	1004207514.9894952	827833483.5376198	1123221598.0925	994372063.951054	1058201519.11096	1078561671.7530153	1082014273.6830173	1111042909.7580671
Com_118_neg	2-(Dimethylamino)Guanosine	C12 H17 N5 O5	311.12192	1.468	310.11398	No results	No results	Full match	96811464.24929094	82759458.2046685	246923850.63753062	3274086.605281262	16631746.75501868	3527464.7388821114	2911392.208028853	2865561.3287007404	718647372.5750002	187293690.22832283	103905046.5904138	2777671.4569216967	748553577.5775304	2830341.1067547514	2992067.819227344	9054923.475267807	256263506.65557456	330827312.27316314	2747952.8073515827	2827189.795663553	3020104.683806266	66063393.82270801	2208131.370477619	3773477356.6418796	3070896.6612697723	220805552.34517375	13826451.02379027	50580637.379102916	2555079.0010397425	2716625.9334494495	2597335.469040225	2541654.468430014	184578849.31218404	631943454.0125351	195559452.65308762	2504958.9504414536	204054424.873206	156903368.38736805	191062092.5331277	244015242.41778943	210207941.56080693
Com_459_neg	Tectoridin	C22 H22 O11	462.11737	6.04	461.10989	No results	No results	Full match	709919662.6385756	187702835.1239286	365404025.2647581	489746766.4006103	205326130.22801095	288188677.03227097	169754277.35183913	225103931.60659742	238717161.7428267	452214975.9793036	787475158.6534209	235481775.109833	338620902.59630245	1140730781.2803178	757665841.5205269	358095570.07707125	236324943.84352022	196884534.33229488	98225291.95389013	786982980.2260858	329316855.748548	651652296.4295208	120875693.19154765	179258149.11038685	778974544.7185534	417624937.91705555	477198414.8289529	122700676.571532	202501587.03148395	216715696.20634487	154120579.41816184	81987850.36193852	211216067.48778003	86898566.73659824	311734020.53320324	146225953.88964126	329237366.183288	317370431.7355814	315953160.4810322	277982106.74429685	263824866.65359282
Com_2997_neg	Demethylnobiletin	C20 H20 O8	388.11663	5.379	387.10999	No results	No results	Full match	110252302.83374396	83107511.87862135	69707672.65044636	74589886.89681229	68328354.71714652	87395532.96399899	62311840.14454881	83352556.97480404	51195517.12389482	128066545.77507165	66267457.44321119	84183404.84387963	78859174.21136446	37135027.87605725	65187048.22349117	97246859.12253146	76317700.81299579	90970697.34097649	66587084.700512834	101908706.05580679	90475741.40366516	71418659.77480596	102921815.42357549	98547806.30704767	107085433.4265819	129698976.06511231	64069694.33801539	68257955.09334205	69609044.61309056	40864715.41656922	107304522.80083226	97321323.11415112	49122252.3280677	60058086.75887029	95313024.52458717	84394786.73046671	80556519.7372203	72908168.1004554	76778128.54633263	78853831.69125696	87127158.45021544
Com_2120_neg	Kynurenic acid O-hexside	C16 H17 N O8	351.09603	4.761	350.08865	No results	No results	Full match	99591845.07376371	71762547.52721491	69160586.61436354	101300806.82459594	65394184.89168478	81184153.52350137	115427569.29262689	94988975.90448788	185722126.05903023	63212445.80687776	72596848.02264108	89571881.3402981	72766775.31528634	74891956.56369327	71531529.70256352	83501882.18062064	131391763.9138373	82911155.07767178	70162063.14874145	46141163.53708173	53897410.671187565	69848927.68613969	66658605.016997166	90934459.24382646	73258362.8580909	89344783.71106884	84059468.1992242	42417258.55796281	71593477.5238743	73277819.796426	106932437.15098794	74045463.3173629	70601456.8817	76221284.90410376	67969500.0662291	87192853.81526272	76283866.6300315	75607331.89289324	77434933.10268782	78112583.79221083	85337470.75956765
Com_1557_neg	Syringetin	C17 H14 O8	346.06939	4.977	345.06213	No results	No results	Full match	59784856.65078118	90066846.5306868	140363385.85767218	138713417.0497304	94827319.75510527	164637901.68417448	63481401.978312224	87489265.96221897	19121195.928928215	128501630.37785298	143453052.40418285	79495940.69883567	73896881.71701254	111544591.02851623	122318748.5304869	86406150.73332897	69784744.19110812	47092561.473476365	82126318.59825549	123053409.9572576	157919614.5578567	119117617.00370805	75397902.46990713	93045157.18103364	163882808.45254093	293141125.54311866	129412918.6710269	89837608.5367713	132485101.38978757	91461431.48903497	93623704.13551034	75509611.54364514	28663930.38714326	59196376.97410688	85398073.59901747	85394222.94541416	103417411.547017	97629520.52906619	99563825.20581862	118389782.28792672	100335670.55602135
Com_3075_neg	Engeletin	C21 H22 O10	434.12215	5.398	433.11508	No results	No results	Full match	96537957.13499574	69553933.20885167	66619604.530463636	64194977.92476617	56931371.75901505	70122179.22902201	53871203.14621542	70075765.30675538	47534776.81745833	108816008.5586994	63163001.1725834	76705263.45820808	60270006.07971908	42945794.53623339	51538059.32666843	80104980.41740009	61712565.26322769	85234453.25888802	64827599.36318241	94095178.12741497	75054238.93233928	62633303.198965065	101237608.86623354	94512736.7263996	103006496.68743803	125818999.99370505	62563215.10987984	64902307.29554418	60138394.17993399	38775976.690831035	94853043.4630951	77851080.56666987	47638396.53428721	57367871.983919196	91673582.10829501	74057651.56836846	74870824.183888	71589900.2227441	72157127.20908923	65448243.16029595	80889333.21005794
Com_1169_neg	Salicylic acid O-glucoside	C13 H16 O8	300.0848	5.695	299.07745	No results	No results	Full match	140353141.93095067	241211669.20060325	363403413.48557884	218589843.99101692	310659973.98493254	251539599.9259681	198704080.6950106	165465793.98617858	264135646.6728694	163829379.67070484	189288728.2196786	155742854.1341894	264760761.41258395	258243931.6319255	533944701.4633048	356186023.00727105	308882367.13766253	392261331.0341736	346397237.49709046	189475187.12816527	132530400.98243217	248855452.7914476	183722589.0139405	145177595.0770503	266443364.15840384	284779548.57148904	145220068.34527126	282433125.4115969	229036256.84233886	349455521.68265456	275406511.9538174	259678397.62609047	230648981.1314424	247775278.51087317	185183265.23865017	287381877.87294143	210281673.625553	221112555.5341179	247540840.35588738	262287517.99063182	245507272.70735425
Com_2190_neg	Fragransin A2	C20 H24 O5	344.16289	6.27	343.15549	No results	No results	Full match	1504088.4735056297	15421923.452803377	10728657.125903668	2860777.9795382605	1506755.3340930098	5595245.396082149	7598002.705573736	14314565.472402755	2561750.3877040637	2839075.265991339	5323886.519350065	3407344.6223385124	99145561.64658414	196982977.09123382	19739290.90662214	85123201.88566773	23072877.81807182	24432445.023571074	2986127.9181257365	1252384.1159037484	9353098.382416176	10002897.950408923	4884591.580918027	1144508.5164167995	56372544.06628612	54207966.21233811	3240641.857250366	49314181.780516304	19401387.055941038	2657532.235034139	12096009.337663114	158008189.1941942	5135675.595897698	6165069.236507082	32335567.371108934	81855261.46412016	37475017.4986092	39450551.42008143	27039751.62176088	30907707.24637857	27788528.646135345
Com_83_neg	2-Ethyl-3-hydroxy-4H-pyran-4-one	C7 H8 O3	140.04765	5.296	139.04048	No results	No results	Full match	605620579.3265259	1153666078.2865846	774727840.0467488	765261755.768067	588682057.1257975	2797034558.2554	1197974703.9129522	1795302840.599159	696773910.6356537	887460538.2173373	1461178613.1768243	1203400225.5394573	408366664.91126955	998890551.795211	792514843.1273017	5054468805.756449	936317921.6679802	404618851.1985248	1711750311.6078913	1997570522.388246	5161848517.394858	2185426353.304456	915676107.2922955	2154156250.2860985	1292942360.1938126	2889854843.860438	1480041386.455069	690075590.285146	2130567101.779472	502619261.9120461	1195124553.6785588	927587376.6159462	437851733.19839525	1059107364.2002004	881435935.2075268	434880166.68925697	1242311031.39543	1322856500.1718116	1347814542.0990474	1332644362.1831808	1344176540.1543896
Com_2095_neg	Purpurin	C14 H8 O5	274.04794	5.562	273.04047	No results	Invalid mass	No results	58366209.57127805	59471494.60431205	24349817.266548008	32322718.241577957	51086519.97738263	168483126.4336789	60775070.75447603	60276750.51892013	43624025.41109094	74198123.80109015	61257425.236866005	64452206.66993313	138483968.05343217	134703732.1815711	141191443.10681614	45193615.321864575	48958564.90970514	104125287.03825904	123470600.52055863	33106486.62834645	188511554.11427906	64475933.16093423	56348730.20477211	54846806.33139563	70095787.99677032	62645812.83457841	144333619.32559502	42493168.617963634	47618354.77853702	62639879.02013659	92068221.03337553	110991320.49132647	46043191.47038763	30330435.89046149	190883123.245815	121472318.01648045	50472656.0276722	66720412.375209905	28521116.86309814	61504391.359932534	64489456.71329137
Com_754_neg	Ethyl gallate	C9 H10 O5	198.05312	4.882	197.04594	No results	Full match	Full match	278800594.9517587	471266903.36315256	492068706.17508775	184426529.25094163	392825906.0300404	210876951.0747524	276456919.83317226	341695296.3580704	260643836.74428105	473914010.239131	408997951.4392094	484732998.7491327	51316908.24066704	67692109.5532773	303364209.4738121	461762482.8854782	212090454.21662998	285673539.2120268	618418038.4749687	423556084.1878158	311131269.5961237	275390255.1394981	487490332.4179105	298717641.36077553	308039953.21717286	132659200.8664346	434389846.5766561	635697141.8356938	522405963.7532956	441486291.24842507	368083381.1248118	347760886.8171821	275708808.25229293	330300081.48150724	500591106.05549324	389336280.5442379	367887568.416664	415040800.1374948	409101443.4397714	377001871.00851834	434160815.0064866
Com_2280_neg	Vitamin C	C6 H8 O6	176.03236	1.473	175.02519	No results	No results	Full match	151982132.49002573	78486297.03094418	82377779.4284008	205086016.94327796	104171902.1374284	82908862.14245379	120351444.20417616	114397683.77369374	62096850.9997526	91935266.87897232	78633257.51415023	48874803.37657563	76691618.63546276	151261450.3597443	127775682.1830393	169608294.46406674	147598121.9100532	99516273.74840829	41247928.233923405	62705100.38571509	109804138.40637323	113142887.82029246	82292728.20706253	94982454.75830136	103745577.22843225	77869605.07401636	96764110.51931973	73815179.96953508	69648537.68858464	73247934.12377344	127036699.3652181	80628526.62578554	49789352.9861197	110298600.85281733	112497919.46088581	133374815.12976788	95900084.5283744	106381420.99282546	67146540.20000945	59230163.504576296	116763601.87038997
Com_73_neg	myricetin 3-O-beta-D-galactopyranoside	C21 H20 O13	480.0913	5.397	479.08401	Full match	No results	Full match	2459740360.4272485	1924657427.892303	937029243.1899049	1942936137.092535	582719739.7121465	1452923510.9292772	3531119340.284665	2644857494.309642	2607903099.5668755	2862519940.3811293	2631663383.3569174	2835486600.7313433	507653853.54675233	866476927.2837675	1343524428.369618	21100799.311967086	4229944199.9608603	2271568455.014029	3420160926.314811	792597235.8641034	1653206233.7922962	980085355.809991	3030223164.03266	853705530.4663705	754442360.3896884	915143074.5759444	2094689559.0629709	5584428877.752441	4694466375.212794	2423571053.886065	3770626622.0801883	1927851994.6176414	3599246413.3127685	2866337431.437343	2230163788.9687653	1394161346.4769628	2465792405.03389	2497967154.326963	2567951225.812187	2526086471.683335	2556853317.741955
Com_103_neg	6''-o-acetylgenistin	C23 H22 O11	474.1173	5.864	473.10971	No results	No results	Full match	358517610.17447484	296978751.8881405	4581120082.695909	51509543.65863768	400092379.18348944	393244449.1056491	395654555.62723565	336362179.68125707	388850904.9820936	823631315.997194	1076723746.3625035	271908632.6329293	433915731.8880328	1772557603.8270326	1454230705.3653471	466075550.4263423	310747524.8126596	320480460.3796091	263075283.79417408	796594286.89923	430410029.1078252	899423824.2141757	679767106.574555	167518331.08837706	989306740.9288512	2936485398.4171124	437468564.2419311	1206139422.9441512	575252173.8011922	290114662.74186194	277982901.7595915	243939800.05940148	234733495.67005888	189667501.69757408	3201587643.5559397	225166937.68543884	425822121.686547	336594776.416977	331588175.2079992	311822949.03915113	354798905.1907518
Com_280_neg	Maltotriitol	C18 H34 O16	506.18558	1.415	505.17929	No results	No results	Full match	976938088.9435316	1042835810.8665301	595095219.9940212	1325805908.7524936	1215946153.1618125	1291803793.684056	644079296.5978945	942634530.5114536	995971401.4480948	1339688824.567739	1098111288.2704358	1831894055.9343975	912404566.7320895	1007192902.6643804	916834635.0037353	1000868707.6902846	815727026.5131779	586051662.6909539	524415754.0451387	825842251.3067962	1234219799.6744294	1437544691.8254154	1140500648.8439705	857918565.0702153	995702094.2064145	1209789404.1196027	1300774211.8634582	887889026.7012308	803867661.377784	1110801107.4627326	1385742214.0895808	1084377282.2318504	964350288.2119379	557503747.9052685	1205133780.1901128	1121041371.4285069	1060830213.9725	1099179134.537374	1049968967.1930398	1034048198.0911323	1066121634.9847487
Com_205_neg	Oxidized glutathione	C20 H32 N6 O12 S2	612.1496	4.84	611.14044	No results	No results	Full match	51298181.079649694	123177699.09490594	108425078.6130167	54569923.42959578	9995793.286534576	106319519.46794952	285707685.0077556	45226614.52606541	189630676.44619802	171932355.24362427	96062167.16252571	130001834.97015652	107123483.02397545	98382751.67941612	55599957.25846429	1532029.7159408594	91502688.74294847	155030315.2883359	11207537.136633106	12325525.234855965	73071792.37196067	20388759.304276165	63290856.063221216	33704892.63585908	176550288.77756837	362669347.1466186	149837884.04611656	1499888962.4998689	2203116114.9456444	200361465.45213342	158605880.0536866	229183490.1954549	281283056.47755706	59920795.75311704	370541646.4133916	232211846.4108077	223770976.128363	215977928.87178344	191361383.2431847	182689686.16327634	173374701.256563
Com_82_neg	3-[3-(beta-D-Glucopyranosyloxy)-2-hydroxyphenyl]propanoic acid	C15 H20 O9	344.11125	5.268	343.10397	Full match	No results	No results	635491830.3669105	1164847122.2559912	802697318.4967862	809707909.2137716	616245971.5581017	2833534117.0599165	1227754997.7474556	1820597039.3269083	712758034.8292422	933315890.9447672	1501873804.604636	1240181450.473387	460378251.4718643	1045594068.6705315	831677024.4449564	5081690879.820893	953184356.9518853	482844417.10824966	1728801793.815206	2031056272.93707	5212211177.243096	2235132568.8247123	942712558.0980673	2188354976.0471306	1315525002.5008347	2942065584.0336485	1510957680.1619022	714490209.0333076	2151007710.307476	529320340.7329174	1238874183.174892	951646660.9789155	489069793.21335787	1096079794.4036105	914250511.6529213	472647203.3399429	1267892530.26429	1352986085.1595168	1376026321.0870833	1362155587.518076	1376349334.0469544
Com_367_neg	Casticin	C19 H18 O8	374.10109	5.504	373.09308	No results	No results	Full match	259560075.92662176	538727691.6703441	51644376.71291122	55283510.027708456	426537297.5828254	474919472.9107005	292860575.2373258	522608315.4626918	122130664.1856115	46509882.79791516	935237314.508769	61018809.83935545	255086614.6864535	49975947.77162736	125495041.21947877	697151191.4860373	196473673.47138894	330413767.0070748	87617138.51110497	88732817.86439817	366358316.29252225	377184490.0976386	305099928.8847744	262731379.54518786	93327040.43643287	368799191.8856531	1185723301.7105427	214168162.03327549	546568528.4259696	370779399.8767526	254474756.41000822	92150600.06949261	158601842.92567807	316987580.5727601	91855113.57550196	226005576.4416646	506549965.248851	418977339.2170923	450504934.1118439	443971956.3717089	475698257.35507536
Com_313_neg	(-)-Epigallocatechin	C15 H14 O7	306.07441	4.851	305.06705	No results	Full match	Full match	28428318.53938369	77685673.77580638	103601333.90600005	50913811.12362808	8692874.135347335	75154964.24339928	157584466.20826742	17198158.84332446	61460329.72916605	279312047.1019264	97076375.4533036	161128733.2477763	86064781.16683055	55400930.54722979	55326467.121513486	5565678.618858728	51906401.33739233	77852933.76506598	8619420.485935314	23140480.394397955	79442484.37174545	44873937.80825215	67088276.79386615	18483311.822252985	107094696.41788429	310757873.8879718	70947196.35282421	824553621.3468741	1544937972.3750134	87161583.97425146	106537166.78955978	132027741.18902296	110424967.43857011	22958658.1299259	410579285.17695814	124480452.43263048	103775971.59032	116637234.90949936	92181969.35897782	82565858.10682759	97029993.06335911
Com_4295_neg	Madecassic acid	C30 H48 O6	504.34685	6.711	503.33954	No results	No results	Full match	5531744.9005647395	9273823.474630715	12124639.22502917	17540129.92468994	10675227.664771186	2694543.5372202913	12105988.572308835	11955105.925656708	5975202.772194823	4823384.438963712	5696911.811231667	4876845.224176488	38449399.18145083	84458496.09843774	34066574.26382753	63803417.85848466	12040189.961276587	7827347.621013693	1291191.5149262475	3764238.9586423156	12524202.884563612	28175364.195265148	2673673.073843426	5544988.352585839	31631226.211656045	25404975.579849787	3429971.5990615743	30476898.937564358	14757261.48716924	4316265.069520558	4544827.936108294	23665797.042321693	1753175.8313540367	13074845.51376351	11113493.343044907	24571380.82305933	13007899.7613381	14120647.692751173	13384686.046546413	13350201.855268897	14061313.622826032
Com_3743_neg	5-Phenyl-2,4-pentadienoic acid	C11 H10 O2	174.06859	5.267	173.06128	No results	No results	Full match	74529107.42446618	36804218.428037606	30134801.74643567	79957683.90711942	56854613.64604986	55251503.32185252	61850604.96317096	83831166.79375426	59954118.628412016	15126708.75784419	54066955.556053445	52985116.11752578	69245180.02343811	61469641.135943525	77775059.80104995	73624264.7904459	89806689.57411894	77165301.36873478	20025632.596378576	16894676.696153656	45760687.108192265	54332589.00772808	48734358.63388278	56384682.53317234	60233775.33865756	55299927.007370085	35359509.93329051	33796566.94615281	14764740.737474069	75542434.1362353	92705891.51966305	74180971.55027407	63006749.64409268	36224872.732937664	45210789.82144018	79045000.92294593	58075559.41586	57238412.0609118	48293293.06523611	62709125.39820229	72614222.56892964
Com_1494_neg	Ziyuglycoside I	C41 H66 O13	766.45295	9.719	765.44543	No results	No results	Full match	57771251.78658797	61959832.743216425	38613552.81693995	145436525.5726152	138762170.5954535	15232109.427570933	84542573.9837411	114964004.4319616	27545457.39553507	170625571.99256268	100118772.8349153	65082680.9465482	37503597.61218427	40193826.67029452	90505185.12640108	4298315.335671266	63896392.80958632	101068211.2604622	129413825.36796889	251757042.7144555	225672248.99866316	194798167.73451608	263260814.7869251	309238749.73166925	40040697.04743053	104693043.37612116	146867412.00195175	36115652.04815351	124873173.96790868	88114985.0894285	55538025.115591824	85531571.43854022	97902235.26631035	136349744.70085347	115576300.14808139	36032464.61632407	99796592.8335539	95997700.59096235	87061695.03215142	87840275.63560054	81156050.12497969
Com_276_neg	Wulignan A1	C20 H22 O5	342.14732	6.16	341.14008	No results	No results	Full match	8065234.76429409	79100696.11813515	58064851.37462541	5578844.100203804	4253929.448136284	14469197.962926926	20486702.335794706	69870785.54327556	15586052.49500298	11259916.25022287	8521082.918288365	5963573.339802871	656036050.4765414	688244857.6262212	131315378.2826137	77600565.72733328	43914708.14762296	194760466.12613675	22009802.853030417	1145071.4694515858	37502959.33830621	5635545.239227623	8507969.44018558	2478739.722777701	64648625.447990276	135997467.51275533	21607820.380742744	41231071.4885067	51708334.47280383	4744333.752465326	58456320.10853296	1511019714.0300162	3514623.8855133955	39093243.79194244	308814645.0546073	1022985601.9875077	244464673.05633	273326981.556787	181809287.69147807	169491209.76302466	182952422.12484613
Com_10197_neg	Isoliquiritin	C21 H22 O9	418.12739	5.397	417.11914	No results	No results	Full match	10447498.0040767	16369307.994942322	10120818.32639716	15987669.36634462	9798099.351178467	22271626.130247984	11699257.471029485	14704359.501784166	10074557.10973782	16345448.710125897	10091094.692554668	11403870.655645596	17750743.31905946	10703552.249255901	19404561.114087783	14178977.397776403	11774695.351281691	13690949.938070154	7251295.27610103	12032202.631916838	8716777.282147866	9621312.025306422	9935279.547864666	7537817.2300160555	11794976.405137107	7433374.314714601	8940803.221869487	7225166.020781564	12101682.999173297	8659681.208225919	13969571.983261447	8570011.726207385	7692219.831318717	8130151.70607911	11434441.17403274	14330313.623498598	11537909.1659055	13567270.679050235	8724469.846452743	8405822.874692705	15794385.926938215
Com_204_neg	Dehydrodiisoeugenol	C20 H22 O4	326.15234	6.337	325.14502	No results	No results	Full match	858041.2270455963	53494484.53122531	1987554.1823017919	1513346.781138538	1013624.6322369637	928069.1299338974	1250823.8460768159	6884987.181221712	1510457.5854862921	945578.069663105	785522.9525749198	820836.323651289	1139913949.8171093	1177225914.6861694	135345493.57239214	103517979.43856819	68243755.93944468	173301517.7349883	1793456.6095786497	813182.6668983353	11032991.310958065	829702.3333316687	758798.1555384158	735970.3746748411	12529534.500916053	17737142.328907594	672273.5211641659	5798734.725770014	2203460.324553657	695859.6704048611	24854879.65550253	1978940557.7638915	2524438.3104042294	10996805.453148684	170933481.19210947	1057669774.440026	203679218.562887	207457181.13321748	222193430.39253983	193911645.7375914	206680292.15707892
Com_570_neg	Esculetin	C9 H6 O4	178.0269	5.337	177.01958	No results	Full match	Full match	453431408.6121984	184307782.70377466	930235114.8216225	275525930.2615208	466618489.83520734	285069508.8339314	96399232.27090092	95376440.05410701	55457552.10611527	340594395.56885636	135294446.99446654	375387623.14444673	272550428.9832605	232157237.15756616	198361869.7359873	970788838.5201294	56398689.1724775	87231651.92126371	136697364.87198424	161757895.50028464	176222525.33409944	98840788.09732898	84768031.56598577	43307454.12644666	129597965.66833764	43593609.47056413	48810654.643189155	28207894.580544833	42116872.52188294	56417739.1118794	117167781.15467323	55890487.180509776	67997794.95206212	80068888.65708993	135128511.5856379	118566802.464156	106018518.150894	128096822.41297922	114690571.37878866	127580921.27584513	111975670.29485781
Com_2632_neg	Timosaponin A1	C33 H54 O8	578.38146	8.143	577.37402	No results	No results	Full match	50705065.98161772	94283564.3776665	73449516.25231583	102248522.35676856	118059161.1415924	24091147.40755057	81316270.23051646	94976238.87077513	53638153.87527425	69779795.04077902	78377737.45368008	99351098.60697328	72149980.80123723	90044945.31880106	153984936.96443138	100492883.34065214	60586270.33552856	45433409.84426012	12045597.827987047	31146928.8137748	100336852.11414038	107611293.65743747	58079122.87297722	29581618.1085858	156789044.89794856	103703149.2011812	38232361.47802447	94281290.25930838	60304401.28914231	17334985.371074706	40450952.04882031	71800021.35293537	21902453.591930825	54336430.31065364	79711965.08456738	63384366.756991304	119173729.397856	109183582.00165892	76917681.48001498	71649933.79519448	94230090.39874244
Com_1480_neg	4'-Hydroxychalcone	C15 H12 O2	224.08401	6.669	223.07692	No results	No results	Full match	39688471.66204452	72250155.02146369	50101231.98458737	30252070.025978148	122376569.70381483	39175871.445837446	43400722.94599894	15231941.317466779	4955363.611730739	355605465.7111818	19414541.01986147	67762182.01941356	36490172.28317665	20110385.729162883	73223196.43142018	62777518.50536306	19158680.747586034	33854297.49952286	47677517.32643332	61544434.05934708	30314214.532199107	42814466.20850467	80078987.94114742	17692549.30791626	17914867.02901598	17165739.734645605	11486726.278963076	65462704.36710717	43722397.141681775	92397383.63616464	12747481.525530001	5941561.213716098	11258094.073251631	3871526.5450747884	60225096.88954787	10284915.897909373	29804073.4702129	29053052.473612756	31059571.01138987	24358723.753611308	23658097.57320103
Com_5466_neg	Mevalonic acid	C6 H12 O4	148.074	4.744	147.06673	Full match	No results	Full match	24108728.3824756	32938937.61779918	21042448.862318512	27000587.504084177	28491063.23195642	20088262.647671293	21082075.507098	32162856.756419476	13677018.785586549	36768435.64254152	23798996.673616707	33740304.1540176	21707161.842081074	9954028.336021494	9200588.091568945	29161381.267467245	53496981.049023435	26421184.343151875	22432007.783189747	10889020.36552429	24286502.525739104	21879265.216225203	27015992.455126446	34673045.54688117	23882581.179034602	39612455.65309993	23499474.535347916	14173216.078393234	24117990.48778767	12510909.74731219	37238584.5330811	23310086.41364551	8732676.517027559	19730862.54788411	23239230.772737887	41883663.7635839	23041505.314242	23488165.04406213	29689101.413492706	27753653.50878726	23919644.784669098
Com_6137_neg	Lawsone	C10 H6 O3	174.03215	5.821	173.02483	No results	No results	Full match	47570851.774959795	14341639.924214564	12679102.048282126	42588779.85527964	13678421.680292888	12728035.019545985	12605013.940014131	17908327.59443418	10974375.115340399	10829033.431902	15277193.793604057	16756714.419980187	16467392.783528378	16687842.436863394	17974791.25503477	11168441.297491355	15212457.421063993	13979585.276002312	19281347.43162615	13696219.837564625	13403435.917634	18327255.0018414	14185073.5432646	13195377.90491166	10314076.287148295	10360482.768848723	10846116.080092978	9652033.170015737	12224883.794457566	11026069.663531356	14397801.809964947	14891387.330524715	13895037.200667819	14742999.376506157	12987553.805629281	12550406.466171745	13404436.2926981	14267606.4640866	15062054.581307337	14975573.992978703	13793128.134164056
Com_572_neg	Uracil	C4 H4 N2 O2	112.02673	1.461	223.04613	No results	No results	Full match	64837609.109371014	104378889.82643783	227317475.2441852	276321613.48643994	481417612.57269037	582141349.1462213	456714270.0787971	192459511.36459395	130903714.16515268	341453127.1041729	251029388.47505736	542297656.3491372	573109748.3429861	933418896.7539235	264739816.221165	548976961.2163395	224087195.69676766	61579561.448123425	94218255.02916542	214624764.4239481	495191644.5445942	798528913.7072241	388787254.0186135	121630210.03288506	446848400.8906225	446055781.6328573	141064449.60547495	390676687.02369696	384986684.2956754	212471334.46553653	316973146.13904226	349825800.27705973	170518540.0826507	63196765.0052488	272639952.7026359	475942396.29808867	322894819.387981	351169081.17022777	406470095.8120797	393722455.3719976	388843778.0655116
Com_1904_neg	Parishin E	C19 H24 O13	460.12091	5.68	459.11386	No results	No results	Full match	11353288.067577207	48653599.95285763	228665758.2098366	8017321.171310607	26415718.20925489	10135240.784317136	21678228.812106095	18081035.903861668	66363714.04318704	174776083.17415097	7306995.410054093	34849997.2362239	11609672.145497171	14081445.771990221	6282623.23182919	8440103.69573821	27745500.15933008	5504378.630146468	9173613.359002316	6511853.412149816	3918688.1142001925	8728926.131885955	77982797.31345026	4807737.739541742	14298070.84931056	51447464.880871974	12742715.870693548	214350911.5457183	66439106.21950382	21921519.37132016	10046613.565358998	20082126.06865237	46161865.1011222	22502819.79028065	124821647.57341361	9874580.478716303	41429959.4361716	51654372.78820883	46116838.518500485	44690801.196140856	39022433.2826865
Com_12_neg	Quercetin 3-alpha-L-arabinofuranoside (Avicularin)	C20 H18 O11	434.08558	5.575	433.07822	No results	No results	Full match	13107439940.253319	7556241824.768037	8697160860.479548	11832820225.231438	10657553827.41858	8281077005.543716	8108477420.663089	9733483556.17125	7698530990.148171	15022840143.381079	7687661413.78723	6533694890.865605	5074537230.335887	5683566245.943224	6822267634.176061	5078166222.474453	9240965661.38021	7253398273.475315	9329280734.349003	10355995053.917871	10246173161.338266	8568444380.909209	8996784814.20691	5939041866.818066	10198922981.893938	7333191339.468844	6532323843.07041	11306696356.529959	15945139075.39642	10744612527.801708	12057695084.69632	5677807148.131689	9154386911.656443	6994957916.751893	9718941608.490229	6843588735.79107	9026278475.55849	6296569580.971525	5999143051.9742	8900498619.456718	6504297590.459055
Com_14_neg	Ferulic acid O-hexoside	C16 H20 O9	356.11124	5.204	355.10406	No results	No results	Full match	3549810899.648436	4251950763.9312882	4192815053.34958	5104876701.805926	8021351723.480442	3453939533.0184	6969332026.061574	6889196285.489397	6320456018.855665	4162942135.2194133	4526411453.446809	3586195628.8483267	1743712250.4874978	2207454247.3094893	1991811460.1099567	5218416279.572424	3372402837.5794945	4874103476.4852495	13595503702.635796	5417262327.4236145	3947859503.4753637	3974634932.9170184	7486242681.632354	5885136145.985012	4742568108.088289	1881973861.5519695	8540040350.204168	5988561633.443496	6708620633.467062	7952567463.356381	3832776787.576717	6131691151.442897	7014624619.856102	5087734158.725781	5424724312.785572	3624419723.6234255	7175777070.76887	4876812387.908305	5033852967.885442	8327977904.752429	5296693561.109262
Com_11299_neg	(+)-epipinoresinol-4-O-beta-D-glucoside	C26 H32 O11	520.19631	5.95	519.18878	No results	No results	Full match	12376760.827207994	7542420.262177044	6211431.572971189	2744786.071164227	5859435.263745486	7237273.168999126	13748382.668247532	7323886.96447129	13677482.810478939	6564652.737214717	11238227.33957223	10044218.013563082	6902898.715247966	6342596.999077362	8520502.83041752	1612376.6114108388	11836119.013176221	6497166.261977667	4697034.680669623	3564867.970398912	8335662.962075787	6562916.987176564	5959651.475421224	9439123.169963263	4019274.844573103	8081437.167503768	8339455.509120528	16092691.850922009	7392932.24912691	9016499.897580808	9869343.88091427	6358424.916089471	10219306.059221651	9030154.990139375	4714825.452434872	9629004.219196571	7894206.63389364	7753116.116711314	10186010.147364367	10474983.524971087	9841564.25894166
Com_1535_neg	Geniposidic acid	C16 H22 O10	374.12202	4.97	373.11496	No results	Full match	Full match	66889785.99427503	128529021.22173566	47026508.57011101	91208393.70633583	30727758.665996287	28351956.597471107	50445011.728434995	75449786.59186225	137911398.10423785	40666616.34118743	49601787.06239586	34291719.42421014	41448108.7429887	70191209.75853755	57014672.11483641	63012167.66443234	263970470.99101046	57090921.51298283	52615758.418640174	48984693.47092135	34040233.348050825	59311307.223184824	167018847.6818347	297400207.4265018	73046252.94967239	53550715.493134774	38706984.53117131	34028426.27524927	31647280.665626686	100160902.11813986	49712665.61620815	40493842.35696849	136320493.47518364	38110949.07674652	143352253.73406747	37706412.812462196	67022817.9272264	75023668.26463912	73725100.04375315	75931929.24619515	73961362.50328906
Com_6051_neg	Gallocatechin gallate	C22 H18 O11	458.0854	6.12	457.07855	No results	No results	Full match	12152860.334840648	19090279.70567128	20297930.421805684	18447911.061549425	14280543.057490373	28167434.030666463	22386544.861185703	13215283.024154505	9172743.142209113	7398859.61119743	17485090.96959619	9534349.805607619	41167052.96627975	35847359.32023694	19992838.433734696	15520007.186730126	18561654.33705871	19332757.77787814	8255958.428300423	11708032.973031728	14807759.8629543	15344827.5875993	13367838.528129287	12542089.565426419	19390208.413704634	30524286.73895781	28481656.67430526	44432275.851014026	42418251.8749719	16295910.815612916	20635602.37111862	41954368.32671469	17551531.605208956	17339419.11101779	9328104.53633389	37225653.87854724	23791426.2290538	29786436.590189885	21803721.750071798	21917657.325933166	27977429.8465868
Com_5481_neg	Bisulfurous Acid	C11 H8 O2	172.05277	5.304	171.04561	No results	No results	Full match	15905239.560779618	17017365.61997178	15456762.356439354	31473700.274237648	18058774.19312481	25196098.8971573	42173579.29709386	40106658.833513685	24700037.49092753	11307728.968534648	28966709.184954483	25917066.954535145	27433620.095036678	37361885.88446209	53210016.158089474	26224676.087214146	42616545.08865004	35161995.96627302	19441257.152837917	19809592.849319763	35760727.13203966	25839638.09347603	22385368.579446003	25429793.31995807	18890557.199344937	31646567.685774874	28769529.193566136	14499749.75777533	15569929.113493226	46644992.61539393	46941594.34132328	43756222.76133965	17612161.551546846	42012197.92188123	19606635.367810134	24065086.16176731	29672499.0063596	31368388.987654887	29836772.422410004	26794293.86163882	27764534.285296306
Com_188_neg	3-O-p-coumaroyl shikimic acid O-hexoside	C22 H26 O12	482.14357	6.147	481.13629	No results	No results	Full match	769207396.8898937	748312385.2775829	314966376.31716406	706738578.331085	341457295.1502068	742978995.2824672	2116566245.8744414	858240699.442876	1421323474.5826228	277165374.69796234	587010783.6351051	277648184.9427749	188010498.59358352	480653686.56652695	1703544873.8368995	144892365.38138217	2280733447.9091396	1068023379.3072063	646169390.4407086	284618375.1713348	429937428.58129597	320212510.25743264	379574587.30235016	794538813.9152789	560756832.6010294	611593440.3896502	1106527330.0145347	1043264953.0598229	1034173606.6087757	1872251295.064289	1464555263.0243013	1071736480.7561752	1764587200.1767397	1867217759.3564458	229889036.073987	1078208862.9566863	980103186.841306	971734814.1589608	862611330.9774346	877182285.4071696	841170607.9065849
Com_145_neg	Prim-O-glucosylcimifugin	C22 H28 O11	468.1627	5.789	467.15463	No results	No results	Full match	1292370473.670207	835846008.5072216	692574862.3411372	526496690.71946096	233828779.27889997	1029497092.4856116	1263855173.4928885	1691868530.7039921	1305249632.7885895	370457613.2407168	1011769150.6350915	258812290.18164796	697225736.271806	1070388689.0108798	882006844.8795751	1498920706.229705	2388003114.799376	1075833958.663688	711549414.0778308	350219816.97945625	608886256.621438	872347670.8877512	728227628.7069943	868033250.8536146	932090326.8182192	870712826.4534642	2609295339.858868	622541886.2273791	800524217.7962279	926099539.16606	1775845762.4078212	636347390.4427933	1952956654.6823058	1753534647.9681623	562581277.8554966	1535741122.467569	1370506982.52506	1440134824.2336576	1193335987.9489415	1287406338.431183	1331640468.223972
Com_8066_neg	Gastrodin	C13 H18 O7	286.10409	4.877	285.09805	No results	No results	Full match	16608551.920079537	11674964.86362326	11448231.291155756	15239104.327454414	12045162.751499157	7690533.600098515	10044630.168753957	6881294.135089268	17200868.753614027	9801221.89007476	8945502.961224092	16977438.37859471	23509573.970252536	16853947.46455528	11824539.778535137	12000168.414056242	5928894.1769362865	12608075.050983584	11631415.650973476	9410935.408896819	11968928.732529648	6316631.532740114	11173260.136918798	7324514.173163352	12701748.863911424	10245893.779403502	6806241.396484883	13555419.54206514	5367789.924575826	5385835.677865932	7015441.811100405	26382380.784937367	14868201.664211173	6940016.984155071	15518192.922694437	25013922.083380744	13069813.6271831	13591394.003105104	13178802.826946838	14030374.50563917	14815668.899986636
Com_38_neg	Limocitrin O-hexoside	C23 H24 O13	508.1228	5.788	507.11438	No results	No results	Full match	1756686782.566261	30412606.39178699	8815751606.657234	73987038.40677606	16575458.34758688	53490197.7274856	1665126237.1979148	30450364.2227275	527999026.2991936	1258234088.3727188	49643079.529765256	31859387.88591376	42942566.11737958	36304533.91400066	156424075.49973306	8597222.026733538	1321640311.9460852	144816670.44263148	59672229.925789244	14161129.42243921	43708395.72017108	11957493.376401693	2089287252.818216	149371576.51453993	38267983.956625596	5040133294.097092	332532965.86008954	1783750110.156263	47125703.75983093	1063699076.7207477	152951068.8781513	270030540.08994776	990847457.6629994	754477811.1483699	8434478015.164307	58840376.587324865	945748609.487894	1065713951.5389061	1074847952.8815894	873224661.3327755	1023108917.2303668
Com_172_neg	Sinapaldehyde glucoside	C17 H22 O9	370.12686	5.378	369.1196	No results	No results	Full match	1202185731.3106067	403173197.6812061	281810319.6262548	647251529.4047369	533575621.648324	806056842.0139388	780596674.8910748	1173470535.604853	727439266.5884057	95442118.65941747	725691605.0716945	749492242.7318288	1029503293.3553416	484942525.2803371	383171585.5237485	914199925.85041	1945035284.4222553	910017822.9990032	379571105.3050434	386354474.23135823	29847740.457603943	799717412.2746804	1093656373.7320216	768259630.5078416	1066498671.4673241	776088767.5893407	2362742098.6727276	364714446.3557559	53739116.03938137	1306780367.4665277	2115359975.946675	909790474.99447	1282177801.1291106	1083415952.3343647	709819889.5007865	1171450690.553049	1033749814.55229	1042918595.7730821	1019979250.9497192	1037072332.4295357	1114371553.4096806
Com_2209_neg	Coniferin	C16 H22 O8	342.13213	4.823	341.12503	No results	No results	Full match	76745419.18970418	26069152.622941654	29660678.967658453	53634818.39399289	105926523.79574324	54896111.78134166	73253723.9815377	87569422.98786686	83282741.66376053	31968684.188254	44679141.5400532	61988532.67942242	69157829.49788572	85634665.85483938	52907138.05547009	63303390.17146561	97786671.09545	58044528.24300455	75441986.28423087	21833905.54753672	27591597.46952348	56388499.36295609	111041490.39030696	61027170.25383177	35996738.69820368	55047988.14675062	58120299.75876039	32901855.69732451	25625458.58376602	67937428.67614292	111397071.95691557	69938396.11184293	42518346.25041027	166662416.9737745	38440925.10409711	111832017.57834335	85492072.3435645	54774255.32098186	62362553.03000138	86012902.16142912	74036616.11654583
Com_15_neg	Picrotoxinin	C15 H16 O6	292.09523	5.209	291.08801	No results	No results	Full match	3003024719.266994	3941806211.4206223	3955917104.4644513	4724122947.568977	7754378574.051296	3208781036.632741	6756656796.787676	6302099244.119133	5953248923.827856	3942949191.647159	4233048941.3548727	3158278404.2327633	1315875653.1451478	1536091228.1106853	1431092149.162861	4918822610.834967	2577894580.445311	4442954495.726397	13276175217.65091	5252006277.864342	3717159190.2747765	3638378440.784207	7195815351.051488	5120430972.674539	4325372598.258058	1617116706.5735455	8221649793.693224	5778066663.752887	6563553227.584287	7374728051.095723	3120940090.685587	5610991428.052885	6410781768.788465	4311684578.833412	5057667995.204131	3104916185.2020483	6859196887.15692	4501358227.5662985	4679555877.386731	7781382498.920072	4796102719.925401
Com_18972_neg	Osthole	C15 H16 O3	244.10992	6.358	243.10265	No results	No results	Full match	810312.4065278233	2258567.035493779	704205.4781996667	831016.4059818742	903451.137467253	717198.9519145588	705917.7763919942	896285.8973362936	696026.7284553504	869067.3854812555	711663.4488588674	1383438.9254446465	1178423.3583715998	1099912.961078939	889561.0536788341	806448.7333324817	679582.7821381935	2834023.5904745124	2167875.8945729854	1028332.0089945907	1282373.2583895936	876022.7186346829	2219287.847744807	2658643.671086742	723043.5967684042	1232018.870340195	4497210.792570689	2135115.7792365067	2673776.371271881	1196134.3136530716	2458245.4889453496	3835868.5191938523	1425597.4860895656	1933389.0199067837	1249053.4148993941	1944945.8546255077	1395439.02452097	1668035.4229484613	1449751.2074112426	1423108.3512684265	1101681.3403484235
Com_7090_neg	dAMP	C10 H14 N5 O6 P	331.06705	5.929	661.12683	No results	No results	Full match	3281542.434903379	1713214.0883867403	8454781.78569877	3197965.1698462702	1253401.593264559	1845307.7875385424	3079381.4626633665	1363722.2130900603	3558347.3933980325	2884261.113788671	1301482.4282859962	1298347.715961851	3367316.8239313383	1601570.4585306654	1490367.9772351591	1383768.6367764524	34649086.80156752	3377185.6640886473	997275.2009629721	2093612.5021265477	3089576.921952281	2949812.4778625704	3575780.4573423094	3547230.3958632983	3185356.04997076	6632598.995266654	3835652.2508918466	8693586.091779603	1814652.5908505085	3438564.664291303	3878040.421758133	9969009.518497437	1082595.9381410806	1208550.1670986935	9295383.225061176	2913281.179004361	3604937.93249636	4892179.742913979	8239053.087850714	6422089.378715555	5042272.272767394
Com_2350_neg	Baohuoside II	C26 H28 O10	500.16952	5.79	499.16232	No results	No results	Full match	84998758.36370425	38880048.32580086	64741474.6180823	53939161.79353992	28403121.951498315	76624393.45033923	65557127.3334635	78568347.34010586	65396624.487795554	26079804.61242501	51277527.724895835	61543817.35423092	83205778.57671776	77212335.15703577	88307015.55023092	107189548.93798353	161729344.06906343	106051510.37392384	52685486.844780736	67925963.34349169	42579508.661282085	115629527.65735282	52416355.80345925	106200374.85728256	50784335.69625035	79064674.95791021	95172092.62871823	29896034.24183029	78506840.66560152	82312904.30358617	145702808.01002207	108338724.43171111	50181763.35876516	126148054.76477118	46671996.703866854	122112334.5784948	84771266.4359474	83017531.31143564	82317924.599006	77301279.75233671	77679356.00050235
Com_5585_neg	Ginkgolide C	C20 H24 O11	440.13281	5.124	439.12579	No results	No results	Full match	22779582.100792553	6090555.875531542	5564239.988519421	22879904.66822539	34345181.83303897	17879033.519531712	12107291.963594306	21809899.432511184	14149511.59894782	10483761.962414846	9818648.833105467	13021000.627638461	21454201.816575795	43778963.74476614	16972625.08433228	60220327.82396104	13163304.767402768	4603000.3878807	4144715.555152979	11411229.907571811	10507218.920909738	31146856.408310104	8666695.909294374	18556072.263869163	13357556.341212563	22711468.47078115	7237366.694057403	4061974.325156354	4752262.281329382	2524649.7354127374	11952713.202875482	11408094.09677423	8959731.586718595	7262240.578843652	14811716.882187676	17066307.68453455	12706028.4888896	12583556.994014844	15613304.70402216	11871763.857218083	11099045.121076854
Com_1947_neg	Eupatilin	C18 H16 O7	344.09015	6.375	343.08289	No results	Full match	Full match	14584587.98126271	162583329.38988087	35883527.005876675	46512425.26527667	60700968.18108759	68819633.89741024	97084263.88861959	35304626.89639652	47890965.45454886	35006254.823774196	123497366.96687436	30336171.233345624	7691643.069135884	3800863.8138983836	1966172.091491145	18091561.85889607	14688081.474347394	4848033.034307901	14363140.798278002	207274792.16577503	25150836.13145385	8597573.639031881	201524641.90609163	46790183.91958259	27478859.65330318	36009208.91111217	68648854.10609749	22677906.394207843	14218172.588957045	92327798.94620745	25529253.170662858	6702905.090351861	31834869.065297917	26957379.648590766	56375645.62180753	25522269.093225367	42359422.9687064	53026364.186655916	43625280.323697016	43070932.5082096	41445916.625760764
Com_10125_neg	Dulcitol	C6 H14 O6	182.07937	1.501	181.07227	No results	No results	Full match	10670910.253357124	6794863.411976163	6574910.615420157	7343278.476159897	8626628.424894558	8406646.950518522	8597053.108811097	9233805.725249339	9916298.579548232	7407405.743727831	7974109.5048533315	9082932.354384193	13697854.006763961	21538469.839656945	7598650.4256783025	22417567.332831465	7511200.556301176	14011282.628789255	5130493.682222762	7886197.61817457	9399042.537241029	10790185.702739086	7560587.905746553	6672404.827010162	10116769.045995058	11264065.890020074	10082808.79025492	14618740.303664966	4862890.389940682	10763259.606510898	11052939.424128406	12232616.9235395	13585527.57641818	5894601.088929762	12107743.026139865	11728789.9309629	10811845.9484919	10617307.725122545	11222034.880666975	9225969.947877517	10093244.734630272
Com_8779_neg	Tricin 5-O-hexoside derivative	C24 H22 O14	534.09968	7.973	533.09241	No results	No results	Full match	18029102.884920884	21623158.13531586	15290664.369737143	23698443.270594675	16227780.545646047	11053219.523252062	16047148.832980035	23826530.17813313	5046869.471373043	1544915.417738678	20515548.99197358	13749019.65109435	8579346.049690736	6502766.545391826	8602639.527971836	4392098.325795178	18702488.308025163	8369238.845033459	22339332.22795669	8677177.41133715	9711417.747350838	20789605.32836339	24288792.39194324	21164815.912581656	10048731.639269218	8603770.607424153	14150517.868692951	11347537.217165895	23962502.977096036	8912957.844808294	9513048.359954983	4498414.985919208	17352775.073827267	14391585.186724618	5506469.607462566	7431708.286428455	14745090.3452309	14874358.389174268	13657923.06297611	15681232.662563203	16399009.34307229
Com_623_neg	Tubuloside A	C37 H48 O21	828.27156	5.206	827.26721	No results	No results	Full match	386823758.33143747	310927687.7438504	198254035.63305202	191270230.36028862	265839790.06318912	276153972.0000547	449215466.9489006	258330157.00326538	104757625.21694586	240354739.1160841	266705027.76163447	217478351.17692128	133712484.00629845	60877208.594234355	74296657.35872763	424472093.2109818	773981918.3142257	171353837.0519462	258100484.34376115	55286305.195657894	179467368.72566596	160587503.06281358	300920170.7972866	57833571.21968327	213151305.35130966	123233294.37592539	269183445.2250972	201458053.84059653	101484486.39349252	128708923.12081416	288147776.74502325	228883317.51209685	285668084.74363214	218865765.6953524	388354012.61707205	259339188.7975737	335141564.696774	316988396.28259456	351368154.6531493	306260425.99582577	341396794.39304835
Com_2390_neg	di-C,C-pentosyl-luteolin	C25 H26 O14	550.13378	5.285	531.11591	No results	No results	Full match	42258974.03403065	39995668.41816909	76643636.61668403	25391350.733145602	89587427.99235806	47978997.58372823	21639206.57293789	56972836.084218495	19515886.00959406	53120086.2547448	47642991.43876072	50331880.70584177	20229995.852962576	21581474.134158693	20445622.40229964	145034934.42574793	44562928.33148606	14214048.42579907	147357452.54644835	48826961.61182764	44305987.39942076	30859522.293626595	20953988.81494064	43771095.7925617	36774640.35328379	48748715.57102887	33641860.810344115	50812400.12832689	39359660.11565753	16675137.300439578	31840855.499108642	20469948.050989367	24805627.28553031	38543136.17931431	31464112.290954992	21474684.49895885	57157189.2456482	48306415.1043685	44019452.983595625	44616715.66753631	42630289.27994903
Com_2618_neg	Verbenalin	C17 H24 O10	388.13769	5.117	387.1301	No results	No results	Full match	44763418.25563921	29920022.164366342	25363515.360534206	48631005.89365382	62246019.547374144	44238135.12899836	96048049.80320288	63763604.75306066	58444929.661596015	15524853.919492003	42784815.60108538	64230661.11322359	54789010.488116376	117385548.93680559	86217905.49699032	25995224.1257561	59482081.29108321	66985183.464063466	41652802.1314709	23095634.251229264	51558509.430598035	48699638.014904715	86841552.45053466	68146098.61213695	44317079.80617072	55630797.204060495	82460653.07874756	43255330.02807942	18996262.104675684	44087339.35546111	104898234.57213937	45032118.22131067	33503819.188436773	136452647.81463063	24148511.724242713	78228640.00804384	48682054.9903266	56781531.36857461	69285235.87824105	51829968.49784582	57210418.73331238
Com_16311_neg	Swainsonine	C8 H15 N O3	173.10557	5.523	172.09837	No results	No results	Full match	5051292.407513668	3442703.831468857	3231052.6286643036	7946064.372305626	3365361.856372779	4114657.179234513	3620231.260980754	3187418.5306313867	4357741.012877298	4233879.011389266	4112945.6892874693	6516709.59908907	7087936.715866607	5397610.4250225555	3798024.599284974	7728773.630753094	5565737.934391873	3554433.054591843	2264834.5042946003	4511954.006203754	4461634.60885529	4012564.760370892	3447545.4366184343	4489751.456704267	4230704.792355231	3624896.2374170814	4418824.427668632	3048194.9057392813	2924846.6159767793	3833928.020882679	4548450.256007122	6442667.233761278	2978774.8487752634	2672493.1694914056	2997162.066302519	7122578.208048999	4212780.11509475	4416324.586277536	3653640.1539827283	4869527.414126264	5145654.808916323
Com_6335_neg	Eriodictyol O-malonylhexoside	C24 H24 O14	536.11786	5.417	535.11151	No results	No results	Full match	5653936.19312522	3247528.572935759	4821017.416179463	9971652.64014895	3223086.7449297854	2976025.5543385474	47119113.425051	4618897.117938602	4057904.0312452875	2648529.401351284	4221481.909866821	3262086.6644345503	12869922.826012092	3578922.1787253455	9519716.485363344	5724931.273043228	3956289.055744167	4497929.459361052	4677342.032361256	3462957.08101587	5037191.607468593	2991724.540585698	2475185.073335984	3410568.142603797	3900123.6064855815	2477584.7474940354	3174816.9115202725	7765050.187510663	2740113.860938026	4286300.425535711	3923947.8109844136	12849351.959792724	7463554.028712066	3886739.3452146025	2519951.701689047	4713618.878662004	4648183.29715332	4344540.151487951	3993490.373827496	4292827.004267779	4476474.265799563
Com_1540_neg	Esculin	C15 H16 O9	340.08	5.121	339.07269	Full match	No results	Full match	188445481.7522814	121245728.41315092	132966091.22839464	170103673.3017178	78658888.39240499	115471432.81664193	169251815.834093	192977807.65292066	176634828.13366488	173379710.3472934	135868734.48321173	148275061.10683027	279143622.42545676	220701637.79811946	238183553.94107923	135341829.82276326	183623164.7470546	220715617.7226612	51711480.5581137	105570391.26490033	123105759.12631899	116144463.23654747	110818161.3969602	176307530.03171277	117139184.7476908	190311676.22396296	90144571.70819426	72234426.9354419	79617110.87139654	77663615.90519032	121710924.60344741	182477112.8006484	102953686.76558127	82424355.94738445	129615781.5555242	187509466.58493748	126011991.096142	127050636.36347133	124190881.0226374	134583395.8826827	124394224.41496897
Com_10486_neg	Psoralen	C11 H6 O3	186.03188	5.33	185.02472	No results	No results	Full match	6509521.587674539	6374770.832376554	4739438.535534508	13444980.539919812	6911712.116703305	5495114.98457321	4913735.607737998	7138753.558646104	9246928.823187843	4521539.926561113	10515000.932075836	5463200.920085943	10561959.522773972	10572576.127164794	11960134.573687159	4951357.758278153	9293262.075263187	18067840.060791753	8394684.869626619	8845225.866406757	7303868.498587178	7738816.436278718	5010819.662793382	7316898.197019904	9365831.279614134	8266061.673868696	8888649.898758352	12230442.633704541	5099390.992298485	8963753.249172999	8974683.715267576	8580531.25329819	13141770.55237177	8923216.939379152	4213889.860871878	9802937.535157261	7110628.92940534	7786731.502433964	8872298.902781442	8465335.715403292	8225947.728945349
Com_979_neg	N1-(6-methyl-4-oxo-3,4-dihydroquinazolin-2-yl)-4-nitrobenzamide	C16 H12 N4 O4	324.08505	4.953	323.07773	Full match	No results	No match	124166917.04024768	170806608.60540766	113415387.64370514	152608537.18462142	48520095.78734676	51520653.75045924	239871411.9108136	178234480.7324481	178785376.232612	123178242.37331781	195697232.60867015	233766259.5987505	86035631.18942527	145706373.42948917	192626176.08438256	102595881.55080767	152475340.40116936	126059417.95330426	47229908.423342675	85323972.34226295	145111921.3782254	150319569.3338568	95730350.18617469	101888787.20012186	167691732.05955404	430449308.5078513	109892675.14836372	168227944.60843036	312839209.29303145	134118120.79189608	182309263.02524817	71987814.38671544	54798919.247907914	62197223.829870455	498977519.1804098	182897191.33484367	177868844.044185	191953438.91017646	100851083.21615224	165457360.02319443	103409481.41096878
Com_2664_neg	Inosine-5'-monophosphate	C10 H13 N4 O8 P	348.04861	5.362	347.04141	No results	No results	Full match	70721997.83034864	29112188.530641608	33837002.80558407	85508409.13576593	52686989.09695851	13196024.224412309	60049381.70057201	35247090.76824027	88910593.95965469	8939022.195251923	40441583.965876915	37020592.51730099	30796616.038422074	16027821.227393283	67068947.75450788	47052540.650217965	26984359.13033918	141096684.57780844	31866040.675589792	5306358.165815232	4174893.183876484	8498076.437677206	18963918.659745574	11325446.303762348	8097473.7750079585	7087940.931942018	18775852.839820027	6206217.835708597	32413134.47175789	60755764.363695845	7628993.016153286	18645343.813764323	41666046.91528602	55079268.228425995	18341096.99918608	38839509.137964875	39335931.8687749	26058216.81353776	22855481.010258183	36673046.94854475	23671728.099707857
Com_429_neg	Isosilybin	C25 H22 O10	482.12265	6.428	481.11575	No results	No results	Full match	1064421746.5259886	218578800.32457435	88351221.81584597	220332913.7010299	246746511.36820644	245978612.54851213	375989603.88300514	450708587.4215257	532061496.06433696	70487805.33893567	167032205.67720398	231496150.28505942	176475503.9636489	241925683.78917462	139044754.18030152	126230309.85640046	788965968.2066435	223537477.18998468	400725057.160647	41352512.83831702	226100406.08879364	136981214.39840344	90768980.90335688	227191094.72196704	165517306.4813353	206211921.0340292	750677779.0613891	441038879.4544729	166822608.6498916	238827953.77691087	629835579.1678014	988801310.7412508	643892339.2157282	660912051.6910203	120863959.71143821	1058566465.0836884	380066548.070831	251580636.9134318	302078225.96373874	301185169.6758999	351070506.2981928
Com_2826_neg	Isobavachin	C20 H20 O4	324.13675	6.427	323.12949	No results	No results	Full match	941577.9305926729	2167699.382091836	714713.1161716864	745793.9956498889	743285.6360071532	742650.0453379166	718652.8039277402	785780.5890164376	673494.7527493384	785155.5429499691	764484.1897097398	686787.857277439	68714612.64636612	66571797.548813105	6298388.881939325	8212227.451852154	2348962.39242848	5305235.53022894	586235.6402063059	757220.4313047377	755620.2059273426	738166.1662107181	623581.5637082442	667732.8140330514	756513.4035520754	776801.955141471	639992.1599449385	691053.6896070909	727366.7705044487	679861.6997935072	691645.4998770431	123770056.59300931	582743.9262024823	1109931.1162531772	19056324.823993556	123495600.0025648	13086803.748287	13730345.542939328	14057314.538342113	11567294.247946767	12127480.94386762
Com_3452_neg	Hydroxysafflor yellow A	C27 H32 O16	612.1708	5.299	611.16394	No results	No results	Full match	26044238.907716554	54967870.65826109	42606540.719030656	24019442.440535035	27185410.313731264	56874665.776354596	69055462.24283624	45587865.87340186	50039398.78769584	59117695.409255505	45031491.62209346	115702960.1233431	54043918.24359943	57176327.79228109	30579100.596336477	49977539.69914111	26984708.393529527	51732129.20099342	35321577.726001605	40205704.79601284	65246991.64657675	29911790.114517506	19297321.27249001	17469392.742369756	56966462.96841142	26938237.778704803	32552543.54774211	91103029.23391074	104648747.1448101	48683692.31226142	29445361.3743921	28162688.365589526	32349904.459857933	16209040.836880898	44670787.27927861	48689349.42664939	44587752.3346289	43930494.45848451	44776257.16798708	50379594.1442014	50343231.70721157
Com_8961_neg	Bornyl acetate	C12 H20 O2	196.14662	6.417	195.13936	No results	No results	Full match	13305419.336017506	4839803.569705179	7365151.161461146	10301448.327292448	26572840.497057542	7378749.342822299	2909998.0331067336	7469791.267984336	5932550.908123561	10962213.762760459	5597784.317715404	12788751.447216377	5645159.578277536	5306207.588365638	5295040.387390016	4746511.83593896	3726818.0133865983	3841748.401960668	5364916.097814542	11033106.85709523	7261132.970657798	9684169.518275874	13166058.162563637	3188956.331959562	2930170.130268542	2910125.5204995074	2104201.82298715	5403416.443548375	2057206.4807777454	3223606.4718321776	3255428.2509062123	2426681.7640975015	3427354.5023706895	1674515.2349228575	6467278.756985865	3825688.9990766128	6258936.09937943	8406588.238325281	7273921.654235668	6643248.517868446	6431171.2178299725
Com_102_neg	Procyanidin B1	C30 H26 O12	578.14333	4.975	577.13568	No results	Full match	Full match	247512042.38823557	882527617.7999395	568554886.5524032	240856023.96812102	625358185.5853317	1887885531.6268399	708241080.6948946	342791343.86863047	168968257.1903172	746460875.0836592	418611994.0682209	542803839.7547871	2844238666.7492213	2844073160.880358	883284813.6107284	179387222.00818032	379627415.86114925	495214583.37427723	26585297.539459497	232257127.0442492	1282353026.4575834	706821918.0276678	757121264.5847893	275035894.7717155	1170428142.332882	4294936118.549695	1037755679.7467878	1729068230.8294134	2761671530.0016184	389158051.2712492	980972514.9064661	2891931850.168375	260729744.12491655	421777661.96208024	1422209139.9685116	2858785721.5677943	958341151.632513	950577855.6295271	831158809.1533762	960824755.6740005	853409850.8781167
Com_3595_neg	Arabidopyl shikimic acid	C16 H16 O9	352.07989	5.635	351.07251	No results	No results	Full match	12897075.926195823	35164278.87314291	40453721.9970491	40836901.865383655	15520174.401606169	36053449.38582899	46526164.778443515	43396506.298032284	28863511.209227577	9326793.544849265	49647843.24013064	20083612.499032393	20488877.687926177	37205806.75571511	81882795.29583089	31995576.90244007	39716370.759235755	35319657.50381079	89458415.8079055	18730402.068338897	28529772.200861122	10326281.90207819	23423273.472922936	19804493.540142767	24514445.599705264	13829158.90783425	39294106.39356785	12273577.73260336	44765968.02632526	55367761.0438641	47065807.478776075	30326805.479638115	15068491.40154969	27729094.698868927	11670384.819796931	25348632.4502079	24250955.8185836	28367391.806416262	23496916.709654246	33269914.81229299	38043046.76440527
Com_996_neg	p-Coumaric Acid	C9 H8 O3	164.04777	5.804	163.04047	No results	No results	Full match	171726491.9721374	208299479.57901034	185489645.46476224	186420723.09300187	176774836.6894445	222865619.55034882	218838652.1374584	271913902.54293257	291757314.6205708	121558177.87030113	190050014.7180494	174358839.8165358	100468446.1553703	155227263.6205644	181658766.90032288	330987336.2759213	221268543.56771868	184682911.37531134	397547998.7067018	243686432.60905764	210845585.4786773	255206543.5242673	139037565.58870962	270880453.1497972	184723481.93259543	200092929.91687077	230538279.00111988	165438204.4103728	237792301.59304368	159062087.23010838	176356737.4094802	223714147.0820643	269685235.62352103	452459915.8309238	162804808.29010233	208740793.90207663	165475473.979379	201658600.49688005	226068969.25923294	200738750.9254512	267669383.45789284
Com_364_neg	Hastatoside	C17 H24 O11	404.13269	5.253	385.11481	No results	No results	Full match	809907952.3881358	609527020.028748	871494901.8735197	799418917.479765	568734441.0130367	1202657506.082542	735502074.9532189	994154190.2137917	685731085.720573	971042913.6697663	653645385.3736292	740885119.9760029	617107875.6256506	868908403.567946	746704274.1348232	634269505.2563146	784596986.3536371	701686718.683421	601074452.5156128	588915952.0490139	755774549.7847267	824401930.0221435	635184773.2557834	832738744.0330815	742436351.7410946	1386149283.143591	918396523.2055353	714034481.0732266	851013945.983197	844460361.5883262	964787764.6046602	817933470.4861282	713487968.188741	792854073.9027729	562607481.3546239	781030906.3497397	757527603.221403	803734554.1636738	814714853.1034255	820442734.0170575	835867837.1413924
Com_4991_neg	Astragalus polyphenols	C20 H22 O9	406.12737	6.061	405.12003	No results	No results	Full match	3319240.7336963345	27206437.104110185	5860719.684164447	3377115.1276691477	14168066.594068918	4820643.794857966	3484167.371555479	11395753.974750888	3043372.9338373453	14899338.30717666	10112470.994394949	22259275.390559398	3639731.1279106694	3395583.2748811175	3376518.137864031	2878589.505921012	9370042.39605536	3014722.308145716	11853056.102060255	8091959.729371675	4833701.649138639	3441070.8480582247	6676259.908785462	3200619.9547872134	8685792.224332886	2815779.406453122	4292786.757750088	19015944.737937704	63256727.3741161	13523653.218451057	3715307.1501434976	4454030.8099043835	7848369.636289416	2712279.934957947	7392278.892280963	5001636.4391934695	8262302.90814868	6737944.244619816	7499601.584806873	6887206.535206933	6878748.012837448
Com_4910_neg	Methyl gallate	C8 H8 O5	184.03778	5.26	183.03021	No results	No results	Full match	5262037.733870366	3877322.090095768	5504265.365426287	2660056.4901314145	1548103.7408523473	2522429.1875759354	1759005.4800652838	3294590.754798452	1847259.234385102	1850263.1859151756	2748752.5653512604	3887817.587616541	51572121.86146131	59148881.5104973	4158858.80648979	1698280.9660324699	2825173.5828075907	5553757.495008101	3018964.4917362216	2060188.1570760657	7981141.276852934	1723441.9752514989	2910760.4820330716	1727579.3541276474	4026271.4029011833	29909183.71920575	1429519.3506321593	17728246.96439222	2231025.069165479	1495564.0124078307	2463587.431659557	58146697.00569706	11487464.126536384	2788024.4700691407	7441350.278509301	28485288.6804926	12758946.2271378	14304089.72859796	14061636.081207072	16027029.393657934	16358438.947144829
Com_5114_neg	Kinsenoside	C10 H16 O8	264.08447	5.516	263.07724	No results	No results	Full match	14378253.185995268	13527611.155145349	33110667.997337926	17647579.024668917	5467191.491156977	13939319.691153433	11244429.14879889	14634505.220762994	6662672.26659023	11882591.596587919	6710117.189234246	12393769.51335017	44195569.43525711	66267087.29851381	13018795.466615086	5675895.021393399	11362461.939544141	16190446.347691922	7388007.001783006	11059765.324686449	19717752.963324357	23457392.996821005	9927847.783904845	6784146.735202266	9432844.665259387	14815612.7013285	11639033.832204694	18977771.93683247	9425800.221981531	24299824.724768598	6704764.201650169	25895664.39688124	10065630.095312584	3017625.5976345497	17095564.576271273	13277835.56289783	14400516.3164617	13773134.170212321	13611817.013087198	15104603.599192027	16329338.574722458
Com_902_neg	Griffonilide	C8 H8 O4	168.04263	5.342	167.03569	No results	No results	Full match	231842773.22426882	301427155.37729007	444827077.1986807	224537706.3469056	217684090.62574697	223299639.17044848	245248918.63402492	348527472.39558995	148062290.00579688	252471588.33425835	218980845.76717147	195745709.6070564	311602210.6717715	316609151.12197644	238640785.6324008	349691207.82624495	321286883.49241453	324153713.9477432	398428498.3977509	195461941.81316963	207164205.42812887	310062481.8608661	266325934.9574548	176891785.11833322	54380822.87104927	423068717.5109728	332756265.7399998	549733046.8636802	391133891.7087813	287352608.66299134	330525346.00752527	342990893.53217566	222158904.81134412	239184504.42264104	258630056.00571665	318114251.00217855	274757854.186531	279176345.8152964	274401728.6014779	311215729.1301986	295948198.1012893
[truncated: 72 more rows]
